# Supplementary material for: A prevalent and culturable microbiota links ecological balance to clinical stability of the human lung after transplantation
Source: Nat Commun. 2021 Apr 9;12:2126. doi: 10.1038/s41467-021-22344-4 (PMC8035266; doi:10.1038/s41467-021-22344-4)
Supplement: Supplementary file 6 — Supplementary Data 3 [file 41467_2021_22344_MOESM6_ESM.csv]

	OTU	Frequency	freq_A	Abundance	Kingdom	Phylum	Class	Order	Family	Genus	Species
1	OTU_1	146	24	6.91	Bacteria	Proteobacteria	Gammaproteobacteria	Pseudomonadales	Pseudomonadaceae	Pseudomonas	NA
2	OTU_100	45	5	0.61	Bacteria	Firmicutes	Bacilli	Lactobacillales	Lactobacillaceae	Lactobacillus	NA
3	OTU_1000	3	1	0.83	Bacteria	Proteobacteria	Deltaproteobacteria	Bdellovibrionales	Bdellovibrionaceae	Bdellovibrio	NA
4	OTU_10000	1	0	0.01	Bacteria	Patescibacteria	ABY1	NA	OTU_10000	OTU_10000	OTU_10000
5	OTU_10006	2	0	0.01	Bacteria	Firmicutes	Bacilli	Lactobacillales	Streptococcaceae	Streptococcus	NA
6	OTU_10011	3	0	0.09	Bacteria	Proteobacteria	Deltaproteobacteria	Bdellovibrionales	Bdellovibrionaceae	Bdellovibrio	NA
7	OTU_10014	2	0	0.12	Bacteria	Proteobacteria	Gammaproteobacteria	Betaproteobacteriales	Burkholderiaceae	NA	OTU_10014
8	OTU_10017	3	0	0.17	Bacteria	Proteobacteria	Alphaproteobacteria	NA	OTU_10017	OTU_10017	OTU_10017
9	OTU_10018	1	0	0.01	Bacteria	Patescibacteria	Parcubacteria	NA	OTU_10018	OTU_10018	OTU_10018
10	OTU_10019	2	0	0.11	Bacteria	Proteobacteria	Gammaproteobacteria	Betaproteobacteriales	Burkholderiaceae	Rhodoferax	NA
11	OTU_1002	2	1	2.36	Bacteria	Actinobacteria	Actinobacteria	Micromonosporales	Micromonosporaceae	Actinoplanes	NA
12	OTU_10021	2	0	0.21	Bacteria	Proteobacteria	Alphaproteobacteria	Sphingomonadales	Sphingomonadaceae	Sphingomonas	NA
13	OTU_10022	1	0	0.31	Bacteria	Bacteroidetes	Bacteroidia	Bacteroidales	Bacteroidales RF16 group	NA	OTU_10022
14	OTU_10023	1	0	0.01	Bacteria	Bacteroidetes	Bacteroidia	Flavobacteriales	Flavobacteriaceae	Flavobacterium	NA
15	OTU_10025	1	0	0.01	Bacteria	Proteobacteria	Deltaproteobacteria	Oligoflexales	0319-6G20	NA	OTU_10025
16	OTU_10028	2	0	0.07	Bacteria	Firmicutes	Negativicutes	Selenomonadales	Veillonellaceae	Pelosinus	NA
17	OTU_1003	7	1	0.19	Bacteria	Proteobacteria	Alphaproteobacteria	Rhodobacterales	Rhodobacteraceae	Pseudorhodobacter	NA
18	OTU_10031	19	2	0.22	Bacteria	Firmicutes	Bacilli	Lactobacillales	Streptococcaceae	Streptococcus	NA
19	OTU_10034	1	0	0.02	Bacteria	Actinobacteria	Coriobacteriia	Coriobacteriales	Atopobiaceae	NA	OTU_10034
20	OTU_10035	1	0	0.01	Bacteria	Proteobacteria	Gammaproteobacteria	Betaproteobacteriales	Sulfuricellaceae	Sulfuricella	NA
21	OTU_10037	1	0	0.03	Bacteria	Proteobacteria	Deltaproteobacteria	Oligoflexales	0319-6G20	NA	OTU_10037
22	OTU_10041	2	0	0.18	Bacteria	Bacteroidetes	Bacteroidia	Chitinophagales	Chitinophagaceae	Ferruginibacter	NA
23	OTU_10044	1	0	0.03	Bacteria	Patescibacteria	Saccharimonadia	Saccharimonadales	NA	OTU_10044	OTU_10044
24	OTU_10046	1	0	0.01	Bacteria	Patescibacteria	Microgenomatia	NA	OTU_10046	OTU_10046	OTU_10046
25	OTU_10047	1	0	0.01	Bacteria	Patescibacteria	ABY1	NA	OTU_10047	OTU_10047	OTU_10047
26	OTU_10048	1	0	0.01	Bacteria	Proteobacteria	Gammaproteobacteria	Betaproteobacteriales	NA	OTU_10048	OTU_10048
27	OTU_10049	1	0	0.02	Bacteria	Patescibacteria	Parcubacteria	NA	OTU_10049	OTU_10049	OTU_10049
28	OTU_1005	5	0	0.47	Bacteria	Bacteroidetes	Bacteroidia	Bacteroidales	Prevotellaceae	Prevotella 2	NA
29	OTU_10050	1	0	0.03	Bacteria	Patescibacteria	Parcubacteria	Candidatus Staskawiczbacteria	NA	OTU_10050	OTU_10050
30	OTU_10051	1	0	0.12	Bacteria	Firmicutes	Clostridia	Clostridiales	Family XI	Anaerococcus	NA
31	OTU_10052	11	0	0.03	Bacteria	Proteobacteria	Gammaproteobacteria	Betaproteobacteriales	Burkholderiaceae	Acidovorax	NA
32	OTU_10053	1	0	0.03	Bacteria	Actinobacteria	Coriobacteriia	Coriobacteriales	Atopobiaceae	Olsenella	NA
33	OTU_10054	1	0	0.02	Bacteria	Patescibacteria	Gracilibacteria	Candidatus Peribacteria	NA	OTU_10054	OTU_10054
34	OTU_10056	1	0	0.01	Bacteria	Patescibacteria	Saccharimonadia	Saccharimonadales	NA	OTU_10056	OTU_10056
35	OTU_10058	11	2	1.65	Bacteria	Proteobacteria	Gammaproteobacteria	Enterobacteriales	Enterobacteriaceae	Klebsiella	NA
36	OTU_1006	3	1	0.62	Bacteria	Proteobacteria	Alphaproteobacteria	NA	OTU_1006	OTU_1006	OTU_1006
37	OTU_10060	1	0	0.02	Bacteria	Proteobacteria	Gammaproteobacteria	Betaproteobacteriales	Burkholderiaceae	Rhizobacter	NA
38	OTU_10063	1	0	0.01	Bacteria	Patescibacteria	Parcubacteria	Candidatus Kaiserbacteria	NA	OTU_10063	OTU_10063
39	OTU_10064	3	0	0.33	Bacteria	Proteobacteria	Gammaproteobacteria	Pseudomonadales	Pseudomonadaceae	Pseudomonas	NA
40	OTU_10068	7	0	0.01	Bacteria	Actinobacteria	Actinobacteria	Actinomycetales	Actinomycetaceae	Actinomyces	NA
41	OTU_1007	1	1	1.04	Bacteria	Actinobacteria	Acidimicrobiia	IMCC26256	NA	OTU_1007	OTU_1007
42	OTU_10071	4	0	0.1	Bacteria	Firmicutes	Negativicutes	Selenomonadales	Veillonellaceae	Selenomonas 3	NA
43	OTU_10073	4	0	0.13	Bacteria	Fusobacteria	Fusobacteriia	Fusobacteriales	Leptotrichiaceae	Leptotrichia	NA
44	OTU_1008	1	1	2.07	Bacteria	Nitrospirae	Nitrospira	Nitrospirales	Nitrospiraceae	Nitrospira	NA
45	OTU_10087	1	0	0.07	Bacteria	Firmicutes	Negativicutes	Selenomonadales	Veillonellaceae	Selenomonas 3	NA
46	OTU_10088	2	0	0.07	Bacteria	Proteobacteria	Gammaproteobacteria	Betaproteobacteriales	Burkholderiaceae	AAP99	NA
47	OTU_1009	13	0	0.11	Bacteria	Acidobacteria	Acidobacteriia	Solibacterales	Solibacteraceae (Subgroup 3)	Bryobacter	NA
48	OTU_10090	1	0	0.2	Bacteria	Bacteroidetes	Bacteroidia	Flavobacteriales	Flavobacteriaceae	Flavobacterium	NA
49	OTU_10091	1	0	0.02	Bacteria	Elusimicrobia	Elusimicrobia	MVP-88	NA	OTU_10091	OTU_10091
50	OTU_10094	1	0	0.01	Bacteria	Patescibacteria	Parcubacteria	Candidatus Kaiserbacteria	NA	OTU_10094	OTU_10094
51	OTU_1011	2	0	0.48	Bacteria	Patescibacteria	Parcubacteria	Candidatus Kaiserbacteria	NA	OTU_1011	OTU_1011
52	OTU_10115	1	0	0.01	Bacteria	Patescibacteria	Parcubacteria	NA	OTU_10115	OTU_10115	OTU_10115
53	OTU_10117	1	0	0.01	Bacteria	Proteobacteria	Deltaproteobacteria	NA	OTU_10117	OTU_10117	OTU_10117
54	OTU_10118	1	0	0.03	Bacteria	Proteobacteria	Gammaproteobacteria	Betaproteobacteriales	Burkholderiaceae	Hydrogenophaga	NA
55	OTU_1012	3	0	0.22	Bacteria	Proteobacteria	Deltaproteobacteria	Bdellovibrionales	Bdellovibrionaceae	Bdellovibrio	NA
56	OTU_10123	4	0	0.43	Bacteria	Firmicutes	Bacilli	Lactobacillales	Carnobacteriaceae	Trichococcus	NA
57	OTU_10126	2	1	0.54	Bacteria	Actinobacteria	Actinobacteria	Micrococcales	Microbacteriaceae	Aurantimicrobium	NA
58	OTU_10128	1	0	0.2	Bacteria	Patescibacteria	Saccharimonadia	Saccharimonadales	NA	OTU_10128	OTU_10128
59	OTU_1013	3	0	0.24	Bacteria	Bacteroidetes	Bacteroidia	Flavobacteriales	Flavobacteriaceae	Flavobacterium	NA
60	OTU_10131	1	0	0.01	Bacteria	Planctomycetes	Planctomycetacia	Gemmatales	Gemmataceae	OTU_10131	NA
61	OTU_10132	1	0	0.1	Bacteria	Proteobacteria	Gammaproteobacteria	Betaproteobacteriales	Rhodocyclaceae	Sulfuritalea	NA
62	OTU_1014	3	1	0.71	Bacteria	Firmicutes	Bacilli	Bacillales	Bacillaceae	Bacillus	NA
63	OTU_10140	2	0	0.2	Bacteria	Bacteroidetes	Bacteroidia	Bacteroidales	Bacteroidales RF16 group	NA	OTU_10140
64	OTU_10144	1	0	0.03	Bacteria	Bacteroidetes	Bacteroidia	Chitinophagales	Saprospiraceae	Phaeodactylibacter	NA
65	OTU_10145	1	0	0.01	Bacteria	Proteobacteria	Deltaproteobacteria	Bdellovibrionales	Bdellovibrionaceae	Bdellovibrio	NA
66	OTU_10146	1	0	0.02	Bacteria	Bacteroidetes	Bacteroidia	Flavobacteriales	Weeksellaceae	NA	OTU_10146
67	OTU_10147	1	0	0.01	Bacteria	Bacteroidetes	Bacteroidia	Chitinophagales	Chitinophagaceae	NA	OTU_10147
68	OTU_1015	7	0	0.11	Bacteria	Firmicutes	Clostridia	Clostridiales	Clostridiaceae 1	Fonticella	NA
69	OTU_10150	1	0	0.01	Bacteria	Actinobacteria	Actinobacteria	Actinomycetales	Actinomycetaceae	Actinomyces	NA
70	OTU_10151	1	0	0.02	Bacteria	Proteobacteria	Gammaproteobacteria	NA	OTU_10151	OTU_10151	OTU_10151
71	OTU_10153	1	0	0.01	Bacteria	Acidobacteria	Blastocatellia (Subgroup 4)	Blastocatellales	Blastocatellaceae	NA	OTU_10153
72	OTU_1016	9	0	0.13	Bacteria	Actinobacteria	Actinobacteria	PeM15	NA	OTU_1016	OTU_1016
73	OTU_10162	5	0	0.07	Bacteria	Bacteroidetes	Bacteroidia	Flavobacteriales	Crocinitomicaceae	Fluviicola	NA
74	OTU_10164	1	0	0.02	Bacteria	Proteobacteria	Gammaproteobacteria	Betaproteobacteriales	Burkholderiaceae	Variovorax	NA
75	OTU_10166	2	0	0.16	Bacteria	Bacteroidetes	Bacteroidia	Flavobacteriales	Flavobacteriaceae	Flavobacterium	NA
76	OTU_1017	5	0	0.2	Bacteria	Patescibacteria	Saccharimonadia	Saccharimonadales	NA	OTU_1017	OTU_1017
77	OTU_10171	1	0	0.09	Bacteria	Proteobacteria	Alphaproteobacteria	Rickettsiales	SM2D12	NA	OTU_10171
78	OTU_10172	1	0	0.02	Bacteria	Patescibacteria	Saccharimonadia	Saccharimonadales	NA	OTU_10172	OTU_10172
79	OTU_10173	1	0	0.02	Bacteria	Patescibacteria	Microgenomatia	Candidatus Roizmanbacteria	NA	OTU_10173	OTU_10173
80	OTU_10174	1	0	0.16	Bacteria	Acidobacteria	Subgroup 17	NA	OTU_10174	OTU_10174	OTU_10174
81	OTU_10175	1	0	0.01	Bacteria	Proteobacteria	Deltaproteobacteria	Desulfarculales	Desulfarculaceae	OTU_10175	NA
82	OTU_10176	1	0	0.04	Bacteria	Patescibacteria	Parcubacteria	NA	OTU_10176	OTU_10176	OTU_10176
83	OTU_10177	2	0	0.08	Bacteria	Actinobacteria	Acidimicrobiia	Microtrichales	OTU_10177	NA	OTU_10177
84	OTU_1018	22	0	0.1	Bacteria	Proteobacteria	Gammaproteobacteria	Enterobacteriales	Enterobacteriaceae	NA	OTU_1018
85	OTU_1019	6	0	0.16	Bacteria	Proteobacteria	Deltaproteobacteria	Bdellovibrionales	Bdellovibrionaceae	Bdellovibrio	NA
86	OTU_10193	1	0	0.03	Bacteria	Patescibacteria	Parcubacteria	Candidatus Kaiserbacteria	NA	OTU_10193	OTU_10193
87	OTU_102	51	4	0.44	Bacteria	Firmicutes	Negativicutes	Selenomonadales	Veillonellaceae	Selenomonas 3	NA
88	OTU_1020	1	1	1.82	Bacteria	Actinobacteria	Thermoleophilia	Solirubrobacterales	Solirubrobacteraceae	OTU_1020	NA
89	OTU_10200	2	0	0.11	Bacteria	Proteobacteria	Alphaproteobacteria	Caulobacterales	Caulobacteraceae	Brevundimonas	NA
90	OTU_10201	1	0	0.01	Bacteria	Patescibacteria	Parcubacteria	NA	OTU_10201	OTU_10201	OTU_10201
91	OTU_10211	1	0	0.01	Bacteria	Patescibacteria	Saccharimonadia	Saccharimonadales	NA	OTU_10211	OTU_10211
92	OTU_10214	6	1	0.55	Bacteria	Bacteroidetes	Bacteroidia	Flavobacteriales	Flavobacteriaceae	Flavobacterium	NA
93	OTU_1022	10	0	0.22	Bacteria	Proteobacteria	Gammaproteobacteria	Xanthomonadales	Xanthomonadaceae	Thermomonas	NA
94	OTU_10222	2	0	0.01	Bacteria	Patescibacteria	ABY1	NA	OTU_10222	OTU_10222	OTU_10222
95	OTU_10223	1	0	0.02	Bacteria	Patescibacteria	Parcubacteria	Candidatus Staskawiczbacteria	NA	OTU_10223	OTU_10223
96	OTU_10225	1	0	0.02	Bacteria	Chloroflexi	Dehalococcoidia	S085	NA	OTU_10225	OTU_10225
97	OTU_1023	7	0	0.23	Bacteria	Bacteroidetes	Ignavibacteria	OPB56	NA	OTU_1023	OTU_1023
98	OTU_10231	1	0	0.01	Bacteria	Epsilonbacteraeota	Campylobacteria	Campylobacterales	OTU_10231	NA	OTU_10231
99	OTU_10237	7	0	0.07	Bacteria	Bacteroidetes	Bacteroidia	Sphingobacteriales	Sphingobacteriaceae	Mucilaginibacter	NA
100	OTU_10238	1	0	0.02	Bacteria	Patescibacteria	Saccharimonadia	Saccharimonadales	NA	OTU_10238	OTU_10238
101	OTU_1024	10	1	0.23	Bacteria	Bacteroidetes	Bacteroidia	Flavobacteriales	Flavobacteriaceae	Flavobacterium	NA
102	OTU_10241	2	0	0.04	Bacteria	Patescibacteria	Saccharimonadia	Saccharimonadales	NA	OTU_10241	OTU_10241
103	OTU_10242	1	0	0.02	Bacteria	Proteobacteria	Gammaproteobacteria	Gammaproteobacteria Incertae Sedis	Unknown Family	Candidatus Ovatusbacter	NA
104	OTU_10243	1	0	0.03	Bacteria	Patescibacteria	Parcubacteria	Candidatus Staskawiczbacteria	NA	OTU_10243	OTU_10243
105	OTU_10244	1	0	0.02	Bacteria	Patescibacteria	ABY1	NA	OTU_10244	OTU_10244	OTU_10244
106	OTU_10246	6	1	0.46	Bacteria	Proteobacteria	Gammaproteobacteria	Betaproteobacteriales	Neisseriaceae	Neisseria	NA
107	OTU_10247	1	0	0.01	Bacteria	Patescibacteria	Saccharimonadia	Saccharimonadales	NA	OTU_10247	OTU_10247
108	OTU_10248	1	0	0.01	Bacteria	Proteobacteria	Gammaproteobacteria	Legionellales	Legionellaceae	Legionella	NA
109	OTU_10249	10	0	0.14	Bacteria	Actinobacteria	Actinobacteria	Micrococcales	Microbacteriaceae	NA	OTU_10249
110	OTU_1025	1	1	1.02	Bacteria	Proteobacteria	Deltaproteobacteria	Bdellovibrionales	Bdellovibrionaceae	Bdellovibrio	NA
111	OTU_10250	2	0	0.01	Bacteria	Proteobacteria	Deltaproteobacteria	Myxococcales	Nannocystaceae	Nannocystis	NA
112	OTU_10252	1	0	0.05	Bacteria	Proteobacteria	Gammaproteobacteria	Betaproteobacteriales	Burkholderiaceae	NA	OTU_10252
113	OTU_10254	2	0	0.33	Bacteria	Firmicutes	Bacilli	Lactobacillales	Lactobacillaceae	Lactobacillus	NA
114	OTU_10255	2	0	0.23	Bacteria	Bacteroidetes	Bacteroidia	Sphingobacteriales	Sphingobacteriaceae	Pedobacter	NA
115	OTU_10256	1	1	1.03	Bacteria	Patescibacteria	Gracilibacteria	Absconditabacteriales (SR1)	NA	OTU_10256	OTU_10256
116	OTU_1026	14	0	0.24	Bacteria	Patescibacteria	Saccharimonadia	Saccharimonadales	NA	OTU_1026	OTU_1026
117	OTU_10260	1	0	0.06	Bacteria	Bacteroidetes	Bacteroidia	Bacteroidales	Bacteroidaceae	Bacteroides	NA
118	OTU_10262	1	0	0.03	Bacteria	Proteobacteria	Gammaproteobacteria	Pseudomonadales	Moraxellaceae	OTU_10262	NA
119	OTU_10264	2	0	0.12	Bacteria	Bacteroidetes	Ignavibacteria	OPB56	NA	OTU_10264	OTU_10264
120	OTU_10265	1	0	0.02	Bacteria	Proteobacteria	Gammaproteobacteria	Diplorickettsiales	Diplorickettsiaceae	OTU_10265	NA
121	OTU_1027	7	0	0.25	Bacteria	Actinobacteria	Actinobacteria	Corynebacteriales	Corynebacteriaceae	Corynebacterium 1	NA
122	OTU_10271	1	0	0.01	Bacteria	Patescibacteria	Gracilibacteria	Candidatus Peribacteria	NA	OTU_10271	OTU_10271
123	OTU_10272	1	0	0.02	Bacteria	Planctomycetes	Planctomycetacia	Gemmatales	Gemmataceae	NA	OTU_10272
124	OTU_10273	1	0	0.14	Bacteria	Patescibacteria	Parcubacteria	NA	OTU_10273	OTU_10273	OTU_10273
125	OTU_1028	9	0	0.12	Bacteria	Proteobacteria	Gammaproteobacteria	Betaproteobacteriales	Rhodocyclaceae	Zoogloea	NA
126	OTU_10288	1	0	0.01	Bacteria	Proteobacteria	Deltaproteobacteria	Bdellovibrionales	Bdellovibrionaceae	Bdellovibrio	NA
127	OTU_1029	4	0	0.22	Bacteria	Proteobacteria	Gammaproteobacteria	Betaproteobacteriales	Burkholderiaceae	OTU_1029	NA
128	OTU_10294	1	0	0.02	Bacteria	Dependentiae	Babeliae	Babeliales	NA	OTU_10294	OTU_10294
129	OTU_10296	1	0	0.06	Bacteria	Patescibacteria	Saccharimonadia	Saccharimonadales	NA	OTU_10296	OTU_10296
130	OTU_103	64	6	0.39	Bacteria	Bacteroidetes	Bacteroidia	Flavobacteriales	Weeksellaceae	Chryseobacterium	NA
131	OTU_10304	1	0	0.02	Bacteria	Patescibacteria	Saccharimonadia	Saccharimonadales	NA	OTU_10304	OTU_10304
132	OTU_10305	1	0	0.02	Bacteria	Actinobacteria	Actinobacteria	Micrococcales	Microbacteriaceae	NA	OTU_10305
133	OTU_10306	1	0	0.03	Bacteria	Firmicutes	Bacilli	Bacillales	NA	OTU_10306	OTU_10306
134	OTU_10307	2	0	0.17	Bacteria	Bacteroidetes	Bacteroidia	Flavobacteriales	Flavobacteriaceae	Flavobacterium	NA
135	OTU_10308	4	0	0.05	Bacteria	Bacteroidetes	Bacteroidia	Flavobacteriales	Flavobacteriaceae	Flavobacterium	NA
136	OTU_10309	1	0	0.01	Bacteria	Patescibacteria	Saccharimonadia	Saccharimonadales	NA	OTU_10309	OTU_10309
137	OTU_1031	14	2	0.54	Bacteria	Firmicutes	Clostridia	Clostridiales	Peptostreptococcaceae	Romboutsia	NA
138	OTU_10311	6	0	0.25	Bacteria	Firmicutes	Bacilli	Lactobacillales	Streptococcaceae	Streptococcus	NA
139	OTU_10312	1	0	0.02	Bacteria	Patescibacteria	Saccharimonadia	Saccharimonadales	NA	OTU_10312	OTU_10312
140	OTU_1032	6	0	0.2	Bacteria	Bacteroidetes	Bacteroidia	Chitinophagales	Chitinophagaceae	NA	OTU_1032
141	OTU_10327	1	0	0.05	Bacteria	Proteobacteria	Gammaproteobacteria	Betaproteobacteriales	NA	OTU_10327	OTU_10327
142	OTU_10328	1	0	0.45	Bacteria	Proteobacteria	Gammaproteobacteria	Cellvibrionales	Halieaceae	OM60(NOR5) clade	NA
143	OTU_1033	7	0	0.25	Bacteria	Proteobacteria	Gammaproteobacteria	Betaproteobacteriales	Burkholderiaceae	Tepidicella	NA
144	OTU_10332	1	0	0.06	Bacteria	Proteobacteria	Alphaproteobacteria	Rhizobiales	Beijerinckiaceae	Bosea	NA
145	OTU_10335	13	0	0.09	Bacteria	Bacteroidetes	Bacteroidia	Bacteroidales	Prevotellaceae	Prevotella 6	NA
146	OTU_1034	1	0	0.59	Bacteria	Firmicutes	Bacilli	Lactobacillales	Aerococcaceae	Aerococcus	NA
147	OTU_10341	1	0	0.01	Bacteria	Actinobacteria	Actinobacteria	Micrococcales	Microbacteriaceae	Microbacterium	NA
148	OTU_10344	1	0	0.13	Bacteria	Fusobacteria	Fusobacteriia	Fusobacteriales	Leptotrichiaceae	Leptotrichia	NA
149	OTU_10345	1	0	0.01	Bacteria	Proteobacteria	Alphaproteobacteria	Sphingomonadales	Sphingomonadaceae	Sphingomonas	NA
150	OTU_10347	1	0	0.02	Bacteria	Dependentiae	Babeliae	Babeliales	Vermiphilaceae	NA	OTU_10347
151	OTU_10348	1	0	0.02	Bacteria	Proteobacteria	Deltaproteobacteria	Bdellovibrionales	Bdellovibrionaceae	Bdellovibrio	NA
152	OTU_10349	1	0	0.02	Bacteria	Proteobacteria	Deltaproteobacteria	Myxococcales	Sandaracinaceae	OTU_10349	NA
153	OTU_1035	7	0	0.26	Bacteria	Bacteroidetes	Bacteroidia	Flavobacteriales	Flavobacteriaceae	Flavobacterium	NA
154	OTU_10350	1	0	0.01	Bacteria	Firmicutes	Clostridia	Clostridiales	Lachnospiraceae	Catonella	NA
155	OTU_10351	1	0	0.15	Bacteria	Proteobacteria	Gammaproteobacteria	Betaproteobacteriales	Burkholderiaceae	Polaromonas	NA
156	OTU_10356	1	0	0.02	Bacteria	Bacteroidetes	Bacteroidia	Bacteroidales	Prevotellaceae	Prevotella	NA
157	OTU_10359	2	0	0.01	Bacteria	Synergistetes	Synergistia	Synergistales	Synergistaceae	Fretibacterium	NA
158	OTU_1036	5	0	0.16	Bacteria	Patescibacteria	NA	OTU_1036	OTU_1036	OTU_1036	OTU_1036
159	OTU_10361	17	0	0.03	Bacteria	Firmicutes	Bacilli	Lactobacillales	Streptococcaceae	Streptococcus	NA
160	OTU_10366	1	1	1.8	Bacteria	Proteobacteria	Alphaproteobacteria	Rhizobiales	NA	OTU_10366	OTU_10366
161	OTU_10367	1	0	0.02	Bacteria	Proteobacteria	Gammaproteobacteria	Cardiobacteriales	Wohlfahrtiimonadaceae	NA	OTU_10367
162	OTU_1037	8	0	0.11	Bacteria	Epsilonbacteraeota	Campylobacteria	Campylobacterales	Arcobacteraceae	Arcobacter	NA
163	OTU_10370	1	0	0.02	Bacteria	Actinobacteria	Coriobacteriia	Coriobacteriales	Eggerthellaceae	Senegalimassilia	NA
164	OTU_10371	1	0	0.01	Bacteria	Firmicutes	Clostridia	Clostridiales	Clostridiales vadinBB60 group	NA	OTU_10371
165	OTU_10372	1	0	0.01	Bacteria	Proteobacteria	Gammaproteobacteria	Enterobacteriales	Enterobacteriaceae	Erwinia	NA
166	OTU_10373	1	0	0.02	Bacteria	Firmicutes	Clostridia	Clostridiales	Lachnospiraceae	OTU_10373	NA
167	OTU_10374	1	0	0.01	Bacteria	Acidobacteria	Subgroup 6	NA	OTU_10374	OTU_10374	OTU_10374
168	OTU_10379	1	0	0.01	Bacteria	Firmicutes	Clostridia	Clostridiales	Ruminococcaceae	OTU_10379	NA
169	OTU_1038	1	1	1.39	Bacteria	Patescibacteria	NA	OTU_1038	OTU_1038	OTU_1038	OTU_1038
170	OTU_10380	1	0	0.02	Bacteria	Firmicutes	Bacilli	Bacillales	Thermoactinomycetaceae	Planifilum	NA
171	OTU_10381	7	0	0.02	Bacteria	Proteobacteria	Gammaproteobacteria	Pseudomonadales	Pseudomonadaceae	Pseudomonas	NA
172	OTU_10383	1	0	0.01	Bacteria	Actinobacteria	Actinobacteria	Propionibacteriales	Propionibacteriaceae	NA	OTU_10383
173	OTU_10387	1	0	0.02	Bacteria	Proteobacteria	Alphaproteobacteria	Rhizobiales	Beijerinckiaceae	Methylobacterium	NA
174	OTU_1039	23	0	0.08	Bacteria	Firmicutes	Clostridia	Clostridiales	Lachnospiraceae	Catonella	NA
175	OTU_10391	2	0	0.33	Bacteria	Bacteroidetes	Bacteroidia	Flavobacteriales	Flavobacteriaceae	Flavobacterium	NA
176	OTU_10393	20	0	0.02	Bacteria	Firmicutes	Bacilli	Lactobacillales	Streptococcaceae	Streptococcus	NA
177	OTU_10395	1	0	0.01	Bacteria	Bacteroidetes	Bacteroidia	Flavobacteriales	Flavobacteriaceae	Flavobacterium	NA
178	OTU_10399	2	0	0.02	Bacteria	Firmicutes	Bacilli	Lactobacillales	Streptococcaceae	Streptococcus	NA
179	OTU_104	97	13	0.57	Bacteria	Proteobacteria	Gammaproteobacteria	Betaproteobacteriales	Burkholderiaceae	Acidovorax	NA
180	OTU_1040	6	0	0.2	Bacteria	Cyanobacteria	Oxyphotobacteria	Chloroplast	NA	OTU_1040	OTU_1040
181	OTU_10402	1	0	0.01	Bacteria	Actinobacteria	Coriobacteriia	Coriobacteriales	NA	OTU_10402	OTU_10402
182	OTU_10403	1	0	0.01	Bacteria	Bacteroidetes	Bacteroidia	Chitinophagales	Chitinophagaceae	Ferruginibacter	NA
183	OTU_10404	1	0	0.03	Bacteria	Firmicutes	NA	OTU_10404	OTU_10404	OTU_10404	OTU_10404
184	OTU_10405	1	0	0.02	Bacteria	Bacteroidetes	Bacteroidia	Chitinophagales	Saprospiraceae	OTU_10405	NA
185	OTU_10406	1	0	0.01	Bacteria	Proteobacteria	Alphaproteobacteria	Rhizobiales	Hyphomicrobiaceae	Pedomicrobium	NA
186	OTU_10409	2	0	0.01	Bacteria	Bacteroidetes	Bacteroidia	Bacteroidales	Prevotellaceae	Prevotella 7	NA
187	OTU_1041	1	0	0.69	Bacteria	Patescibacteria	WS6 (Dojkabacteria)	NA	OTU_1041	OTU_1041	OTU_1041
188	OTU_10411	3	0	0.04	Bacteria	Bacteroidetes	Bacteroidia	Bacteroidales	Prevotellaceae	Prevotella 7	NA
189	OTU_10412	1	0	0.01	Bacteria	Proteobacteria	Deltaproteobacteria	Bdellovibrionales	Bdellovibrionaceae	Bdellovibrio	NA
190	OTU_10413	1	0	0.01	Bacteria	Patescibacteria	Gracilibacteria	Candidatus Peribacteria	NA	OTU_10413	OTU_10413
191	OTU_10415	1	0	0.02	Bacteria	Firmicutes	Clostridia	Clostridiales	Lachnospiraceae	NA	OTU_10415
192	OTU_10416	1	0	0.02	Bacteria	Firmicutes	Clostridia	Clostridiales	Lachnospiraceae	Blautia	NA
193	OTU_10417	1	0	0.02	Bacteria	Proteobacteria	Alphaproteobacteria	NA	OTU_10417	OTU_10417	OTU_10417
194	OTU_10418	1	0	0.22	Bacteria	Proteobacteria	Alphaproteobacteria	Rhodobacterales	Rhodobacteraceae	OTU_10418	NA
195	OTU_10419	1	0	0.01	Bacteria	Patescibacteria	Saccharimonadia	Saccharimonadales	NA	OTU_10419	OTU_10419
196	OTU_1042	2	1	1.18	Bacteria	Bacteroidetes	Bacteroidia	Chitinophagales	Saprospiraceae	OTU_1042	NA
197	OTU_10420	11	0	0.11	Bacteria	Firmicutes	Clostridia	Clostridiales	Lachnospiraceae	Oribacterium	NA
198	OTU_10423	1	0	0.02	Bacteria	Proteobacteria	Gammaproteobacteria	Betaproteobacteriales	Burkholderiaceae	Limnobacter	NA
199	OTU_10424	1	0	0.01	Bacteria	Firmicutes	Negativicutes	Selenomonadales	Veillonellaceae	Anaeroglobus	NA
200	OTU_10425	1	0	0.02	Bacteria	Proteobacteria	Alphaproteobacteria	Rhodobacterales	Rhodobacteraceae	Paracoccus	NA
201	OTU_10426	1	0	0.01	Bacteria	Actinobacteria	Acidimicrobiia	Microtrichales	Ilumatobacteraceae	OTU_10426	NA
202	OTU_10427	1	0	0.04	Bacteria	Actinobacteria	Actinobacteria	Actinomycetales	Actinomycetaceae	Flaviflexus	NA
203	OTU_10428	1	0	0.01	Bacteria	Bacteroidetes	Bacteroidia	Flavobacteriales	Flavobacteriaceae	Capnocytophaga	NA
204	OTU_1043	22	1	0.3	Bacteria	Proteobacteria	Alphaproteobacteria	Rhizobiales	Beijerinckiaceae	Methylobacterium	NA
205	OTU_10432	1	0	0.01	Bacteria	Firmicutes	Clostridia	Clostridiales	Family XIII	Mogibacterium	NA
206	OTU_10436	1	0	0.02	Bacteria	Firmicutes	Clostridia	Clostridiales	Family XI	Anaerococcus	NA
207	OTU_10439	2	0	0.08	Bacteria	Firmicutes	Clostridia	Clostridiales	Family XI	Anaerococcus	NA
208	OTU_1044	1	0	0.69	Bacteria	Bacteroidetes	Bacteroidia	Bacteroidales	Muribaculaceae	NA	OTU_1044
209	OTU_10444	1	0	0.06	Bacteria	Firmicutes	Clostridia	Clostridiales	Family XI	Anaerococcus	NA
210	OTU_1045	1	1	1.03	Bacteria	Bacteroidetes	Bacteroidia	Sphingobacteriales	env.OPS 17	NA	OTU_1045
211	OTU_10453	3	0	0.02	Bacteria	Firmicutes	Clostridia	Clostridiales	Family XI	Anaerococcus	NA
212	OTU_10456	2	0	0.02	Bacteria	Firmicutes	Clostridia	Clostridiales	Family XI	Anaerococcus	NA
213	OTU_1046	3	0	0.11	Bacteria	Bacteroidetes	Bacteroidia	Sphingobacteriales	Sphingobacteriaceae	Solitalea	NA
214	OTU_10463	2	0	0.06	Bacteria	Actinobacteria	Actinobacteria	Micrococcales	Brevibacteriaceae	Brevibacterium	NA
215	OTU_1047	6	0	0.19	Bacteria	Bacteroidetes	Bacteroidia	Chitinophagales	Chitinophagaceae	OTU_1047	NA
216	OTU_1048	2	0	0.33	Bacteria	Patescibacteria	Gracilibacteria	NA	OTU_1048	OTU_1048	OTU_1048
217	OTU_10489	1	0	0.01	Bacteria	Patescibacteria	Parcubacteria	NA	OTU_10489	OTU_10489	OTU_10489
218	OTU_1049	1	1	1.05	Bacteria	Firmicutes	Clostridia	Clostridiales	Family XI	Anaerococcus	NA
219	OTU_10490	1	0	0.01	Bacteria	Bacteroidetes	Bacteroidia	Cytophagales	Hymenobacteraceae	Adhaeribacter	NA
220	OTU_10491	1	0	0.02	Bacteria	Proteobacteria	Gammaproteobacteria	Salinisphaerales	Solimonadaceae	OTU_10491	NA
221	OTU_10492	1	0	0.01	Bacteria	Firmicutes	Clostridia	Clostridiales	Ruminococcaceae	Faecalibacterium	NA
222	OTU_10494	1	0	0.02	Bacteria	Bacteroidetes	Bacteroidia	Cytophagales	Spirosomaceae	Dyadobacter	NA
223	OTU_10497	1	0	0.02	Bacteria	Actinobacteria	Actinobacteria	Frankiales	NA	OTU_10497	OTU_10497
224	OTU_10498	5	0	0.1	Bacteria	Fusobacteria	Fusobacteriia	Fusobacteriales	Fusobacteriaceae	Fusobacterium	NA
225	OTU_10499	1	0	0.01	Bacteria	Proteobacteria	Deltaproteobacteria	Bdellovibrionales	Bdellovibrionaceae	Bdellovibrio	NA
226	OTU_105	54	6	0.41	Bacteria	Bacteroidetes	Bacteroidia	Flavobacteriales	Weeksellaceae	Chryseobacterium	NA
227	OTU_1050	4	0	0.33	Bacteria	Bacteroidetes	Bacteroidia	Flavobacteriales	Flavobacteriaceae	Flavobacterium	NA
228	OTU_10504	1	0	0.02	Bacteria	Gemmatimonadetes	Longimicrobia	Longimicrobiales	Longimicrobiaceae	NA	OTU_10504
229	OTU_10506	1	0	0.04	Bacteria	Firmicutes	Clostridia	Clostridiales	Lachnospiraceae	NA	OTU_10506
230	OTU_10507	1	0	0.02	Bacteria	Proteobacteria	Gammaproteobacteria	Betaproteobacteriales	Burkholderiaceae	Sutterella	NA
231	OTU_10508	1	0	0.83	Bacteria	Firmicutes	Clostridia	Clostridiales	Ruminococcaceae	Ruminococcus 1	NA
232	OTU_1051	1	0	0.01	Bacteria	Proteobacteria	Alphaproteobacteria	Rhizobiales	Beijerinckiaceae	OTU_1051	NA
233	OTU_1052	4	1	0.45	Bacteria	Proteobacteria	Alphaproteobacteria	Rhizobiales	Hyphomicrobiaceae	OTU_1052	NA
234	OTU_10525	1	0	0.01	Bacteria	Firmicutes	Clostridia	Clostridiales	Family XI	Anaerococcus	NA
235	OTU_1053	1	0	0.91	Bacteria	Actinobacteria	Actinobacteria	Micrococcales	Microbacteriaceae	Leucobacter	NA
236	OTU_10537	1	0	0.03	Bacteria	Firmicutes	Clostridia	Clostridiales	Family XI	Anaerococcus	NA
237	OTU_1054	9	0	0.09	Bacteria	Firmicutes	Negativicutes	Selenomonadales	Veillonellaceae	Selenomonas 3	NA
238	OTU_10544	1	0	0.05	Bacteria	Actinobacteria	Actinobacteria	Actinomycetales	Actinomycetaceae	Actinomyces	NA
239	OTU_10546	1	0	0.01	Bacteria	Firmicutes	Clostridia	Clostridiales	Family XI	Anaerococcus	NA
240	OTU_1055	5	0	0.17	Bacteria	Proteobacteria	Gammaproteobacteria	Betaproteobacteriales	Burkholderiaceae	Ottowia	NA
241	OTU_10551	2	0	0.03	Bacteria	Firmicutes	Clostridia	Clostridiales	Family XI	Peptoniphilus	NA
242	OTU_1056	13	0	0.08	Bacteria	Bacteroidetes	Bacteroidia	Chitinophagales	Saprospiraceae	OTU_1056	NA
243	OTU_10561	1	0	0.02	Bacteria	Firmicutes	Clostridia	Clostridiales	Family XI	Anaerococcus	NA
244	OTU_1057	1	0	0.87	Bacteria	Firmicutes	Bacilli	Lactobacillales	Carnobacteriaceae	Atopostipes	NA
245	OTU_1058	2	0	0.45	Bacteria	Proteobacteria	Alphaproteobacteria	Rhizobiales	Rhizobiaceae	Pseudochrobactrum	NA
246	OTU_10580	2	0	0.02	Bacteria	Firmicutes	Clostridia	Clostridiales	Family XI	Parvimonas	NA
247	OTU_1059	3	0	0.25	Bacteria	Acidobacteria	Blastocatellia (Subgroup 4)	Pyrinomonadales	Pyrinomonadaceae	RB41	NA
248	OTU_10596	1	0	0.05	Bacteria	Firmicutes	Clostridia	Clostridiales	Family XI	NA	OTU_10596
249	OTU_106	85	3	0.27	Bacteria	Actinobacteria	Coriobacteriia	Coriobacteriales	Atopobiaceae	Atopobium	NA
250	OTU_1060	7	1	0.56	Bacteria	Patescibacteria	Saccharimonadia	Saccharimonadales	NA	OTU_1060	OTU_1060
251	OTU_10600	1	0	0.74	Bacteria	Proteobacteria	Alphaproteobacteria	Sphingomonadales	Sphingomonadaceae	Sphingomonas	NA
252	OTU_10601	24	0	0.02	Bacteria	Bacteroidetes	Bacteroidia	Bacteroidales	Prevotellaceae	Prevotella 7	NA
253	OTU_10604	11	0	0.13	Bacteria	Patescibacteria	Saccharimonadia	Saccharimonadales	NA	OTU_10604	OTU_10604
254	OTU_10605	1	0	0.41	Bacteria	Bacteroidetes	Bacteroidia	Sphingobacteriales	NS11-12 marine group	NA	OTU_10605
255	OTU_10607	1	0	0.04	Bacteria	Patescibacteria	Parcubacteria	NA	OTU_10607	OTU_10607	OTU_10607
256	OTU_10608	11	1	0.75	Bacteria	Bacteroidetes	Bacteroidia	Bacteroidales	Prevotellaceae	Prevotella 7	NA
257	OTU_10609	8	1	0.24	Bacteria	Actinobacteria	Actinobacteria	Actinomycetales	Actinomycetaceae	Actinomyces	NA
258	OTU_1061	5	0	0.22	Bacteria	Bacteroidetes	Bacteroidia	Sphingobacteriales	NS11-12 marine group	NA	OTU_1061
259	OTU_10612	1	0	0.01	Bacteria	Spirochaetes	Spirochaetia	Spirochaetales	Spirochaetaceae	Treponema 2	NA
260	OTU_10613	1	0	0.03	Bacteria	Proteobacteria	Deltaproteobacteria	Bdellovibrionales	Bdellovibrionaceae	Bdellovibrio	NA
261	OTU_10614	6	2	1.1	Bacteria	Bacteroidetes	Bacteroidia	Bacteroidales	Prevotellaceae	Prevotella 7	NA
262	OTU_10615	1	0	0.49	Bacteria	Firmicutes	Clostridia	Clostridiales	Family XI	Anaerococcus	NA
263	OTU_10616	1	0	0.01	Bacteria	Tenericutes	Mollicutes	Acholeplasmatales	Acholeplasmataceae	Acholeplasma	NA
264	OTU_10617	1	0	0.01	Bacteria	Actinobacteria	Acidimicrobiia	Microtrichales	Microtrichaceae	OTU_10617	NA
265	OTU_1062	1	0	0.56	Bacteria	Bacteroidetes	Ignavibacteria	OPB56	NA	OTU_1062	OTU_1062
266	OTU_10621	1	0	0.02	Bacteria	Actinobacteria	Actinobacteria	Corynebacteriales	Mycobacteriaceae	Mycobacterium	NA
267	OTU_10622	1	0	0.03	Bacteria	Bacteroidetes	Bacteroidia	Bacteroidales	Porphyromonadaceae	Porphyromonas	NA
268	OTU_10624	1	0	0.02	Bacteria	Firmicutes	Bacilli	Bacillales	Bacillaceae	Bacillus	NA
269	OTU_10625	1	0	0.06	Bacteria	Actinobacteria	Actinobacteria	Corynebacteriales	Corynebacteriaceae	Corynebacterium 1	NA
270	OTU_1063	1	0	0.7	Bacteria	Proteobacteria	Gammaproteobacteria	Betaproteobacteriales	Rhodocyclaceae	Sulfuritalea	NA
271	OTU_10631	1	0	0.01	Bacteria	Cyanobacteria	Oxyphotobacteria	NA	OTU_10631	OTU_10631	OTU_10631
272	OTU_10632	1	0	0.02	Bacteria	Bacteroidetes	Bacteroidia	Bacteroidales	Paludibacteraceae	NA	OTU_10632
273	OTU_10636	2	0	0.03	Bacteria	Bacteroidetes	Bacteroidia	Bacteroidales	Prevotellaceae	Prevotella 7	NA
274	OTU_10637	5	1	1.33	Bacteria	Bacteroidetes	Bacteroidia	Bacteroidales	Prevotellaceae	Prevotella 7	NA
275	OTU_10638	1	0	0.01	Bacteria	Proteobacteria	Alphaproteobacteria	Sphingomonadales	Sphingomonadaceae	NA	OTU_10638
276	OTU_1064	3	0	0.25	Bacteria	Firmicutes	Negativicutes	Selenomonadales	Veillonellaceae	Pelosinus	NA
277	OTU_10640	1	0	0.01	Bacteria	Firmicutes	Clostridia	Clostridiales	Ruminococcaceae	Ruminiclostridium 5	NA
278	OTU_10642	2	0	0.03	Bacteria	Cyanobacteria	Oxyphotobacteria	NA	OTU_10642	OTU_10642	OTU_10642
279	OTU_1065	2	1	0.71	Bacteria	Proteobacteria	Gammaproteobacteria	Betaproteobacteriales	Burkholderiaceae	Undibacterium	NA
280	OTU_10650	1	0	0.26	Bacteria	Cyanobacteria	Oxyphotobacteria	Chloroplast	NA	OTU_10650	OTU_10650
281	OTU_10652	1	0	0.01	Bacteria	Proteobacteria	Alphaproteobacteria	Rhodospirillales	Rhodospirillaceae	OTU_10652	NA
282	OTU_1066	13	0	0.14	Bacteria	Firmicutes	Clostridia	Clostridiales	Family XII	NA	OTU_1066
283	OTU_10663	1	0	0.02	Bacteria	Firmicutes	Bacilli	Lactobacillales	Lactobacillaceae	Lactobacillus	NA
284	OTU_1067	2	1	0.7	Bacteria	Planctomycetes	vadinHA49	NA	OTU_1067	OTU_1067	OTU_1067
285	OTU_10672	1	0	0.01	Bacteria	Proteobacteria	Deltaproteobacteria	Bdellovibrionales	Bdellovibrionaceae	Bdellovibrio	NA
286	OTU_10674	1	0	0.37	Bacteria	Proteobacteria	Gammaproteobacteria	Betaproteobacteriales	Neisseriaceae	Neisseria	NA
287	OTU_10675	1	0	0.01	Bacteria	Proteobacteria	Deltaproteobacteria	Myxococcales	Sandaracinaceae	OTU_10675	NA
288	OTU_10677	1	0	0.01	Bacteria	Actinobacteria	Actinobacteria	Frankiales	Geodermatophilaceae	Antricoccus	NA
289	OTU_1068	3	0	0.33	Bacteria	Firmicutes	Clostridia	Clostridiales	Eubacteriaceae	Acetobacterium	NA
290	OTU_10681	2	0	0.01	Bacteria	Firmicutes	Bacilli	Lactobacillales	Streptococcaceae	Streptococcus	NA
291	OTU_10683	4	0	0.01	Bacteria	Bacteroidetes	Bacteroidia	Bacteroidales	Prevotellaceae	Alloprevotella	NA
292	OTU_1069	19	0	0.08	Bacteria	Patescibacteria	Saccharimonadia	Saccharimonadales	NA	OTU_1069	OTU_1069
293	OTU_10690	1	0	0.01	Bacteria	Proteobacteria	Gammaproteobacteria	Pasteurellales	Pasteurellaceae	Haemophilus	NA
294	OTU_10691	2	0	0.24	Bacteria	Firmicutes	Bacilli	Lactobacillales	Streptococcaceae	Streptococcus	NA
295	OTU_10694	5	1	0.3	Bacteria	Bacteroidetes	Bacteroidia	Bacteroidales	Porphyromonadaceae	Porphyromonas	NA
296	OTU_10695	2	0	0.03	Bacteria	Proteobacteria	Gammaproteobacteria	Betaproteobacteriales	Burkholderiaceae	Massilia	NA
297	OTU_10697	1	0	0.01	Bacteria	Firmicutes	Negativicutes	Selenomonadales	Veillonellaceae	Pelosinus	NA
298	OTU_107	138	24	0.8	Bacteria	Firmicutes	Negativicutes	Selenomonadales	Veillonellaceae	Veillonella	NA
299	OTU_1070	4	1	0.33	Bacteria	Patescibacteria	Gracilibacteria	NA	OTU_1070	OTU_1070	OTU_1070
300	OTU_1071	10	0	0.22	Bacteria	Proteobacteria	Alphaproteobacteria	Rhodobacterales	Rhodobacteraceae	Rhodobacter	NA
301	OTU_10712	3	0	0.01	Bacteria	Bacteroidetes	Bacteroidia	Bacteroidales	Prevotellaceae	Prevotella	NA
302	OTU_10716	1	0	0.01	Bacteria	Bacteroidetes	Bacteroidia	Flavobacteriales	Flavobacteriaceae	Capnocytophaga	NA
303	OTU_10718	6	0	0.02	Bacteria	Firmicutes	Bacilli	Lactobacillales	Streptococcaceae	Streptococcus	NA
304	OTU_10719	1	0	0.01	Bacteria	Patescibacteria	Gracilibacteria	Absconditabacteriales (SR1)	NA	OTU_10719	OTU_10719
305	OTU_1072	2	0	0.54	Bacteria	Patescibacteria	Parcubacteria	NA	OTU_1072	OTU_1072	OTU_1072
306	OTU_10722	1	0	0.01	Bacteria	Proteobacteria	Deltaproteobacteria	Myxococcales	NA	OTU_10722	OTU_10722
307	OTU_1073	7	1	0.22	Bacteria	Actinobacteria	Actinobacteria	Corynebacteriales	Corynebacteriaceae	Corynebacterium	NA
308	OTU_10731	1	0	0.02	Bacteria	Proteobacteria	Gammaproteobacteria	Legionellales	Legionellaceae	Legionella	NA
309	OTU_10732	1	0	0.01	Bacteria	Firmicutes	Clostridia	Clostridiales	Clostridiaceae 1	Clostridium sensu stricto 1	NA
310	OTU_1074	2	1	1.2	Bacteria	Bacteroidetes	Bacteroidia	Bacteroidales	Bacteroidaceae	Bacteroides	NA
311	OTU_1076	5	0	0.26	Bacteria	Fusobacteria	Fusobacteriia	Fusobacteriales	Leptotrichiaceae	Leptotrichia	NA
312	OTU_1077	4	1	0.37	Bacteria	Patescibacteria	Parcubacteria	NA	OTU_1077	OTU_1077	OTU_1077
313	OTU_1078	2	0	0.64	Bacteria	Patescibacteria	Parcubacteria	NA	OTU_1078	OTU_1078	OTU_1078
314	OTU_1079	11	0	0.16	Bacteria	Bacteroidetes	Bacteroidia	Chitinophagales	Chitinophagaceae	Sediminibacterium	NA
315	OTU_108	54	6	0.42	Bacteria	Bacteroidetes	Bacteroidia	Flavobacteriales	Flavobacteriaceae	Flavobacterium	NA
316	OTU_1080	11	1	0.15	Bacteria	Proteobacteria	Gammaproteobacteria	R7C24	NA	OTU_1080	OTU_1080
317	OTU_1082	1	0	0.55	Bacteria	Firmicutes	Clostridia	Clostridiales	Lachnospiraceae	Lachnospiraceae NK4A136 group	NA
318	OTU_1083	1	0	0.96	Bacteria	Proteobacteria	Alphaproteobacteria	Sphingomonadales	Sphingomonadaceae	Novosphingobium	NA
319	OTU_1084	4	0	0.28	Bacteria	Patescibacteria	Parcubacteria	NA	OTU_1084	OTU_1084	OTU_1084
320	OTU_1085	6	0	0.15	Bacteria	Proteobacteria	NA	OTU_1085	OTU_1085	OTU_1085	OTU_1085
321	OTU_1086	5	1	0.54	Bacteria	Firmicutes	Bacilli	Lactobacillales	Lactobacillaceae	Lactobacillus	NA
322	OTU_1087	4	0	0.27	Bacteria	Proteobacteria	Alphaproteobacteria	Rickettsiales	SM2D12	NA	OTU_1087
323	OTU_1088	3	1	0.47	Bacteria	Dependentiae	Babeliae	Babeliales	NA	OTU_1088	OTU_1088
324	OTU_1089	9	0	0.12	Bacteria	Bacteroidetes	Bacteroidia	Chitinophagales	Saprospiraceae	OTU_1089	NA
325	OTU_109	27	2	0.32	Bacteria	Fusobacteria	Fusobacteriia	Fusobacteriales	Fusobacteriaceae	Fusobacterium	NA
326	OTU_1090	5	0	0.18	Bacteria	Bacteroidetes	Bacteroidia	Flavobacteriales	Flavobacteriaceae	Flavobacterium	NA
327	OTU_1091	1	0	0.5	Bacteria	Bacteroidetes	Bacteroidia	Flavobacteriales	Flavobacteriaceae	Flavobacterium	NA
328	OTU_1092	1	0	0.75	Bacteria	Actinobacteria	Actinobacteria	Micrococcales	Microbacteriaceae	Leucobacter	NA
329	OTU_1093	1	1	1.17	Bacteria	Proteobacteria	Alphaproteobacteria	Rhizobiales	Rhizobiales Incertae Sedis	Bauldia	NA
330	OTU_1094	1	1	1.18	Bacteria	Chloroflexi	TK10	NA	OTU_1094	OTU_1094	OTU_1094
331	OTU_1095	1	0	0.52	Bacteria	Bacteroidetes	Bacteroidia	Sphingobacteriales	Sphingobacteriaceae	Mucilaginibacter	NA
332	OTU_1096	4	0	0.2	Bacteria	Bacteroidetes	Bacteroidia	Sphingobacteriales	Sphingobacteriaceae	Mucilaginibacter	NA
333	OTU_1097	7	0	0.22	Bacteria	Firmicutes	Clostridia	Clostridiales	Ruminococcaceae	Ruminococcus 2	NA
334	OTU_1098	5	1	0.43	Bacteria	Bacteroidetes	Bacteroidia	Flavobacteriales	Flavobacteriaceae	Flavobacterium	NA
335	OTU_1099	1	0	0.25	Bacteria	Firmicutes	Clostridia	Clostridiales	Family XI	Peptoniphilus	NA
336	OTU_11	219	126	5.05	Bacteria	Firmicutes	Bacilli	Lactobacillales	Streptococcaceae	Streptococcus	NA
337	OTU_110	48	6	0.39	Bacteria	Bacteroidetes	Bacteroidia	Bacteroidales	Rikenellaceae	Acetobacteroides	NA
338	OTU_1100	1	1	1.12	Bacteria	Cyanobacteria	Oxyphotobacteria	NA	OTU_1100	OTU_1100	OTU_1100
339	OTU_1101	4	0	0.25	Bacteria	Proteobacteria	Gammaproteobacteria	Pseudomonadales	Moraxellaceae	NA	OTU_1101
340	OTU_1102	1	0	0.56	Bacteria	Acidobacteria	Subgroup 6	NA	OTU_1102	OTU_1102	OTU_1102
341	OTU_1104	1	0	0.9	Bacteria	Proteobacteria	Gammaproteobacteria	Xanthomonadales	Xanthomonadaceae	Luteimonas	NA
342	OTU_1105	9	0	0.17	Bacteria	Synergistetes	Synergistia	Synergistales	Synergistaceae	Fretibacterium	NA
343	OTU_1106	10	0	0.07	Bacteria	Actinobacteria	Actinobacteria	Propionibacteriales	Propionibacteriaceae	Propionibacterium	NA
344	OTU_1107	7	0	0.18	Bacteria	Proteobacteria	Gammaproteobacteria	NA	OTU_1107	OTU_1107	OTU_1107
345	OTU_1109	3	0	0.3	Bacteria	Proteobacteria	Gammaproteobacteria	Betaproteobacteriales	Burkholderiaceae	Leptothrix	NA
346	OTU_111	53	5	0.44	Bacteria	Patescibacteria	Saccharimonadia	Saccharimonadales	NA	OTU_111	OTU_111
347	OTU_1110	3	0	0.29	Bacteria	Bacteroidetes	Bacteroidia	Bacteroidales	Bacteroidaceae	Bacteroides	NA
348	OTU_1111	5	1	0.29	Bacteria	Patescibacteria	Saccharimonadia	Saccharimonadales	NA	OTU_1111	OTU_1111
349	OTU_1112	3	0	0.32	Bacteria	Firmicutes	Bacilli	Lactobacillales	Lactobacillaceae	Lactobacillus	NA
350	OTU_1113	1	1	1.02	Bacteria	Firmicutes	Bacilli	Bacillales	Staphylococcaceae	Staphylococcus	NA
351	OTU_1114	2	0	0.08	Bacteria	Bacteroidetes	Bacteroidia	NA	OTU_1114	OTU_1114	OTU_1114
352	OTU_1115	2	1	0.72	Bacteria	Acidobacteria	Thermoanaerobaculia	Thermoanaerobaculales	Thermoanaerobaculaceae	Subgroup 10	NA
353	OTU_1116	2	0	0.19	Bacteria	Firmicutes	Bacilli	Lactobacillales	Carnobacteriaceae	Granulicatella	NA
354	OTU_1117	3	0	0.38	Bacteria	Patescibacteria	Parcubacteria	NA	OTU_1117	OTU_1117	OTU_1117
355	OTU_1118	7	0	0.11	Bacteria	Proteobacteria	Gammaproteobacteria	Betaproteobacteriales	Burkholderiaceae	Aquabacterium	NA
356	OTU_1119	1	0	0.06	Bacteria	Proteobacteria	Alphaproteobacteria	Rhizobiales	Rhizobiales Incertae Sedis	OTU_1119	NA
357	OTU_112	21	3	1.51	Bacteria	Proteobacteria	Gammaproteobacteria	Betaproteobacteriales	Burkholderiaceae	Massilia	NA
358	OTU_1120	3	0	0.44	Bacteria	Patescibacteria	Saccharimonadia	Saccharimonadales	NA	OTU_1120	OTU_1120
359	OTU_1122	11	0	0.18	Bacteria	Patescibacteria	Saccharimonadia	Saccharimonadales	NA	OTU_1122	OTU_1122
360	OTU_1124	3	0	0.31	Bacteria	Proteobacteria	Alphaproteobacteria	Sphingomonadales	Sphingomonadaceae	Sphingomonas	NA
361	OTU_1125	2	0	0.41	Bacteria	Actinobacteria	Actinobacteria	Micrococcales	Microbacteriaceae	Herbiconiux	NA
362	OTU_1126	2	1	0.62	Bacteria	Proteobacteria	Alphaproteobacteria	Rhizobiales	Xanthobacteraceae	Bradyrhizobium	NA
363	OTU_1127	7	0	0.14	Bacteria	Proteobacteria	Gammaproteobacteria	Betaproteobacteriales	Burkholderiaceae	Herminiimonas	NA
364	OTU_1128	2	0	0.47	Bacteria	Bacteroidetes	Bacteroidia	Flavobacteriales	Weeksellaceae	Chryseobacterium	NA
365	OTU_113	50	5	0.5	Bacteria	Firmicutes	Bacilli	Lactobacillales	Streptococcaceae	Streptococcus	NA
366	OTU_1130	2	1	0.69	Bacteria	Actinobacteria	Actinobacteria	Micrococcales	Dermacoccaceae	Kytococcus	NA
367	OTU_1131	10	2	0.72	Bacteria	Fusobacteria	Fusobacteriia	Fusobacteriales	Leptotrichiaceae	Leptotrichia	NA
368	OTU_1132	3	0	0.16	Bacteria	Proteobacteria	Alphaproteobacteria	Rhizobiales	NA	OTU_1132	OTU_1132
369	OTU_1133	7	0	0.28	Bacteria	Proteobacteria	Alphaproteobacteria	Sphingomonadales	Sphingomonadaceae	Novosphingobium	NA
370	OTU_1134	1	0	0.02	Bacteria	Patescibacteria	Saccharimonadia	Saccharimonadales	NA	OTU_1134	OTU_1134
371	OTU_1135	4	0	0.17	Bacteria	Patescibacteria	Parcubacteria	NA	OTU_1135	OTU_1135	OTU_1135
372	OTU_1136	5	1	0.54	Bacteria	Firmicutes	Bacilli	Lactobacillales	Lactobacillaceae	Lactobacillus	NA
373	OTU_1137	2	0	0.31	Bacteria	Bacteroidetes	Bacteroidia	Sphingobacteriales	env.OPS 17	NA	OTU_1137
374	OTU_1138	2	0	0.3	Bacteria	Actinobacteria	Acidimicrobiia	NA	OTU_1138	OTU_1138	OTU_1138
375	OTU_1139	2	0	0.17	Bacteria	Actinobacteria	Coriobacteriia	Coriobacteriales	Atopobiaceae	Atopobium	NA
376	OTU_114	57	4	0.28	Bacteria	Fusobacteria	Fusobacteriia	Fusobacteriales	Fusobacteriaceae	Fusobacterium	NA
377	OTU_1141	3	1	0.49	Bacteria	Proteobacteria	Alphaproteobacteria	Holosporales	Holosporaceae	OTU_1141	NA
378	OTU_1142	1	0	0.89	Bacteria	Patescibacteria	Parcubacteria	NA	OTU_1142	OTU_1142	OTU_1142
379	OTU_1143	3	0	0.25	Bacteria	Proteobacteria	Gammaproteobacteria	Betaproteobacteriales	NA	OTU_1143	OTU_1143
380	OTU_1144	6	0	0.12	Bacteria	Proteobacteria	Deltaproteobacteria	NA	OTU_1144	OTU_1144	OTU_1144
381	OTU_1145	1	0	0.76	Bacteria	Epsilonbacteraeota	Campylobacteria	Campylobacterales	Arcobacteraceae	Arcobacter	NA
382	OTU_1146	7	0	0.11	Bacteria	Bacteroidetes	Bacteroidia	NA	OTU_1146	OTU_1146	OTU_1146
383	OTU_1147	1	0	0.02	Bacteria	Proteobacteria	Deltaproteobacteria	Desulfuromonadales	Geobacteraceae	Geobacter	NA
384	OTU_1148	3	0	0.24	Bacteria	Bacteroidetes	Bacteroidia	Flavobacteriales	Flavobacteriaceae	Flavobacterium	NA
385	OTU_1149	4	0	0.24	Bacteria	Proteobacteria	Gammaproteobacteria	Xanthomonadales	Xanthomonadaceae	Arenimonas	NA
386	OTU_115	86	5	0.32	Bacteria	Firmicutes	Clostridia	Clostridiales	Lachnospiraceae	Lachnoanaerobaculum	NA
387	OTU_1150	3	0	0.34	Bacteria	Actinobacteria	Acidimicrobiia	Microtrichales	Microtrichaceae	OTU_1150	NA
388	OTU_1151	14	1	0.32	Bacteria	Firmicutes	Clostridia	Clostridiales	Lachnospiraceae	Blautia	NA
389	OTU_1153	5	0	0.2	Bacteria	Firmicutes	Clostridia	Clostridiales	Lachnospiraceae	Roseburia	NA
390	OTU_1154	1	0	0.06	Bacteria	Firmicutes	Clostridia	Clostridiales	NA	OTU_1154	OTU_1154
391	OTU_1155	6	0	0.22	Bacteria	Proteobacteria	Gammaproteobacteria	Pseudomonadales	Pseudomonadaceae	Pseudomonas	NA
392	OTU_1158	1	0	0.55	Bacteria	Bacteroidetes	Bacteroidia	Bacteroidales	Paludibacteraceae	Paludibacter	NA
393	OTU_1159	11	1	0.27	Bacteria	Bacteroidetes	Bacteroidia	Sphingobacteriales	NS11-12 marine group	NA	OTU_1159
394	OTU_116	42	6	0.44	Bacteria	Bacteroidetes	Bacteroidia	Bacteroidales	Marinilabiliaceae	NA	OTU_116
395	OTU_1160	2	0	0.31	Bacteria	Omnitrophicaeota	NA	OTU_1160	OTU_1160	OTU_1160	OTU_1160
396	OTU_1161	1	1	1.39	Bacteria	Proteobacteria	Deltaproteobacteria	Bdellovibrionales	Bdellovibrionaceae	Bdellovibrio	NA
397	OTU_1166	8	0	0.18	Bacteria	Proteobacteria	Gammaproteobacteria	Betaproteobacteriales	Burkholderiaceae	Comamonas	NA
398	OTU_1167	8	1	0.46	Bacteria	Firmicutes	Clostridia	Clostridiales	Clostridiaceae 1	NA	OTU_1167
399	OTU_1169	1	0	0.98	Bacteria	Dependentiae	Babeliae	Babeliales	NA	OTU_1169	OTU_1169
400	OTU_117	22	5	1.25	Bacteria	Firmicutes	Bacilli	Lactobacillales	Streptococcaceae	Streptococcus	NA
401	OTU_1170	1	0	0.67	Bacteria	Bacteroidetes	Bacteroidia	Sphingobacteriales	Sphingobacteriaceae	Pedobacter	NA
402	OTU_1172	3	0	0.33	Bacteria	Proteobacteria	Gammaproteobacteria	NA	OTU_1172	OTU_1172	OTU_1172
403	OTU_1175	2	0	0.35	Bacteria	Nitrospirae	Nitrospira	Nitrospirales	Nitrospiraceae	Nitrospira	NA
404	OTU_1176	15	0	0.06	Bacteria	Patescibacteria	Microgenomatia	Candidatus Roizmanbacteria	NA	OTU_1176	OTU_1176
405	OTU_1177	3	0	0.44	Bacteria	Proteobacteria	Gammaproteobacteria	Betaproteobacteriales	Rhodocyclaceae	Thauera	NA
406	OTU_1178	1	0	0.31	Bacteria	Bacteroidetes	Bacteroidia	Bacteroidales	Bacteroidaceae	Bacteroides	NA
407	OTU_118	38	6	0.5	Bacteria	Proteobacteria	Gammaproteobacteria	Pseudomonadales	Pseudomonadaceae	Pseudomonas	NA
408	OTU_1180	5	0	0.12	Bacteria	Bacteroidetes	Bacteroidia	Chitinophagales	Chitinophagaceae	Pseudoflavitalea	NA
409	OTU_1181	7	0	0.17	Bacteria	Bacteroidetes	Bacteroidia	Sphingobacteriales	env.OPS 17	NA	OTU_1181
410	OTU_1182	1	0	0.33	Bacteria	Firmicutes	Clostridia	Clostridiales	Clostridiaceae 1	Clostridium sensu stricto 13	NA
411	OTU_1183	13	0	0.14	Bacteria	Actinobacteria	Actinobacteria	Propionibacteriales	Propionibacteriaceae	Pseudopropionibacterium	NA
412	OTU_1184	7	0	0.13	Bacteria	Proteobacteria	Gammaproteobacteria	Betaproteobacteriales	Burkholderiaceae	Ottowia	NA
413	OTU_1185	5	0	0.22	Bacteria	Proteobacteria	Deltaproteobacteria	Oligoflexales	0319-6G20	NA	OTU_1185
414	OTU_1186	1	0	0.31	Bacteria	Proteobacteria	Alphaproteobacteria	Rickettsiales	Rickettsiaceae	NA	OTU_1186
415	OTU_1187	6	0	0.11	Bacteria	Bacteroidetes	Bacteroidia	Flavobacteriales	Flavobacteriaceae	Capnocytophaga	NA
416	OTU_1188	1	0	0.63	Bacteria	Bacteroidetes	Bacteroidia	Flavobacteriales	Flavobacteriaceae	Flavobacterium	NA
417	OTU_1189	7	0	0.11	Bacteria	Firmicutes	Clostridia	Clostridiales	Clostridiaceae 1	NA	OTU_1189
418	OTU_119	44	3	0.86	Bacteria	Firmicutes	Bacilli	Lactobacillales	Streptococcaceae	Streptococcus	NA
419	OTU_1190	1	1	1.24	Bacteria	Chloroflexi	Anaerolineae	RBG-13-54-9	NA	OTU_1190	OTU_1190
420	OTU_1191	1	1	1.09	Bacteria	Actinobacteria	Actinobacteria	Frankiales	Geodermatophilaceae	Blastococcus	NA
421	OTU_1193	1	1	1.42	Bacteria	Actinobacteria	Actinobacteria	Propionibacteriales	Nocardioidaceae	NA	OTU_1193
422	OTU_1194	1	0	0.67	Bacteria	Dependentiae	Babeliae	Babeliales	Vermiphilaceae	NA	OTU_1194
423	OTU_1195	3	0	0.24	Bacteria	Patescibacteria	Parcubacteria	NA	OTU_1195	OTU_1195	OTU_1195
424	OTU_1196	1	0	0.72	Bacteria	Patescibacteria	Microgenomatia	Candidatus Roizmanbacteria	NA	OTU_1196	OTU_1196
425	OTU_1197	1	0	0.45	Bacteria	Bacteroidetes	Bacteroidia	Bacteroidales	NA	OTU_1197	OTU_1197
426	OTU_1198	1	0	0.78	Bacteria	Proteobacteria	Deltaproteobacteria	Oligoflexales	0319-6G20	NA	OTU_1198
427	OTU_1199	2	1	0.64	Bacteria	Firmicutes	Clostridia	Clostridiales	Family XI	Anaerococcus	NA
428	OTU_12	85	25	3.76	Bacteria	Proteobacteria	Gammaproteobacteria	Betaproteobacteriales	Burkholderiaceae	Burkholderia-Caballeronia-Paraburkholderia	NA
429	OTU_120	46	4	0.35	Bacteria	Bacteroidetes	Bacteroidia	NA	OTU_120	OTU_120	OTU_120
430	OTU_1200	3	0	0.48	Bacteria	Proteobacteria	Alphaproteobacteria	Sphingomonadales	Sphingomonadaceae	NA	OTU_1200
431	OTU_1201	1	0	0.5	Bacteria	Spirochaetes	Spirochaetia	Spirochaetales	Spirochaetaceae	Spirochaeta 2	NA
432	OTU_1202	5	0	0.2	Bacteria	Cyanobacteria	Melainabacteria	Obscuribacterales	NA	OTU_1202	OTU_1202
433	OTU_1204	2	0	0.43	Bacteria	Cyanobacteria	Oxyphotobacteria	Synechococcales	Cyanobiaceae	Cyanobium PCC-6307	NA
434	OTU_1205	9	1	0.26	Bacteria	Proteobacteria	Alphaproteobacteria	Rhizobiales	Xanthobacteraceae	Bradyrhizobium	NA
435	OTU_1206	4	0	0.21	Bacteria	Proteobacteria	Deltaproteobacteria	Bdellovibrionales	Bdellovibrionaceae	Bdellovibrio	NA
436	OTU_1207	1	0	0.56	Bacteria	Firmicutes	Clostridia	Clostridiales	Ruminococcaceae	Ruminococcus 1	NA
437	OTU_1208	1	1	1.38	Bacteria	Actinobacteria	Actinobacteria	Corynebacteriales	Corynebacteriaceae	Corynebacterium 1	NA
438	OTU_1209	4	1	0.47	Bacteria	Proteobacteria	Alphaproteobacteria	Rhizobiales	Beijerinckiaceae	alphaI cluster	NA
439	OTU_121	50	4	0.36	Bacteria	Actinobacteria	Actinobacteria	Micrococcales	Microbacteriaceae	NA	OTU_121
440	OTU_1210	2	1	0.84	Bacteria	Fibrobacteres	Fibrobacteria	Fibrobacterales	Fibrobacteraceae	OTU_1210	NA
441	OTU_1212	3	0	0.28	Bacteria	Acidobacteria	Holophagae	Holophagales	Holophagaceae	NA	OTU_1212
442	OTU_1213	6	0	0.16	Bacteria	Actinobacteria	Actinobacteria	Bifidobacteriales	Bifidobacteriaceae	Bifidobacterium	NA
443	OTU_1216	7	0	0.17	Bacteria	Firmicutes	Bacilli	Lactobacillales	Streptococcaceae	Streptococcus	NA
444	OTU_1217	3	1	0.36	Bacteria	Bacteroidetes	Bacteroidia	Chitinophagales	Chitinophagaceae	NA	OTU_1217
445	OTU_1218	1	0	0.63	Bacteria	Proteobacteria	Alphaproteobacteria	NA	OTU_1218	OTU_1218	OTU_1218
446	OTU_1219	2	0	0.51	Bacteria	Firmicutes	Bacilli	Lactobacillales	Streptococcaceae	Lactococcus	NA
447	OTU_122	73	16	0.74	Bacteria	Proteobacteria	Gammaproteobacteria	Betaproteobacteriales	Neisseriaceae	Neisseria	NA
448	OTU_1220	1	0	0.98	Bacteria	Proteobacteria	Deltaproteobacteria	Oligoflexales	0319-6G20	NA	OTU_1220
449	OTU_1221	2	1	0.67	Bacteria	Firmicutes	Negativicutes	Selenomonadales	Veillonellaceae	NA	OTU_1221
450	OTU_1222	3	0	0.45	Bacteria	Bacteroidetes	Bacteroidia	Cytophagales	Spirosomaceae	NA	OTU_1222
451	OTU_1223	3	0	0.22	Bacteria	Proteobacteria	Alphaproteobacteria	Rickettsiales	Rickettsiaceae	NA	OTU_1223
452	OTU_1224	4	0	0.08	Bacteria	Proteobacteria	Deltaproteobacteria	Oligoflexales	0319-6G20	NA	OTU_1224
453	OTU_1225	2	0	0.45	Bacteria	Actinobacteria	Acidimicrobiia	NA	OTU_1225	OTU_1225	OTU_1225
454	OTU_1226	2	0	0.14	Bacteria	Bacteroidetes	Bacteroidia	Flavobacteriales	Flavobacteriaceae	Flavobacterium	NA
455	OTU_1227	5	0	0.19	Bacteria	Proteobacteria	Gammaproteobacteria	Betaproteobacteriales	Burkholderiaceae	NA	OTU_1227
456	OTU_1228	7	1	0.38	Bacteria	Proteobacteria	Gammaproteobacteria	Betaproteobacteriales	Rhodocyclaceae	Zoogloea	NA
457	OTU_1229	4	0	0.22	Bacteria	Proteobacteria	Alphaproteobacteria	OTU_1229	NA	OTU_1229	OTU_1229
458	OTU_123	26	1	1.62	Bacteria	Firmicutes	Bacilli	Lactobacillales	Streptococcaceae	Lactococcus	NA
459	OTU_1231	1	0	0.68	Bacteria	Actinobacteria	Actinobacteria	Micromonosporales	Micromonosporaceae	Verrucosispora	NA
460	OTU_1233	5	1	0.3	Bacteria	Firmicutes	Bacilli	Lactobacillales	Aerococcaceae	Aerococcus	NA
461	OTU_1234	5	0	0.15	Bacteria	Proteobacteria	Gammaproteobacteria	Betaproteobacteriales	Methylophilaceae	Methylotenera	NA
462	OTU_1235	2	1	0.55	Bacteria	Bacteroidetes	Bacteroidia	Chitinophagales	Chitinophagaceae	OTU_1235	NA
463	OTU_1236	2	1	0.85	Bacteria	Firmicutes	Clostridia	Clostridiales	Clostridiaceae 3	Clostridiisalibacter	NA
464	OTU_1237	1	0	0.01	Bacteria	Proteobacteria	NA	OTU_1237	OTU_1237	OTU_1237	OTU_1237
465	OTU_1239	11	0	0.07	Bacteria	Bacteroidetes	Bacteroidia	Bacteroidales	Paludibacteraceae	F0058	NA
466	OTU_1240	2	0	0.35	Bacteria	Dependentiae	Babeliae	Babeliales	Vermiphilaceae	NA	OTU_1240
467	OTU_1241	6	0	0.07	Bacteria	Bacteroidetes	Bacteroidia	Sphingobacteriales	Sphingobacteriaceae	Pedobacter	NA
468	OTU_1242	5	0	0.25	Bacteria	Proteobacteria	Deltaproteobacteria	Bdellovibrionales	Bdellovibrionaceae	Bdellovibrio	NA
469	OTU_1243	1	1	1.4	Bacteria	Proteobacteria	Deltaproteobacteria	Oligoflexales	0319-6G20	NA	OTU_1243
470	OTU_1244	4	0	0.1	Bacteria	Bacteroidetes	Bacteroidia	Bacteroidales	Prevotellaceae	Prevotella 7	NA
471	OTU_1245	4	0	0.17	Bacteria	Bacteroidetes	Bacteroidia	Flavobacteriales	Flavobacteriaceae	Flavobacterium	NA
472	OTU_1246	1	0	0.45	Bacteria	Firmicutes	Clostridia	Clostridiales	Ruminococcaceae	Ruminococcus 1	NA
473	OTU_1247	6	0	0.16	Bacteria	Patescibacteria	Saccharimonadia	Saccharimonadales	NA	OTU_1247	OTU_1247
474	OTU_1248	7	0	0.26	Bacteria	Patescibacteria	Gracilibacteria	Candidatus Peribacteria	NA	OTU_1248	OTU_1248
475	OTU_1249	5	0	0.23	Bacteria	Actinobacteria	Actinobacteria	Bifidobacteriales	Bifidobacteriaceae	Bifidobacterium	NA
476	OTU_125	28	4	2.63	Bacteria	Firmicutes	Bacilli	Lactobacillales	Lactobacillaceae	Lactobacillus	NA
477	OTU_1250	11	0	0.1	Bacteria	Bacteroidetes	Bacteroidia	Flavobacteriales	Flavobacteriaceae	Flavobacterium	NA
478	OTU_1251	3	0	0.27	Bacteria	Proteobacteria	Deltaproteobacteria	Oligoflexales	Oligoflexaceae	OTU_1251	NA
479	OTU_1252	8	0	0.13	Bacteria	Patescibacteria	NA	OTU_1252	OTU_1252	OTU_1252	OTU_1252
480	OTU_1253	1	0	0.96	Bacteria	Firmicutes	Bacilli	Lactobacillales	Carnobacteriaceae	Atopostipes	NA
481	OTU_1254	4	0	0.15	Bacteria	Patescibacteria	Saccharimonadia	Saccharimonadales	NA	OTU_1254	OTU_1254
482	OTU_1255	1	0	0.76	Bacteria	Actinobacteria	Acidimicrobiia	Microtrichales	Microtrichaceae	OTU_1255	NA
483	OTU_1256	4	0	0.24	Bacteria	Bacteroidetes	Bacteroidia	Sphingobacteriales	KD3-93	NA	OTU_1256
484	OTU_1257	2	0	0.25	Bacteria	Bacteroidetes	Bacteroidia	Sphingobacteriales	Sphingobacteriaceae	Mucilaginibacter	NA
485	OTU_1258	1	1	1.32	Bacteria	Chloroflexi	KD4-96	NA	OTU_1258	OTU_1258	OTU_1258
486	OTU_1259	2	1	0.72	Bacteria	Bacteroidetes	Bacteroidia	Cytophagales	Microscillaceae	NA	OTU_1259
487	OTU_126	68	6	0.29	Bacteria	Bacteroidetes	Bacteroidia	Flavobacteriales	Flavobacteriaceae	Capnocytophaga	NA
488	OTU_1260	1	0	0.44	Bacteria	Firmicutes	Clostridia	Clostridiales	Eubacteriaceae	Anaerofustis	NA
489	OTU_1261	2	0	0.38	Bacteria	Firmicutes	Bacilli	Lactobacillales	Aerococcaceae	Eremococcus	NA
490	OTU_1262	10	2	0.26	Bacteria	Proteobacteria	Alphaproteobacteria	Caulobacterales	Caulobacteraceae	Brevundimonas	NA
491	OTU_1263	5	0	0.15	Bacteria	Patescibacteria	Microgenomatia	Candidatus Roizmanbacteria	NA	OTU_1263	OTU_1263
492	OTU_1265	1	1	1.03	Bacteria	Proteobacteria	Alphaproteobacteria	Rhodospirillales	Magnetospirillaceae	Magnetospirillum	NA
493	OTU_1266	4	1	0.7	Bacteria	Firmicutes	Clostridia	Clostridiales	Peptostreptococcaceae	Romboutsia	NA
494	OTU_1267	6	1	0.28	Bacteria	Proteobacteria	Gammaproteobacteria	Betaproteobacteriales	Burkholderiaceae	Rhodoferax	NA
495	OTU_127	43	8	0.84	Bacteria	Bacteroidetes	Bacteroidia	Bacteroidales	Prevotellaceae	Alloprevotella	NA
496	OTU_1270	1	0	0.68	Bacteria	Acidobacteria	Blastocatellia (Subgroup 4)	11-24	NA	OTU_1270	OTU_1270
497	OTU_1271	5	0	0.13	Bacteria	Proteobacteria	Alphaproteobacteria	Rhizobiales	Hyphomicrobiaceae	Hyphomicrobium	NA
498	OTU_1272	2	1	0.71	Bacteria	Bacteroidetes	Bacteroidia	Flavobacteriales	Flavobacteriaceae	Flavobacterium	NA
499	OTU_1273	1	1	1.22	Bacteria	Bacteroidetes	Bacteroidia	Cytophagales	Cytophagaceae	Cytophaga	NA
500	OTU_1274	1	0	0.88	Bacteria	Actinobacteria	Acidimicrobiia	IMCC26256	NA	OTU_1274	OTU_1274
501	OTU_1275	4	1	0.38	Bacteria	Bacteroidetes	Bacteroidia	Bacteroidales	Prevotellaceae	Prevotella	NA
502	OTU_1276	10	0	0.19	Bacteria	Actinobacteria	Acidimicrobiia	Microtrichales	Ilumatobacteraceae	CL500-29 marine group	NA
503	OTU_1277	1	1	1.18	Bacteria	Dependentiae	Babeliae	Babeliales	Vermiphilaceae	NA	OTU_1277
504	OTU_1279	2	0	0.41	Bacteria	Proteobacteria	Deltaproteobacteria	Bdellovibrionales	Bacteriovoracaceae	Bacteriovorax	NA
505	OTU_128	66	12	0.53	Bacteria	Bacteroidetes	Bacteroidia	Flavobacteriales	Flavobacteriaceae	Flavobacterium	NA
506	OTU_1280	1	0	0.66	Bacteria	Actinobacteria	Actinobacteria	Frankiales	Sporichthyaceae	hgcI clade	NA
507	OTU_1282	1	1	1.37	Bacteria	Proteobacteria	Alphaproteobacteria	OTU_1282	NA	OTU_1282	OTU_1282
508	OTU_1283	2	0	0.36	Bacteria	Dependentiae	Babeliae	Babeliales	NA	OTU_1283	OTU_1283
509	OTU_1284	4	0	0.26	Bacteria	Proteobacteria	Deltaproteobacteria	Oligoflexales	0319-6G20	NA	OTU_1284
510	OTU_1285	2	0	0.36	Bacteria	Actinobacteria	Actinobacteria	Frankiales	Sporichthyaceae	hgcI clade	NA
511	OTU_1287	2	0	0.09	Bacteria	Actinobacteria	Actinobacteria	Propionibacteriales	Propionibacteriaceae	Cutibacterium	NA
512	OTU_1288	5	0	0.13	Bacteria	Proteobacteria	Alphaproteobacteria	Rhodospirillales	Magnetospirillaceae	Magnetospirillum	NA
513	OTU_1289	1	0	0.93	Bacteria	Bacteroidetes	Bacteroidia	Sphingobacteriales	env.OPS 17	NA	OTU_1289
514	OTU_129	71	11	0.65	Bacteria	Firmicutes	Negativicutes	Selenomonadales	Veillonellaceae	Selenomonas 3	NA
515	OTU_1290	5	0	0.13	Bacteria	Actinobacteria	Actinobacteria	Micrococcales	Microbacteriaceae	Candidatus Aquiluna	NA
516	OTU_1291	4	0	0.46	Bacteria	Firmicutes	Erysipelotrichia	Erysipelotrichales	Erysipelotrichaceae	Holdemanella	NA
517	OTU_1292	1	1	2.11	Bacteria	Actinobacteria	Actinobacteria	Micrococcales	Microbacteriaceae	Microbacterium	NA
518	OTU_1293	1	0	0.98	Bacteria	Proteobacteria	Alphaproteobacteria	Sphingomonadales	Sphingomonadaceae	Sphingomonas	NA
519	OTU_1294	8	0	0.13	Bacteria	Bacteroidetes	Bacteroidia	Bacteroidales	Bacteroidaceae	Bacteroides	NA
520	OTU_1295	3	0	0.07	Bacteria	Firmicutes	Negativicutes	Selenomonadales	Veillonellaceae	Selenomonas 3	NA
521	OTU_1296	1	0	0.74	Bacteria	Acidobacteria	Subgroup 6	NA	OTU_1296	OTU_1296	OTU_1296
522	OTU_1297	1	0	0.43	Bacteria	Bacteroidetes	Bacteroidia	Bacteroidales	Rikenellaceae	Rikenellaceae RC9 gut group	NA
523	OTU_1299	4	0	0.24	Bacteria	Proteobacteria	Alphaproteobacteria	Rhizobiales	Rhizobiaceae	Ochrobactrum	NA
524	OTU_13	52	6	1.47	Bacteria	Proteobacteria	Gammaproteobacteria	Betaproteobacteriales	Neisseriaceae	Neisseria	NA
525	OTU_130	57	8	0.48	Bacteria	Bacteroidetes	Bacteroidia	Flavobacteriales	Crocinitomicaceae	Fluviicola	NA
526	OTU_1300	3	0	0.26	Bacteria	Patescibacteria	Parcubacteria	Candidatus Kaiserbacteria	NA	OTU_1300	OTU_1300
527	OTU_1301	5	0	0.16	Bacteria	Cyanobacteria	Oxyphotobacteria	Chloroplast	NA	OTU_1301	OTU_1301
528	OTU_1303	1	0	0.58	Bacteria	Tenericutes	Mollicutes	Izimaplasmatales	NA	OTU_1303	OTU_1303
529	OTU_1304	2	0	0.35	Bacteria	Patescibacteria	Gracilibacteria	Candidatus Peregrinibacteria	NA	OTU_1304	OTU_1304
530	OTU_1306	2	0	0.37	Bacteria	Patescibacteria	Berkelbacteria	NA	OTU_1306	OTU_1306	OTU_1306
531	OTU_1307	2	1	0.51	Bacteria	Firmicutes	Bacilli	Bacillales	Planococcaceae	Solibacillus	NA
532	OTU_1308	4	1	0.71	Bacteria	Firmicutes	Clostridia	Clostridiales	Lachnospiraceae	[Eubacterium] hallii group	NA
533	OTU_131	61	8	0.39	Bacteria	Proteobacteria	Gammaproteobacteria	Betaproteobacteriales	Burkholderiaceae	Janthinobacterium	NA
534	OTU_1310	2	0	0.36	Bacteria	Actinobacteria	Actinobacteria	Actinomycetales	Actinomycetaceae	Actinobaculum	NA
535	OTU_1311	1	0	0.01	Bacteria	Bacteroidetes	Bacteroidia	Flavobacteriales	Flavobacteriaceae	Flavobacterium	NA
536	OTU_1312	3	1	0.44	Bacteria	Proteobacteria	Gammaproteobacteria	NA	OTU_1312	OTU_1312	OTU_1312
537	OTU_1313	6	0	0.15	Bacteria	Patescibacteria	Saccharimonadia	Saccharimonadales	NA	OTU_1313	OTU_1313
538	OTU_1314	1	1	1.1	Bacteria	Proteobacteria	NA	OTU_1314	OTU_1314	OTU_1314	OTU_1314
539	OTU_1315	4	0	0.12	Bacteria	Proteobacteria	Gammaproteobacteria	Betaproteobacteriales	Burkholderiaceae	Giesbergeria	NA
540	OTU_1316	1	1	1.23	Bacteria	Bacteroidetes	Bacteroidia	Cytophagales	Hymenobacteraceae	Hymenobacter	NA
541	OTU_1317	1	0	0.75	Bacteria	Margulisbacteria	NA	OTU_1317	OTU_1317	OTU_1317	OTU_1317
542	OTU_1318	1	0	0.01	Bacteria	Patescibacteria	Berkelbacteria	NA	OTU_1318	OTU_1318	OTU_1318
543	OTU_1319	1	1	1.63	Bacteria	Actinobacteria	Actinobacteria	Micromonosporales	Micromonosporaceae	Verrucosispora	NA
544	OTU_132	54	6	0.36	Bacteria	Bacteroidetes	Bacteroidia	Flavobacteriales	Flavobacteriaceae	Capnocytophaga	NA
545	OTU_1320	2	1	0.84	Bacteria	Spirochaetes	Spirochaetia	Spirochaetales	Spirochaetaceae	Spirochaeta 2	NA
546	OTU_1321	5	0	0.2	Bacteria	Actinobacteria	Actinobacteria	Bifidobacteriales	Bifidobacteriaceae	Bifidobacterium	NA
547	OTU_1322	1	0	0.54	Bacteria	Firmicutes	Negativicutes	Selenomonadales	Veillonellaceae	Pelosinus	NA
548	OTU_1323	1	0	0.75	Bacteria	Actinobacteria	Thermoleophilia	NA	OTU_1323	OTU_1323	OTU_1323
549	OTU_1324	1	0	0.77	Bacteria	Patescibacteria	Saccharimonadia	Saccharimonadales	NA	OTU_1324	OTU_1324
550	OTU_1325	1	1	1.45	Bacteria	Proteobacteria	Gammaproteobacteria	Betaproteobacteriales	Burkholderiaceae	NA	OTU_1325
551	OTU_1326	7	0	0.18	Bacteria	Proteobacteria	Deltaproteobacteria	Oligoflexales	0319-6G20	NA	OTU_1326
552	OTU_1327	1	0	0.79	Bacteria	Proteobacteria	Alphaproteobacteria	Rickettsiales	SM2D12	NA	OTU_1327
553	OTU_1328	6	0	0.27	Bacteria	Nitrospirae	Nitrospira	Nitrospirales	Nitrospiraceae	Nitrospira	NA
554	OTU_1329	4	0	0.27	Bacteria	Actinobacteria	Actinobacteria	Micrococcales	Microbacteriaceae	Curtobacterium	NA
555	OTU_133	13	2	1.89	Bacteria	Firmicutes	Erysipelotrichia	Erysipelotrichales	Erysipelotrichaceae	Asteroleplasma	NA
556	OTU_1330	1	1	1.07	Bacteria	Patescibacteria	Gracilibacteria	Candidatus Peribacteria	NA	OTU_1330	OTU_1330
557	OTU_1331	3	0	0.39	Bacteria	Proteobacteria	Alphaproteobacteria	Sphingomonadales	Sphingomonadaceae	Novosphingobium	NA
558	OTU_1332	11	1	0.28	Bacteria	Firmicutes	Negativicutes	Selenomonadales	Veillonellaceae	NA	OTU_1332
559	OTU_1334	2	1	0.82	Bacteria	Actinobacteria	Actinobacteria	Frankiales	NA	OTU_1334	OTU_1334
560	OTU_1336	1	1	1.08	Bacteria	Proteobacteria	Deltaproteobacteria	Oligoflexales	0319-6G20	NA	OTU_1336
561	OTU_1338	4	1	0.41	Bacteria	Proteobacteria	Alphaproteobacteria	Rhizobiales	Devosiaceae	Devosia	NA
562	OTU_1339	1	0	0.98	Bacteria	Proteobacteria	Deltaproteobacteria	Bdellovibrionales	Bdellovibrionaceae	Bdellovibrio	NA
563	OTU_134	11	2	0.75	Bacteria	Fusobacteria	Fusobacteriia	Fusobacteriales	Leptotrichiaceae	Leptotrichia	NA
564	OTU_1341	5	0	0.16	Bacteria	Bacteroidetes	Bacteroidia	Flavobacteriales	Flavobacteriaceae	Flavobacterium	NA
565	OTU_1342	4	1	0.34	Bacteria	Proteobacteria	Deltaproteobacteria	Oligoflexales	0319-6G20	NA	OTU_1342
566	OTU_1343	1	0	0.98	Bacteria	Firmicutes	Clostridia	Clostridiales	Lachnospiraceae	Lachnoclostridium 5	NA
567	OTU_1344	2	1	0.67	Bacteria	Proteobacteria	Deltaproteobacteria	Oligoflexales	0319-6G20	NA	OTU_1344
568	OTU_1345	10	0	0.17	Bacteria	Proteobacteria	Gammaproteobacteria	Diplorickettsiales	Diplorickettsiaceae	Rickettsiella	NA
569	OTU_1348	1	1	1.19	Bacteria	Proteobacteria	Deltaproteobacteria	Myxococcales	BIrii41	NA	OTU_1348
570	OTU_1349	1	0	0.72	Bacteria	Proteobacteria	Alphaproteobacteria	Rhizobiales	Hyphomicrobiaceae	NA	OTU_1349
571	OTU_135	50	4	0.33	Bacteria	Proteobacteria	Gammaproteobacteria	Betaproteobacteriales	NA	OTU_135	OTU_135
572	OTU_1350	1	0	0.58	Bacteria	Proteobacteria	Deltaproteobacteria	SAR324 clade(Marine group B)	NA	OTU_1350	OTU_1350
573	OTU_1352	3	0	0.24	Bacteria	Proteobacteria	Gammaproteobacteria	Betaproteobacteriales	Burkholderiaceae	Sutterella	NA
574	OTU_1353	7	0	0.08	Bacteria	Proteobacteria	Alphaproteobacteria	Rhizobiales	Rhizobiaceae	NA	OTU_1353
575	OTU_1354	1	0	0.51	Bacteria	Dependentiae	Babeliae	Babeliales	NA	OTU_1354	OTU_1354
576	OTU_1355	1	0	0.62	Bacteria	Bacteroidetes	Bacteroidia	Bacteroidales	Bacteroidaceae	Bacteroides	NA
577	OTU_1357	1	0	0.02	Bacteria	Firmicutes	Bacilli	Bacillales	Bacillaceae	Bacillus	NA
578	OTU_1358	1	1	1.06	Bacteria	Patescibacteria	Berkelbacteria	NA	OTU_1358	OTU_1358	OTU_1358
579	OTU_1359	9	1	0.31	Bacteria	Bacteroidetes	Bacteroidia	Chitinophagales	Chitinophagaceae	Ferruginibacter	NA
580	OTU_136	30	5	0.74	Bacteria	Bacteroidetes	Bacteroidia	Bacteroidales	Prevotellaceae	Alloprevotella	NA
581	OTU_1360	1	1	1.03	Bacteria	Actinobacteria	Actinobacteria	Micrococcales	Microbacteriaceae	Leucobacter	NA
582	OTU_1361	2	1	1.09	Bacteria	Actinobacteria	Actinobacteria	Micrococcales	Intrasporangiaceae	Tetrasphaera	NA
583	OTU_1362	11	0	0.09	Bacteria	Bacteroidetes	Bacteroidia	Flavobacteriales	Flavobacteriaceae	Capnocytophaga	NA
584	OTU_1363	2	0	0.47	Bacteria	Proteobacteria	Deltaproteobacteria	Oligoflexales	0319-6G20	NA	OTU_1363
585	OTU_1364	4	0	0.26	Bacteria	Proteobacteria	Deltaproteobacteria	NA	OTU_1364	OTU_1364	OTU_1364
586	OTU_1365	9	0	0.09	Bacteria	Patescibacteria	Parcubacteria	Candidatus Kaiserbacteria	NA	OTU_1365	OTU_1365
587	OTU_1366	3	0	0.22	Bacteria	Proteobacteria	Deltaproteobacteria	Oligoflexales	0319-6G20	NA	OTU_1366
588	OTU_1367	1	0	0.98	Bacteria	Patescibacteria	Gracilibacteria	Candidatus Peribacteria	NA	OTU_1367	OTU_1367
589	OTU_1368	11	0	0.11	Bacteria	Patescibacteria	Gracilibacteria	NA	OTU_1368	OTU_1368	OTU_1368
590	OTU_1369	1	0	0.56	Bacteria	Bacteroidetes	Bacteroidia	Bacteroidales	Muribaculaceae	NA	OTU_1369
591	OTU_137	45	6	0.43	Bacteria	Spirochaetes	Spirochaetia	Spirochaetales	Spirochaetaceae	Spirochaeta 2	NA
592	OTU_1370	4	0	0.22	Bacteria	Bacteroidetes	Bacteroidia	Chitinophagales	Chitinophagaceae	Sediminibacterium	NA
593	OTU_1371	2	1	0.62	Bacteria	Acidobacteria	Acidobacteriia	Solibacterales	Solibacteraceae (Subgroup 3)	NA	OTU_1371
594	OTU_1372	4	0	0.15	Bacteria	Proteobacteria	Alphaproteobacteria	Rhizobiales	Rhizobiaceae	NA	OTU_1372
595	OTU_1373	8	0	0.13	Bacteria	Firmicutes	Clostridia	Clostridiales	Gracilibacteraceae	Lutispora	NA
596	OTU_1374	1	0	0.58	Bacteria	Actinobacteria	Actinobacteria	Micrococcales	Demequinaceae	Demequina	NA
597	OTU_1375	1	1	1.04	Bacteria	Tenericutes	Mollicutes	Acholeplasmatales	Acholeplasmataceae	Acholeplasma	NA
598	OTU_1376	10	0	0.06	Bacteria	Bacteroidetes	Bacteroidia	Sphingobacteriales	Sphingobacteriaceae	Sphingobacterium	NA
599	OTU_1377	1	1	1.12	Bacteria	Patescibacteria	Parcubacteria	NA	OTU_1377	OTU_1377	OTU_1377
600	OTU_1378	1	0	0.46	Bacteria	Proteobacteria	Gammaproteobacteria	Pseudomonadales	Moraxellaceae	[Agitococcus] lubricus group	NA
601	OTU_1379	4	0	0.32	Bacteria	Proteobacteria	Gammaproteobacteria	Oceanospirillales	Halomonadaceae	Halomonas	NA
602	OTU_138	65	7	0.36	Bacteria	Bacteroidetes	Bacteroidia	Flavobacteriales	Crocinitomicaceae	Fluviicola	NA
603	OTU_1380	1	1	3.1	Bacteria	Actinobacteria	Actinobacteria	Frankiales	Cryptosporangiaceae	Fodinicola	NA
604	OTU_1381	7	1	0.37	Bacteria	Firmicutes	NA	OTU_1381	OTU_1381	OTU_1381	OTU_1381
605	OTU_1382	15	2	0.42	Bacteria	Proteobacteria	Alphaproteobacteria	Sphingomonadales	Sphingomonadaceae	NA	OTU_1382
606	OTU_1383	13	1	0.2	Bacteria	Proteobacteria	Gammaproteobacteria	Betaproteobacteriales	Rhodocyclaceae	Candidatus Accumulibacter	NA
607	OTU_1384	2	0	0.46	Bacteria	Bacteroidetes	Bacteroidia	Cytophagales	NA	OTU_1384	OTU_1384
608	OTU_1385	3	0	0.25	Bacteria	Patescibacteria	Parcubacteria	NA	OTU_1385	OTU_1385	OTU_1385
609	OTU_1386	3	0	0.19	Bacteria	Proteobacteria	Alphaproteobacteria	Rhizobiales	Devosiaceae	Devosia	NA
610	OTU_1387	4	1	0.5	Bacteria	Proteobacteria	NA	OTU_1387	OTU_1387	OTU_1387	OTU_1387
611	OTU_1388	1	0	0.79	Bacteria	Proteobacteria	Gammaproteobacteria	Betaproteobacteriales	Sulfuricellaceae	Ferritrophicum	NA
612	OTU_1389	19	0	0.08	Bacteria	Proteobacteria	Gammaproteobacteria	Betaproteobacteriales	Burkholderiaceae	Undibacterium	NA
613	OTU_139	8	1	2.28	Bacteria	Proteobacteria	Gammaproteobacteria	Xanthomonadales	Xanthomonadaceae	Stenotrophomonas	NA
614	OTU_1390	3	0	0.2	Bacteria	Bacteroidetes	Bacteroidia	Flavobacteriales	Flavobacteriaceae	Flavobacterium	NA
615	OTU_1392	1	0	0.29	Bacteria	Firmicutes	Clostridia	Clostridiales	Family XI	Parvimonas	NA
616	OTU_1394	1	1	1.42	Bacteria	Patescibacteria	Gracilibacteria	Candidatus Peribacteria	NA	OTU_1394	OTU_1394
617	OTU_1396	2	0	0.59	Bacteria	Proteobacteria	Alphaproteobacteria	Rhizobiales	Rhizobiaceae	NA	OTU_1396
618	OTU_1397	5	0	0.25	Bacteria	Bacteroidetes	Bacteroidia	Cytophagales	NA	OTU_1397	OTU_1397
619	OTU_1398	2	0	0.5	Bacteria	Proteobacteria	Deltaproteobacteria	Oligoflexales	0319-6G20	NA	OTU_1398
620	OTU_1399	1	0	0.02	Bacteria	Dependentiae	Babeliae	Babeliales	NA	OTU_1399	OTU_1399
621	OTU_14	111	50	2.48	Bacteria	Actinobacteria	Actinobacteria	Micrococcales	Microbacteriaceae	NA	OTU_14
622	OTU_140	24	5	0.9	Bacteria	Firmicutes	Clostridia	Clostridiales	Family XI	Finegoldia	NA
623	OTU_1400	1	0	0.3	Bacteria	Bacteroidetes	Bacteroidia	Bacteroidales	Dysgonomonadaceae	OTU_1400	NA
624	OTU_1402	2	0	0.38	Bacteria	Bacteroidetes	Bacteroidia	Cytophagales	NA	OTU_1402	OTU_1402
625	OTU_1403	38	1	0.22	Bacteria	Bacteroidetes	Bacteroidia	Flavobacteriales	Crocinitomicaceae	Fluviicola	NA
626	OTU_1404	4	0	0.28	Bacteria	Proteobacteria	Alphaproteobacteria	Rhizobiales	Xanthobacteraceae	OTU_1404	NA
627	OTU_1405	4	0	0.25	Bacteria	Proteobacteria	Alphaproteobacteria	Rhizobiales	Xanthobacteraceae	OTU_1405	NA
628	OTU_1406	4	0	0.16	Bacteria	Proteobacteria	Alphaproteobacteria	Rhizobiales	Beijerinckiaceae	Methylobacterium	NA
629	OTU_1407	2	1	0.57	Bacteria	Patescibacteria	Saccharimonadia	Saccharimonadales	NA	OTU_1407	OTU_1407
630	OTU_1408	1	0	0.97	Bacteria	Proteobacteria	Deltaproteobacteria	Oligoflexales	0319-6G20	NA	OTU_1408
631	OTU_1409	3	0	0.16	Bacteria	Elusimicrobia	Lineage IIa	NA	OTU_1409	OTU_1409	OTU_1409
632	OTU_141	2	2	1.64	Bacteria	Firmicutes	Bacilli	Bacillales	Staphylococcaceae	Staphylococcus	NA
633	OTU_1410	4	0	0.24	Bacteria	Patescibacteria	Parcubacteria	NA	OTU_1410	OTU_1410	OTU_1410
634	OTU_1411	1	0	0.63	Bacteria	Bacteroidetes	Bacteroidia	Bacteroidales	Muribaculaceae	NA	OTU_1411
635	OTU_1412	1	1	1.29	Bacteria	Firmicutes	Negativicutes	Selenomonadales	Veillonellaceae	Veillonella	NA
636	OTU_1413	7	0	0.19	Bacteria	Patescibacteria	Parcubacteria	NA	OTU_1413	OTU_1413	OTU_1413
637	OTU_1414	2	0	0.38	Bacteria	Cyanobacteria	Melainabacteria	Obscuribacterales	NA	OTU_1414	OTU_1414
638	OTU_1415	1	0	0.23	Bacteria	Patescibacteria	Gracilibacteria	Candidatus Peregrinibacteria	NA	OTU_1415	OTU_1415
639	OTU_1416	6	0	0.16	Bacteria	Bacteroidetes	Bacteroidia	Chitinophagales	37-13	NA	OTU_1416
640	OTU_1417	4	0	0.17	Bacteria	Bacteroidetes	Bacteroidia	Bacteroidales	Dysgonomonadaceae	Dysgonomonas	NA
641	OTU_142	41	5	0.35	Bacteria	Actinobacteria	Actinobacteria	Frankiales	Sporichthyaceae	hgcI clade	NA
642	OTU_1420	1	0	0.88	Bacteria	Proteobacteria	Deltaproteobacteria	Oligoflexales	Oligoflexaceae	Oligoflexus	NA
643	OTU_1421	2	0	0.38	Bacteria	Cyanobacteria	Melainabacteria	Gastranaerophilales	NA	OTU_1421	OTU_1421
644	OTU_1423	1	1	1.74	Bacteria	Bacteroidetes	Bacteroidia	Bacteroidales	Bacteroidaceae	Bacteroides	NA
645	OTU_1424	1	1	1.13	Bacteria	Bacteroidetes	Bacteroidia	Cytophagales	Cytophagaceae	Cytophaga	NA
646	OTU_1425	1	0	0.01	Bacteria	Proteobacteria	Gammaproteobacteria	Diplorickettsiales	Diplorickettsiaceae	OTU_1425	NA
647	OTU_1428	6	0	0.15	Bacteria	Proteobacteria	Deltaproteobacteria	Oligoflexales	Oligoflexaceae	Oligoflexus	NA
648	OTU_1429	20	0	0.13	Bacteria	Patescibacteria	Parcubacteria	Candidatus Kaiserbacteria	NA	OTU_1429	OTU_1429
649	OTU_143	42	1	0.24	Bacteria	Actinobacteria	Actinobacteria	Bifidobacteriales	Bifidobacteriaceae	Scardovia	NA
650	OTU_1430	4	1	0.48	Bacteria	Proteobacteria	Gammaproteobacteria	NA	OTU_1430	OTU_1430	OTU_1430
651	OTU_1432	3	0	0.53	Bacteria	Chloroflexi	Anaerolineae	SJA-15	NA	OTU_1432	OTU_1432
652	OTU_1433	7	0	0.14	Bacteria	Patescibacteria	Gracilibacteria	Candidatus Peribacteria	NA	OTU_1433	OTU_1433
653	OTU_1434	2	0	0.25	Bacteria	Proteobacteria	Deltaproteobacteria	Oligoflexales	0319-6G20	NA	OTU_1434
654	OTU_1436	3	0	0.12	Bacteria	Proteobacteria	Alphaproteobacteria	NA	OTU_1436	OTU_1436	OTU_1436
655	OTU_1437	2	0	0.38	Bacteria	Bacteroidetes	Bacteroidia	Cytophagales	Spirosomaceae	Fibrella	NA
656	OTU_1438	1	0	0.67	Bacteria	Patescibacteria	Parcubacteria	NA	OTU_1438	OTU_1438	OTU_1438
657	OTU_1439	2	0	0.36	Bacteria	Proteobacteria	Alphaproteobacteria	Rhodobacterales	Rhodobacteraceae	Pseudorhodobacter	NA
658	OTU_144	27	3	0.66	Bacteria	Firmicutes	Bacilli	Lactobacillales	Streptococcaceae	Streptococcus	NA
659	OTU_1440	1	0	0.33	Bacteria	Proteobacteria	Gammaproteobacteria	Betaproteobacteriales	Rhodocyclaceae	OTU_1440	NA
660	OTU_1441	3	0	0.24	Bacteria	Bacteroidetes	Bacteroidia	Cytophagales	Spirosomaceae	NA	OTU_1441
661	OTU_1442	1	1	1.22	Bacteria	Gemmatimonadetes	Gemmatimonadetes	Gemmatimonadales	Gemmatimonadaceae	Gemmatimonas	NA
662	OTU_1443	5	0	0.32	Bacteria	Proteobacteria	Alphaproteobacteria	Rhizobiales	Rhizobiaceae	Aquamicrobium	NA
663	OTU_1444	1	0	0.26	Bacteria	Bacteroidetes	Bacteroidia	NA	OTU_1444	OTU_1444	OTU_1444
664	OTU_1445	1	0	0.69	Bacteria	Patescibacteria	Microgenomatia	Candidatus Roizmanbacteria	NA	OTU_1445	OTU_1445
665	OTU_1446	13	0	0.21	Bacteria	Proteobacteria	Alphaproteobacteria	Rhodobacterales	Rhodobacteraceae	Rhodobacter	NA
666	OTU_1447	4	0	0.19	Bacteria	Bacteroidetes	Bacteroidia	Cytophagales	Spirosomaceae	NA	OTU_1447
667	OTU_1448	1	0	0.87	Bacteria	Bacteroidetes	Bacteroidia	Bacteroidales	Rikenellaceae	Rikenellaceae RC9 gut group	NA
668	OTU_1449	1	0	0.31	Bacteria	Actinobacteria	Actinobacteria	Micrococcales	Dermabacteraceae	Brachybacterium	NA
669	OTU_145	49	4	0.26	Bacteria	Bacteroidetes	Bacteroidia	Flavobacteriales	Weeksellaceae	Elizabethkingia	NA
670	OTU_1450	2	0	0.45	Bacteria	Bacteroidetes	Bacteroidia	NA	OTU_1450	OTU_1450	OTU_1450
671	OTU_1451	7	0	0.18	Bacteria	Bacteroidetes	Bacteroidia	Flavobacteriales	Flavobacteriaceae	Flavobacterium	NA
672	OTU_1452	8	0	0.06	Bacteria	Bacteroidetes	Bacteroidia	Sphingobacteriales	Sphingobacteriaceae	Pedobacter	NA
673	OTU_1453	1	0	0.55	Bacteria	Bacteroidetes	Bacteroidia	Bacteroidales	Prevotellaceae	Prevotella 2	NA
674	OTU_1454	3	0	0.25	Bacteria	Proteobacteria	Gammaproteobacteria	Pseudomonadales	Moraxellaceae	Acinetobacter	NA
675	OTU_1455	2	0	0.46	Bacteria	Actinobacteria	Actinobacteria	Micrococcales	Intrasporangiaceae	Janibacter	NA
676	OTU_1456	5	1	0.31	Bacteria	Proteobacteria	Gammaproteobacteria	Betaproteobacteriales	Burkholderiaceae	Massilia	NA
677	OTU_1457	6	0	0.26	Bacteria	Proteobacteria	Gammaproteobacteria	Pseudomonadales	Pseudomonadaceae	Pseudomonas	NA
678	OTU_1458	5	0	0.23	Bacteria	Patescibacteria	ABY1	Candidatus Falkowbacteria	NA	OTU_1458	OTU_1458
679	OTU_146	60	3	0.34	Bacteria	Bacteroidetes	Bacteroidia	Cytophagales	Spirosomaceae	Pseudarcicella	NA
680	OTU_1460	3	0	0.31	Bacteria	Patescibacteria	Saccharimonadia	Saccharimonadales	NA	OTU_1460	OTU_1460
681	OTU_1461	1	0	0.94	Bacteria	Firmicutes	Limnochordia	Limnochordales	Limnochordaceae	NA	OTU_1461
682	OTU_1462	1	0	0.01	Bacteria	Bacteroidetes	Bacteroidia	Bacteroidales	Dysgonomonadaceae	Proteiniphilum	NA
683	OTU_1464	9	0	0.09	Bacteria	Proteobacteria	Gammaproteobacteria	NA	OTU_1464	OTU_1464	OTU_1464
684	OTU_1465	1	0	0.81	Bacteria	Bacteroidetes	Ignavibacteria	Ignavibacteriales	NA	OTU_1465	OTU_1465
685	OTU_1466	2	0	0.27	Bacteria	Proteobacteria	Gammaproteobacteria	Betaproteobacteriales	Burkholderiaceae	NA	OTU_1466
686	OTU_1467	10	0	0.17	Bacteria	Proteobacteria	Gammaproteobacteria	Betaproteobacteriales	Methylophilaceae	Methylotenera	NA
687	OTU_1468	5	0	0.16	Bacteria	Proteobacteria	Gammaproteobacteria	Betaproteobacteriales	Burkholderiaceae	Undibacterium	NA
688	OTU_1469	1	0	0.06	Bacteria	Proteobacteria	Gammaproteobacteria	Gammaproteobacteria Incertae Sedis	Unknown Family	Acidibacter	NA
689	OTU_147	30	2	0.24	Bacteria	Firmicutes	Clostridia	Clostridiales	Lachnospiraceae	Shuttleworthia	NA
690	OTU_1470	4	0	0.25	Bacteria	Proteobacteria	Gammaproteobacteria	Betaproteobacteriales	Burkholderiaceae	Rhizobacter	NA
691	OTU_1471	2	1	1.44	Bacteria	Epsilonbacteraeota	Campylobacteria	Campylobacterales	Sulfurospirillaceae	Sulfurospirillum	NA
692	OTU_1473	1	1	1.81	Bacteria	Actinobacteria	Actinobacteria	Propionibacteriales	Nocardioidaceae	Nocardioides	NA
693	OTU_1474	1	0	0.98	Bacteria	Proteobacteria	Gammaproteobacteria	Enterobacteriales	Enterobacteriaceae	Proteus	NA
694	OTU_1475	2	1	0.54	Bacteria	Proteobacteria	Deltaproteobacteria	Bdellovibrionales	Bdellovibrionaceae	Bdellovibrio	NA
695	OTU_1476	1	0	0.66	Bacteria	Dependentiae	Babeliae	Babeliales	Vermiphilaceae	NA	OTU_1476
696	OTU_1477	9	0	0.12	Bacteria	Proteobacteria	Gammaproteobacteria	Betaproteobacteriales	Burkholderiaceae	Roseateles	NA
697	OTU_1478	5	0	0.2	Bacteria	Patescibacteria	CPR2	NA	OTU_1478	OTU_1478	OTU_1478
698	OTU_1479	1	0	0.01	Bacteria	Bacteroidetes	Bacteroidia	Sphingobacteriales	env.OPS 17	NA	OTU_1479
699	OTU_148	8	1	2.3	Bacteria	Firmicutes	Bacilli	Bacillales	Bacillaceae	Geobacillus	NA
700	OTU_1480	2	0	0.37	Bacteria	Proteobacteria	Alphaproteobacteria	Micavibrionales	OTU_1480	NA	OTU_1480
701	OTU_1481	2	1	0.57	Bacteria	Proteobacteria	Alphaproteobacteria	Rhizobiales	Rhizobiaceae	Allorhizobium-Neorhizobium-Pararhizobium-Rhizobium	NA
702	OTU_1482	2	0	0.5	Bacteria	Patescibacteria	Parcubacteria	Candidatus Kaiserbacteria	NA	OTU_1482	OTU_1482
703	OTU_1483	6	0	0.11	Bacteria	Acidobacteria	Holophagae	Holophagales	Holophagaceae	Geothrix	NA
704	OTU_1484	1	0	0.54	Bacteria	Patescibacteria	Parcubacteria	NA	OTU_1484	OTU_1484	OTU_1484
705	OTU_1485	7	1	0.3	Bacteria	Proteobacteria	Alphaproteobacteria	Sphingomonadales	Sphingomonadaceae	Sphingomonas	NA
706	OTU_1486	8	0	0.15	Bacteria	Patescibacteria	Saccharimonadia	Saccharimonadales	NA	OTU_1486	OTU_1486
707	OTU_1487	3	0	0.39	Bacteria	Patescibacteria	Saccharimonadia	Saccharimonadales	NA	OTU_1487	OTU_1487
708	OTU_1488	3	0	0.33	Bacteria	Proteobacteria	Alphaproteobacteria	Caulobacterales	Caulobacteraceae	Caulobacter	NA
709	OTU_1489	4	0	0.16	Bacteria	Bacteroidetes	Bacteroidia	Sphingobacteriales	Lentimicrobiaceae	NA	OTU_1489
710	OTU_149	36	3	0.35	Bacteria	Proteobacteria	Gammaproteobacteria	Betaproteobacteriales	Burkholderiaceae	Schlegelella	NA
711	OTU_1490	2	0	0.31	Bacteria	Actinobacteria	Actinobacteria	NA	OTU_1490	OTU_1490	OTU_1490
712	OTU_1491	1	0	0.43	Bacteria	Firmicutes	Clostridia	Clostridiales	Ruminococcaceae	Ruminococcaceae UCG-014	NA
713	OTU_1493	1	0	0.67	Bacteria	Elusimicrobia	Endomicrobia	Endomicrobiales	Endomicrobiaceae	Candidatus Endomicrobium	NA
714	OTU_1494	1	0	0.65	Bacteria	Proteobacteria	Alphaproteobacteria	Rickettsiales	SM2D12	NA	OTU_1494
715	OTU_1496	4	0	0.2	Bacteria	Proteobacteria	Alphaproteobacteria	NA	OTU_1496	OTU_1496	OTU_1496
716	OTU_1497	10	0	0.24	Bacteria	Proteobacteria	Alphaproteobacteria	Sphingomonadales	Sphingomonadaceae	Sphingomonas	NA
717	OTU_1498	1	1	2.72	Bacteria	Firmicutes	Clostridia	Clostridiales	Clostridiaceae 1	Proteiniclasticum	NA
718	OTU_15	183	45	2.48	Bacteria	Proteobacteria	Gammaproteobacteria	Pseudomonadales	Pseudomonadaceae	Pseudomonas	NA
719	OTU_150	18	1	0.25	Bacteria	Firmicutes	Clostridia	Clostridiales	Lachnospiraceae	Oribacterium	NA
720	OTU_1500	4	0	0.16	Bacteria	Bacteroidetes	Bacteroidia	Flavobacteriales	Flavobacteriaceae	Flavobacterium	NA
721	OTU_1501	10	0	0.1	Bacteria	Bacteroidetes	Bacteroidia	Sphingobacteriales	env.OPS 17	NA	OTU_1501
722	OTU_1502	2	0	0.18	Bacteria	Patescibacteria	Saccharimonadia	Saccharimonadales	NA	OTU_1502	OTU_1502
723	OTU_1503	3	0	0.37	Bacteria	Bacteroidetes	Bacteroidia	Bacteroidales	Rikenellaceae	NA	OTU_1503
724	OTU_1504	1	1	1.13	Bacteria	Patescibacteria	Saccharimonadia	Saccharimonadales	NA	OTU_1504	OTU_1504
725	OTU_1505	8	0	0.18	Bacteria	Firmicutes	Clostridia	Clostridiales	Lachnospiraceae	OTU_1505	NA
726	OTU_1507	1	0	0.42	Bacteria	Elusimicrobia	Lineage IIc	NA	OTU_1507	OTU_1507	OTU_1507
727	OTU_1508	1	0	0.03	Bacteria	Bacteroidetes	Bacteroidia	Flavobacteriales	Flavobacteriaceae	Flavobacterium	NA
728	OTU_1509	3	0	0.3	Bacteria	Proteobacteria	Alphaproteobacteria	Sphingomonadales	Sphingomonadaceae	OTU_1509	NA
729	OTU_151	9	2	2.44	Bacteria	Firmicutes	Clostridia	Clostridiales	Family XI	Anaerococcus	NA
730	OTU_1510	1	0	0.45	Bacteria	Proteobacteria	Deltaproteobacteria	Oligoflexales	Oligoflexaceae	OTU_1510	NA
731	OTU_1511	2	0	0.44	Bacteria	Cyanobacteria	Oxyphotobacteria	Nostocales	Phormidiaceae	Tychonema CCAP 1459-11B	NA
732	OTU_1512	19	1	0.15	Bacteria	Firmicutes	Negativicutes	Selenomonadales	Veillonellaceae	Selenomonas	NA
733	OTU_1513	3	0	0.02	Bacteria	Bacteroidetes	Bacteroidia	Sphingobacteriales	KD3-93	NA	OTU_1513
734	OTU_1514	5	0	0.2	Bacteria	Actinobacteria	Actinobacteria	Corynebacteriales	Nocardiaceae	Rhodococcus	NA
735	OTU_1515	3	0	0.27	Bacteria	Proteobacteria	Alphaproteobacteria	Rickettsiales	SM2D12	NA	OTU_1515
736	OTU_1516	2	0	0.43	Bacteria	Proteobacteria	Gammaproteobacteria	Pseudomonadales	Moraxellaceae	Acinetobacter	NA
737	OTU_1517	2	0	0.2	Bacteria	Dependentiae	Babeliae	Babeliales	Vermiphilaceae	NA	OTU_1517
738	OTU_1518	7	0	0.24	Bacteria	Firmicutes	Negativicutes	Selenomonadales	Veillonellaceae	Megamonas	NA
739	OTU_1519	1	0	0.47	Bacteria	Proteobacteria	Deltaproteobacteria	Oligoflexales	Oligoflexaceae	OTU_1519	NA
740	OTU_152	2	1	9.56	Bacteria	Firmicutes	Bacilli	Bacillales	Listeriaceae	Brochothrix	NA
741	OTU_1520	1	0	0.2	Bacteria	Actinobacteria	Actinobacteria	NA	OTU_1520	OTU_1520	OTU_1520
742	OTU_1522	4	0	0.18	Bacteria	Bacteroidetes	Bacteroidia	Cytophagales	Spirosomaceae	NA	OTU_1522
743	OTU_1523	3	0	0.06	Bacteria	Bacteroidetes	Bacteroidia	Flavobacteriales	Flavobacteriaceae	Flavobacterium	NA
744	OTU_1524	2	0	0.25	Bacteria	Proteobacteria	Gammaproteobacteria	Legionellales	Legionellaceae	Legionella	NA
745	OTU_1525	1	0	0.69	Bacteria	Actinobacteria	Actinobacteria	Frankiales	Sporichthyaceae	hgcI clade	NA
746	OTU_1526	1	0	0.76	Bacteria	Proteobacteria	Gammaproteobacteria	Legionellales	Legionellaceae	Legionella	NA
747	OTU_1527	3	0	0.3	Bacteria	Actinobacteria	NA	OTU_1527	OTU_1527	OTU_1527	OTU_1527
748	OTU_1528	5	0	0.31	Bacteria	Proteobacteria	Gammaproteobacteria	Betaproteobacteriales	Burkholderiaceae	Giesbergeria	NA
749	OTU_1529	2	1	0.71	Bacteria	Acidobacteria	Subgroup 6	NA	OTU_1529	OTU_1529	OTU_1529
750	OTU_153	41	2	0.29	Bacteria	Firmicutes	Clostridia	Clostridiales	Ruminococcaceae	Ruminococcaceae UCG-014	NA
751	OTU_1530	4	0	0.25	Bacteria	Proteobacteria	Deltaproteobacteria	Oligoflexales	0319-6G20	NA	OTU_1530
752	OTU_1531	10	0	0.06	Bacteria	Bacteroidetes	Bacteroidia	Sphingobacteriales	Sphingobacteriaceae	Solitalea	NA
753	OTU_1532	2	0	0.37	Bacteria	Proteobacteria	Gammaproteobacteria	Xanthomonadales	Xanthomonadaceae	Thermomonas	NA
754	OTU_1533	1	1	1.6	Bacteria	Firmicutes	Clostridia	Clostridiales	Ruminococcaceae	Ruminococcaceae UCG-014	NA
755	OTU_1534	1	0	0.53	Bacteria	Firmicutes	Clostridia	Clostridiales	Family XIII	Anaerovorax	NA
756	OTU_1535	2	0	0.37	Bacteria	Actinobacteria	Actinobacteria	Frankiales	Sporichthyaceae	hgcI clade	NA
757	OTU_1536	6	1	0.35	Bacteria	Bacteroidetes	Bacteroidia	Chitinophagales	Chitinophagaceae	Ferruginibacter	NA
758	OTU_1537	5	2	0.51	Bacteria	Patescibacteria	Parcubacteria	NA	OTU_1537	OTU_1537	OTU_1537
759	OTU_1538	1	0	0.63	Bacteria	Patescibacteria	Saccharimonadia	Saccharimonadales	NA	OTU_1538	OTU_1538
760	OTU_1539	6	0	0.21	Bacteria	Patescibacteria	ABY1	Candidatus Magasanikbacteria	NA	OTU_1539	OTU_1539
761	OTU_1540	2	0	0.22	Bacteria	Bacteroidetes	Bacteroidia	Sphingobacteriales	env.OPS 17	NA	OTU_1540
762	OTU_1541	1	0	0.67	Bacteria	Proteobacteria	Deltaproteobacteria	Myxococcales	BIrii41	NA	OTU_1541
763	OTU_1542	9	0	0.25	Bacteria	Patescibacteria	Parcubacteria	NA	OTU_1542	OTU_1542	OTU_1542
764	OTU_1544	1	0	0.76	Bacteria	Patescibacteria	Saccharimonadia	Saccharimonadales	NA	OTU_1544	OTU_1544
765	OTU_1545	2	0	0.45	Bacteria	Patescibacteria	Parcubacteria	Candidatus Staskawiczbacteria	NA	OTU_1545	OTU_1545
766	OTU_1546	1	0	0.42	Bacteria	Bacteroidetes	Bacteroidia	Bacteroidales	Muribaculaceae	NA	OTU_1546
767	OTU_1547	1	0	0.47	Bacteria	Elusimicrobia	Elusimicrobia	Lineage IV	NA	OTU_1547	OTU_1547
768	OTU_1548	4	1	0.37	Bacteria	Bacteroidetes	Bacteroidia	Bacteroidales	NA	OTU_1548	OTU_1548
769	OTU_1549	1	1	1.4	Bacteria	Proteobacteria	Alphaproteobacteria	Rickettsiales	SM2D12	NA	OTU_1549
770	OTU_155	43	4	0.31	Bacteria	Actinobacteria	Actinobacteria	Corynebacteriales	Nocardiaceae	Rhodococcus	NA
771	OTU_1550	2	0	0.66	Bacteria	Patescibacteria	Saccharimonadia	Saccharimonadales	NA	OTU_1550	OTU_1550
772	OTU_1551	1	0	0.56	Bacteria	Proteobacteria	Gammaproteobacteria	Betaproteobacteriales	NA	OTU_1551	OTU_1551
773	OTU_1554	1	0	0.63	Bacteria	Proteobacteria	Gammaproteobacteria	Betaproteobacteriales	Burkholderiaceae	Bordetella	NA
774	OTU_1555	5	0	0.38	Bacteria	Bacteroidetes	Bacteroidia	Flavobacteriales	Flavobacteriaceae	Flavobacterium	NA
775	OTU_1556	5	0	0.11	Bacteria	Proteobacteria	Gammaproteobacteria	Pseudomonadales	Moraxellaceae	Alkanindiges	NA
776	OTU_1557	8	0	0.14	Bacteria	Spirochaetes	Spirochaetia	Spirochaetales	Spirochaetaceae	Spirochaeta 2	NA
777	OTU_1558	12	0	0.16	Bacteria	Proteobacteria	Gammaproteobacteria	Betaproteobacteriales	Rhodocyclaceae	Dechloromonas	NA
778	OTU_1559	9	0	0.14	Bacteria	Proteobacteria	Gammaproteobacteria	Cellvibrionales	Halieaceae	OM60(NOR5) clade	NA
779	OTU_156	45	4	0.36	Bacteria	Bacteroidetes	Bacteroidia	Flavobacteriales	Crocinitomicaceae	Fluviicola	NA
780	OTU_1560	4	0	0.23	Bacteria	Bacteroidetes	Bacteroidia	Bacteroidales	Dysgonomonadaceae	Fermentimonas	NA
781	OTU_1561	1	0	0.72	Bacteria	Patescibacteria	Parcubacteria	NA	OTU_1561	OTU_1561	OTU_1561
782	OTU_1562	2	0	0.44	Bacteria	Bacteroidetes	Bacteroidia	Bacteroidales	Muribaculaceae	NA	OTU_1562
783	OTU_1563	2	1	0.62	Bacteria	Actinobacteria	Actinobacteria	Actinomycetales	Actinomycetaceae	Actinomyces	NA
784	OTU_1564	1	0	0.28	Bacteria	Proteobacteria	Gammaproteobacteria	Betaproteobacteriales	Burkholderiaceae	Comamonas	NA
785	OTU_1565	2	1	0.77	Bacteria	Deinococcus-Thermus	Deinococci	Thermales	Thermaceae	Thermus	NA
786	OTU_1566	1	0	0.95	Bacteria	Bacteroidetes	Bacteroidia	Cytophagales	Microscillaceae	OTU_1566	NA
787	OTU_1567	17	1	0.19	Bacteria	Firmicutes	Bacilli	Lactobacillales	Streptococcaceae	Streptococcus	NA
788	OTU_1568	10	0	0.14	Bacteria	Proteobacteria	Gammaproteobacteria	Betaproteobacteriales	Burkholderiaceae	Cupriavidus	NA
789	OTU_1569	1	0	0.34	Bacteria	Proteobacteria	Alphaproteobacteria	Rhodospirillales	OTU_1569	NA	OTU_1569
790	OTU_157	31	3	0.31	Bacteria	Proteobacteria	Gammaproteobacteria	Betaproteobacteriales	Neisseriaceae	Kingella	NA
791	OTU_1570	3	0	0.26	Bacteria	Bacteroidetes	Bacteroidia	Flavobacteriales	Crocinitomicaceae	Fluviicola	NA
792	OTU_1571	1	1	1.12	Bacteria	Proteobacteria	Alphaproteobacteria	Rhizobiales	Xanthobacteraceae	OTU_1571	NA
793	OTU_1572	2	0	0.09	Bacteria	Bacteroidetes	Bacteroidia	Chitinophagales	Saprospiraceae	OTU_1572	NA
794	OTU_1573	1	0	0.72	Bacteria	Proteobacteria	Alphaproteobacteria	Rhizobiales	Beijerinckiaceae	NA	OTU_1573
795	OTU_1574	4	0	0.18	Bacteria	Firmicutes	Bacilli	Lactobacillales	Lactobacillaceae	Lactobacillus	NA
796	OTU_1575	4	0	0.08	Bacteria	Bacteroidetes	Bacteroidia	Flavobacteriales	Weeksellaceae	Chryseobacterium	NA
797	OTU_1576	2	0	0.48	Bacteria	Dependentiae	Babeliae	Babeliales	NA	OTU_1576	OTU_1576
798	OTU_1577	1	0	0.53	Bacteria	Firmicutes	Clostridia	Clostridiales	Lachnospiraceae	Blautia	NA
799	OTU_1578	1	0	0.58	Bacteria	Bacteroidetes	Bacteroidia	Bacteroidales	Rikenellaceae	Alistipes	NA
800	OTU_1579	1	0	0.71	Bacteria	Patescibacteria	Saccharimonadia	Saccharimonadales	NA	OTU_1579	OTU_1579
801	OTU_158	11	1	0.9	Bacteria	Fusobacteria	Fusobacteriia	Fusobacteriales	Leptotrichiaceae	Leptotrichia	NA
802	OTU_1580	1	0	0.76	Bacteria	Actinobacteria	Actinobacteria	Micrococcales	Dermabacteraceae	Brachybacterium	NA
803	OTU_1581	1	0	0.89	Bacteria	Proteobacteria	Gammaproteobacteria	Betaproteobacteriales	Burkholderiaceae	NA	OTU_1581
804	OTU_1582	2	0	0.47	Bacteria	Proteobacteria	Deltaproteobacteria	NA	OTU_1582	OTU_1582	OTU_1582
805	OTU_1583	1	0	0.93	Bacteria	Proteobacteria	Alphaproteobacteria	Rickettsiales	Mitochondria	NA	OTU_1583
806	OTU_1584	1	1	1.38	Bacteria	Bacteroidetes	Bacteroidia	Cytophagales	Spirosomaceae	Spirosoma	NA
807	OTU_1585	10	0	0.08	Bacteria	Patescibacteria	Parcubacteria	Candidatus Kaiserbacteria	NA	OTU_1585	OTU_1585
808	OTU_1586	9	0	0.16	Bacteria	Proteobacteria	Deltaproteobacteria	Bdellovibrionales	Bacteriovoracaceae	Bacteriovorax	NA
809	OTU_1587	1	0	0.86	Bacteria	Proteobacteria	Alphaproteobacteria	Sphingomonadales	Sphingomonadaceae	Novosphingobium	NA
810	OTU_1588	5	0	0.13	Bacteria	Proteobacteria	Gammaproteobacteria	Betaproteobacteriales	Rhodocyclaceae	NA	OTU_1588
811	OTU_1589	1	0	0.47	Bacteria	Actinobacteria	Actinobacteria	Micrococcales	Microbacteriaceae	NA	OTU_1589
812	OTU_159	32	2	0.4	Bacteria	Fusobacteria	Fusobacteriia	Fusobacteriales	Leptotrichiaceae	Leptotrichia	NA
813	OTU_1590	2	0	0.35	Bacteria	Acidobacteria	Blastocatellia (Subgroup 4)	Blastocatellales	Blastocatellaceae	JGI 0001001-H03	NA
814	OTU_1591	2	0	0.29	Bacteria	Patescibacteria	Parcubacteria	NA	OTU_1591	OTU_1591	OTU_1591
815	OTU_1593	7	0	0.19	Bacteria	Patescibacteria	Gracilibacteria	Absconditabacteriales (SR1)	NA	OTU_1593	OTU_1593
816	OTU_1594	1	0	0.58	Bacteria	Bacteroidetes	Bacteroidia	Sphingobacteriales	KD3-93	NA	OTU_1594
817	OTU_1595	4	0	0.37	Bacteria	Bacteroidetes	Bacteroidia	Chitinophagales	OTU_1595	NA	OTU_1595
818	OTU_1596	1	1	1.7	Bacteria	Firmicutes	Clostridia	Clostridiales	Clostridiaceae 1	Clostridium sensu stricto 13	NA
819	OTU_1597	1	0	0.76	Bacteria	Bacteroidetes	Bacteroidia	Chitinophagales	Chitinophagaceae	NA	OTU_1597
820	OTU_1598	1	0	0.56	Bacteria	Proteobacteria	Alphaproteobacteria	Rhodospirillales	OTU_1598	NA	OTU_1598
821	OTU_1599	1	0	0.76	Bacteria	Bacteroidetes	Bacteroidia	Sphingobacteriales	Sphingobacteriaceae	NA	OTU_1599
822	OTU_16	16	3	4.43	Bacteria	Actinobacteria	Actinobacteria	Corynebacteriales	Corynebacteriaceae	Corynebacterium 1	NA
823	OTU_160	5	2	1.5	Bacteria	Actinobacteria	Actinobacteria	Actinomycetales	Actinomycetaceae	Actinomyces	NA
824	OTU_1602	1	1	1.01	Bacteria	Actinobacteria	Actinobacteria	Propionibacteriales	Propionibacteriaceae	Friedmanniella	NA
825	OTU_1603	4	2	0.78	Bacteria	Bacteroidetes	Bacteroidia	Bacteroidales	Prevotellaceae	NA	OTU_1603
826	OTU_1604	19	0	0.17	Bacteria	Firmicutes	Negativicutes	Selenomonadales	Veillonellaceae	Veillonella	NA
827	OTU_1605	6	0	0.15	Bacteria	Proteobacteria	Gammaproteobacteria	Xanthomonadales	Rhodanobacteraceae	OTU_1605	NA
828	OTU_1606	2	0	0.16	Bacteria	Firmicutes	Clostridia	Clostridiales	Ruminococcaceae	Ruminococcus 1	NA
829	OTU_1608	2	0	0.48	Bacteria	Cyanobacteria	Oxyphotobacteria	Chloroplast	NA	OTU_1608	OTU_1608
830	OTU_1609	1	0	0.92	Bacteria	Actinobacteria	Thermoleophilia	Gaiellales	OTU_1609	NA	OTU_1609
831	OTU_161	44	6	0.42	Bacteria	Epsilonbacteraeota	Campylobacteria	Campylobacterales	Campylobacteraceae	Campylobacter	NA
832	OTU_1610	5	0	0.16	Bacteria	Bacteroidetes	Bacteroidia	Chitinophagales	Chitinophagaceae	OTU_1610	NA
833	OTU_1611	3	0	0.21	Bacteria	Actinobacteria	Actinobacteria	Micrococcales	Brevibacteriaceae	Brevibacterium	NA
834	OTU_1612	2	0	0.33	Bacteria	Proteobacteria	Gammaproteobacteria	Betaproteobacteriales	Burkholderiaceae	NA	OTU_1612
835	OTU_1613	1	0	0.41	Bacteria	Firmicutes	Clostridia	Clostridiales	NA	OTU_1613	OTU_1613
836	OTU_1614	2	0	0.25	Bacteria	Patescibacteria	Parcubacteria	NA	OTU_1614	OTU_1614	OTU_1614
837	OTU_1615	3	0	0.2	Bacteria	Bacteroidetes	Bacteroidia	Chitinophagales	Chitinophagaceae	OTU_1615	NA
838	OTU_1616	2	0	0.33	Bacteria	Proteobacteria	Deltaproteobacteria	Oligoflexales	0319-6G20	NA	OTU_1616
839	OTU_1617	4	0	0.19	Bacteria	Dependentiae	Babeliae	Babeliales	Vermiphilaceae	NA	OTU_1617
840	OTU_1618	1	0	0.76	Bacteria	Acidobacteria	Blastocatellia (Subgroup 4)	11-24	NA	OTU_1618	OTU_1618
841	OTU_162	63	0	0.14	Bacteria	Bacteroidetes	Bacteroidia	Flavobacteriales	Weeksellaceae	Bergeyella	NA
842	OTU_1620	1	0	0.98	Bacteria	Actinobacteria	Actinobacteria	Corynebacteriales	Mycobacteriaceae	Mycobacterium	NA
843	OTU_1621	2	0	0.44	Bacteria	Bacteroidetes	Bacteroidia	Flavobacteriales	NA	OTU_1621	OTU_1621
844	OTU_1622	1	0	0.19	Bacteria	Proteobacteria	Gammaproteobacteria	Pasteurellales	Pasteurellaceae	NA	OTU_1622
845	OTU_1623	1	0	0.57	Bacteria	Proteobacteria	Deltaproteobacteria	Bdellovibrionales	Bacteriovoracaceae	Peredibacter	NA
846	OTU_1625	7	0	0.1	Bacteria	Bacteroidetes	Bacteroidia	Sphingobacteriales	env.OPS 17	NA	OTU_1625
847	OTU_1626	1	0	0.66	Bacteria	Proteobacteria	Alphaproteobacteria	Acetobacterales	Acetobacteraceae	NA	OTU_1626
848	OTU_1627	2	0	0.09	Bacteria	Bacteroidetes	Bacteroidia	Sphingobacteriales	Sphingobacteriaceae	Pedobacter	NA
849	OTU_1628	2	0	0.26	Bacteria	Bacteroidetes	Bacteroidia	Flavobacteriales	Flavobacteriaceae	Flavobacterium	NA
850	OTU_1629	1	0	0.41	Bacteria	Proteobacteria	Gammaproteobacteria	Alteromonadales	Shewanellaceae	Shewanella	NA
851	OTU_163	36	2	0.26	Bacteria	Actinobacteria	Actinobacteria	Micrococcales	Micrococcaceae	Paenarthrobacter	NA
852	OTU_1630	1	0	0.54	Bacteria	Patescibacteria	NA	OTU_1630	OTU_1630	OTU_1630	OTU_1630
853	OTU_1631	1	0	0.51	Bacteria	Proteobacteria	Alphaproteobacteria	NA	OTU_1631	OTU_1631	OTU_1631
854	OTU_1632	1	0	0.47	Bacteria	Patescibacteria	Parcubacteria	NA	OTU_1632	OTU_1632	OTU_1632
855	OTU_1633	1	1	1.35	Bacteria	Firmicutes	Bacilli	Lactobacillales	Streptococcaceae	Lactococcus	NA
856	OTU_1634	2	0	0.5	Bacteria	Actinobacteria	Actinobacteria	Micrococcales	Microbacteriaceae	Leucobacter	NA
857	OTU_1635	18	0	0.17	Bacteria	Epsilonbacteraeota	Campylobacteria	Campylobacterales	Campylobacteraceae	Campylobacter	NA
858	OTU_1636	9	0	0.1	Bacteria	Actinobacteria	Actinobacteria	Bifidobacteriales	Bifidobacteriaceae	Bifidobacterium	NA
859	OTU_1637	14	0	0.05	Bacteria	Bacteroidetes	Bacteroidia	Chitinophagales	NA	OTU_1637	OTU_1637
860	OTU_1639	1	0	0.62	Bacteria	Firmicutes	Clostridia	Clostridiales	Christensenellaceae	Christensenellaceae R-7 group	NA
861	OTU_164	6	1	0.55	Bacteria	Proteobacteria	Gammaproteobacteria	Pasteurellales	Pasteurellaceae	Haemophilus	NA
862	OTU_1641	4	0	0.16	Bacteria	Actinobacteria	Actinobacteria	Corynebacteriales	Corynebacteriaceae	Corynebacterium 1	NA
863	OTU_1642	2	0	0.44	Bacteria	Bacteroidetes	Bacteroidia	Sphingobacteriales	NA	OTU_1642	OTU_1642
864	OTU_1643	1	0	0.98	Bacteria	Actinobacteria	Acidimicrobiia	Microtrichales	OTU_1643	NA	OTU_1643
865	OTU_1644	6	0	0.17	Bacteria	Proteobacteria	Gammaproteobacteria	Pasteurellales	Pasteurellaceae	Haemophilus	NA
866	OTU_1646	1	0	0.11	Bacteria	Proteobacteria	Deltaproteobacteria	Myxococcales	Polyangiaceae	Pajaroellobacter	NA
867	OTU_1647	1	1	1.06	Bacteria	Proteobacteria	Gammaproteobacteria	NA	OTU_1647	OTU_1647	OTU_1647
868	OTU_1648	9	0	0.08	Bacteria	Proteobacteria	Deltaproteobacteria	Bdellovibrionales	Bdellovibrionaceae	Bdellovibrio	NA
869	OTU_1649	10	0	0.21	Bacteria	Bacteroidetes	Bacteroidia	Chitinophagales	Chitinophagaceae	Sediminibacterium	NA
870	OTU_165	8	1	0.48	Bacteria	Proteobacteria	Gammaproteobacteria	Pasteurellales	Pasteurellaceae	Haemophilus	NA
871	OTU_1650	1	0	0.55	Bacteria	Patescibacteria	Saccharimonadia	Saccharimonadales	NA	OTU_1650	OTU_1650
872	OTU_1652	3	0	0.31	Bacteria	Firmicutes	Bacilli	Bacillales	Bacillaceae	Bacillus	NA
873	OTU_1653	2	0	0.41	Bacteria	Proteobacteria	Alphaproteobacteria	Sphingomonadales	Sphingomonadaceae	NA	OTU_1653
874	OTU_1654	1	1	1.04	Bacteria	Acidobacteria	Acidobacteriia	Acidobacteriales	Koribacteraceae	Candidatus Koribacter	NA
875	OTU_1655	6	0	0.21	Bacteria	Bacteroidetes	Bacteroidia	Bacteroidales	Muribaculaceae	NA	OTU_1655
876	OTU_1656	2	0	0.63	Bacteria	Actinobacteria	Actinobacteria	Micrococcales	Microbacteriaceae	Clavibacter	NA
877	OTU_1657	4	0	0.13	Bacteria	Bacteroidetes	Bacteroidia	Sphingobacteriales	env.OPS 17	NA	OTU_1657
878	OTU_1658	1	0	0.58	Bacteria	Armatimonadetes	Armatimonadia	Armatimonadales	NA	OTU_1658	OTU_1658
879	OTU_1659	1	0	0.43	Bacteria	Bacteroidetes	Bacteroidia	Sphingobacteriales	env.OPS 17	NA	OTU_1659
880	OTU_166	48	4	0.28	Bacteria	Bacteroidetes	Bacteroidia	Flavobacteriales	Flavobacteriaceae	Flavobacterium	NA
881	OTU_1660	1	0	0.82	Bacteria	Proteobacteria	Deltaproteobacteria	Myxococcales	mle1-27	NA	OTU_1660
882	OTU_1661	6	0	0.13	Bacteria	Bacteroidetes	Bacteroidia	Flavobacteriales	NS9 marine group	NA	OTU_1661
883	OTU_1662	6	0	0.26	Bacteria	Bacteroidetes	Bacteroidia	Flavobacteriales	Flavobacteriaceae	Flavobacterium	NA
884	OTU_1663	4	1	0.28	Bacteria	Proteobacteria	Gammaproteobacteria	Legionellales	Legionellaceae	Legionella	NA
885	OTU_1664	1	0	0.38	Bacteria	Proteobacteria	Gammaproteobacteria	Betaproteobacteriales	Burkholderiaceae	Comamonas	NA
886	OTU_1665	2	0	0.38	Bacteria	Proteobacteria	Deltaproteobacteria	Bdellovibrionales	Bdellovibrionaceae	Bdellovibrio	NA
887	OTU_1666	8	0	0.26	Bacteria	Proteobacteria	Gammaproteobacteria	Betaproteobacteriales	Burkholderiaceae	Duganella	NA
888	OTU_1667	2	0	0.3	Bacteria	Patescibacteria	Parcubacteria	Candidatus Kaiserbacteria	NA	OTU_1667	OTU_1667
889	OTU_1668	12	0	0.03	Bacteria	Bacteroidetes	Bacteroidia	Bacteroidales	Prevotellaceae	Prevotella	NA
890	OTU_1669	9	0	0.08	Bacteria	Bacteroidetes	Bacteroidia	Sphingobacteriales	Sphingobacteriaceae	Sphingobacterium	NA
891	OTU_167	31	3	0.38	Bacteria	Bacteroidetes	Bacteroidia	Sphingobacteriales	env.OPS 17	NA	OTU_167
892	OTU_1670	6	0	0.13	Bacteria	Firmicutes	Clostridia	Clostridiales	Family XI	Anaerococcus	NA
893	OTU_1671	3	0	0.31	Bacteria	Bacteroidetes	Bacteroidia	Sphingobacteriales	Sphingobacteriaceae	Pedobacter	NA
894	OTU_1672	4	0	0.14	Bacteria	Bacteroidetes	Bacteroidia	Cytophagales	Spirosomaceae	Lacihabitans	NA
895	OTU_1673	3	1	0.5	Bacteria	Proteobacteria	Gammaproteobacteria	Betaproteobacteriales	Aquaspirillaceae	Rivicola	NA
896	OTU_1674	6	0	0.13	Bacteria	Actinobacteria	Actinobacteria	NA	OTU_1674	OTU_1674	OTU_1674
897	OTU_1675	2	0	0.47	Bacteria	Proteobacteria	Alphaproteobacteria	Sphingomonadales	Sphingomonadaceae	NA	OTU_1675
898	OTU_1676	4	0	0.27	Bacteria	Proteobacteria	Alphaproteobacteria	Rhizobiales	Beijerinckiaceae	Chelatococcus	NA
899	OTU_1677	2	0	0.34	Bacteria	Bacteroidetes	Bacteroidia	Bacteroidales	Bacteroidales RF16 group	NA	OTU_1677
900	OTU_1678	1	0	0.81	Bacteria	Dependentiae	Babeliae	Babeliales	Vermiphilaceae	NA	OTU_1678
901	OTU_1679	2	0	0.4	Bacteria	Bacteroidetes	Bacteroidia	Sphingobacteriales	env.OPS 17	NA	OTU_1679
902	OTU_168	15	2	1.12	Bacteria	Proteobacteria	Gammaproteobacteria	Pseudomonadales	Moraxellaceae	Psychrobacter	NA
903	OTU_1682	3	0	0.29	Bacteria	Firmicutes	Bacilli	Bacillales	Thermoactinomycetaceae	Thermoactinomyces	NA
904	OTU_1683	1	0	0.33	Bacteria	Bacteroidetes	Bacteroidia	Flavobacteriales	Flavobacteriaceae	Flavobacterium	NA
905	OTU_1684	1	0	0.09	Bacteria	Bacteroidetes	Bacteroidia	Cytophagales	Microscillaceae	OLB12	NA
906	OTU_1685	1	0	0.7	Bacteria	Proteobacteria	Deltaproteobacteria	Bdellovibrionales	Bdellovibrionaceae	Bdellovibrio	NA
907	OTU_1687	3	0	0.33	Bacteria	Proteobacteria	Gammaproteobacteria	Oceanospirillales	Pseudohongiellaceae	Pseudohongiella	NA
908	OTU_1688	4	0	0.22	Bacteria	Proteobacteria	Alphaproteobacteria	Rhizobiales	NA	OTU_1688	OTU_1688
909	OTU_1689	1	0	0.59	Bacteria	Acidobacteria	Subgroup 6	NA	OTU_1689	OTU_1689	OTU_1689
910	OTU_169	33	5	0.55	Bacteria	Actinobacteria	Actinobacteria	Corynebacteriales	Corynebacteriaceae	Corynebacterium 1	NA
911	OTU_1690	2	0	0.41	Bacteria	Bacteroidetes	Bacteroidia	Flavobacteriales	Flavobacteriaceae	Flavobacterium	NA
912	OTU_1691	1	0	0.98	Bacteria	Proteobacteria	Alphaproteobacteria	Rickettsiales	SM2D12	NA	OTU_1691
913	OTU_1692	1	0	0.57	Bacteria	Bacteroidetes	Ignavibacteria	OPB56	NA	OTU_1692	OTU_1692
914	OTU_1693	1	0	0.25	Bacteria	Proteobacteria	Gammaproteobacteria	Diplorickettsiales	Diplorickettsiaceae	OTU_1693	NA
915	OTU_1694	5	0	0.2	Bacteria	Bacteroidetes	Bacteroidia	Chitinophagales	OTU_1694	NA	OTU_1694
916	OTU_1695	7	0	0.08	Bacteria	Bacteroidetes	Bacteroidia	Bacteroidales	Tannerellaceae	Tannerella	NA
917	OTU_1697	1	0	0.54	Bacteria	Patescibacteria	Parcubacteria	NA	OTU_1697	OTU_1697	OTU_1697
918	OTU_1698	10	0	0.11	Bacteria	Actinobacteria	Actinobacteria	Micrococcales	Microbacteriaceae	Microbacterium	NA
919	OTU_1699	1	0	0.44	Bacteria	Dependentiae	Babeliae	Babeliales	Vermiphilaceae	NA	OTU_1699
920	OTU_17	158	50	1.24	Bacteria	Firmicutes	Bacilli	Lactobacillales	Carnobacteriaceae	Granulicatella	NA
921	OTU_170	35	2	0.37	Bacteria	Actinobacteria	Actinobacteria	Micrococcales	Microbacteriaceae	NA	OTU_170
922	OTU_1700	1	0	0.19	Bacteria	Bacteroidetes	Bacteroidia	Flavobacteriales	Flavobacteriaceae	Flavobacterium	NA
923	OTU_1701	3	0	0.26	Bacteria	Chloroflexi	Anaerolineae	Anaerolineales	Anaerolineaceae	OTU_1701	NA
924	OTU_1703	1	0	0.59	Bacteria	Proteobacteria	Gammaproteobacteria	Betaproteobacteriales	Rhodocyclaceae	Sulfuritalea	NA
925	OTU_1706	1	0	0.72	Bacteria	Patescibacteria	Berkelbacteria	NA	OTU_1706	OTU_1706	OTU_1706
926	OTU_1707	1	0	0.78	Bacteria	Patescibacteria	Parcubacteria	NA	OTU_1707	OTU_1707	OTU_1707
927	OTU_1708	3	0	0.3	Bacteria	Proteobacteria	Alphaproteobacteria	Rhizobiales	Xanthobacteraceae	OTU_1708	NA
928	OTU_1709	8	0	0.12	Bacteria	Proteobacteria	Alphaproteobacteria	Caulobacterales	Hyphomonadaceae	Hirschia	NA
929	OTU_171	48	1	0.21	Bacteria	Firmicutes	Clostridia	Clostridiales	Lachnospiraceae	Oribacterium	NA
930	OTU_1710	1	0	0.34	Bacteria	Proteobacteria	Deltaproteobacteria	SAR324 clade(Marine group B)	NA	OTU_1710	OTU_1710
931	OTU_1711	2	0	0.46	Bacteria	Actinobacteria	Actinobacteria	Propionibacteriales	Propionibacteriaceae	NA	OTU_1711
932	OTU_1712	3	0	0.34	Bacteria	Actinobacteria	Actinobacteria	Frankiales	Sporichthyaceae	hgcI clade	NA
933	OTU_1713	1	0	0.34	Bacteria	Firmicutes	Clostridia	Clostridiales	Ruminococcaceae	NA	OTU_1713
934	OTU_1714	9	0	0.12	Bacteria	Proteobacteria	Alphaproteobacteria	Rhodobacterales	Rhodobacteraceae	Paracoccus	NA
935	OTU_1715	1	0	0.87	Bacteria	Armatimonadetes	Armatimonadia	Armatimonadales	NA	OTU_1715	OTU_1715
936	OTU_1716	2	0	0.3	Bacteria	Proteobacteria	Alphaproteobacteria	NA	OTU_1716	OTU_1716	OTU_1716
937	OTU_1717	3	0	0.19	Bacteria	Patescibacteria	Gracilibacteria	NA	OTU_1717	OTU_1717	OTU_1717
938	OTU_1718	2	0	0.24	Bacteria	Bacteroidetes	Bacteroidia	Chitinophagales	Chitinophagaceae	OTU_1718	NA
939	OTU_1719	5	0	0.18	Bacteria	Firmicutes	Clostridia	Clostridiales	Ruminococcaceae	Subdoligranulum	NA
940	OTU_172	18	4	0.75	Bacteria	Actinobacteria	Actinobacteria	Actinomycetales	Actinomycetaceae	Actinomyces	NA
941	OTU_1721	10	0	0.17	Bacteria	Bacteroidetes	Bacteroidia	Flavobacteriales	Flavobacteriaceae	Flavobacterium	NA
942	OTU_1722	5	0	0.18	Bacteria	Firmicutes	Negativicutes	Selenomonadales	Veillonellaceae	NA	OTU_1722
943	OTU_1724	1	0	0.61	Bacteria	Proteobacteria	Alphaproteobacteria	Rickettsiales	Mitochondria	NA	OTU_1724
944	OTU_1725	3	0	0.13	Bacteria	Patescibacteria	Saccharimonadia	Saccharimonadales	NA	OTU_1725	OTU_1725
945	OTU_1726	1	0	0.39	Bacteria	Proteobacteria	Alphaproteobacteria	Rickettsiales	Rickettsiaceae	Candidatus Megaira	NA
946	OTU_1727	2	0	0.44	Bacteria	Actinobacteria	Actinobacteria	Pseudonocardiales	Pseudonocardiaceae	Prauserella	NA
947	OTU_1728	3	0	0.48	Bacteria	Proteobacteria	Deltaproteobacteria	Oligoflexales	0319-6G20	NA	OTU_1728
948	OTU_1729	1	0	0.04	Bacteria	Bacteroidetes	Bacteroidia	Bacteroidales	Dysgonomonadaceae	Dysgonomonas	NA
949	OTU_173	27	4	0.49	Bacteria	Firmicutes	Bacilli	Lactobacillales	Streptococcaceae	Streptococcus	NA
950	OTU_1730	1	0	0.77	Bacteria	Bacteroidetes	Bacteroidia	Flavobacteriales	Weeksellaceae	Chryseobacterium	NA
951	OTU_1731	1	1	1.05	Bacteria	Proteobacteria	Deltaproteobacteria	Oligoflexales	0319-6G20	NA	OTU_1731
952	OTU_1732	1	0	0.71	Bacteria	Firmicutes	Bacilli	Bacillales	Bacillaceae	Bacillus	NA
953	OTU_1733	9	0	0.08	Bacteria	Firmicutes	Negativicutes	Selenomonadales	Veillonellaceae	Selenomonas	NA
954	OTU_1734	3	0	0.22	Bacteria	Epsilonbacteraeota	Campylobacteria	Campylobacterales	OTU_1734	NA	OTU_1734
955	OTU_1735	3	1	0.43	Bacteria	Proteobacteria	Alphaproteobacteria	NA	OTU_1735	OTU_1735	OTU_1735
956	OTU_1736	3	1	0.59	Bacteria	Actinobacteria	Actinobacteria	Micrococcales	Dermabacteraceae	Brachybacterium	NA
957	OTU_1737	4	0	0.24	Bacteria	Proteobacteria	Deltaproteobacteria	SAR324 clade(Marine group B)	NA	OTU_1737	OTU_1737
958	OTU_1738	5	0	0.21	Bacteria	Actinobacteria	Thermoleophilia	Gaiellales	Gaiellaceae	Gaiella	NA
959	OTU_1739	6	0	0.15	Bacteria	Bacteroidetes	Bacteroidia	Bacteroidales	Prevotellaceae	Prevotella 2	NA
960	OTU_174	34	3	0.26	Bacteria	Bacteroidetes	Bacteroidia	Sphingobacteriales	Sphingobacteriaceae	Pedobacter	NA
961	OTU_1740	2	1	0.54	Bacteria	Firmicutes	Clostridia	Clostridiales	Ruminococcaceae	Ruminococcaceae UCG-014	NA
962	OTU_1741	3	0	0.19	Bacteria	Proteobacteria	Alphaproteobacteria	Rickettsiales	NA	OTU_1741	OTU_1741
963	OTU_1742	1	0	0.43	Bacteria	Patescibacteria	Parcubacteria	NA	OTU_1742	OTU_1742	OTU_1742
964	OTU_1743	3	0	0.26	Bacteria	Bacteroidetes	Bacteroidia	Sphingobacteriales	Sphingobacteriaceae	Mucilaginibacter	NA
965	OTU_1744	8	0	0.21	Bacteria	Patescibacteria	Saccharimonadia	Saccharimonadales	Saccharimonadaceae	NA	OTU_1744
966	OTU_1745	8	0	0.08	Bacteria	Patescibacteria	Saccharimonadia	Saccharimonadales	NA	OTU_1745	OTU_1745
967	OTU_1746	5	0	0.27	Bacteria	Patescibacteria	Parcubacteria	Candidatus Kaiserbacteria	NA	OTU_1746	OTU_1746
968	OTU_1747	2	0	0.41	Bacteria	Patescibacteria	Parcubacteria	Candidatus Staskawiczbacteria	NA	OTU_1747	OTU_1747
969	OTU_1748	3	0	0.11	Bacteria	Actinobacteria	Actinobacteria	Micrococcales	Microbacteriaceae	Microbacterium	NA
970	OTU_1749	1	0	0.73	Bacteria	Proteobacteria	Alphaproteobacteria	OTU_1749	NA	OTU_1749	OTU_1749
971	OTU_175	17	4	0.56	Bacteria	Actinobacteria	Actinobacteria	Micrococcales	Micrococcaceae	Kocuria	NA
972	OTU_1750	8	0	0.25	Bacteria	Firmicutes	Clostridia	Clostridiales	Lachnospiraceae	NA	OTU_1750
973	OTU_1751	6	0	0.12	Bacteria	Proteobacteria	Alphaproteobacteria	Rhizobiales	Hyphomicrobiaceae	Hyphomicrobium	NA
974	OTU_1752	1	0	0.37	Bacteria	Proteobacteria	Gammaproteobacteria	Betaproteobacteriales	B1-7BS	NA	OTU_1752
975	OTU_1753	1	0	0.89	Bacteria	Firmicutes	Bacilli	Bacillales	Bacillaceae	Bacillus	NA
976	OTU_1754	4	0	0.17	Bacteria	Proteobacteria	Deltaproteobacteria	Bdellovibrionales	Bdellovibrionaceae	Bdellovibrio	NA
977	OTU_1756	3	0	0.17	Bacteria	Patescibacteria	WS6 (Dojkabacteria)	NA	OTU_1756	OTU_1756	OTU_1756
978	OTU_1757	1	0	0.31	Bacteria	Proteobacteria	Gammaproteobacteria	Legionellales	Legionellaceae	Legionella	NA
979	OTU_1758	5	0	0.2	Bacteria	Firmicutes	NA	OTU_1758	OTU_1758	OTU_1758	OTU_1758
980	OTU_1759	4	0	0.17	Bacteria	Patescibacteria	Parcubacteria	32-520	NA	OTU_1759	OTU_1759
981	OTU_176	32	6	0.81	Bacteria	Firmicutes	Clostridia	Clostridiales	Peptostreptococcaceae	NA	OTU_176
982	OTU_1760	1	0	0.9	Bacteria	Acidobacteria	Thermoanaerobaculia	Thermoanaerobaculales	Thermoanaerobaculaceae	Subgroup 10	NA
983	OTU_1761	1	0	0.54	Bacteria	Proteobacteria	Alphaproteobacteria	Rhizobiales	NA	OTU_1761	OTU_1761
984	OTU_1762	1	0	0.73	Bacteria	Acidobacteria	Thermoanaerobaculia	Thermoanaerobaculales	Thermoanaerobaculaceae	Subgroup 10	NA
985	OTU_1763	1	0	0.51	Bacteria	Patescibacteria	Gracilibacteria	Absconditabacteriales (SR1)	NA	OTU_1763	OTU_1763
986	OTU_1764	2	0	0.29	Bacteria	Actinobacteria	Actinobacteria	Micrococcales	Micrococcaceae	Garicola	NA
987	OTU_1765	1	0	0.3	Bacteria	Proteobacteria	Gammaproteobacteria	Gammaproteobacteria Incertae Sedis	Unknown Family	Candidatus Ovatusbacter	NA
988	OTU_1767	4	0	0.34	Bacteria	Fusobacteria	Fusobacteriia	Fusobacteriales	Leptotrichiaceae	Leptotrichia	NA
989	OTU_1768	2	1	0.72	Bacteria	Firmicutes	Bacilli	Bacillales	Staphylococcaceae	Staphylococcus	NA
990	OTU_1769	3	0	0.02	Bacteria	Proteobacteria	Alphaproteobacteria	Sphingomonadales	Sphingomonadaceae	Sphingomonas	NA
991	OTU_177	32	4	0.39	Bacteria	Proteobacteria	Gammaproteobacteria	Betaproteobacteriales	Burkholderiaceae	Comamonas	NA
992	OTU_1771	7	0	0.09	Bacteria	Bacteroidetes	Bacteroidia	Flavobacteriales	Flavobacteriaceae	Flavobacterium	NA
993	OTU_1772	1	0	0.93	Bacteria	Firmicutes	Clostridia	Clostridiales	Lachnospiraceae	Acetitomaculum	NA
994	OTU_1773	3	0	0.27	Bacteria	Proteobacteria	Alphaproteobacteria	Rhizobiales	Rhizobiaceae	Allorhizobium-Neorhizobium-Pararhizobium-Rhizobium	NA
995	OTU_1774	2	0	0.26	Bacteria	Firmicutes	Negativicutes	Selenomonadales	Veillonellaceae	Dialister	NA
996	OTU_1775	1	0	0.56	Bacteria	Actinobacteria	Actinobacteria	Micrococcales	Brevibacteriaceae	Brevibacterium	NA
997	OTU_1776	2	1	0.53	Bacteria	Firmicutes	Clostridia	Clostridiales	Ruminococcaceae	Ruminococcaceae UCG-010	NA
998	OTU_1777	3	1	0.5	Bacteria	Proteobacteria	Alphaproteobacteria	Rhizobiales	Rhizobiaceae	Aureimonas	NA
999	OTU_1778	2	0	0.41	Bacteria	Proteobacteria	Gammaproteobacteria	Betaproteobacteriales	NA	OTU_1778	OTU_1778
1000	OTU_1782	2	0	0.39	Bacteria	Acidobacteria	Subgroup 6	NA	OTU_1782	OTU_1782	OTU_1782
1001	OTU_1783	5	0	0.15	Bacteria	Actinobacteria	Actinobacteria	Propionibacteriales	Propionibacteriaceae	Pseudopropionibacterium	NA
1002	OTU_1785	8	0	0.15	Bacteria	Bacteroidetes	Bacteroidia	Sphingobacteriales	env.OPS 17	NA	OTU_1785
1003	OTU_1786	1	0	0.42	Bacteria	Proteobacteria	Gammaproteobacteria	Betaproteobacteriales	Burkholderiaceae	NA	OTU_1786
1004	OTU_1787	2	0	0.32	Bacteria	Proteobacteria	Gammaproteobacteria	Betaproteobacteriales	Burkholderiaceae	NA	OTU_1787
1005	OTU_1789	8	1	0.16	Bacteria	Patescibacteria	Saccharimonadia	Saccharimonadales	NA	OTU_1789	OTU_1789
1006	OTU_179	31	4	0.39	Bacteria	Proteobacteria	Alphaproteobacteria	Sphingomonadales	Sphingomonadaceae	Sphingorhabdus	NA
1007	OTU_1790	1	0	0.87	Bacteria	Firmicutes	Clostridia	Clostridiales	Clostridiaceae 1	Clostridium sensu stricto 12	NA
1008	OTU_1791	5	0	0.18	Bacteria	Actinobacteria	Actinobacteria	Actinomycetales	Actinomycetaceae	Actinomyces	NA
1009	OTU_1792	4	0	0.05	Bacteria	Firmicutes	Bacilli	Lactobacillales	Streptococcaceae	Streptococcus	NA
1010	OTU_1793	2	0	0.2	Bacteria	Bacteroidetes	Bacteroidia	Cytophagales	Microscillaceae	OTU_1793	NA
1011	OTU_1794	5	0	0.26	Bacteria	Patescibacteria	Saccharimonadia	Saccharimonadales	NA	OTU_1794	OTU_1794
1012	OTU_1795	7	0	0.24	Bacteria	Firmicutes	Bacilli	Bacillales	Bacillaceae	Bacillus	NA
1013	OTU_1798	1	1	1.05	Bacteria	Actinobacteria	Actinobacteria	Frankiales	Nakamurellaceae	Nakamurella	NA
1014	OTU_1799	1	0	0.63	Bacteria	Proteobacteria	Alphaproteobacteria	NA	OTU_1799	OTU_1799	OTU_1799
1015	OTU_18	13	1	7.69	Bacteria	Tenericutes	Mollicutes	Mycoplasmatales	Mycoplasmataceae	Mycoplasma	NA
1016	OTU_180	25	1	0.44	Bacteria	Bacteroidetes	Bacteroidia	Bacteroidales	Prevotellaceae	Prevotella 7	NA
1017	OTU_1800	2	0	0.33	Bacteria	Actinobacteria	Actinobacteria	Frankiales	Geodermatophilaceae	Blastococcus	NA
1018	OTU_1801	9	0	0.06	Bacteria	Bacteroidetes	Bacteroidia	Flavobacteriales	Flavobacteriaceae	Capnocytophaga	NA
1019	OTU_1803	1	0	0.85	Bacteria	Proteobacteria	Deltaproteobacteria	Desulfarculales	Desulfarculaceae	OTU_1803	NA
1020	OTU_1804	2	0	0.26	Bacteria	Actinobacteria	Actinobacteria	Frankiales	Sporichthyaceae	hgcI clade	NA
1021	OTU_1805	1	0	0.01	Bacteria	Firmicutes	Clostridia	Clostridiales	Christensenellaceae	Christensenellaceae R-7 group	NA
1022	OTU_1807	6	0	0.19	Bacteria	Actinobacteria	Acidimicrobiia	Microtrichales	Iamiaceae	Iamia	NA
1023	OTU_1808	1	0	0.5	Bacteria	Proteobacteria	Alphaproteobacteria	Rhodospirillales	OTU_1808	NA	OTU_1808
1024	OTU_1809	6	0	0.11	Bacteria	Proteobacteria	Deltaproteobacteria	Oligoflexales	0319-6G20	NA	OTU_1809
1025	OTU_181	14	1	0.57	Bacteria	Proteobacteria	Alphaproteobacteria	Sphingomonadales	Sphingomonadaceae	Sphingobium	NA
1026	OTU_1810	4	0	0.22	Bacteria	Acidobacteria	Acidobacteriia	Solibacterales	Solibacteraceae (Subgroup 3)	Bryobacter	NA
1027	OTU_1811	7	0	0.06	Bacteria	Bacteroidetes	Bacteroidia	Sphingobacteriales	Sphingobacteriaceae	Nubsella	NA
1028	OTU_1813	3	0	0.18	Bacteria	Bacteroidetes	Bacteroidia	Chitinophagales	NA	OTU_1813	OTU_1813
1029	OTU_1814	1	0	0.68	Bacteria	Patescibacteria	Parcubacteria	NA	OTU_1814	OTU_1814	OTU_1814
1030	OTU_1815	1	1	1.13	Bacteria	Bacteroidetes	Bacteroidia	Chitinophagales	Chitinophagaceae	Sediminibacterium	NA
1031	OTU_1816	1	0	0.36	Bacteria	Proteobacteria	Deltaproteobacteria	Myxococcales	Haliangiaceae	Haliangium	NA
1032	OTU_1817	1	0	0.53	Bacteria	Proteobacteria	Deltaproteobacteria	NA	OTU_1817	OTU_1817	OTU_1817
1033	OTU_1818	1	0	0.56	Bacteria	Firmicutes	Clostridia	Clostridiales	Family XIII	Anaerovorax	NA
1034	OTU_1819	1	0	0.58	Bacteria	Proteobacteria	Alphaproteobacteria	Rickettsiales	SM2D12	NA	OTU_1819
1035	OTU_182	35	4	0.32	Bacteria	Proteobacteria	Alphaproteobacteria	Sphingomonadales	Sphingomonadaceae	NA	OTU_182
1036	OTU_1820	6	0	0.17	Bacteria	Proteobacteria	Gammaproteobacteria	Betaproteobacteriales	NA	OTU_1820	OTU_1820
1037	OTU_1821	7	1	0.28	Bacteria	Bacteroidetes	Bacteroidia	Flavobacteriales	Flavobacteriaceae	Capnocytophaga	NA
1038	OTU_1824	1	0	0.85	Bacteria	Proteobacteria	Deltaproteobacteria	Oligoflexales	0319-6G20	NA	OTU_1824
1039	OTU_1825	1	0	0.46	Bacteria	Patescibacteria	Gracilibacteria	Candidatus Peribacteria	NA	OTU_1825	OTU_1825
1040	OTU_1826	1	0	0.47	Bacteria	Patescibacteria	Gracilibacteria	JGI 0000069-P22	NA	OTU_1826	OTU_1826
1041	OTU_1827	4	0	0.16	Bacteria	Patescibacteria	Saccharimonadia	Saccharimonadales	NA	OTU_1827	OTU_1827
1042	OTU_1828	2	0	0.34	Bacteria	Bacteroidetes	Bacteroidia	Bacteroidales	Muribaculaceae	NA	OTU_1828
1043	OTU_1829	3	0	0.18	Bacteria	Patescibacteria	Microgenomatia	Candidatus Roizmanbacteria	NA	OTU_1829	OTU_1829
1044	OTU_183	38	2	0.3	Bacteria	Bacteroidetes	Bacteroidia	Flavobacteriales	Weeksellaceae	Chryseobacterium	NA
1045	OTU_1830	7	0	0.09	Bacteria	Proteobacteria	Gammaproteobacteria	Betaproteobacteriales	Rhodocyclaceae	Zoogloea	NA
1046	OTU_1831	2	0	0.26	Bacteria	Bacteroidetes	Bacteroidia	Bacteroidales	Tannerellaceae	Parabacteroides	NA
1047	OTU_1832	1	0	0.04	Bacteria	Actinobacteria	Actinobacteria	Micrococcales	Cellulomonadaceae	Cellulomonas	NA
1048	OTU_1833	1	0	0.52	Bacteria	Bacteroidetes	Bacteroidia	Chitinophagales	Chitinophagaceae	OTU_1833	NA
1049	OTU_1834	2	0	0.24	Bacteria	Bacteroidetes	Bacteroidia	Flavobacteriales	Flavobacteriaceae	Flavobacterium	NA
1050	OTU_1836	1	0	0.47	Bacteria	Bacteroidetes	Bacteroidia	Cytophagales	Spirosomaceae	Flectobacillus	NA
1051	OTU_1837	4	0	0.18	Bacteria	Firmicutes	Clostridia	Clostridiales	Ruminococcaceae	Ruminococcaceae UCG-014	NA
1052	OTU_1838	3	0	0.22	Bacteria	Proteobacteria	Deltaproteobacteria	Bdellovibrionales	Bdellovibrionaceae	Bdellovibrio	NA
1053	OTU_1839	2	0	0.45	Bacteria	Patescibacteria	Parcubacteria	NA	OTU_1839	OTU_1839	OTU_1839
1054	OTU_184	4	1	1.89	Bacteria	Actinobacteria	Actinobacteria	Corynebacteriales	Corynebacteriaceae	Corynebacterium 1	NA
1055	OTU_1840	1	0	0.69	Bacteria	Bacteroidetes	Bacteroidia	Cytophagales	Hymenobacteraceae	Hymenobacter	NA
1056	OTU_1841	1	0	0.43	Bacteria	Patescibacteria	Parcubacteria	NA	OTU_1841	OTU_1841	OTU_1841
1057	OTU_1842	2	0	0.31	Bacteria	Patescibacteria	Saccharimonadia	Saccharimonadales	Saccharimonadaceae	NA	OTU_1842
1058	OTU_1843	5	0	0.16	Bacteria	Bacteroidetes	Bacteroidia	NA	OTU_1843	OTU_1843	OTU_1843
1059	OTU_1844	2	0	0.22	Bacteria	Cyanobacteria	Oxyphotobacteria	NA	OTU_1844	OTU_1844	OTU_1844
1060	OTU_1846	2	0	0.24	Bacteria	Actinobacteria	Acidimicrobiia	Microtrichales	Microtrichaceae	OTU_1846	NA
1061	OTU_1847	1	0	0.35	Bacteria	Proteobacteria	Deltaproteobacteria	SAR324 clade(Marine group B)	NA	OTU_1847	OTU_1847
1062	OTU_1848	2	0	0.19	Bacteria	Bacteroidetes	Bacteroidia	Bacteroidales	Paludibacteraceae	Paludibacter	NA
1063	OTU_1849	2	0	0.33	Bacteria	Bacteroidetes	Bacteroidia	Sphingobacteriales	AKYH767	NA	OTU_1849
1064	OTU_185	44	2	0.28	Bacteria	Patescibacteria	Saccharimonadia	Saccharimonadales	Saccharimonadaceae	Candidatus Saccharimonas	NA
1065	OTU_1850	1	0	0.79	Bacteria	Patescibacteria	Parcubacteria	NA	OTU_1850	OTU_1850	OTU_1850
1066	OTU_1851	12	4	0.83	Bacteria	Firmicutes	Bacilli	Lactobacillales	Streptococcaceae	Streptococcus	NA
1067	OTU_1852	2	0	0.12	Bacteria	Patescibacteria	ABY1	NA	OTU_1852	OTU_1852	OTU_1852
1068	OTU_1853	11	0	0.09	Bacteria	Patescibacteria	Parcubacteria	NA	OTU_1853	OTU_1853	OTU_1853
1069	OTU_1854	1	0	0.27	Bacteria	Firmicutes	Clostridia	Clostridiales	Lachnospiraceae	NA	OTU_1854
1070	OTU_1855	3	0	0.21	Bacteria	Proteobacteria	Gammaproteobacteria	Gammaproteobacteria Incertae Sedis	Unknown Family	NA	OTU_1855
1071	OTU_1856	2	0	0.44	Bacteria	Patescibacteria	Saccharimonadia	Saccharimonadales	NA	OTU_1856	OTU_1856
1072	OTU_1857	6	0	0.22	Bacteria	Proteobacteria	Gammaproteobacteria	Betaproteobacteriales	Chitinibacteraceae	Deefgea	NA
1073	OTU_186	33	3	0.33	Bacteria	Bacteroidetes	Bacteroidia	Flavobacteriales	Flavobacteriaceae	Flavobacterium	NA
1074	OTU_1860	2	0	0.44	Bacteria	Proteobacteria	NA	OTU_1860	OTU_1860	OTU_1860	OTU_1860
1075	OTU_1861	1	0	0.27	Bacteria	Chloroflexi	Anaerolineae	SBR1031	NA	OTU_1861	OTU_1861
1076	OTU_1862	1	0	0.66	Bacteria	Proteobacteria	Gammaproteobacteria	Coxiellales	Coxiellaceae	Coxiella	NA
1077	OTU_1863	1	0	0.66	Bacteria	Patescibacteria	Saccharimonadia	Saccharimonadales	NA	OTU_1863	OTU_1863
1078	OTU_1864	1	0	0.22	Bacteria	Cyanobacteria	Oxyphotobacteria	Chloroplast	NA	OTU_1864	OTU_1864
1079	OTU_1867	3	0	0.06	Bacteria	Patescibacteria	Saccharimonadia	Saccharimonadales	NA	OTU_1867	OTU_1867
1080	OTU_1868	1	0	0.7	Bacteria	Spirochaetes	Spirochaetia	Spirochaetales	Spirochaetaceae	Treponema 2	NA
1081	OTU_1869	1	0	0.71	Bacteria	Patescibacteria	Gracilibacteria	Candidatus Peribacteria	NA	OTU_1869	OTU_1869
1082	OTU_187	7	1	1.63	Bacteria	Proteobacteria	Gammaproteobacteria	Pseudomonadales	Moraxellaceae	Acinetobacter	NA
1083	OTU_1871	2	0	0.25	Bacteria	Actinobacteria	Actinobacteria	NA	OTU_1871	OTU_1871	OTU_1871
1084	OTU_1872	1	0	0.92	Bacteria	Acidobacteria	Subgroup 6	NA	OTU_1872	OTU_1872	OTU_1872
1085	OTU_1873	1	0	0.62	Bacteria	Proteobacteria	Alphaproteobacteria	Rickettsiales	Mitochondria	NA	OTU_1873
1086	OTU_1875	1	0	0.71	Bacteria	Elusimicrobia	Elusimicrobia	MVP-88	NA	OTU_1875	OTU_1875
1087	OTU_1876	2	0	0.28	Bacteria	Proteobacteria	Alphaproteobacteria	Rickettsiales	Rickettsiaceae	Rickettsia	NA
1088	OTU_1877	3	0	0.2	Bacteria	Bacteroidetes	Bacteroidia	Cytophagales	Spirosomaceae	NA	OTU_1877
1089	OTU_1878	4	0	0.16	Bacteria	Patescibacteria	Saccharimonadia	Saccharimonadales	NA	OTU_1878	OTU_1878
1090	OTU_1879	1	0	0.76	Bacteria	Chloroflexi	Ktedonobacteria	C0119	NA	OTU_1879	OTU_1879
1091	OTU_188	20	1	0.37	Bacteria	Firmicutes	Bacilli	Lactobacillales	Streptococcaceae	Streptococcus	NA
1092	OTU_1881	3	0	0.06	Bacteria	Proteobacteria	Deltaproteobacteria	Bdellovibrionales	Bdellovibrionaceae	Bdellovibrio	NA
1093	OTU_1882	1	0	0.69	Bacteria	Bacteroidetes	Bacteroidia	Sphingobacteriales	AKYH767	NA	OTU_1882
1094	OTU_1883	2	1	0.7	Bacteria	Firmicutes	Clostridia	Clostridiales	Family XI	Anaerococcus	NA
1095	OTU_1884	2	0	0.33	Bacteria	Deinococcus-Thermus	Deinococci	Deinococcales	Deinococcaceae	OTU_1884	NA
1096	OTU_1885	2	0	0.4	Bacteria	Proteobacteria	Gammaproteobacteria	Legionellales	Legionellaceae	Legionella	NA
1097	OTU_1887	1	0	0.12	Bacteria	Bacteroidetes	Bacteroidia	Flavobacteriales	Weeksellaceae	Chryseobacterium	NA
1098	OTU_1888	1	0	0.41	Bacteria	Patescibacteria	Saccharimonadia	Saccharimonadales	NA	OTU_1888	OTU_1888
1099	OTU_1889	3	0	0.1	Bacteria	Patescibacteria	Gracilibacteria	Absconditabacteriales (SR1)	NA	OTU_1889	OTU_1889
1100	OTU_189	26	3	0.35	Bacteria	Patescibacteria	Saccharimonadia	Saccharimonadales	Saccharimonadaceae	NA	OTU_189
1101	OTU_1890	5	0	0.08	Bacteria	Firmicutes	Bacilli	Lactobacillales	Streptococcaceae	Streptococcus	NA
1102	OTU_1891	6	0	0.29	Bacteria	Proteobacteria	Gammaproteobacteria	Enterobacteriales	Enterobacteriaceae	Hafnia-Obesumbacterium	NA
1103	OTU_1892	2	0	0.5	Bacteria	Proteobacteria	Deltaproteobacteria	Myxococcales	Polyangiaceae	Pajaroellobacter	NA
1104	OTU_1893	1	0	0.23	Bacteria	Proteobacteria	Gammaproteobacteria	Oceanospirillales	Halomonadaceae	Halomonas	NA
1105	OTU_1894	1	0	0.66	Bacteria	Firmicutes	Clostridia	Clostridiales	Ruminococcaceae	Ruminococcus 1	NA
1106	OTU_1895	3	1	0.4	Bacteria	Proteobacteria	Gammaproteobacteria	Betaproteobacteriales	Burkholderiaceae	Massilia	NA
1107	OTU_1896	59	6	0.39	Bacteria	Proteobacteria	Gammaproteobacteria	Betaproteobacteriales	Burkholderiaceae	Limnohabitans	NA
1108	OTU_1897	4	0	0.11	Bacteria	Actinobacteria	Acidimicrobiia	Microtrichales	OTU_1897	NA	OTU_1897
1109	OTU_1898	3	0	0.23	Bacteria	Bacteroidetes	Bacteroidia	Bacteroidales	Prevotellaceae	Prevotella	NA
1110	OTU_1899	1	0	0.43	Bacteria	Firmicutes	Clostridia	Clostridiales	Lachnospiraceae	OTU_1899	NA
1111	OTU_190	27	4	0.64	Bacteria	Bacteroidetes	Bacteroidia	Bacteroidales	Porphyromonadaceae	Porphyromonas	NA
1112	OTU_1900	2	1	0.64	Bacteria	Actinobacteria	Actinobacteria	Micrococcales	Beutenbergiaceae	NA	OTU_1900
1113	OTU_1902	17	0	0.12	Bacteria	Patescibacteria	Saccharimonadia	Saccharimonadales	NA	OTU_1902	OTU_1902
1114	OTU_1905	5	1	0.41	Bacteria	Proteobacteria	Gammaproteobacteria	Betaproteobacteriales	Burkholderiaceae	Cupriavidus	NA
1115	OTU_1906	1	0	0.6	Bacteria	Patescibacteria	Saccharimonadia	Saccharimonadales	NA	OTU_1906	OTU_1906
1116	OTU_1909	10	0	0.1	Bacteria	Firmicutes	Negativicutes	Selenomonadales	Veillonellaceae	Selenomonas 4	NA
1117	OTU_191	11	1	0.37	Bacteria	Bacteroidetes	Bacteroidia	Bacteroidales	Prevotellaceae	Prevotella 7	NA
1118	OTU_1911	1	0	0.41	Bacteria	Actinobacteria	Thermoleophilia	Solirubrobacterales	NA	OTU_1911	OTU_1911
1119	OTU_1912	1	0	0.64	Bacteria	Patescibacteria	Gracilibacteria	Candidatus Peribacteria	NA	OTU_1912	OTU_1912
1120	OTU_1913	5	0	0.41	Bacteria	Bacteroidetes	Bacteroidia	Chitinophagales	Saprospiraceae	OTU_1913	NA
1121	OTU_1914	3	0	0.09	Bacteria	Bacteroidetes	Bacteroidia	Bacteroidales	Bacteroidaceae	Bacteroides	NA
1122	OTU_1915	1	0	0.2	Bacteria	Proteobacteria	Deltaproteobacteria	Oligoflexales	Oligoflexaceae	Oligoflexus	NA
1123	OTU_1918	2	0	0.07	Bacteria	Actinobacteria	Actinobacteria	Micrococcales	Dermacoccaceae	Dermacoccus	NA
1124	OTU_1919	1	0	0.44	Bacteria	Actinobacteria	Actinobacteria	Frankiales	NA	OTU_1919	OTU_1919
1125	OTU_192	8	3	0.88	Bacteria	Bacteroidetes	Bacteroidia	Bacteroidales	Prevotellaceae	Prevotella 7	NA
1126	OTU_1920	6	0	0.21	Bacteria	Patescibacteria	Parcubacteria	NA	OTU_1920	OTU_1920	OTU_1920
1127	OTU_1921	3	0	0.2	Bacteria	Bacteroidetes	Bacteroidia	Cytophagales	Microscillaceae	OTU_1921	NA
1128	OTU_1922	1	0	0.33	Bacteria	Proteobacteria	Deltaproteobacteria	Bdellovibrionales	Bacteriovoracaceae	Bacteriovorax	NA
1129	OTU_1923	5	0	0.14	Bacteria	Bacteroidetes	Bacteroidia	Flavobacteriales	Flavobacteriaceae	Flavobacterium	NA
1130	OTU_1924	4	0	0.14	Bacteria	Bacteroidetes	Bacteroidia	Flavobacteriales	Flavobacteriaceae	Flavobacterium	NA
1131	OTU_1925	5	0	0.14	Bacteria	Bacteroidetes	Bacteroidia	Chitinophagales	Chitinophagaceae	OTU_1925	NA
1132	OTU_1926	3	0	0.18	Bacteria	Acidobacteria	Blastocatellia (Subgroup 4)	11-24	NA	OTU_1926	OTU_1926
1133	OTU_1927	3	0	0.08	Bacteria	Cyanobacteria	Melainabacteria	Obscuribacterales	NA	OTU_1927	OTU_1927
1134	OTU_1929	2	0	0.33	Bacteria	Patescibacteria	Saccharimonadia	Saccharimonadales	NA	OTU_1929	OTU_1929
1135	OTU_193	17	4	1.6	Bacteria	Proteobacteria	Gammaproteobacteria	Betaproteobacteriales	Burkholderiaceae	Burkholderia-Caballeronia-Paraburkholderia	NA
1136	OTU_1930	7	0	0.05	Bacteria	Bacteroidetes	Bacteroidia	Bacteroidales	Rikenellaceae	Alistipes	NA
1137	OTU_1931	2	0	0.21	Bacteria	Proteobacteria	Alphaproteobacteria	Rhizobiales	Rhizobiales Incertae Sedis	OTU_1931	NA
1138	OTU_1932	1	0	0.54	Bacteria	Patescibacteria	Parcubacteria	NA	OTU_1932	OTU_1932	OTU_1932
1139	OTU_1933	3	0	0.02	Bacteria	Proteobacteria	Gammaproteobacteria	Betaproteobacteriales	Burkholderiaceae	NA	OTU_1933
1140	OTU_1934	1	0	0.59	Bacteria	Patescibacteria	Saccharimonadia	Saccharimonadales	NA	OTU_1934	OTU_1934
1141	OTU_1935	12	0	0.06	Bacteria	Firmicutes	Bacilli	Lactobacillales	Enterococcaceae	Enterococcus	NA
1142	OTU_1936	1	0	0.44	Bacteria	Cyanobacteria	Melainabacteria	Gastranaerophilales	NA	OTU_1936	OTU_1936
1143	OTU_1938	1	0	0.44	Bacteria	Proteobacteria	Gammaproteobacteria	Betaproteobacteriales	Rhodocyclaceae	OTU_1938	NA
1144	OTU_1939	6	0	0.27	Bacteria	Actinobacteria	Actinobacteria	Bifidobacteriales	Bifidobacteriaceae	Bifidobacterium	NA
1145	OTU_194	40	7	0.5	Bacteria	Fusobacteria	Fusobacteriia	Fusobacteriales	Leptotrichiaceae	Leptotrichia	NA
1146	OTU_1940	1	0	0.81	Bacteria	Patescibacteria	Parcubacteria	NA	OTU_1940	OTU_1940	OTU_1940
1147	OTU_1941	3	1	0.41	Bacteria	Firmicutes	Clostridia	Clostridiales	Lachnospiraceae	[Ruminococcus] torques group	NA
1148	OTU_1942	7	0	0.18	Bacteria	Bacteroidetes	Bacteroidia	Bacteroidales	Prevotellaceae	Prevotella 2	NA
1149	OTU_1943	1	0	0.64	Bacteria	Proteobacteria	Deltaproteobacteria	Bdellovibrionales	Bdellovibrionaceae	Bdellovibrio	NA
1150	OTU_1944	1	0	0.47	Bacteria	Dependentiae	Babeliae	Babeliales	Vermiphilaceae	NA	OTU_1944
1151	OTU_1946	4	0	0.11	Bacteria	Bacteroidetes	Bacteroidia	Chitinophagales	Chitinophagaceae	Ferruginibacter	NA
1152	OTU_1947	1	0	0.52	Bacteria	Deinococcus-Thermus	Deinococci	Thermales	Thermaceae	Thermus	NA
1153	OTU_1948	1	0	0.7	Bacteria	Proteobacteria	Alphaproteobacteria	Rickettsiales	SM2D12	NA	OTU_1948
1154	OTU_1949	2	0	0.35	Bacteria	Proteobacteria	Gammaproteobacteria	Oceanospirillales	Halomonadaceae	Halomonas	NA
1155	OTU_1950	7	0	0.2	Bacteria	Firmicutes	Bacilli	Lactobacillales	Enterococcaceae	Enterococcus	NA
1156	OTU_1951	4	0	0.19	Bacteria	Bacteroidetes	Bacteroidia	Flavobacteriales	NS9 marine group	NA	OTU_1951
1157	OTU_1952	4	0	0.16	Bacteria	Actinobacteria	Actinobacteria	Micrococcales	Microbacteriaceae	NA	OTU_1952
1158	OTU_1953	2	0	0.29	Bacteria	Bacteroidetes	Bacteroidia	Sphingobacteriales	NA	OTU_1953	OTU_1953
1159	OTU_1954	1	0	0.25	Bacteria	Bacteroidetes	Bacteroidia	Bacteroidales	Rikenellaceae	Alistipes	NA
1160	OTU_1955	7	1	0.24	Bacteria	Bacteroidetes	Bacteroidia	Bacteroidales	Prevotellaceae	Alloprevotella	NA
1161	OTU_1956	7	0	0.08	Bacteria	Bacteroidetes	Bacteroidia	Chitinophagales	OTU_1956	NA	OTU_1956
1162	OTU_1957	5	0	0.27	Bacteria	Actinobacteria	Actinobacteria	PeM15	NA	OTU_1957	OTU_1957
1163	OTU_1958	1	0	0.45	Bacteria	Bacteroidetes	Bacteroidia	Cytophagales	Spirosomaceae	Spirosoma	NA
1164	OTU_1959	2	0	0.23	Bacteria	Proteobacteria	Gammaproteobacteria	Betaproteobacteriales	Methylophilaceae	NA	OTU_1959
1165	OTU_196	36	2	0.27	Bacteria	Proteobacteria	Gammaproteobacteria	Betaproteobacteriales	Burkholderiaceae	Sphaerotilus	NA
1166	OTU_1960	2	0	0.25	Bacteria	Proteobacteria	Gammaproteobacteria	Betaproteobacteriales	Burkholderiaceae	Curvibacter	NA
1167	OTU_1961	2	0	0.03	Bacteria	Proteobacteria	Alphaproteobacteria	Rhizobiales	Rhizobiales Incertae Sedis	OTU_1961	NA
1168	OTU_1962	2	0	0.15	Bacteria	Fusobacteria	Fusobacteriia	Fusobacteriales	Fusobacteriaceae	Fusobacterium	NA
1169	OTU_1963	1	0	0.81	Bacteria	Firmicutes	Bacilli	Bacillales	Bacillaceae	Bacillus	NA
1170	OTU_1964	3	0	0.11	Bacteria	Bacteroidetes	Bacteroidia	Bacteroidales	Prevotellaceae	Prevotella 7	NA
1171	OTU_1965	10	0	0.14	Bacteria	Proteobacteria	Gammaproteobacteria	Betaproteobacteriales	Burkholderiaceae	Rhizobacter	NA
1172	OTU_1967	2	0	0.3	Bacteria	Proteobacteria	Deltaproteobacteria	Myxococcales	Sandaracinaceae	OTU_1967	NA
1173	OTU_1968	1	0	0.27	Bacteria	Proteobacteria	Deltaproteobacteria	Oligoflexales	0319-6G20	NA	OTU_1968
1174	OTU_1969	2	0	0.17	Bacteria	Cyanobacteria	Melainabacteria	Obscuribacterales	NA	OTU_1969	OTU_1969
1175	OTU_197	38	2	0.27	Bacteria	Bacteroidetes	Bacteroidia	Flavobacteriales	Weeksellaceae	NA	OTU_197
1176	OTU_1970	1	0	0.7	Bacteria	Proteobacteria	Alphaproteobacteria	Caulobacterales	Caulobacteraceae	NA	OTU_1970
1177	OTU_1971	6	0	0.13	Bacteria	Bacteroidetes	Bacteroidia	Cytophagales	Hymenobacteraceae	Pontibacter	NA
1178	OTU_1972	1	1	1.93	Bacteria	Firmicutes	Clostridia	Clostridiales	Ruminococcaceae	Oscillibacter	NA
1179	OTU_1973	2	1	0.61	Bacteria	Proteobacteria	Gammaproteobacteria	Betaproteobacteriales	SC-I-84	NA	OTU_1973
1180	OTU_1974	5	0	0.17	Bacteria	Bacteroidetes	Bacteroidia	Bacteroidales	Muribaculaceae	NA	OTU_1974
1181	OTU_1975	1	0	0.33	Bacteria	Bacteroidetes	Bacteroidia	Sphingobacteriales	NA	OTU_1975	OTU_1975
1182	OTU_1976	2	0	0.23	Bacteria	Actinobacteria	NA	OTU_1976	OTU_1976	OTU_1976	OTU_1976
1183	OTU_1977	2	0	0.19	Bacteria	Firmicutes	Clostridia	Clostridiales	Clostridiaceae 1	Fonticella	NA
1184	OTU_1978	1	0	0.15	Bacteria	Spirochaetes	Leptospirae	Leptospirales	Leptospiraceae	Leptospira	NA
1185	OTU_198	26	3	0.6	Bacteria	Actinobacteria	Actinobacteria	Actinomycetales	Actinomycetaceae	Actinomyces	NA
1186	OTU_1980	1	0	0.88	Bacteria	Proteobacteria	Gammaproteobacteria	Salinisphaerales	Solimonadaceae	OTU_1980	NA
1187	OTU_1981	1	1	1.2	Bacteria	Bacteroidetes	Bacteroidia	Cytophagales	Hymenobacteraceae	Hymenobacter	NA
1188	OTU_1982	2	0	0.51	Bacteria	Bacteroidetes	Bacteroidia	Bacteroidales	Prevotellaceae	Alloprevotella	NA
1189	OTU_1983	2	0	0.13	Bacteria	Actinobacteria	Actinobacteria	Actinomycetales	Actinomycetaceae	Varibaculum	NA
1190	OTU_1984	4	0	0.21	Bacteria	Bacteroidetes	Bacteroidia	Bacteroidales	Muribaculaceae	NA	OTU_1984
1191	OTU_1985	2	0	0.28	Bacteria	Firmicutes	Bacilli	Bacillales	Staphylococcaceae	Staphylococcus	NA
1192	OTU_1986	2	0	0.25	Bacteria	Bacteroidetes	Bacteroidia	Flavobacteriales	NS9 marine group	NA	OTU_1986
1193	OTU_1987	1	0	0.41	Bacteria	Patescibacteria	Saccharimonadia	Saccharimonadales	NA	OTU_1987	OTU_1987
1194	OTU_1988	1	0	0.28	Bacteria	Proteobacteria	Gammaproteobacteria	Diplorickettsiales	Diplorickettsiaceae	NA	OTU_1988
1195	OTU_199	2	1	1.15	Bacteria	Actinobacteria	Actinobacteria	Actinomycetales	Actinomycetaceae	Trueperella	NA
1196	OTU_1992	1	0	0.73	Bacteria	Actinobacteria	Thermoleophilia	NA	OTU_1992	OTU_1992	OTU_1992
1197	OTU_1993	1	0	0.37	Bacteria	Acidobacteria	Blastocatellia (Subgroup 4)	11-24	NA	OTU_1993	OTU_1993
1198	OTU_1994	2	0	0.18	Bacteria	Elusimicrobia	Lineage IIc	NA	OTU_1994	OTU_1994	OTU_1994
1199	OTU_1995	1	0	0.19	Bacteria	Firmicutes	Negativicutes	Selenomonadales	Veillonellaceae	Pelosinus	NA
1200	OTU_1996	6	0	0.11	Bacteria	Bacteroidetes	Bacteroidia	Chitinophagales	Saprospiraceae	OTU_1996	NA
1201	OTU_1997	2	0	0.19	Bacteria	Bacteroidetes	Bacteroidia	Cytophagales	Microscillaceae	NA	OTU_1997
1202	OTU_1998	1	0	0.47	Bacteria	Proteobacteria	Alphaproteobacteria	Rickettsiales	Mitochondria	NA	OTU_1998
1203	OTU_1999	2	0	0.18	Bacteria	Patescibacteria	Parcubacteria	NA	OTU_1999	OTU_1999	OTU_1999
1204	OTU_2	103	14	5.55	Bacteria	Firmicutes	Bacilli	Bacillales	Staphylococcaceae	Staphylococcus	NA
1205	OTU_20	165	50	1.45	Bacteria	Actinobacteria	Actinobacteria	Micrococcales	Micrococcaceae	Rothia	NA
1206	OTU_200	13	5	1.01	Bacteria	Actinobacteria	Actinobacteria	Micrococcales	Micrococcaceae	Nesterenkonia	NA
1207	OTU_2000	1	0	0.42	Bacteria	Proteobacteria	Gammaproteobacteria	Legionellales	Legionellaceae	Legionella	NA
1208	OTU_2001	2	0	0.31	Bacteria	Bacteroidetes	Bacteroidia	Chitinophagales	OTU_2001	NA	OTU_2001
1209	OTU_2002	15	0	0.15	Bacteria	Proteobacteria	Alphaproteobacteria	Sphingomonadales	Sphingomonadaceae	NA	OTU_2002
1210	OTU_2003	1	0	0.34	Bacteria	Proteobacteria	Alphaproteobacteria	Rhodospirillales	Rhodospirillaceae	OTU_2003	NA
1211	OTU_2005	1	0	0.43	Bacteria	Proteobacteria	Gammaproteobacteria	Betaproteobacteriales	Burkholderiaceae	NA	OTU_2005
1212	OTU_2006	1	0	0.3	Bacteria	Bacteroidetes	Bacteroidia	Chitinophagales	Chitinophagaceae	OTU_2006	NA
1213	OTU_2007	2	0	0.03	Bacteria	Proteobacteria	Alphaproteobacteria	Caulobacterales	Caulobacteraceae	Caulobacter	NA
1214	OTU_2008	2	0	0.6	Bacteria	Actinobacteria	Acidimicrobiia	Microtrichales	NA	OTU_2008	OTU_2008
1215	OTU_201	29	4	0.47	Bacteria	Firmicutes	Bacilli	Bacillales	Bacillaceae	Anoxybacillus	NA
1216	OTU_2012	1	0	0.24	Bacteria	Bacteroidetes	Bacteroidia	Bacteroidales	Prevotellaceae	NA	OTU_2012
1217	OTU_2013	1	0	0.68	Bacteria	Firmicutes	Clostridia	Clostridiales	Clostridiaceae 1	NA	OTU_2013
1218	OTU_2014	2	0	0.39	Bacteria	Proteobacteria	Gammaproteobacteria	Legionellales	Legionellaceae	Legionella	NA
1219	OTU_2015	2	0	0.24	Bacteria	Proteobacteria	Deltaproteobacteria	SAR324 clade(Marine group B)	NA	OTU_2015	OTU_2015
1220	OTU_2016	1	0	0.45	Bacteria	Bacteroidetes	Bacteroidia	Sphingobacteriales	KD3-93	NA	OTU_2016
1221	OTU_2017	3	1	0.53	Bacteria	Proteobacteria	Gammaproteobacteria	Betaproteobacteriales	Burkholderiaceae	Massilia	NA
1222	OTU_2018	1	0	0.46	Bacteria	Firmicutes	Clostridia	Clostridiales	Ruminococcaceae	Ruminococcus 1	NA
1223	OTU_2019	3	1	0.52	Bacteria	Bacteroidetes	Bacteroidia	Cytophagales	Spirosomaceae	Dyadobacter	NA
1224	OTU_202	8	1	0.82	Bacteria	Actinobacteria	Actinobacteria	Micrococcales	Brevibacteriaceae	Brevibacterium	NA
1225	OTU_2020	7	0	0.16	Bacteria	Proteobacteria	Gammaproteobacteria	Oceanospirillales	Halomonadaceae	Marinospirillum	NA
1226	OTU_2021	1	0	0.33	Bacteria	Actinobacteria	Acidimicrobiia	NA	OTU_2021	OTU_2021	OTU_2021
1227	OTU_2022	1	0	0.49	Bacteria	Dependentiae	Babeliae	Babeliales	NA	OTU_2022	OTU_2022
1228	OTU_2023	3	0	0.18	Bacteria	Proteobacteria	Gammaproteobacteria	Betaproteobacteriales	Burkholderiaceae	Xylophilus	NA
1229	OTU_2024	2	0	0.35	Bacteria	Actinobacteria	Actinobacteria	Micrococcales	Micrococcaceae	Micrococcus	NA
1230	OTU_2025	2	0	0.22	Bacteria	Bacteroidetes	Bacteroidia	Chitinophagales	Saprospiraceae	Candidatus Aquirestis	NA
1231	OTU_2026	2	0	0.24	Bacteria	Bacteroidetes	Bacteroidia	NA	OTU_2026	OTU_2026	OTU_2026
1232	OTU_2027	4	0	0.17	Bacteria	Bacteroidetes	Bacteroidia	Sphingobacteriales	NS11-12 marine group	NA	OTU_2027
1233	OTU_2028	1	0	0.76	Bacteria	Firmicutes	Bacilli	Lactobacillales	Lactobacillaceae	Lactobacillus	NA
1234	OTU_2029	1	0	0.1	Bacteria	Proteobacteria	Deltaproteobacteria	Myxococcales	Polyangiaceae	Pajaroellobacter	NA
1235	OTU_203	25	5	0.49	Bacteria	Firmicutes	Bacilli	Lactobacillales	Aerococcaceae	Abiotrophia	NA
1236	OTU_2030	18	4	0.95	Bacteria	Firmicutes	Bacilli	Lactobacillales	Streptococcaceae	Streptococcus	NA
1237	OTU_2032	2	0	0.29	Bacteria	Patescibacteria	Parcubacteria	Candidatus Kaiserbacteria	NA	OTU_2032	OTU_2032
1238	OTU_2033	2	0	0.28	Bacteria	Bacteroidetes	Bacteroidia	Chitinophagales	Chitinophagaceae	Ferruginibacter	NA
1239	OTU_2034	3	0	0.35	Bacteria	Proteobacteria	Gammaproteobacteria	Betaproteobacteriales	Burkholderiaceae	NA	OTU_2034
1240	OTU_2035	5	0	0.14	Bacteria	Proteobacteria	Gammaproteobacteria	Betaproteobacteriales	Burkholderiaceae	Comamonas	NA
1241	OTU_2036	6	0	0.1	Bacteria	Firmicutes	Negativicutes	Selenomonadales	Veillonellaceae	Pelosinus	NA
1242	OTU_2037	1	0	0.45	Bacteria	Dependentiae	Babeliae	Babeliales	NA	OTU_2037	OTU_2037
1243	OTU_2038	1	0	0.3	Bacteria	Proteobacteria	Deltaproteobacteria	Bdellovibrionales	Bdellovibrionaceae	Bdellovibrio	NA
1244	OTU_2039	14	0	0.09	Bacteria	Spirochaetes	Spirochaetia	Spirochaetales	Spirochaetaceae	Treponema 2	NA
1245	OTU_204	49	6	0.46	Bacteria	Firmicutes	Negativicutes	Selenomonadales	Veillonellaceae	Selenomonas 3	NA
1246	OTU_2040	1	0	0.25	Bacteria	Proteobacteria	Alphaproteobacteria	NA	OTU_2040	OTU_2040	OTU_2040
1247	OTU_2041	1	0	0.49	Bacteria	Actinobacteria	Actinobacteria	Propionibacteriales	Nocardioidaceae	Nocardioides	NA
1248	OTU_2043	1	0	0.55	Bacteria	Proteobacteria	Gammaproteobacteria	Diplorickettsiales	Diplorickettsiaceae	Aquicella	NA
1249	OTU_2044	4	0	0.15	Bacteria	Patescibacteria	Saccharimonadia	Saccharimonadales	NA	OTU_2044	OTU_2044
1250	OTU_2045	1	0	0.37	Bacteria	Bacteroidetes	Bacteroidia	Sphingobacteriales	env.OPS 17	NA	OTU_2045
1251	OTU_2046	2	0	0.32	Bacteria	Patescibacteria	Gracilibacteria	NA	OTU_2046	OTU_2046	OTU_2046
1252	OTU_2047	1	0	0.47	Bacteria	Dependentiae	Babeliae	Babeliales	Vermiphilaceae	NA	OTU_2047
1253	OTU_2048	5	0	0.23	Bacteria	Bacteroidetes	Bacteroidia	Bacteroidales	Tannerellaceae	Parabacteroides	NA
1254	OTU_2049	1	0	0.57	Bacteria	Actinobacteria	Acidimicrobiia	Microtrichales	Ilumatobacteraceae	CL500-29 marine group	NA
1255	OTU_205	105	15	0.64	Bacteria	Firmicutes	Bacilli	Lactobacillales	Streptococcaceae	Streptococcus	NA
1256	OTU_2050	1	1	1.74	Bacteria	Actinobacteria	Actinobacteria	Pseudonocardiales	Pseudonocardiaceae	Pseudonocardia	NA
1257	OTU_2051	1	0	0.53	Bacteria	Proteobacteria	Alphaproteobacteria	NA	OTU_2051	OTU_2051	OTU_2051
1258	OTU_2053	2	0	0.27	Bacteria	Patescibacteria	Parcubacteria	NA	OTU_2053	OTU_2053	OTU_2053
1259	OTU_2057	1	0	0.44	Bacteria	Proteobacteria	Alphaproteobacteria	Rhizobiales	NA	OTU_2057	OTU_2057
1260	OTU_2058	1	0	0.67	Bacteria	Patescibacteria	Parcubacteria	NA	OTU_2058	OTU_2058	OTU_2058
1261	OTU_206	44	2	0.25	Bacteria	Proteobacteria	Gammaproteobacteria	Betaproteobacteriales	Methylophilaceae	Candidatus Methylopumilus	NA
1262	OTU_2061	8	0	0.1	Bacteria	Firmicutes	Bacilli	Bacillales	Family X	Thermicanus	NA
1263	OTU_2063	1	0	0.47	Bacteria	Planctomycetes	vadinHA49	NA	OTU_2063	OTU_2063	OTU_2063
1264	OTU_2064	2	0	0.55	Bacteria	Spirochaetes	Spirochaetia	Spirochaetales	Spirochaetaceae	Treponema 2	NA
1265	OTU_2065	3	0	0.37	Bacteria	Bacteroidetes	Bacteroidia	Cytophagales	Spirosomaceae	Pseudarcicella	NA
1266	OTU_2066	6	0	0.25	Bacteria	Firmicutes	Bacilli	Lactobacillales	Carnobacteriaceae	Jeotgalibaca	NA
1267	OTU_2067	2	0	0.3	Bacteria	Spirochaetes	Leptospirae	Leptospirales	Leptospiraceae	Turneriella	NA
1268	OTU_2068	11	0	0.11	Bacteria	Patescibacteria	Parcubacteria	Candidatus Kaiserbacteria	NA	OTU_2068	OTU_2068
1269	OTU_207	21	2	0.28	Bacteria	Fusobacteria	Fusobacteriia	Fusobacteriales	Leptotrichiaceae	Hypnocyclicus	NA
1270	OTU_2070	1	0	0.53	Bacteria	Actinobacteria	Acidimicrobiia	Microtrichales	Ilumatobacteraceae	OTU_2070	NA
1271	OTU_2071	1	0	0.74	Bacteria	Proteobacteria	Alphaproteobacteria	Paracaedibacterales	Paracaedibacteraceae	NA	OTU_2071
1272	OTU_2072	1	0	0.01	Bacteria	Proteobacteria	Deltaproteobacteria	Myxococcales	KD3-10	NA	OTU_2072
1273	OTU_2073	1	0	0.75	Bacteria	Bacteroidetes	Bacteroidia	Sphingobacteriales	env.OPS 17	NA	OTU_2073
1274	OTU_2074	10	0	0.09	Bacteria	Firmicutes	Negativicutes	Selenomonadales	Veillonellaceae	Selenomonas 3	NA
1275	OTU_2075	3	0	0.27	Bacteria	Bacteroidetes	Bacteroidia	Bacteroidales	Muribaculaceae	NA	OTU_2075
1276	OTU_2076	4	0	0.18	Bacteria	Firmicutes	Bacilli	Lactobacillales	Lactobacillaceae	Lactobacillus	NA
1277	OTU_2077	1	0	0.33	Bacteria	Proteobacteria	Alphaproteobacteria	Acetobacterales	Acetobacteraceae	Roseomonas	NA
1278	OTU_2078	5	0	0.43	Bacteria	Proteobacteria	Alphaproteobacteria	Sphingomonadales	Sphingomonadaceae	Sphingopyxis	NA
1279	OTU_2079	1	0	0.88	Bacteria	Patescibacteria	NA	OTU_2079	OTU_2079	OTU_2079	OTU_2079
1280	OTU_208	20	3	0.47	Bacteria	Fusobacteria	Fusobacteriia	Fusobacteriales	Fusobacteriaceae	Fusobacterium	NA
1281	OTU_2081	1	0	0.48	Bacteria	Patescibacteria	Gracilibacteria	NA	OTU_2081	OTU_2081	OTU_2081
1282	OTU_2082	2	0	0.2	Bacteria	Bacteroidetes	Bacteroidia	Sphingobacteriales	Lentimicrobiaceae	NA	OTU_2082
1283	OTU_2083	9	0	0.09	Bacteria	Patescibacteria	Parcubacteria	Candidatus Kaiserbacteria	NA	OTU_2083	OTU_2083
1284	OTU_2084	1	0	0.8	Bacteria	Fusobacteria	Fusobacteriia	Fusobacteriales	Leptotrichiaceae	Leptotrichia	NA
1285	OTU_2085	3	0	0.14	Bacteria	Proteobacteria	Gammaproteobacteria	Xanthomonadales	Xanthomonadaceae	Thermomonas	NA
1286	OTU_2086	2	0	0.4	Bacteria	Bacteroidetes	Bacteroidia	NA	OTU_2086	OTU_2086	OTU_2086
1287	OTU_2087	2	0	0.33	Bacteria	Proteobacteria	Deltaproteobacteria	Bdellovibrionales	Bdellovibrionaceae	Bdellovibrio	NA
1288	OTU_2088	1	0	0.88	Bacteria	Bacteroidetes	Bacteroidia	Bacteroidales	Rikenellaceae	Anaerocella	NA
1289	OTU_209	14	2	0.8	Bacteria	Proteobacteria	Alphaproteobacteria	Rhizobiales	Beijerinckiaceae	Methylobacterium	NA
1290	OTU_2090	9	1	0.25	Bacteria	Bacteroidetes	Bacteroidia	Flavobacteriales	Flavobacteriaceae	Flavobacterium	NA
1291	OTU_2091	1	0	0.49	Bacteria	Tenericutes	Mollicutes	Acholeplasmatales	Acholeplasmataceae	Acholeplasma	NA
1292	OTU_2092	2	0	0.28	Bacteria	Bacteroidetes	Bacteroidia	Flavobacteriales	Flavobacteriaceae	Flavobacterium	NA
1293	OTU_2094	2	0	0.34	Bacteria	Actinobacteria	Acidimicrobiia	Microtrichales	Iamiaceae	Iamia	NA
1294	OTU_2095	4	0	0.13	Bacteria	Proteobacteria	Alphaproteobacteria	Rhizobiales	Hyphomicrobiaceae	Hyphomicrobium	NA
1295	OTU_2096	1	0	0.5	Bacteria	Firmicutes	Clostridia	Clostridiales	Eubacteriaceae	Garciella	NA
1296	OTU_2097	1	0	0.52	Bacteria	Actinobacteria	Actinobacteria	Frankiales	Nakamurellaceae	Nakamurella	NA
1297	OTU_2098	1	0	0.18	Bacteria	Armatimonadetes	Armatimonadia	Armatimonadales	Armatimonadaceae	Armatimonas	NA
1298	OTU_2099	1	0	0.63	Bacteria	Gemmatimonadetes	Gemmatimonadetes	Gemmatimonadales	Gemmatimonadaceae	Gemmatimonas	NA
1299	OTU_21	123	39	2.31	Bacteria	Bacteroidetes	Bacteroidia	Bacteroidales	Porphyromonadaceae	Porphyromonas	NA
1300	OTU_210	21	2	0.35	Bacteria	Firmicutes	Clostridia	Clostridiales	Clostridiaceae 1	NA	OTU_210
1301	OTU_2100	1	0	0.45	Bacteria	Chloroflexi	Anaerolineae	Caldilineales	Caldilineaceae	OTU_2100	NA
1302	OTU_2101	5	0	0.19	Bacteria	Proteobacteria	Alphaproteobacteria	Sphingomonadales	Sphingomonadaceae	Novosphingobium	NA
1303	OTU_2102	5	1	0.3	Bacteria	Bacteroidetes	Bacteroidia	Flavobacteriales	Flavobacteriaceae	Flavobacterium	NA
1304	OTU_2103	1	0	0.42	Bacteria	Chloroflexi	Chloroflexia	Chloroflexales	Chloroflexaceae	NA	OTU_2103
1305	OTU_2105	2	0	0.22	Bacteria	Bacteroidetes	Bacteroidia	Sphingobacteriales	env.OPS 17	NA	OTU_2105
1306	OTU_2106	1	1	1.14	Bacteria	Proteobacteria	Deltaproteobacteria	Oligoflexales	0319-6G20	NA	OTU_2106
1307	OTU_2108	2	0	0.32	Bacteria	Proteobacteria	Gammaproteobacteria	Salinisphaerales	Solimonadaceae	Panacagrimonas	NA
1308	OTU_2109	1	0	0.3	Bacteria	Proteobacteria	Gammaproteobacteria	Diplorickettsiales	Diplorickettsiaceae	OTU_2109	NA
1309	OTU_211	15	3	0.48	Bacteria	Actinobacteria	Actinobacteria	Bifidobacteriales	Bifidobacteriaceae	Gardnerella	NA
1310	OTU_2110	1	0	0.48	Bacteria	Proteobacteria	Deltaproteobacteria	Oligoflexales	0319-6G20	NA	OTU_2110
1311	OTU_2111	1	0	0.66	Bacteria	Bacteroidetes	Bacteroidia	Bacteroidales	Prevotellaceae	NA	OTU_2111
1312	OTU_2112	7	0	0.08	Bacteria	Bacteroidetes	Bacteroidia	Flavobacteriales	Flavobacteriaceae	Flavobacterium	NA
1313	OTU_2113	1	0	0.52	Bacteria	Patescibacteria	NA	OTU_2113	OTU_2113	OTU_2113	OTU_2113
1314	OTU_2114	1	0	0.32	Bacteria	Actinobacteria	Actinobacteria	Propionibacteriales	Propionibacteriaceae	Raineyella	NA
1315	OTU_2115	3	0	0.24	Bacteria	Patescibacteria	Saccharimonadia	Saccharimonadales	NA	OTU_2115	OTU_2115
1316	OTU_2116	6	0	0.12	Bacteria	Patescibacteria	Saccharimonadia	Saccharimonadales	NA	OTU_2116	OTU_2116
1317	OTU_2117	1	0	0.07	Bacteria	Actinobacteria	Actinobacteria	Micrococcales	Microbacteriaceae	NA	OTU_2117
1318	OTU_2118	1	0	0.54	Bacteria	Proteobacteria	Gammaproteobacteria	Gammaproteobacteria Incertae Sedis	Unknown Family	Candidatus Ovatusbacter	NA
1319	OTU_2119	1	0	0.92	Bacteria	Proteobacteria	Deltaproteobacteria	Oligoflexales	0319-6G20	NA	OTU_2119
1320	OTU_212	48	3	0.29	Bacteria	Actinobacteria	Actinobacteria	Actinomycetales	Actinomycetaceae	Actinomyces	NA
1321	OTU_2120	2	0	0.2	Bacteria	Bacteroidetes	Bacteroidia	Sphingobacteriales	AKYH767	NA	OTU_2120
1322	OTU_2121	1	0	0.37	Bacteria	Bacteroidetes	Bacteroidia	Cytophagales	Spirosomaceae	Dyadobacter	NA
1323	OTU_2122	2	0	0.27	Bacteria	Firmicutes	Clostridia	Clostridiales	Ruminococcaceae	[Eubacterium] coprostanoligenes group	NA
1324	OTU_2124	1	1	1.38	Bacteria	Actinobacteria	Actinobacteria	Micrococcales	Intrasporangiaceae	NA	OTU_2124
1325	OTU_2125	3	0	0.07	Bacteria	Firmicutes	Negativicutes	Selenomonadales	Veillonellaceae	Selenomonas 3	NA
1326	OTU_2126	6	1	0.21	Bacteria	Bacteroidetes	Bacteroidia	Bacteroidales	Muribaculaceae	Muribaculum	NA
1327	OTU_2127	3	0	0.25	Bacteria	Proteobacteria	Alphaproteobacteria	Rickettsiales	SM2D12	NA	OTU_2127
1328	OTU_2128	4	0	0.13	Bacteria	Proteobacteria	Alphaproteobacteria	Sphingomonadales	Sphingomonadaceae	Sphingomonas	NA
1329	OTU_2129	1	0	0.39	Bacteria	Proteobacteria	Deltaproteobacteria	Syntrophobacterales	Syntrophaceae	Desulfobacca	NA
1330	OTU_213	12	3	0.5	Bacteria	Actinobacteria	Actinobacteria	Actinomycetales	Actinomycetaceae	Actinomyces	NA
1331	OTU_2130	1	0	0.63	Bacteria	Actinobacteria	Actinobacteria	Actinomycetales	Actinomycetaceae	Actinomyces	NA
1332	OTU_2131	2	0	0.2	Bacteria	Gemmatimonadetes	Gemmatimonadetes	Gemmatimonadales	Gemmatimonadaceae	Gemmatimonas	NA
1333	OTU_2134	4	0	0.17	Bacteria	Actinobacteria	Actinobacteria	Corynebacteriales	Dietziaceae	Dietzia	NA
1334	OTU_2135	1	0	0.47	Bacteria	Firmicutes	Clostridia	Clostridiales	Christensenellaceae	Christensenellaceae R-7 group	NA
1335	OTU_2136	1	0	0.57	Bacteria	Acidobacteria	Blastocatellia (Subgroup 4)	Pyrinomonadales	Pyrinomonadaceae	RB41	NA
1336	OTU_2137	5	0	0.06	Bacteria	Actinobacteria	Actinobacteria	Micrococcales	Microbacteriaceae	Microbacterium	NA
1337	OTU_2138	6	0	0.1	Bacteria	Bacteroidetes	Bacteroidia	Flavobacteriales	Weeksellaceae	NA	OTU_2138
1338	OTU_2139	1	0	0.68	Bacteria	Proteobacteria	Alphaproteobacteria	Rhizobiales	Rhizobiaceae	Allorhizobium-Neorhizobium-Pararhizobium-Rhizobium	NA
1339	OTU_214	34	2	0.29	Bacteria	Proteobacteria	Alphaproteobacteria	Sphingomonadales	Sphingomonadaceae	Sphingomonas	NA
1340	OTU_2140	2	0	0.29	Bacteria	Patescibacteria	Microgenomatia	Candidatus Roizmanbacteria	NA	OTU_2140	OTU_2140
1341	OTU_2142	1	0	0.87	Bacteria	Patescibacteria	NA	OTU_2142	OTU_2142	OTU_2142	OTU_2142
1342	OTU_2144	1	0	0.59	Bacteria	Bacteroidetes	Bacteroidia	Cytophagales	NA	OTU_2144	OTU_2144
1343	OTU_2145	2	0	0.27	Bacteria	Patescibacteria	Saccharimonadia	Saccharimonadales	NA	OTU_2145	OTU_2145
1344	OTU_2146	1	1	1.06	Bacteria	Proteobacteria	NA	OTU_2146	OTU_2146	OTU_2146	OTU_2146
1345	OTU_2149	3	0	0.19	Bacteria	Patescibacteria	Gracilibacteria	Candidatus Peregrinibacteria	NA	OTU_2149	OTU_2149
1346	OTU_215	9	3	1.23	Bacteria	Firmicutes	Bacilli	Lactobacillales	Enterococcaceae	Enterococcus	NA
1347	OTU_2150	3	0	0.14	Bacteria	Proteobacteria	Deltaproteobacteria	Oligoflexales	0319-6G20	NA	OTU_2150
1348	OTU_2151	1	0	0.7	Bacteria	Bacteroidetes	Bacteroidia	Bacteroidales	Prevotellaceae	NA	OTU_2151
1349	OTU_2152	3	0	0.24	Bacteria	Bacteroidetes	Bacteroidia	Cytophagales	Cyclobacteriaceae	Reichenbachiella	NA
1350	OTU_2153	5	0	0.28	Bacteria	Proteobacteria	Gammaproteobacteria	Pseudomonadales	Moraxellaceae	Alkanindiges	NA
1351	OTU_2154	3	0	0.31	Bacteria	Patescibacteria	Gracilibacteria	Candidatus Peregrinibacteria	NA	OTU_2154	OTU_2154
1352	OTU_2156	10	0	0.13	Bacteria	Proteobacteria	Gammaproteobacteria	Cellvibrionales	Cellvibrionaceae	Cellvibrio	NA
1353	OTU_2157	1	1	1.77	Bacteria	Proteobacteria	Alphaproteobacteria	Holosporales	Holosporaceae	NA	OTU_2157
1354	OTU_2158	6	0	0.12	Bacteria	Actinobacteria	Actinobacteria	Bifidobacteriales	Bifidobacteriaceae	Bifidobacterium	NA
1355	OTU_2159	1	0	0.25	Bacteria	Cyanobacteria	Oxyphotobacteria	Chloroplast	NA	OTU_2159	OTU_2159
1356	OTU_216	23	2	0.41	Bacteria	Firmicutes	Negativicutes	Selenomonadales	Veillonellaceae	Selenomonas	NA
1357	OTU_2160	2	0	0.25	Bacteria	Gemmatimonadetes	Gemmatimonadetes	Gemmatimonadales	Gemmatimonadaceae	Gemmatimonas	NA
1358	OTU_2161	1	0	0.49	Bacteria	Patescibacteria	Microgenomatia	Candidatus Roizmanbacteria	NA	OTU_2161	OTU_2161
1359	OTU_2162	4	0	0.06	Bacteria	Proteobacteria	Deltaproteobacteria	Oligoflexales	0319-6G20	NA	OTU_2162
1360	OTU_2163	2	0	0.28	Bacteria	Proteobacteria	Deltaproteobacteria	Myxococcales	NA	OTU_2163	OTU_2163
1361	OTU_2164	7	0	0.09	Bacteria	Bacteroidetes	Bacteroidia	Chitinophagales	Chitinophagaceae	Terrimonas	NA
1362	OTU_2165	3	0	0.2	Bacteria	Bacteroidetes	Bacteroidia	Bacteroidales	Bacteroidaceae	Bacteroides	NA
1363	OTU_2166	1	0	0.41	Bacteria	Fusobacteria	Fusobacteriia	Fusobacteriales	NA	OTU_2166	OTU_2166
1364	OTU_2167	2	0	0.23	Bacteria	Bacteroidetes	Bacteroidia	Chitinophagales	Chitinophagaceae	NA	OTU_2167
1365	OTU_2168	1	0	0.33	Bacteria	Bacteroidetes	Bacteroidia	Bacteroidales	Bacteroidetes vadinHA17	NA	OTU_2168
1366	OTU_2169	2	0	0.22	Bacteria	Deinococcus-Thermus	Deinococci	Deinococcales	Deinococcaceae	Deinococcus	NA
1367	OTU_217	6	2	1.13	Bacteria	Firmicutes	Clostridia	Clostridiales	Family XI	Anaerococcus	NA
1368	OTU_2170	1	0	0.42	Bacteria	Firmicutes	Clostridia	Clostridiales	Ruminococcaceae	OTU_2170	NA
1369	OTU_2171	1	0	0.41	Bacteria	Proteobacteria	Gammaproteobacteria	Gammaproteobacteria Incertae Sedis	Unknown Family	NA	OTU_2171
1370	OTU_2172	2	0	0.3	Bacteria	Proteobacteria	Gammaproteobacteria	Diplorickettsiales	Diplorickettsiaceae	OTU_2172	NA
1371	OTU_2173	2	0	0.29	Bacteria	Patescibacteria	Saccharimonadia	Saccharimonadales	NA	OTU_2173	OTU_2173
1372	OTU_2174	1	0	0.34	Bacteria	Proteobacteria	Gammaproteobacteria	Betaproteobacteriales	Burkholderiaceae	AAP99	NA
1373	OTU_2175	2	0	0.29	Bacteria	Proteobacteria	Gammaproteobacteria	Diplorickettsiales	Diplorickettsiaceae	Aquicella	NA
1374	OTU_2176	1	0	0.51	Bacteria	Proteobacteria	Alphaproteobacteria	Acetobacterales	Acetobacteraceae	Roseomonas	NA
1375	OTU_2177	3	0	0.3	Bacteria	Proteobacteria	Deltaproteobacteria	Bdellovibrionales	Bdellovibrionaceae	Bdellovibrio	NA
1376	OTU_2178	1	0	0.66	Bacteria	Proteobacteria	Deltaproteobacteria	RCP2-54	NA	OTU_2178	OTU_2178
1377	OTU_2179	1	0	0.2	Bacteria	Bacteroidetes	Bacteroidia	Flavobacteriales	Weeksellaceae	Cloacibacterium	NA
1378	OTU_218	51	2	0.21	Bacteria	Firmicutes	Negativicutes	Selenomonadales	Veillonellaceae	Selenomonas 3	NA
1379	OTU_2180	3	0	0.17	Bacteria	Proteobacteria	Gammaproteobacteria	Diplorickettsiales	Diplorickettsiaceae	OTU_2180	NA
1380	OTU_2181	1	0	0.45	Bacteria	Bacteroidetes	Bacteroidia	Chitinophagales	Saprospiraceae	Haliscomenobacter	NA
1381	OTU_2182	3	0	0.1	Bacteria	Bacteroidetes	Bacteroidia	Flavobacteriales	Flavobacteriaceae	Flavobacterium	NA
1382	OTU_2184	1	0	0.14	Bacteria	Proteobacteria	Deltaproteobacteria	Myxococcales	Polyangiaceae	Pajaroellobacter	NA
1383	OTU_2185	2	0	0.27	Bacteria	Proteobacteria	Gammaproteobacteria	Pseudomonadales	Moraxellaceae	OTU_2185	NA
1384	OTU_2186	1	0	0.33	Bacteria	Proteobacteria	Gammaproteobacteria	Betaproteobacteriales	Rhodocyclaceae	NA	OTU_2186
1385	OTU_2187	1	0	0.27	Bacteria	Cyanobacteria	Melainabacteria	Obscuribacterales	NA	OTU_2187	OTU_2187
1386	OTU_2189	1	0	0.72	Bacteria	Proteobacteria	Gammaproteobacteria	Diplorickettsiales	Diplorickettsiaceae	Aquicella	NA
1387	OTU_219	41	3	0.3	Bacteria	Actinobacteria	Actinobacteria	Micrococcales	Micrococcaceae	Micrococcus	NA
1388	OTU_2191	5	0	0.08	Bacteria	Firmicutes	Negativicutes	Selenomonadales	Veillonellaceae	Selenomonas 3	NA
1389	OTU_2192	1	0	0.3	Bacteria	Fusobacteria	Fusobacteriia	Fusobacteriales	Fusobacteriaceae	Fusobacterium	NA
1390	OTU_2193	6	0	0.15	Bacteria	Patescibacteria	Parcubacteria	NA	OTU_2193	OTU_2193	OTU_2193
1391	OTU_2194	3	0	0.23	Bacteria	Proteobacteria	Gammaproteobacteria	Betaproteobacteriales	Burkholderiaceae	Aquabacterium	NA
1392	OTU_2195	2	0	0.18	Bacteria	Nitrospirae	Nitrospira	Nitrospirales	Nitrospiraceae	Nitrospira	NA
1393	OTU_2197	3	0	0.21	Bacteria	Actinobacteria	Thermoleophilia	NA	OTU_2197	OTU_2197	OTU_2197
1394	OTU_2198	3	0	0.15	Bacteria	Patescibacteria	Parcubacteria	NA	OTU_2198	OTU_2198	OTU_2198
1395	OTU_2199	5	0	0.2	Bacteria	Patescibacteria	Saccharimonadia	Saccharimonadales	NA	OTU_2199	OTU_2199
1396	OTU_22	105	57	2.19	Bacteria	Bacteroidetes	Bacteroidia	Bacteroidales	Prevotellaceae	Prevotella	NA
1397	OTU_220	47	2	0.28	Bacteria	Proteobacteria	Gammaproteobacteria	Betaproteobacteriales	Burkholderiaceae	Limnohabitans	NA
1398	OTU_2200	1	0	0.64	Bacteria	Firmicutes	Clostridia	Clostridiales	Lachnospiraceae	Blautia	NA
1399	OTU_2201	7	0	0.16	Bacteria	Patescibacteria	Saccharimonadia	Saccharimonadales	NA	OTU_2201	OTU_2201
1400	OTU_2204	1	0	0.03	Bacteria	Patescibacteria	Parcubacteria	Candidatus Staskawiczbacteria	NA	OTU_2204	OTU_2204
1401	OTU_2205	1	0	0.37	Bacteria	Actinobacteria	Actinobacteria	Micrococcales	Microbacteriaceae	Microbacterium	NA
1402	OTU_2206	1	0	0.3	Bacteria	Patescibacteria	Parcubacteria	Candidatus Kaiserbacteria	NA	OTU_2206	OTU_2206
1403	OTU_2207	1	0	0.41	Bacteria	Proteobacteria	Deltaproteobacteria	Oligoflexales	0319-6G20	NA	OTU_2207
1404	OTU_2208	1	0	0.47	Bacteria	Proteobacteria	Gammaproteobacteria	Betaproteobacteriales	Burkholderiaceae	NA	OTU_2208
1405	OTU_2209	1	0	0.69	Bacteria	Proteobacteria	Deltaproteobacteria	Oligoflexales	0319-6G20	NA	OTU_2209
1406	OTU_221	29	2	0.26	Bacteria	Proteobacteria	Alphaproteobacteria	Caulobacterales	Caulobacteraceae	Brevundimonas	NA
1407	OTU_2210	2	0	0.31	Bacteria	Bacteroidetes	Bacteroidia	Bacteroidales	Muribaculaceae	NA	OTU_2210
1408	OTU_2211	4	0	0.23	Bacteria	Patescibacteria	Berkelbacteria	NA	OTU_2211	OTU_2211	OTU_2211
1409	OTU_2212	1	0	0.53	Bacteria	Bacteroidetes	Bacteroidia	Cytophagales	Spirosomaceae	Arcicella	NA
1410	OTU_2214	1	0	0.48	Bacteria	Patescibacteria	Saccharimonadia	Saccharimonadales	NA	OTU_2214	OTU_2214
1411	OTU_2215	8	0	0.11	Bacteria	Patescibacteria	Saccharimonadia	Saccharimonadales	NA	OTU_2215	OTU_2215
1412	OTU_2216	10	0	0.06	Bacteria	Patescibacteria	ABY1	Candidatus Falkowbacteria	NA	OTU_2216	OTU_2216
1413	OTU_2217	2	0	0.41	Bacteria	Firmicutes	Clostridia	Clostridiales	Ruminococcaceae	Ruminococcaceae UCG-014	NA
1414	OTU_2218	3	0	0.12	Bacteria	Proteobacteria	Gammaproteobacteria	Betaproteobacteriales	NA	OTU_2218	OTU_2218
1415	OTU_2219	1	0	0.55	Bacteria	Patescibacteria	Parcubacteria	NA	OTU_2219	OTU_2219	OTU_2219
1416	OTU_222	45	2	0.2	Bacteria	Proteobacteria	Gammaproteobacteria	Betaproteobacteriales	Burkholderiaceae	Curvibacter	NA
1417	OTU_2220	1	0	0.45	Bacteria	Dependentiae	Babeliae	Babeliales	NA	OTU_2220	OTU_2220
1418	OTU_2221	2	0	0.17	Bacteria	Proteobacteria	Alphaproteobacteria	Rhizobiales	Xanthobacteraceae	Rhodoplanes	NA
1419	OTU_2222	1	0	0.5	Bacteria	Patescibacteria	ABY1	Candidatus Komeilibacteria	NA	OTU_2222	OTU_2222
1420	OTU_2223	5	0	0.08	Bacteria	Synergistetes	Synergistia	Synergistales	Synergistaceae	Fretibacterium	NA
1421	OTU_2224	3	0	0.09	Bacteria	Bacteroidetes	Bacteroidia	Sphingobacteriales	env.OPS 17	NA	OTU_2224
1422	OTU_2225	1	0	0.53	Bacteria	Patescibacteria	Saccharimonadia	Saccharimonadales	NA	OTU_2225	OTU_2225
1423	OTU_2226	5	0	0.26	Bacteria	Proteobacteria	Gammaproteobacteria	Pseudomonadales	Moraxellaceae	Acinetobacter	NA
1424	OTU_2227	3	0	0.25	Bacteria	Proteobacteria	Alphaproteobacteria	Rhizobiales	Hyphomicrobiaceae	Hyphomicrobium	NA
1425	OTU_2228	2	0	0.29	Bacteria	Bacteroidetes	Bacteroidia	Sphingobacteriales	Lentimicrobiaceae	NA	OTU_2228
1426	OTU_2229	1	0	0.26	Bacteria	Patescibacteria	Gracilibacteria	Absconditabacteriales (SR1)	NA	OTU_2229	OTU_2229
1427	OTU_223	32	2	0.3	Bacteria	Bacteroidetes	Bacteroidia	Chitinophagales	Chitinophagaceae	Sediminibacterium	NA
1428	OTU_2230	1	0	0.29	Bacteria	Proteobacteria	Deltaproteobacteria	Oligoflexales	0319-6G20	NA	OTU_2230
1429	OTU_2231	1	0	0.35	Bacteria	Proteobacteria	Alphaproteobacteria	Rhodobacterales	Rhodobacteraceae	Defluviimonas	NA
1430	OTU_2232	1	0	0.67	Bacteria	Bacteroidetes	Bacteroidia	Chitinophagales	Saprospiraceae	OTU_2232	NA
1431	OTU_2233	1	0	0.45	Bacteria	Actinobacteria	Actinobacteria	Micrococcales	Micrococcaceae	Nesterenkonia	NA
1432	OTU_2234	1	0	0.56	Bacteria	Armatimonadetes	OTU_2234	NA	OTU_2234	OTU_2234	OTU_2234
1433	OTU_2235	2	1	0.55	Bacteria	Tenericutes	Mollicutes	Izimaplasmatales	NA	OTU_2235	OTU_2235
1434	OTU_2237	4	0	0.15	Bacteria	Firmicutes	Clostridia	Clostridiales	Clostridiales vadinBB60 group	NA	OTU_2237
1435	OTU_2238	6	0	0.06	Bacteria	Firmicutes	Clostridia	Clostridiales	Lachnospiraceae	Johnsonella	NA
1436	OTU_2239	2	0	0.22	Bacteria	Bacteroidetes	Bacteroidia	Bacteroidales	Marinifilaceae	Odoribacter	NA
1437	OTU_224	10	1	0.32	Bacteria	Proteobacteria	Gammaproteobacteria	Betaproteobacteriales	Neisseriaceae	Kingella	NA
1438	OTU_2240	7	0	0.04	Bacteria	Actinobacteria	Actinobacteria	Actinomycetales	Actinomycetaceae	Actinomyces	NA
1439	OTU_2241	3	0	0.21	Bacteria	Cyanobacteria	Oxyphotobacteria	Chloroplast	NA	OTU_2241	OTU_2241
1440	OTU_2242	1	0	0.17	Bacteria	Latescibacteria	NA	OTU_2242	OTU_2242	OTU_2242	OTU_2242
1441	OTU_2244	4	0	0.09	Bacteria	Proteobacteria	Deltaproteobacteria	Myxococcales	Polyangiaceae	Pajaroellobacter	NA
1442	OTU_2245	2	0	0.19	Bacteria	Bacteroidetes	Bacteroidia	Chitinophagales	Chitinophagaceae	Ferruginibacter	NA
1443	OTU_2246	4	0	0.11	Bacteria	Bacteroidetes	Bacteroidia	Sphingobacteriales	env.OPS 17	NA	OTU_2246
1444	OTU_2247	3	0	0.11	Bacteria	Firmicutes	Clostridia	Clostridiales	Lachnospiraceae	Howardella	NA
1445	OTU_2249	2	0	0.25	Bacteria	Actinobacteria	Actinobacteria	Frankiales	Cryptosporangiaceae	Fodinicola	NA
1446	OTU_225	23	3	0.31	Bacteria	Proteobacteria	Alphaproteobacteria	Sphingomonadales	Sphingomonadaceae	OTU_225	NA
1447	OTU_2250	4	0	0.15	Bacteria	Bacteroidetes	Bacteroidia	Flavobacteriales	Flavobacteriaceae	Flavobacterium	NA
1448	OTU_2252	6	0	0.09	Bacteria	Actinobacteria	Actinobacteria	Micrococcales	Microbacteriaceae	Plantibacter	NA
1449	OTU_2253	1	0	0.28	Bacteria	Fibrobacteres	Fibrobacteria	Fibrobacterales	Fibrobacteraceae	OTU_2253	NA
1450	OTU_2254	1	0	0.42	Bacteria	Patescibacteria	Berkelbacteria	NA	OTU_2254	OTU_2254	OTU_2254
1451	OTU_2256	1	0	0.67	Bacteria	Bacteroidetes	Bacteroidia	Sphingobacteriales	AKYH767	NA	OTU_2256
1452	OTU_2257	2	0	0.2	Bacteria	Bacteroidetes	Bacteroidia	Sphingobacteriales	Sphingobacteriaceae	Mucilaginibacter	NA
1453	OTU_2258	1	0	0.03	Bacteria	Firmicutes	Clostridia	Clostridiales	Ruminococcaceae	Ruminococcaceae NK4A214 group	NA
1454	OTU_2259	9	2	0.42	Bacteria	Bacteroidetes	Bacteroidia	Flavobacteriales	Weeksellaceae	Chryseobacterium	NA
1455	OTU_226	14	1	0.37	Bacteria	Proteobacteria	Gammaproteobacteria	Betaproteobacteriales	Burkholderiaceae	Ralstonia	NA
1456	OTU_2260	1	0	0.46	Bacteria	Patescibacteria	Microgenomatia	Candidatus Roizmanbacteria	NA	OTU_2260	OTU_2260
1457	OTU_2261	3	0	0.13	Bacteria	Patescibacteria	Gracilibacteria	Candidatus Peribacteria	NA	OTU_2261	OTU_2261
1458	OTU_2262	2	0	0.17	Bacteria	Proteobacteria	Alphaproteobacteria	Rickettsiales	Midichloriaceae	Candidatus Jidaibacter	NA
1459	OTU_2263	4	0	0.14	Bacteria	Bacteroidetes	Bacteroidia	Flavobacteriales	Weeksellaceae	Chryseobacterium	NA
1460	OTU_2264	3	0	0.2	Bacteria	Firmicutes	Bacilli	Lactobacillales	Enterococcaceae	Enterococcus	NA
1461	OTU_2265	1	0	0.28	Bacteria	Proteobacteria	NA	OTU_2265	OTU_2265	OTU_2265	OTU_2265
1462	OTU_2266	2	0	0.25	Bacteria	Bacteroidetes	Bacteroidia	Cytophagales	Spirosomaceae	Arcicella	NA
1463	OTU_2267	1	0	0.61	Bacteria	Bacteroidetes	Bacteroidia	Flavobacteriales	Flavobacteriaceae	Flavobacterium	NA
1464	OTU_2268	2	0	0.4	Bacteria	Proteobacteria	Deltaproteobacteria	NA	OTU_2268	OTU_2268	OTU_2268
1465	OTU_2269	3	0	0.11	Bacteria	Patescibacteria	Parcubacteria	NA	OTU_2269	OTU_2269	OTU_2269
1466	OTU_227	4	1	2.31	Bacteria	Firmicutes	Clostridia	Clostridiales	Family XI	Peptoniphilus	NA
1467	OTU_2270	1	1	2.08	Bacteria	Bacteroidetes	Bacteroidia	Bacteroidales	Prevotellaceae	Prevotella 9	NA
1468	OTU_2271	4	0	0.08	Bacteria	Proteobacteria	Gammaproteobacteria	Aeromonadales	Aeromonadaceae	Aeromonas	NA
1469	OTU_2272	4	0	0.05	Bacteria	Epsilonbacteraeota	Campylobacteria	Campylobacterales	Campylobacteraceae	Campylobacter	NA
1470	OTU_2273	4	0	0.23	Bacteria	Proteobacteria	Alphaproteobacteria	Sphingomonadales	Sphingomonadaceae	NA	OTU_2273
1471	OTU_2274	1	0	0.45	Bacteria	Bacteroidetes	Bacteroidia	Chitinophagales	Chitinophagaceae	Sediminibacterium	NA
1472	OTU_2276	1	0	0.16	Bacteria	Spirochaetes	Leptospirae	Leptospirales	Leptospiraceae	Turneriella	NA
1473	OTU_2277	2	0	0.19	Bacteria	Bacteroidetes	Bacteroidia	Flavobacteriales	Flavobacteriaceae	Flavobacterium	NA
1474	OTU_2278	2	0	0.15	Bacteria	Bacteroidetes	Bacteroidia	Chitinophagales	Chitinophagaceae	Flavisolibacter	NA
1475	OTU_2279	2	0	0.25	Bacteria	Bacteroidetes	Bacteroidia	Sphingobacteriales	env.OPS 17	NA	OTU_2279
1476	OTU_228	41	4	0.29	Bacteria	Actinobacteria	Actinobacteria	Actinomycetales	Actinomycetaceae	Actinomyces	NA
1477	OTU_2280	2	0	0.29	Bacteria	Patescibacteria	Parcubacteria	Candidatus Kaiserbacteria	NA	OTU_2280	OTU_2280
1478	OTU_2282	1	0	0.08	Bacteria	Proteobacteria	Gammaproteobacteria	Legionellales	Legionellaceae	Legionella	NA
1479	OTU_2283	1	0	0.64	Bacteria	Proteobacteria	Deltaproteobacteria	Oligoflexales	0319-6G20	NA	OTU_2283
1480	OTU_2284	1	1	1.09	Bacteria	Proteobacteria	Alphaproteobacteria	NA	OTU_2284	OTU_2284	OTU_2284
1481	OTU_2285	4	0	0.04	Bacteria	Patescibacteria	Parcubacteria	Candidatus Kaiserbacteria	NA	OTU_2285	OTU_2285
1482	OTU_2287	2	0	0.25	Bacteria	Halanaerobiaeota	Halanaerobiia	Halanaerobiales	Halanaerobiaceae	Halocella	NA
1483	OTU_2288	3	0	0.18	Bacteria	Actinobacteria	Coriobacteriia	Coriobacteriales	Atopobiaceae	Olsenella	NA
1484	OTU_2289	1	0	0.35	Bacteria	Patescibacteria	Parcubacteria	NA	OTU_2289	OTU_2289	OTU_2289
1485	OTU_229	38	2	0.26	Bacteria	Proteobacteria	Gammaproteobacteria	Betaproteobacteriales	Burkholderiaceae	Limnohabitans	NA
1486	OTU_2290	2	0	0.29	Bacteria	Bacteroidetes	Bacteroidia	Bacteroidales	Porphyromonadaceae	Porphyromonas	NA
1487	OTU_2291	1	0	0.35	Bacteria	Proteobacteria	Gammaproteobacteria	Cellvibrionales	Cellvibrionaceae	Marinimicrobium	NA
1488	OTU_2292	3	0	0.27	Bacteria	Patescibacteria	Berkelbacteria	NA	OTU_2292	OTU_2292	OTU_2292
1489	OTU_2293	1	0	0.51	Bacteria	Proteobacteria	Deltaproteobacteria	Bdellovibrionales	Bdellovibrionaceae	Bdellovibrio	NA
1490	OTU_2294	3	0	0.23	Bacteria	Bacteroidetes	Bacteroidia	Flavobacteriales	Weeksellaceae	Chryseobacterium	NA
1491	OTU_2295	7	0	0.16	Bacteria	Firmicutes	Negativicutes	Selenomonadales	Veillonellaceae	NA	OTU_2295
1492	OTU_2296	1	0	0.43	Bacteria	Firmicutes	Clostridia	Clostridiales	Lachnospiraceae	Lachnospiraceae NK3A20 group	NA
1493	OTU_2297	4	0	0.11	Bacteria	Bacteroidetes	Bacteroidia	Bacteroidales	Muribaculaceae	NA	OTU_2297
1494	OTU_2298	3	0	0.25	Bacteria	Proteobacteria	Gammaproteobacteria	Betaproteobacteriales	Burkholderiaceae	AAP99	NA
1495	OTU_2299	5	0	0.16	Bacteria	Bacteroidetes	Bacteroidia	Chitinophagales	Saprospiraceae	NA	OTU_2299
1496	OTU_23	37	5	3.41	Bacteria	Tenericutes	Mollicutes	Mycoplasmatales	Mycoplasmataceae	Mycoplasma	NA
1497	OTU_230	37	3	0.25	Bacteria	Fusobacteria	Fusobacteriia	Fusobacteriales	Leptotrichiaceae	Leptotrichia	NA
1498	OTU_2300	1	0	0.28	Bacteria	Firmicutes	Clostridia	Clostridiales	Lachnospiraceae	NA	OTU_2300
1499	OTU_2301	1	0	0.51	Bacteria	Firmicutes	Bacilli	Bacillales	Planococcaceae	Paenisporosarcina	NA
1500	OTU_2302	1	0	0.32	Bacteria	Firmicutes	Clostridia	Clostridiales	Lachnospiraceae	Sellimonas	NA
1501	OTU_2303	1	0	0.28	Bacteria	Acidobacteria	Blastocatellia (Subgroup 4)	Chloracidobacteriales	Chloracidobacteriaceae	Chloracidobacterium	NA
1502	OTU_2304	1	0	0.5	Bacteria	Acidobacteria	Acidobacteriia	Solibacterales	Solibacteraceae (Subgroup 3)	Bryobacter	NA
1503	OTU_2305	2	0	0.2	Bacteria	Patescibacteria	Saccharimonadia	Saccharimonadales	NA	OTU_2305	OTU_2305
1504	OTU_2306	3	0	0.15	Bacteria	Fusobacteria	Fusobacteriia	Fusobacteriales	Leptotrichiaceae	Leptotrichia	NA
1505	OTU_2307	6	0	0.15	Bacteria	Proteobacteria	Gammaproteobacteria	Betaproteobacteriales	Burkholderiaceae	Burkholderia-Caballeronia-Paraburkholderia	NA
1506	OTU_2309	1	0	0.39	Bacteria	Omnitrophicaeota	NA	OTU_2309	OTU_2309	OTU_2309	OTU_2309
1507	OTU_231	27	2	0.27	Bacteria	Fusobacteria	Fusobacteriia	Fusobacteriales	Fusobacteriaceae	Fusobacterium	NA
1508	OTU_2310	3	0	0.1	Bacteria	Bacteroidetes	Bacteroidia	Chitinophagales	Chitinophagaceae	OTU_2310	NA
1509	OTU_2311	4	0	0.07	Bacteria	Bacteroidetes	Bacteroidia	Cytophagales	NA	OTU_2311	OTU_2311
1510	OTU_2312	3	0	0.2	Bacteria	Patescibacteria	Parcubacteria	Candidatus Kaiserbacteria	NA	OTU_2312	OTU_2312
1511	OTU_2313	2	0	0.28	Bacteria	Patescibacteria	Saccharimonadia	Saccharimonadales	NA	OTU_2313	OTU_2313
1512	OTU_2314	1	0	0.1	Bacteria	Bacteroidetes	Bacteroidia	Chitinophagales	Chitinophagaceae	OTU_2314	NA
1513	OTU_2315	1	0	0.46	Bacteria	Proteobacteria	Deltaproteobacteria	Myxococcales	Polyangiaceae	Pajaroellobacter	NA
1514	OTU_2316	2	0	0.51	Bacteria	Proteobacteria	Deltaproteobacteria	Oligoflexales	Oligoflexaceae	OTU_2316	NA
1515	OTU_2317	4	0	0.21	Bacteria	Proteobacteria	Deltaproteobacteria	Myxococcales	Polyangiaceae	Pajaroellobacter	NA
1516	OTU_2318	1	1	1.07	Bacteria	Bacteroidetes	Bacteroidia	Chitinophagales	37-13	NA	OTU_2318
1517	OTU_2319	2	0	0.22	Bacteria	Patescibacteria	Parcubacteria	NA	OTU_2319	OTU_2319	OTU_2319
1518	OTU_232	10	1	0.76	Bacteria	Actinobacteria	Actinobacteria	Corynebacteriales	Corynebacteriaceae	Corynebacterium 1	NA
1519	OTU_2320	1	0	0.38	Bacteria	Cyanobacteria	Melainabacteria	Obscuribacterales	NA	OTU_2320	OTU_2320
1520	OTU_2321	1	0	0.24	Bacteria	Spirochaetes	Spirochaetia	Spirochaetales	Spirochaetaceae	OTU_2321	NA
1521	OTU_2323	3	0	0.18	Bacteria	Bacteroidetes	Bacteroidia	Sphingobacteriales	KD3-93	NA	OTU_2323
1522	OTU_2324	1	0	0.23	Bacteria	Proteobacteria	Deltaproteobacteria	Bdellovibrionales	Bdellovibrionaceae	Bdellovibrio	NA
1523	OTU_2325	1	1	1.22	Bacteria	Bacteroidetes	Bacteroidia	Chitinophagales	Saprospiraceae	OTU_2325	NA
1524	OTU_2326	1	0	0.35	Bacteria	Proteobacteria	Alphaproteobacteria	Rhizobiales	Beijerinckiaceae	Methylobacterium	NA
1525	OTU_2327	1	0	0.61	Bacteria	Proteobacteria	Alphaproteobacteria	Rhodobacterales	Rhodobacteraceae	Paracoccus	NA
1526	OTU_2328	1	0	0.44	Bacteria	Actinobacteria	Actinobacteria	Micrococcales	Microbacteriaceae	NA	OTU_2328
1527	OTU_2329	12	0	0.14	Bacteria	Fusobacteria	Fusobacteriia	Fusobacteriales	Fusobacteriaceae	Fusobacterium	NA
1528	OTU_233	36	4	0.31	Bacteria	Cyanobacteria	Oxyphotobacteria	Chloroplast	NA	OTU_233	OTU_233
1529	OTU_2330	2	0	0.09	Bacteria	Firmicutes	Clostridia	Clostridiales	Lachnospiraceae	Lachnoclostridium	NA
1530	OTU_2331	5	0	0.11	Bacteria	Patescibacteria	Parcubacteria	NA	OTU_2331	OTU_2331	OTU_2331
1531	OTU_2332	4	0	0.12	Bacteria	Epsilonbacteraeota	Campylobacteria	Campylobacterales	Sulfurospirillaceae	Sulfurospirillum	NA
1532	OTU_2333	1	0	0.55	Bacteria	Proteobacteria	NA	OTU_2333	OTU_2333	OTU_2333	OTU_2333
1533	OTU_2334	7	0	0.2	Bacteria	Bacteroidetes	Bacteroidia	Flavobacteriales	Flavobacteriaceae	Flavobacterium	NA
1534	OTU_2335	1	0	0.52	Bacteria	Actinobacteria	Thermoleophilia	Solirubrobacterales	Solirubrobacteraceae	NA	OTU_2335
1535	OTU_2336	1	0	0.13	Bacteria	Cyanobacteria	Melainabacteria	Vampirovibrionales	NA	OTU_2336	OTU_2336
1536	OTU_2337	4	0	0.22	Bacteria	Bacteroidetes	Bacteroidia	Flavobacteriales	Flavobacteriaceae	Flavobacterium	NA
1537	OTU_2338	1	0	0.59	Bacteria	Patescibacteria	Saccharimonadia	Saccharimonadales	NA	OTU_2338	OTU_2338
1538	OTU_234	11	3	1.02	Bacteria	Firmicutes	Clostridia	Clostridiales	Family XI	Anaerococcus	NA
1539	OTU_2340	45	0	0.22	Bacteria	Proteobacteria	Gammaproteobacteria	Betaproteobacteriales	Burkholderiaceae	Limnohabitans	NA
1540	OTU_2341	1	0	0.36	Bacteria	Dependentiae	Babeliae	Babeliales	NA	OTU_2341	OTU_2341
1541	OTU_2342	2	0	0.3	Bacteria	Firmicutes	Clostridia	Clostridiales	Clostridiaceae 1	Clostridium sensu stricto 5	NA
1542	OTU_2343	3	0	0.15	Bacteria	Firmicutes	Bacilli	Bacillales	Bacillaceae	Ureibacillus	NA
1543	OTU_2344	1	0	0.27	Bacteria	Patescibacteria	Gracilibacteria	Candidatus Peribacteria	NA	OTU_2344	OTU_2344
1544	OTU_2346	2	0	0.28	Bacteria	Proteobacteria	Alphaproteobacteria	Rickettsiales	SM2D12	NA	OTU_2346
1545	OTU_2347	2	0	0.11	Bacteria	Bacteroidetes	Bacteroidia	Bacteroidales	Muribaculaceae	NA	OTU_2347
1546	OTU_2348	1	0	0.41	Bacteria	Firmicutes	Clostridia	Clostridiales	Ruminococcaceae	NA	OTU_2348
1547	OTU_2349	1	0	0.51	Bacteria	Proteobacteria	Deltaproteobacteria	Bdellovibrionales	Bacteriovoracaceae	Peredibacter	NA
1548	OTU_235	37	1	0.23	Bacteria	Proteobacteria	Gammaproteobacteria	Betaproteobacteriales	Burkholderiaceae	Acidovorax	NA
1549	OTU_2351	2	0	0.14	Bacteria	Planctomycetes	vadinHA49	NA	OTU_2351	OTU_2351	OTU_2351
1550	OTU_2353	2	0	0.36	Bacteria	Bacteroidetes	Bacteroidia	Flavobacteriales	Weeksellaceae	Cloacibacterium	NA
1551	OTU_2354	1	0	0.47	Bacteria	Actinobacteria	Actinobacteria	Micrococcales	Microbacteriaceae	Pseudoclavibacter	NA
1552	OTU_2356	1	0	0.5	Bacteria	Latescibacteria	NA	OTU_2356	OTU_2356	OTU_2356	OTU_2356
1553	OTU_2357	1	0	0.73	Bacteria	Actinobacteria	Actinobacteria	Frankiales	NA	OTU_2357	OTU_2357
1554	OTU_2359	4	0	0.22	Bacteria	Proteobacteria	Gammaproteobacteria	Betaproteobacteriales	TRA3-20	NA	OTU_2359
1555	OTU_236	33	1	0.23	Bacteria	Proteobacteria	Gammaproteobacteria	Betaproteobacteriales	Methylophilaceae	Methylophilus	NA
1556	OTU_2360	1	0	0.24	Bacteria	Proteobacteria	Deltaproteobacteria	Desulfovibrionales	Desulfovibrionaceae	Desulfovibrio	NA
1557	OTU_2363	1	0	0.54	Bacteria	Acidobacteria	Subgroup 6	NA	OTU_2363	OTU_2363	OTU_2363
1558	OTU_2364	1	0	0.44	Bacteria	Proteobacteria	Gammaproteobacteria	Diplorickettsiales	Diplorickettsiaceae	Aquicella	NA
1559	OTU_2365	1	0	0.63	Bacteria	Patescibacteria	Parcubacteria	NA	OTU_2365	OTU_2365	OTU_2365
1560	OTU_2366	1	0	0.27	Bacteria	Bacteroidetes	Bacteroidia	Cytophagales	Spirosomaceae	Flectobacillus	NA
1561	OTU_2367	3	0	0.08	Bacteria	Proteobacteria	Gammaproteobacteria	Betaproteobacteriales	Rhodocyclaceae	NA	OTU_2367
1562	OTU_2368	2	0	0.28	Bacteria	Firmicutes	Clostridia	Clostridiales	Christensenellaceae	Christensenellaceae R-7 group	NA
1563	OTU_2369	6	0	0.1	Bacteria	Proteobacteria	Gammaproteobacteria	Betaproteobacteriales	Neisseriaceae	OTU_2369	NA
1564	OTU_237	13	2	0.53	Bacteria	Actinobacteria	Actinobacteria	Corynebacteriales	Corynebacteriaceae	Corynebacterium 1	NA
1565	OTU_2370	1	0	0.5	Bacteria	Actinobacteria	Actinobacteria	Micrococcales	Micrococcaceae	Paeniglutamicibacter	NA
1566	OTU_2371	4	0	0.16	Bacteria	Bacteroidetes	Bacteroidia	Chitinophagales	Chitinophagaceae	Terrimonas	NA
1567	OTU_2372	1	0	0.94	Bacteria	Patescibacteria	Parcubacteria	NA	OTU_2372	OTU_2372	OTU_2372
1568	OTU_2373	4	0	0.11	Bacteria	Patescibacteria	Saccharimonadia	Saccharimonadales	NA	OTU_2373	OTU_2373
1569	OTU_2374	4	0	0.03	Bacteria	Actinobacteria	Actinobacteria	Propionibacteriales	Propionibacteriaceae	NA	OTU_2374
1570	OTU_2375	3	0	0.11	Bacteria	Bacteroidetes	Bacteroidia	Sphingobacteriales	LiUU-11-161	NA	OTU_2375
1571	OTU_2376	1	0	0.34	Bacteria	Actinobacteria	Actinobacteria	Micrococcales	Microbacteriaceae	Microbacterium	NA
1572	OTU_2378	1	0	0.39	Bacteria	Patescibacteria	Parcubacteria	Candidatus Moranbacteria	NA	OTU_2378	OTU_2378
1573	OTU_2379	3	0	0.33	Bacteria	Bacteroidetes	Bacteroidia	Bacteroidales	Prevotellaceae	Alloprevotella	NA
1574	OTU_238	29	2	0.29	Bacteria	Firmicutes	Clostridia	Clostridiales	Family XIII	[Eubacterium] nodatum group	NA
1575	OTU_2380	2	0	0.21	Bacteria	Bacteroidetes	Bacteroidia	Bacteroidales	Muribaculaceae	NA	OTU_2380
1576	OTU_2381	1	0	0.36	Bacteria	Bacteroidetes	Bacteroidia	Chitinophagales	Chitinophagaceae	Ferruginibacter	NA
1577	OTU_2382	1	0	0.3	Bacteria	Chloroflexi	Anaerolineae	Caldilineales	Caldilineaceae	OTU_2382	NA
1578	OTU_2383	15	0	0.06	Bacteria	Proteobacteria	Alphaproteobacteria	Caulobacterales	Caulobacteraceae	Brevundimonas	NA
1579	OTU_2385	1	0	0.01	Bacteria	Proteobacteria	Alphaproteobacteria	Sphingomonadales	Sphingomonadaceae	Sphingomonas	NA
1580	OTU_2387	13	0	0.15	Bacteria	Proteobacteria	Gammaproteobacteria	Betaproteobacteriales	Burkholderiaceae	NA	OTU_2387
1581	OTU_2388	1	0	0.64	Bacteria	Actinobacteria	Actinobacteria	NA	OTU_2388	OTU_2388	OTU_2388
1582	OTU_2389	3	0	0.1	Bacteria	Proteobacteria	Alphaproteobacteria	Sphingomonadales	Sphingomonadaceae	Sphingomonas	NA
1583	OTU_239	16	2	0.28	Bacteria	Actinobacteria	Coriobacteriia	Coriobacteriales	Atopobiaceae	Atopobium	NA
1584	OTU_2390	2	0	0.33	Bacteria	Actinobacteria	Coriobacteriia	Coriobacteriales	Eggerthellaceae	Slackia	NA
1585	OTU_2391	6	0	0.09	Bacteria	Patescibacteria	Saccharimonadia	Saccharimonadales	NA	OTU_2391	OTU_2391
1586	OTU_2392	3	0	0.1	Bacteria	Proteobacteria	Deltaproteobacteria	Oligoflexales	Oligoflexaceae	OTU_2392	NA
1587	OTU_2393	1	0	0.73	Bacteria	Proteobacteria	Deltaproteobacteria	Bdellovibrionales	Bdellovibrionaceae	Bdellovibrio	NA
1588	OTU_2394	2	0	0.3	Bacteria	Firmicutes	Bacilli	Lactobacillales	Aerococcaceae	Aerococcus	NA
1589	OTU_2395	1	0	0.26	Bacteria	Patescibacteria	Parcubacteria	Candidatus Kaiserbacteria	NA	OTU_2395	OTU_2395
1590	OTU_2396	18	4	0.76	Bacteria	Firmicutes	Bacilli	Lactobacillales	Streptococcaceae	Streptococcus	NA
1591	OTU_2398	1	0	0.54	Bacteria	Actinobacteria	Thermoleophilia	Gaiellales	OTU_2398	NA	OTU_2398
1592	OTU_2399	1	0	0.41	Bacteria	Actinobacteria	Actinobacteria	Frankiales	Sporichthyaceae	hgcI clade	NA
1593	OTU_24	38	5	5.39	Bacteria	Actinobacteria	Actinobacteria	Corynebacteriales	Corynebacteriaceae	Corynebacterium 1	NA
1594	OTU_240	25	1	0.24	Bacteria	Elusimicrobia	Lineage IIb	NA	OTU_240	OTU_240	OTU_240
1595	OTU_2400	6	0	0.15	Bacteria	Proteobacteria	Gammaproteobacteria	Betaproteobacteriales	Rhodocyclaceae	NA	OTU_2400
1596	OTU_2402	1	0	0.32	Bacteria	Firmicutes	Clostridia	Clostridiales	Ruminococcaceae	Ruminiclostridium	NA
1597	OTU_2403	1	0	0.38	Bacteria	Proteobacteria	Gammaproteobacteria	Betaproteobacteriales	Rhodocyclaceae	NA	OTU_2403
1598	OTU_2404	4	0	0.07	Bacteria	Proteobacteria	Deltaproteobacteria	Syntrophobacterales	Syntrophaceae	Smithella	NA
1599	OTU_2405	1	0	0.26	Bacteria	Actinobacteria	Actinobacteria	NA	OTU_2405	OTU_2405	OTU_2405
1600	OTU_2406	2	0	0.24	Bacteria	Patescibacteria	Berkelbacteria	NA	OTU_2406	OTU_2406	OTU_2406
1601	OTU_2407	3	0	0.16	Bacteria	Firmicutes	Clostridia	Clostridiales	Ruminococcaceae	Ruminiclostridium	NA
1602	OTU_2408	1	0	0.45	Bacteria	Proteobacteria	Alphaproteobacteria	Rhizobiales	Xanthobacteraceae	Tardiphaga	NA
1603	OTU_2409	4	0	0.15	Bacteria	Actinobacteria	Actinobacteria	Micrococcales	Microbacteriaceae	NA	OTU_2409
1604	OTU_241	8	2	0.96	Bacteria	Firmicutes	Bacilli	Lactobacillales	Lactobacillaceae	Lactobacillus	NA
1605	OTU_2411	1	0	0.7	Bacteria	Proteobacteria	Deltaproteobacteria	Desulfarculales	Desulfarculaceae	OTU_2411	NA
1606	OTU_2412	2	0	0.26	Bacteria	Proteobacteria	Deltaproteobacteria	Bdellovibrionales	Bdellovibrionaceae	Bdellovibrio	NA
1607	OTU_2415	3	0	0.19	Bacteria	Proteobacteria	Alphaproteobacteria	Rhizobiales	Beijerinckiaceae	Methylorosula	NA
1608	OTU_2416	1	0	0.51	Bacteria	Actinobacteria	Actinobacteria	Frankiales	NA	OTU_2416	OTU_2416
1609	OTU_2417	5	0	0.26	Bacteria	Firmicutes	Clostridia	Clostridiales	Ruminococcaceae	Subdoligranulum	NA
1610	OTU_2418	7	0	0.06	Bacteria	Acidobacteria	Subgroup 6	NA	OTU_2418	OTU_2418	OTU_2418
1611	OTU_242	43	2	0.21	Bacteria	Firmicutes	Negativicutes	Selenomonadales	Veillonellaceae	Dialister	NA
1612	OTU_2420	5	0	0.15	Bacteria	Bacteroidetes	Bacteroidia	Bacteroidales	Rikenellaceae	Acetobacteroides	NA
1613	OTU_2421	2	0	0.58	Bacteria	Epsilonbacteraeota	Campylobacteria	Campylobacterales	OTU_2421	NA	OTU_2421
1614	OTU_2422	1	0	0.26	Bacteria	Chloroflexi	NA	OTU_2422	OTU_2422	OTU_2422	OTU_2422
1615	OTU_2423	2	0	0.18	Bacteria	Patescibacteria	Parcubacteria	NA	OTU_2423	OTU_2423	OTU_2423
1616	OTU_2424	12	0	0.19	Bacteria	Bacteroidetes	Bacteroidia	Bacteroidales	Bacteroidaceae	Bacteroides	NA
1617	OTU_2425	1	0	0.26	Bacteria	Armatimonadetes	Chthonomonadetes	Chthonomonadales	NA	OTU_2425	OTU_2425
1618	OTU_2426	3	0	0.12	Bacteria	Proteobacteria	Deltaproteobacteria	Myxococcales	Sandaracinaceae	OTU_2426	NA
1619	OTU_2427	1	0	0.94	Bacteria	Bacteroidetes	Bacteroidia	Chitinophagales	Saprospiraceae	OTU_2427	NA
1620	OTU_2428	10	0	0.07	Bacteria	Fusobacteria	Fusobacteriia	Fusobacteriales	Fusobacteriaceae	Fusobacterium	NA
1621	OTU_2429	3	0	0.17	Bacteria	Proteobacteria	Alphaproteobacteria	Rhodospirillales	OTU_2429	NA	OTU_2429
1622	OTU_243	9	3	0.82	Bacteria	Patescibacteria	Gracilibacteria	Candidatus Peribacteria	NA	OTU_243	OTU_243
1623	OTU_2430	1	0	0.54	Bacteria	Patescibacteria	Parcubacteria	NA	OTU_2430	OTU_2430	OTU_2430
1624	OTU_2431	1	0	0.45	Bacteria	FBP	NA	OTU_2431	OTU_2431	OTU_2431	OTU_2431
1625	OTU_2432	1	0	0.65	Bacteria	Firmicutes	Bacilli	Bacillales	Paenibacillaceae	Paenibacillus	NA
1626	OTU_2433	7	1	0.33	Bacteria	Bacteroidetes	Bacteroidia	Flavobacteriales	Flavobacteriaceae	Flavobacterium	NA
1627	OTU_2434	1	0	0.55	Bacteria	Proteobacteria	Gammaproteobacteria	Pseudomonadales	Moraxellaceae	Acinetobacter	NA
1628	OTU_2435	2	1	0.57	Bacteria	Bacteroidetes	Bacteroidia	Bacteroidales	Marinifilaceae	Butyricimonas	NA
1629	OTU_2436	1	0	0.5	Bacteria	Proteobacteria	Alphaproteobacteria	Sphingomonadales	Sphingomonadaceae	Novosphingobium	NA
1630	OTU_2438	2	0	0.16	Bacteria	Patescibacteria	Parcubacteria	NA	OTU_2438	OTU_2438	OTU_2438
1631	OTU_2439	1	0	0.62	Bacteria	Actinobacteria	Acidimicrobiia	NA	OTU_2439	OTU_2439	OTU_2439
1632	OTU_244	37	1	0.22	Bacteria	Bacteroidetes	Bacteroidia	Flavobacteriales	Flavobacteriaceae	Flavobacterium	NA
1633	OTU_2440	1	0	0.38	Bacteria	Patescibacteria	Parcubacteria	NA	OTU_2440	OTU_2440	OTU_2440
1634	OTU_2442	4	0	0.06	Bacteria	Firmicutes	Negativicutes	Selenomonadales	Veillonellaceae	Pelosinus	NA
1635	OTU_2444	1	0	0.78	Bacteria	Proteobacteria	Gammaproteobacteria	Betaproteobacteriales	SC-I-84	NA	OTU_2444
1636	OTU_2445	1	0	0.35	Bacteria	Actinobacteria	Actinobacteria	Propionibacteriales	Nocardioidaceae	Nocardioides	NA
1637	OTU_2448	3	0	0.25	Bacteria	Proteobacteria	Alphaproteobacteria	Rickettsiales	Rickettsiaceae	NA	OTU_2448
1638	OTU_2449	1	0	0.54	Bacteria	RsaHf231	NA	OTU_2449	OTU_2449	OTU_2449	OTU_2449
1639	OTU_2450	2	0	0.29	Bacteria	Proteobacteria	Gammaproteobacteria	Betaproteobacteriales	SC-I-84	NA	OTU_2450
1640	OTU_2451	1	0	0.26	Bacteria	Proteobacteria	Gammaproteobacteria	Betaproteobacteriales	NA	OTU_2451	OTU_2451
1641	OTU_2452	2	0	0.12	Bacteria	Bacteroidetes	Bacteroidia	Sphingobacteriales	env.OPS 17	NA	OTU_2452
1642	OTU_2454	10	0	0.08	Bacteria	Proteobacteria	Gammaproteobacteria	Betaproteobacteriales	Burkholderiaceae	Limnohabitans	NA
1643	OTU_2455	3	0	0.11	Bacteria	Patescibacteria	Parcubacteria	Candidatus Kaiserbacteria	NA	OTU_2455	OTU_2455
1644	OTU_2456	1	0	0.27	Bacteria	Bacteroidetes	Bacteroidia	Sphingobacteriales	Sphingobacteriaceae	Pedobacter	NA
1645	OTU_2457	2	0	0.07	Bacteria	Bacteroidetes	Bacteroidia	NA	OTU_2457	OTU_2457	OTU_2457
1646	OTU_2458	1	0	0.56	Bacteria	Patescibacteria	Parcubacteria	Candidatus Staskawiczbacteria	NA	OTU_2458	OTU_2458
1647	OTU_2459	1	0	0.27	Bacteria	Patescibacteria	Gracilibacteria	JGI 0000069-P22	NA	OTU_2459	OTU_2459
1648	OTU_246	35	1	0.18	Bacteria	Proteobacteria	Gammaproteobacteria	Betaproteobacteriales	Burkholderiaceae	Diaphorobacter	NA
1649	OTU_2460	1	0	0.16	Bacteria	Proteobacteria	Gammaproteobacteria	Legionellales	Legionellaceae	Legionella	NA
1650	OTU_2461	1	0	0.49	Bacteria	Patescibacteria	ABY1	Candidatus Komeilibacteria	NA	OTU_2461	OTU_2461
1651	OTU_2462	7	0	0.09	Bacteria	Proteobacteria	Alphaproteobacteria	Caulobacterales	Hyphomonadaceae	UKL13-1	NA
1652	OTU_2464	2	0	0.26	Bacteria	Chloroflexi	Anaerolineae	RBG-13-54-9	NA	OTU_2464	OTU_2464
1653	OTU_2465	1	0	0.47	Bacteria	Elusimicrobia	Lineage IIb	NA	OTU_2465	OTU_2465	OTU_2465
1654	OTU_2466	1	0	0.43	Bacteria	Proteobacteria	Deltaproteobacteria	Bdellovibrionales	Bdellovibrionaceae	Bdellovibrio	NA
1655	OTU_2467	3	0	0.13	Bacteria	Proteobacteria	Alphaproteobacteria	Sphingomonadales	Sphingomonadaceae	NA	OTU_2467
1656	OTU_2468	5	0	0.12	Bacteria	Bacteroidetes	Bacteroidia	Bacteroidales	Muribaculaceae	NA	OTU_2468
1657	OTU_2469	2	0	0.24	Bacteria	Proteobacteria	Alphaproteobacteria	Paracaedibacterales	Paracaedibacteraceae	Candidatus Paracaedibacter	NA
1658	OTU_247	22	1	0.26	Bacteria	Proteobacteria	Gammaproteobacteria	Betaproteobacteriales	Burkholderiaceae	NA	OTU_247
1659	OTU_2470	5	0	0.07	Bacteria	Proteobacteria	Gammaproteobacteria	KI89A clade	NA	OTU_2470	OTU_2470
1660	OTU_2471	2	0	0.18	Bacteria	Proteobacteria	Gammaproteobacteria	Coxiellales	Coxiellaceae	Coxiella	NA
1661	OTU_2472	2	0	0.32	Bacteria	Actinobacteria	Coriobacteriia	Coriobacteriales	Eggerthellaceae	Enterorhabdus	NA
1662	OTU_2473	1	0	0.25	Bacteria	Patescibacteria	Parcubacteria	NA	OTU_2473	OTU_2473	OTU_2473
1663	OTU_2474	1	0	0.45	Bacteria	Patescibacteria	Berkelbacteria	NA	OTU_2474	OTU_2474	OTU_2474
1664	OTU_2475	2	0	0.2	Bacteria	Patescibacteria	Parcubacteria	NA	OTU_2475	OTU_2475	OTU_2475
1665	OTU_2476	1	0	0.42	Bacteria	Proteobacteria	Deltaproteobacteria	Oligoflexales	0319-6G20	NA	OTU_2476
1666	OTU_2477	2	0	0.24	Bacteria	Proteobacteria	Gammaproteobacteria	Aeromonadales	Aeromonadaceae	Aeromonas	NA
1667	OTU_2478	1	0	0.27	Bacteria	Rokubacteria	NC10	Rokubacteriales	NA	OTU_2478	OTU_2478
1668	OTU_248	23	2	0.41	Bacteria	Firmicutes	Bacilli	Lactobacillales	Streptococcaceae	Streptococcus	NA
1669	OTU_2480	4	0	0.12	Bacteria	Armatimonadetes	Armatimonadia	Armatimonadales	NA	OTU_2480	OTU_2480
1670	OTU_2481	4	0	0.21	Bacteria	Proteobacteria	Deltaproteobacteria	Bdellovibrionales	Bacteriovoracaceae	OTU_2481	NA
1671	OTU_2482	2	0	0.35	Bacteria	Proteobacteria	Deltaproteobacteria	Oligoflexales	Oligoflexaceae	OTU_2482	NA
1672	OTU_2483	1	0	0.46	Bacteria	Bacteroidetes	Bacteroidia	Bacteroidales	SB-5	NA	OTU_2483
1673	OTU_2484	1	0	0.52	Bacteria	Bacteroidetes	Bacteroidia	Bacteroidales	Muribaculaceae	NA	OTU_2484
1674	OTU_2485	1	0	0.36	Bacteria	Firmicutes	Clostridia	Clostridiales	Ruminococcaceae	NA	OTU_2485
1675	OTU_2486	1	0	0.13	Bacteria	Firmicutes	Clostridia	Clostridiales	Lachnospiraceae	Blautia	NA
1676	OTU_2488	2	0	0.08	Bacteria	Proteobacteria	Deltaproteobacteria	Bdellovibrionales	Bdellovibrionaceae	Bdellovibrio	NA
1677	OTU_2489	1	0	0.54	Bacteria	Bacteroidetes	Bacteroidia	Flavobacteriales	Crocinitomicaceae	NA	OTU_2489
1678	OTU_249	13	2	0.5	Bacteria	Actinobacteria	Actinobacteria	Corynebacteriales	Corynebacteriaceae	Corynebacterium 1	NA
1679	OTU_2490	1	0	0.39	Bacteria	Nitrospirae	Nitrospira	Nitrospirales	Nitrospiraceae	Nitrospira	NA
1680	OTU_2491	1	0	0.64	Bacteria	Proteobacteria	Gammaproteobacteria	Betaproteobacteriales	Neisseriaceae	OTU_2491	NA
1681	OTU_2492	3	0	0.5	Bacteria	Actinobacteria	Actinobacteria	Micrococcales	Microbacteriaceae	Pseudoclavibacter	NA
1682	OTU_2493	1	0	0.56	Bacteria	Actinobacteria	Acidimicrobiia	Microtrichales	Ilumatobacteraceae	CL500-29 marine group	NA
1683	OTU_2494	1	0	0.28	Bacteria	Firmicutes	Clostridia	Clostridiales	Ruminococcaceae	Subdoligranulum	NA
1684	OTU_2495	1	0	0.11	Bacteria	Bacteroidetes	Bacteroidia	Sphingobacteriales	Sphingobacteriaceae	Solitalea	NA
1685	OTU_2496	1	0	0.54	Bacteria	Proteobacteria	Gammaproteobacteria	Diplorickettsiales	Diplorickettsiaceae	OTU_2496	NA
1686	OTU_2498	4	0	0.24	Bacteria	Bacteroidetes	Bacteroidia	Chitinophagales	Saprospiraceae	OTU_2498	NA
1687	OTU_25	96	47	2.96	Bacteria	Bacteroidetes	Bacteroidia	Flavobacteriales	Flavobacteriaceae	Flavobacterium	NA
1688	OTU_250	22	1	0.24	Bacteria	Firmicutes	Negativicutes	Selenomonadales	Veillonellaceae	Selenomonas 3	NA
1689	OTU_2500	1	0	0.43	Bacteria	Proteobacteria	Deltaproteobacteria	Oligoflexales	Oligoflexaceae	OTU_2500	NA
1690	OTU_2501	2	0	0.01	Bacteria	Acidobacteria	Holophagae	Holophagales	Holophagaceae	NA	OTU_2501
1691	OTU_2502	1	0	0.28	Bacteria	Bacteroidetes	Bacteroidia	Flavobacteriales	Flavobacteriaceae	Flavobacterium	NA
1692	OTU_2503	1	0	0.23	Bacteria	Bacteroidetes	Bacteroidia	Flavobacteriales	Flavobacteriaceae	Flavobacterium	NA
1693	OTU_2504	3	0	0.3	Bacteria	Proteobacteria	Alphaproteobacteria	Sphingomonadales	Sphingomonadaceae	Altererythrobacter	NA
1694	OTU_2505	1	0	0.6	Bacteria	Chloroflexi	Anaerolineae	NA	OTU_2505	OTU_2505	OTU_2505
1695	OTU_2506	1	0	0.41	Bacteria	Bacteroidetes	Bacteroidia	Chitinophagales	Chitinophagaceae	Niabella	NA
1696	OTU_2507	1	0	0.83	Bacteria	Acidobacteria	Blastocatellia (Subgroup 4)	Blastocatellales	Blastocatellaceae	NA	OTU_2507
1697	OTU_2508	1	0	0.54	Bacteria	Chloroflexi	Chloroflexia	Chloroflexales	Roseiflexaceae	OTU_2508	NA
1698	OTU_2509	2	0	0.21	Bacteria	Proteobacteria	Gammaproteobacteria	Gammaproteobacteria Incertae Sedis	Unknown Family	Acidibacter	NA
1699	OTU_251	3	1	2.79	Bacteria	Epsilonbacteraeota	Campylobacteria	Campylobacterales	Helicobacteraceae	Helicobacter	NA
1700	OTU_2510	1	0	0.43	Bacteria	Patescibacteria	Saccharimonadia	Saccharimonadales	NA	OTU_2510	OTU_2510
1701	OTU_2511	5	0	0.08	Bacteria	Bacteroidetes	Bacteroidia	Bacteroidales	Dysgonomonadaceae	OTU_2511	NA
1702	OTU_2513	3	0	0.13	Bacteria	Bacteroidetes	Bacteroidia	Bacteroidales	Rikenellaceae	NA	OTU_2513
1703	OTU_2514	1	0	0.47	Bacteria	Firmicutes	Bacilli	Bacillales	Bacillaceae	Bacillus	NA
1704	OTU_2515	1	0	0.29	Bacteria	Proteobacteria	Deltaproteobacteria	Oligoflexales	0319-6G20	NA	OTU_2515
1705	OTU_2516	4	0	0.19	Bacteria	Proteobacteria	Gammaproteobacteria	Betaproteobacteriales	Neisseriaceae	OTU_2516	NA
1706	OTU_2517	1	0	0.45	Bacteria	Firmicutes	Clostridia	Clostridiales	NA	OTU_2517	OTU_2517
1707	OTU_2518	1	0	0.39	Bacteria	Proteobacteria	Alphaproteobacteria	NA	OTU_2518	OTU_2518	OTU_2518
1708	OTU_2519	3	0	0.17	Bacteria	Proteobacteria	Alphaproteobacteria	Caulobacterales	Hyphomonadaceae	Hirschia	NA
1709	OTU_252	16	1	0.4	Bacteria	Proteobacteria	Alphaproteobacteria	Sphingomonadales	Sphingomonadaceae	Sphingomonas	NA
1710	OTU_2520	2	0	0.3	Bacteria	Patescibacteria	Gracilibacteria	Absconditabacteriales (SR1)	NA	OTU_2520	OTU_2520
1711	OTU_2521	9	0	0.12	Bacteria	Proteobacteria	Gammaproteobacteria	Enterobacteriales	Enterobacteriaceae	Citrobacter	NA
1712	OTU_2522	1	0	0.91	Bacteria	Fibrobacteres	Fibrobacteria	Fibrobacterales	Fibrobacteraceae	OTU_2522	NA
1713	OTU_2523	1	0	0.21	Bacteria	Firmicutes	Bacilli	Bacillales	Family XI	Gemella	NA
1714	OTU_2524	3	1	0.65	Bacteria	Actinobacteria	Actinobacteria	Micrococcales	Microbacteriaceae	NA	OTU_2524
1715	OTU_2526	3	0	0.17	Bacteria	Patescibacteria	Gracilibacteria	Absconditabacteriales (SR1)	NA	OTU_2526	OTU_2526
1716	OTU_2528	4	0	0.12	Bacteria	Bacteroidetes	Bacteroidia	Flavobacteriales	Flavobacteriaceae	Flavobacterium	NA
1717	OTU_2529	1	0	0.21	Bacteria	Bacteroidetes	Bacteroidia	Cytophagales	Spirosomaceae	Pseudarcicella	NA
1718	OTU_253	29	1	0.21	Bacteria	Proteobacteria	Gammaproteobacteria	Betaproteobacteriales	Burkholderiaceae	Rhizobacter	NA
1719	OTU_2530	5	0	0.06	Bacteria	Proteobacteria	Gammaproteobacteria	Gammaproteobacteria Incertae Sedis	Unknown Family	Candidatus Ovatusbacter	NA
1720	OTU_2533	1	0	0.42	Bacteria	Proteobacteria	Deltaproteobacteria	Oligoflexales	0319-6G20	NA	OTU_2533
1721	OTU_2534	4	0	0.11	Bacteria	Patescibacteria	Saccharimonadia	Saccharimonadales	NA	OTU_2534	OTU_2534
1722	OTU_2535	1	0	0.6	Bacteria	Bacteroidetes	Ignavibacteria	OPB56	NA	OTU_2535	OTU_2535
1723	OTU_2536	2	0	0.24	Bacteria	Bacteroidetes	Bacteroidia	Cytophagales	Spirosomaceae	Dyadobacter	NA
1724	OTU_2537	1	0	0.52	Bacteria	Actinobacteria	Acidimicrobiia	Microtrichales	OTU_2537	NA	OTU_2537
1725	OTU_2538	1	0	0.51	Bacteria	Firmicutes	Clostridia	Clostridiales	NA	OTU_2538	OTU_2538
1726	OTU_2539	2	0	0.3	Bacteria	Bacteroidetes	Bacteroidia	Cytophagales	Spirosomaceae	Emticicia	NA
1727	OTU_254	24	0	0.23	Bacteria	Proteobacteria	Gammaproteobacteria	Betaproteobacteriales	Burkholderiaceae	Variovorax	NA
1728	OTU_2540	3	0	0.18	Bacteria	Firmicutes	Clostridia	Clostridiales	Lachnospiraceae	NA	OTU_2540
1729	OTU_2541	1	0	0.38	Bacteria	Firmicutes	Clostridia	Clostridiales	Lachnospiraceae	Blautia	NA
1730	OTU_2542	3	0	0.14	Bacteria	Patescibacteria	Parcubacteria	NA	OTU_2542	OTU_2542	OTU_2542
1731	OTU_2543	3	0	0.19	Bacteria	Proteobacteria	Alphaproteobacteria	Rhizobiales	Beijerinckiaceae	alphaI cluster	NA
1732	OTU_2544	1	0	0.29	Bacteria	Bacteroidetes	Bacteroidia	Flavobacteriales	Flavobacteriaceae	Flavobacterium	NA
1733	OTU_2545	3	0	0.15	Bacteria	Patescibacteria	Saccharimonadia	Saccharimonadales	NA	OTU_2545	OTU_2545
1734	OTU_2546	1	0	0.42	Bacteria	Proteobacteria	Alphaproteobacteria	Rhizobiales	Stappiaceae	Pannonibacter	NA
1735	OTU_2547	2	0	0.24	Bacteria	Patescibacteria	Gracilibacteria	Absconditabacteriales (SR1)	NA	OTU_2547	OTU_2547
1736	OTU_2548	2	0	0.27	Bacteria	Proteobacteria	Gammaproteobacteria	Betaproteobacteriales	Burkholderiaceae	NA	OTU_2548
1737	OTU_2549	1	0	0.98	Bacteria	Actinobacteria	Actinobacteria	Frankiales	Frankiaceae	Jatrophihabitans	NA
1738	OTU_255	31	1	0.27	Bacteria	Bacteroidetes	Bacteroidia	Flavobacteriales	Flavobacteriaceae	Capnocytophaga	NA
1739	OTU_2550	7	0	0.07	Bacteria	Patescibacteria	Parcubacteria	Candidatus Kaiserbacteria	NA	OTU_2550	OTU_2550
1740	OTU_2551	4	0	0.09	Bacteria	Actinobacteria	Actinobacteria	Corynebacteriales	Corynebacteriaceae	Corynebacterium 1	NA
1741	OTU_2552	2	0	0.17	Bacteria	Firmicutes	Bacilli	Lactobacillales	Leuconostocaceae	Leuconostoc	NA
1742	OTU_2554	4	0	0.07	Bacteria	Patescibacteria	Saccharimonadia	Saccharimonadales	NA	OTU_2554	OTU_2554
1743	OTU_2555	1	0	0.85	Bacteria	Proteobacteria	Deltaproteobacteria	Bdellovibrionales	Bdellovibrionaceae	Bdellovibrio	NA
1744	OTU_2556	3	0	0.2	Bacteria	Patescibacteria	Saccharimonadia	Saccharimonadales	NA	OTU_2556	OTU_2556
1745	OTU_2557	6	0	0.11	Bacteria	Nitrospirae	Nitrospira	Nitrospirales	Nitrospiraceae	Nitrospira	NA
1746	OTU_2559	1	0	0.73	Bacteria	Proteobacteria	Alphaproteobacteria	NA	OTU_2559	OTU_2559	OTU_2559
1747	OTU_256	13	3	0.53	Bacteria	Firmicutes	Bacilli	Bacillales	Staphylococcaceae	Staphylococcus	NA
1748	OTU_2560	3	0	0.12	Bacteria	Patescibacteria	Saccharimonadia	Saccharimonadales	NA	OTU_2560	OTU_2560
1749	OTU_2561	1	0	0.51	Bacteria	Proteobacteria	Deltaproteobacteria	SAR324 clade(Marine group B)	NA	OTU_2561	OTU_2561
1750	OTU_2562	2	0	0.21	Bacteria	Firmicutes	Clostridia	Clostridiales	Lachnospiraceae	OTU_2562	NA
1751	OTU_2563	1	0	0.31	Bacteria	Elusimicrobia	Elusimicrobia	Lineage IV	NA	OTU_2563	OTU_2563
1752	OTU_2564	1	0	0.37	Bacteria	Firmicutes	Erysipelotrichia	Erysipelotrichales	Erysipelotrichaceae	Erysipelothrix	NA
1753	OTU_2565	2	0	0.43	Bacteria	Bacteroidetes	Bacteroidia	Flavobacteriales	Flavobacteriaceae	Flavobacterium	NA
1754	OTU_2566	1	0	0.47	Bacteria	Chloroflexi	Chloroflexia	Chloroflexales	Roseiflexaceae	OTU_2566	NA
1755	OTU_2567	1	0	0.34	Bacteria	Proteobacteria	Alphaproteobacteria	Rickettsiales	SM2D12	NA	OTU_2567
1756	OTU_2568	1	0	0.33	Bacteria	Proteobacteria	Gammaproteobacteria	Xanthomonadales	Rhodanobacteraceae	Rhodanobacter	NA
1757	OTU_2569	1	1	1.04	Bacteria	Firmicutes	Clostridia	Clostridiales	Clostridiaceae 1	Clostridium sensu stricto 1	NA
1758	OTU_257	17	4	0.44	Bacteria	Proteobacteria	Gammaproteobacteria	Betaproteobacteriales	NA	OTU_257	OTU_257
1759	OTU_2570	1	1	1.2	Bacteria	Firmicutes	Clostridia	Clostridiales	Lachnospiraceae	NA	OTU_2570
1760	OTU_2571	1	0	0.6	Bacteria	Proteobacteria	Alphaproteobacteria	Rhodobacterales	Rhodobacteraceae	Rubellimicrobium	NA
1761	OTU_2572	1	0	0.08	Bacteria	Proteobacteria	Deltaproteobacteria	Bdellovibrionales	Bdellovibrionaceae	Bdellovibrio	NA
1762	OTU_2573	3	0	0.06	Bacteria	Proteobacteria	Gammaproteobacteria	Betaproteobacteriales	Neisseriaceae	NA	OTU_2573
1763	OTU_2574	8	0	0.04	Bacteria	Proteobacteria	Gammaproteobacteria	Betaproteobacteriales	Burkholderiaceae	Alcaligenes	NA
1764	OTU_2575	1	0	0.26	Bacteria	Actinobacteria	Thermoleophilia	Solirubrobacterales	NA	OTU_2575	OTU_2575
1765	OTU_2576	2	0	0.24	Bacteria	Bacteroidetes	Bacteroidia	Chitinophagales	Chitinophagaceae	Sediminibacterium	NA
1766	OTU_2577	2	0	0.12	Bacteria	Bacteroidetes	Bacteroidia	Cytophagales	Microscillaceae	OTU_2577	NA
1767	OTU_2578	1	0	0.35	Bacteria	Dependentiae	Babeliae	Babeliales	UBA12409	NA	OTU_2578
1768	OTU_2579	1	0	0.41	Bacteria	Proteobacteria	Gammaproteobacteria	NA	OTU_2579	OTU_2579	OTU_2579
1769	OTU_258	38	4	0.37	Bacteria	Patescibacteria	Saccharimonadia	Saccharimonadales	Saccharimonadaceae	NA	OTU_258
1770	OTU_2580	1	0	0.29	Bacteria	Dependentiae	Babeliae	Babeliales	NA	OTU_2580	OTU_2580
1771	OTU_2582	8	0	0.04	Bacteria	Firmicutes	Clostridia	Clostridiales	Eubacteriaceae	Pseudoramibacter	NA
1772	OTU_2583	1	0	0.53	Bacteria	Actinobacteria	Actinobacteria	Frankiales	Cryptosporangiaceae	Fodinicola	NA
1773	OTU_2584	6	0	0.11	Bacteria	Patescibacteria	Parcubacteria	Candidatus Moranbacteria	NA	OTU_2584	OTU_2584
1774	OTU_2585	1	0	0.49	Bacteria	Chloroflexi	Anaerolineae	SBR1031	NA	OTU_2585	OTU_2585
1775	OTU_2586	1	0	0.38	Bacteria	Proteobacteria	Gammaproteobacteria	Diplorickettsiales	Diplorickettsiaceae	OTU_2586	NA
1776	OTU_2587	9	2	0.68	Bacteria	Firmicutes	Bacilli	Lactobacillales	Streptococcaceae	Streptococcus	NA
1777	OTU_2588	1	0	0.46	Bacteria	Patescibacteria	Parcubacteria	NA	OTU_2588	OTU_2588	OTU_2588
1778	OTU_2589	4	0	0.11	Bacteria	Patescibacteria	Saccharimonadia	Saccharimonadales	NA	OTU_2589	OTU_2589
1779	OTU_259	25	1	0.19	Bacteria	Bacteroidetes	Bacteroidia	Bacteroidales	Bacteroidaceae	Bacteroides	NA
1780	OTU_2590	4	0	0.11	Bacteria	Chloroflexi	Anaerolineae	SBR1031	A4b	NA	OTU_2590
1781	OTU_2591	1	0	0.13	Bacteria	Patescibacteria	Microgenomatia	Candidatus Roizmanbacteria	NA	OTU_2591	OTU_2591
1782	OTU_2593	1	0	0.4	Bacteria	Actinobacteria	Actinobacteria	Kineosporiales	Kineosporiaceae	Quadrisphaera	NA
1783	OTU_2594	2	0	0.22	Bacteria	Bacteroidetes	Bacteroidia	Chitinophagales	Chitinophagaceae	Dinghuibacter	NA
1784	OTU_2595	1	0	0.27	Bacteria	Actinobacteria	Actinobacteria	Micrococcales	Microbacteriaceae	Agrococcus	NA
1785	OTU_2596	1	0	0.98	Bacteria	Actinobacteria	Acidimicrobiia	Microtrichales	Ilumatobacteraceae	Ilumatobacter	NA
1786	OTU_2597	2	0	0.26	Bacteria	Actinobacteria	Actinobacteria	Frankiales	Cryptosporangiaceae	Fodinicola	NA
1787	OTU_2598	9	0	0.07	Bacteria	Firmicutes	Negativicutes	Selenomonadales	Veillonellaceae	Selenomonas 3	NA
1788	OTU_2599	13	0	0.06	Bacteria	Firmicutes	Clostridia	Clostridiales	Lachnospiraceae	Fusicatenibacter	NA
1789	OTU_26	134	23	1.12	Bacteria	Firmicutes	Bacilli	Lactobacillales	Carnobacteriaceae	Granulicatella	NA
1790	OTU_2600	12	1	0.27	Bacteria	Proteobacteria	Gammaproteobacteria	Betaproteobacteriales	Burkholderiaceae	Duganella	NA
1791	OTU_2601	3	0	0.26	Bacteria	Firmicutes	Clostridia	Clostridiales	Clostridiaceae 1	NA	OTU_2601
1792	OTU_2602	3	0	0.3	Bacteria	Patescibacteria	Saccharimonadia	Saccharimonadales	NA	OTU_2602	OTU_2602
1793	OTU_2603	4	0	0.16	Bacteria	Proteobacteria	Deltaproteobacteria	Oligoflexales	Oligoflexaceae	Oligoflexus	NA
1794	OTU_2604	2	0	0.19	Bacteria	Patescibacteria	Gracilibacteria	NA	OTU_2604	OTU_2604	OTU_2604
1795	OTU_2605	1	0	0.48	Bacteria	Proteobacteria	Gammaproteobacteria	Legionellales	Legionellaceae	Legionella	NA
1796	OTU_2606	1	0	0.33	Bacteria	Cyanobacteria	Oxyphotobacteria	Synechococcales	Cyanobiaceae	Cyanobium PCC-6307	NA
1797	OTU_2607	5	0	0.07	Bacteria	Acidobacteria	Blastocatellia (Subgroup 4)	Blastocatellales	Blastocatellaceae	Blastocatella	NA
1798	OTU_2608	1	0	0.33	Bacteria	Firmicutes	Clostridia	Clostridiales	Ruminococcaceae	NA	OTU_2608
1799	OTU_2609	2	0	0.39	Bacteria	Proteobacteria	Gammaproteobacteria	Betaproteobacteriales	Burkholderiaceae	Schlegelella	NA
1800	OTU_261	16	2	0.73	Bacteria	Firmicutes	Bacilli	Bacillales	Bacillaceae	Anoxybacillus	NA
1801	OTU_2610	1	0	0.41	Bacteria	Bacteroidetes	Bacteroidia	Bacteroidales	Bacteroidaceae	Bacteroides	NA
1802	OTU_2611	1	0	0.45	Bacteria	Patescibacteria	NA	OTU_2611	OTU_2611	OTU_2611	OTU_2611
1803	OTU_2613	1	0	0.44	Bacteria	Bacteroidetes	Bacteroidia	Bacteroidales	Rikenellaceae	Alistipes	NA
1804	OTU_2614	1	0	0.32	Bacteria	Patescibacteria	ABY1	NA	OTU_2614	OTU_2614	OTU_2614
1805	OTU_2615	2	1	0.57	Bacteria	Cyanobacteria	Melainabacteria	Gastranaerophilales	NA	OTU_2615	OTU_2615
1806	OTU_2616	1	0	0.14	Bacteria	Firmicutes	Bacilli	Lactobacillales	Lactobacillaceae	Lactobacillus	NA
1807	OTU_2617	1	0	0.28	Bacteria	Proteobacteria	Alphaproteobacteria	NA	OTU_2617	OTU_2617	OTU_2617
1808	OTU_2618	1	0	0.05	Bacteria	Patescibacteria	Saccharimonadia	Saccharimonadales	NA	OTU_2618	OTU_2618
1809	OTU_262	56	3	0.29	Bacteria	Proteobacteria	Gammaproteobacteria	Pseudomonadales	Moraxellaceae	Acinetobacter	NA
1810	OTU_2620	7	0	0.02	Bacteria	Bacteroidetes	Bacteroidia	Chitinophagales	OTU_2620	NA	OTU_2620
1811	OTU_2621	1	0	0.56	Bacteria	Proteobacteria	NA	OTU_2621	OTU_2621	OTU_2621	OTU_2621
1812	OTU_2622	1	0	0.74	Bacteria	Firmicutes	Bacilli	Lactobacillales	Streptococcaceae	Streptococcus	NA
1813	OTU_2623	2	0	0.31	Bacteria	Proteobacteria	Alphaproteobacteria	Paracaedibacterales	Paracaedibacteraceae	Candidatus Paracaedibacter	NA
1814	OTU_2624	3	0	0.11	Bacteria	Proteobacteria	Deltaproteobacteria	Myxococcales	Sandaracinaceae	OTU_2624	NA
1815	OTU_2626	1	0	0.47	Bacteria	Proteobacteria	Gammaproteobacteria	Diplorickettsiales	Diplorickettsiaceae	Aquicella	NA
1816	OTU_2627	1	0	0.31	Bacteria	Patescibacteria	Gracilibacteria	Candidatus Peribacteria	NA	OTU_2627	OTU_2627
1817	OTU_2628	2	0	0.5	Bacteria	Bacteroidetes	Bacteroidia	Chitinophagales	Chitinophagaceae	NA	OTU_2628
1818	OTU_2629	1	0	0.32	Bacteria	Bacteroidetes	Bacteroidia	NA	OTU_2629	OTU_2629	OTU_2629
1819	OTU_263	10	1	0.92	Bacteria	Firmicutes	Bacilli	Lactobacillales	Lactobacillaceae	Lactobacillus	NA
1820	OTU_2630	1	0	0.02	Bacteria	Proteobacteria	Gammaproteobacteria	Betaproteobacteriales	Nitrosomonadaceae	MND1	NA
1821	OTU_2631	4	0	0.17	Bacteria	Patescibacteria	Gracilibacteria	NA	OTU_2631	OTU_2631	OTU_2631
1822	OTU_2632	5	0	0.13	Bacteria	Chloroflexi	Anaerolineae	Anaerolineales	Anaerolineaceae	OTU_2632	NA
1823	OTU_2633	1	0	0.3	Bacteria	Proteobacteria	Alphaproteobacteria	Rhodospirillales	OTU_2633	NA	OTU_2633
1824	OTU_2634	2	0	0.24	Bacteria	Proteobacteria	Gammaproteobacteria	Xanthomonadales	Xanthomonadaceae	Stenotrophomonas	NA
1825	OTU_2635	5	0	0.1	Bacteria	Proteobacteria	Gammaproteobacteria	Betaproteobacteriales	Methylophilaceae	Methylotenera	NA
1826	OTU_2636	5	0	0.23	Bacteria	Firmicutes	Bacilli	Lactobacillales	Streptococcaceae	Streptococcus	NA
1827	OTU_2638	4	0	0.1	Bacteria	Fusobacteria	Fusobacteriia	Fusobacteriales	Leptotrichiaceae	NA	OTU_2638
1828	OTU_2639	45	0	0.06	Bacteria	Bacteroidetes	Bacteroidia	Bacteroidales	Prevotellaceae	Prevotella 7	NA
1829	OTU_264	19	1	0.24	Bacteria	Proteobacteria	Gammaproteobacteria	Betaproteobacteriales	Hydrogenophilaceae	Hydrogenophilus	NA
1830	OTU_2640	2	0	0.16	Bacteria	Proteobacteria	Alphaproteobacteria	Sphingomonadales	Sphingomonadaceae	Sphingobium	NA
1831	OTU_2641	1	0	0.34	Bacteria	Proteobacteria	Deltaproteobacteria	NA	OTU_2641	OTU_2641	OTU_2641
1832	OTU_2642	19	1	0.16	Bacteria	Proteobacteria	Deltaproteobacteria	Bdellovibrionales	Bdellovibrionaceae	Bdellovibrio	NA
1833	OTU_2643	5	0	0.07	Bacteria	Spirochaetes	Leptospirae	Leptospirales	Leptospiraceae	Turneriella	NA
1834	OTU_2644	1	0	0.23	Bacteria	Bacteroidetes	Bacteroidia	Chitinophagales	Saprospiraceae	OTU_2644	NA
1835	OTU_2646	1	0	0.31	Bacteria	Actinobacteria	Actinobacteria	Micrococcales	Dermabacteraceae	Brachybacterium	NA
1836	OTU_2647	2	0	0.19	Bacteria	Actinobacteria	Actinobacteria	Micrococcales	Microbacteriaceae	NA	OTU_2647
1837	OTU_2648	3	0	0.15	Bacteria	Patescibacteria	Saccharimonadia	Saccharimonadales	NA	OTU_2648	OTU_2648
1838	OTU_2649	2	0	0.22	Bacteria	Proteobacteria	Gammaproteobacteria	Betaproteobacteriales	TRA3-20	NA	OTU_2649
1839	OTU_265	46	1	0.22	Bacteria	Actinobacteria	Actinobacteria	Micrococcales	Microbacteriaceae	Microbacterium	NA
1840	OTU_2650	1	0	0.3	Bacteria	Firmicutes	Clostridia	Clostridiales	Lachnospiraceae	[Eubacterium] hallii group	NA
1841	OTU_2651	1	0	0.27	Bacteria	Patescibacteria	Saccharimonadia	Saccharimonadales	NA	OTU_2651	OTU_2651
1842	OTU_2652	2	0	0.18	Bacteria	Actinobacteria	Actinobacteria	Micrococcales	Microbacteriaceae	Lysinimonas	NA
1843	OTU_2654	1	0	0.35	Bacteria	Patescibacteria	Gracilibacteria	Candidatus Peribacteria	NA	OTU_2654	OTU_2654
1844	OTU_2655	6	0	0.09	Bacteria	Bacteroidetes	Bacteroidia	Bacteroidales	Porphyromonadaceae	Porphyromonas	NA
1845	OTU_2656	2	0	0.18	Bacteria	Patescibacteria	Parcubacteria	NA	OTU_2656	OTU_2656	OTU_2656
1846	OTU_2657	6	0	0.18	Bacteria	Firmicutes	Bacilli	Bacillales	Bacillaceae	Bacillus	NA
1847	OTU_2658	3	0	0.07	Bacteria	Gemmatimonadetes	Gemmatimonadetes	Gemmatimonadales	Gemmatimonadaceae	Gemmatimonas	NA
1848	OTU_2659	2	0	0.25	Bacteria	Patescibacteria	Berkelbacteria	NA	OTU_2659	OTU_2659	OTU_2659
1849	OTU_266	28	3	0.35	Bacteria	Proteobacteria	Gammaproteobacteria	Betaproteobacteriales	Methylophilaceae	Methylophilus	NA
1850	OTU_2660	1	0	0.34	Bacteria	Proteobacteria	Deltaproteobacteria	Myxococcales	Sandaracinaceae	OTU_2660	NA
1851	OTU_2661	2	0	0.57	Bacteria	Firmicutes	Clostridia	Clostridiales	Lachnospiraceae	Lachnoclostridium 5	NA
1852	OTU_2662	3	0	0.1	Bacteria	Bacteroidetes	Bacteroidia	Bacteroidales	Paludibacteraceae	Paludibacter	NA
1853	OTU_2663	2	0	0.34	Bacteria	Spirochaetes	Leptospirae	Leptospirales	Leptospiraceae	Leptospira	NA
1854	OTU_2664	2	0	0.26	Bacteria	Bacteroidetes	Bacteroidia	Chitinophagales	OTU_2664	NA	OTU_2664
1855	OTU_2665	1	0	0.02	Bacteria	Bacteroidetes	Bacteroidia	Flavobacteriales	Flavobacteriaceae	Flavobacterium	NA
1856	OTU_2666	2	0	0.2	Bacteria	Acidobacteria	Subgroup 6	NA	OTU_2666	OTU_2666	OTU_2666
1857	OTU_2667	1	0	0.52	Bacteria	Bacteroidetes	Bacteroidia	Flavobacteriales	Flavobacteriaceae	NA	OTU_2667
1858	OTU_2668	1	0	0.54	Bacteria	Firmicutes	Bacilli	Bacillales	NA	OTU_2668	OTU_2668
1859	OTU_267	43	3	0.29	Bacteria	Actinobacteria	Actinobacteria	Corynebacteriales	Corynebacteriaceae	Corynebacterium 1	NA
1860	OTU_2670	1	0	0.35	Bacteria	Actinobacteria	Coriobacteriia	Coriobacteriales	Eggerthellaceae	Enterorhabdus	NA
1861	OTU_2671	19	4	0.98	Bacteria	Bacteroidetes	Bacteroidia	Bacteroidales	Porphyromonadaceae	Porphyromonas	NA
1862	OTU_2672	1	0	0.24	Bacteria	Patescibacteria	Saccharimonadia	Saccharimonadales	NA	OTU_2672	OTU_2672
1863	OTU_2674	4	0	0.08	Bacteria	Deinococcus-Thermus	Deinococci	Thermales	Thermaceae	Thermus	NA
1864	OTU_2675	2	0	0.09	Bacteria	Actinobacteria	Actinobacteria	Bifidobacteriales	Bifidobacteriaceae	NA	OTU_2675
1865	OTU_2676	2	0	0.22	Bacteria	Spirochaetes	Spirochaetia	Spirochaetales	Spirochaetaceae	Treponema 2	NA
1866	OTU_2677	1	0	0.32	Bacteria	Proteobacteria	Alphaproteobacteria	NA	OTU_2677	OTU_2677	OTU_2677
1867	OTU_2679	2	0	0.17	Bacteria	Patescibacteria	Parcubacteria	Candidatus Staskawiczbacteria	NA	OTU_2679	OTU_2679
1868	OTU_268	8	2	2.03	Bacteria	Proteobacteria	Gammaproteobacteria	Pasteurellales	Pasteurellaceae	Haemophilus	NA
1869	OTU_2680	1	0	0.42	Bacteria	Proteobacteria	NA	OTU_2680	OTU_2680	OTU_2680	OTU_2680
1870	OTU_2681	2	0	0.44	Bacteria	Proteobacteria	Gammaproteobacteria	Betaproteobacteriales	Burkholderiaceae	Rhodoferax	NA
1871	OTU_2682	1	0	0.38	Bacteria	Actinobacteria	Acidimicrobiia	IMCC26256	NA	OTU_2682	OTU_2682
1872	OTU_2683	1	0	0.53	Bacteria	Acidobacteria	Subgroup 6	NA	OTU_2683	OTU_2683	OTU_2683
1873	OTU_2684	6	0	0.14	Bacteria	Proteobacteria	Gammaproteobacteria	Betaproteobacteriales	Burkholderiaceae	Hydrogenophaga	NA
1874	OTU_2685	1	0	0.48	Bacteria	Firmicutes	Bacilli	Bacillales	Bacillaceae	Ureibacillus	NA
1875	OTU_2686	1	0	0.44	Bacteria	Firmicutes	Clostridia	Clostridiales	Lachnospiraceae	Lachnospiraceae FCS020 group	NA
1876	OTU_2688	1	0	0.65	Bacteria	Proteobacteria	Alphaproteobacteria	Rhizobiales	Rhizobiaceae	Ochrobactrum	NA
1877	OTU_2689	1	0	0.27	Bacteria	Proteobacteria	Deltaproteobacteria	Bdellovibrionales	Bdellovibrionaceae	Bdellovibrio	NA
1878	OTU_269	7	2	0.72	Bacteria	Actinobacteria	Actinobacteria	Micrococcales	Dermabacteraceae	Dermabacter	NA
1879	OTU_2690	1	0	0.26	Bacteria	Proteobacteria	Deltaproteobacteria	Oligoflexales	0319-6G20	NA	OTU_2690
1880	OTU_2691	2	0	0.24	Bacteria	Proteobacteria	Deltaproteobacteria	Myxococcales	bacteriap25	NA	OTU_2691
1881	OTU_2692	1	0	0.01	Bacteria	Actinobacteria	Actinobacteria	Frankiales	Cryptosporangiaceae	Fodinicola	NA
1882	OTU_2693	1	0	0.26	Bacteria	Proteobacteria	Gammaproteobacteria	Legionellales	Legionellaceae	Legionella	NA
1883	OTU_2694	1	0	0.33	Bacteria	Spirochaetes	Spirochaetia	Spirochaetales	Spirochaetaceae	OTU_2694	NA
1884	OTU_2695	1	0	0.25	Bacteria	Firmicutes	Clostridia	Clostridiales	Ruminococcaceae	Ruminococcaceae UCG-014	NA
1885	OTU_2696	1	0	0.2	Bacteria	Proteobacteria	Deltaproteobacteria	Bdellovibrionales	Bdellovibrionaceae	OM27 clade	NA
1886	OTU_2698	3	0	0.21	Bacteria	Patescibacteria	Saccharimonadia	Saccharimonadales	NA	OTU_2698	OTU_2698
1887	OTU_2699	2	0	0.21	Bacteria	Proteobacteria	Gammaproteobacteria	Cellvibrionales	Cellvibrionaceae	Cellvibrio	NA
1888	OTU_27	140	74	2.29	Bacteria	Bacteroidetes	Bacteroidia	Bacteroidales	Prevotellaceae	Prevotella 6	NA
1889	OTU_270	18	1	0.62	Bacteria	Bacteroidetes	Bacteroidia	Bacteroidales	Porphyromonadaceae	Porphyromonas	NA
1890	OTU_2700	1	0	0.23	Bacteria	Bacteroidetes	Bacteroidia	Cytophagales	Spirosomaceae	Arcicella	NA
1891	OTU_2701	1	0	0.23	Bacteria	Proteobacteria	Gammaproteobacteria	Betaproteobacteriales	Burkholderiaceae	NA	OTU_2701
1892	OTU_2702	3	0	0.22	Bacteria	Proteobacteria	Gammaproteobacteria	Betaproteobacteriales	Burkholderiaceae	OTU_2702	NA
1893	OTU_2703	1	0	0.37	Bacteria	Dependentiae	Babeliae	Babeliales	Vermiphilaceae	NA	OTU_2703
1894	OTU_2704	1	0	0.07	Bacteria	Patescibacteria	Parcubacteria	Candidatus Kaiserbacteria	NA	OTU_2704	OTU_2704
1895	OTU_2705	6	0	0.13	Bacteria	Proteobacteria	Gammaproteobacteria	Betaproteobacteriales	Burkholderiaceae	Noviherbaspirillum	NA
1896	OTU_2706	1	0	0.5	Bacteria	Elusimicrobia	Lineage IIa	NA	OTU_2706	OTU_2706	OTU_2706
1897	OTU_2709	4	0	0.2	Bacteria	Patescibacteria	Saccharimonadia	Saccharimonadales	Saccharimonadaceae	NA	OTU_2709
1898	OTU_2710	1	0	0.31	Bacteria	Proteobacteria	Gammaproteobacteria	Legionellales	Legionellaceae	Legionella	NA
1899	OTU_2711	1	0	0.32	Bacteria	Patescibacteria	Parcubacteria	Candidatus Kaiserbacteria	NA	OTU_2711	OTU_2711
1900	OTU_2712	3	0	0.25	Bacteria	Firmicutes	Clostridia	Clostridiales	Ruminococcaceae	Faecalibacterium	NA
1901	OTU_2713	2	0	0.22	Bacteria	Bacteroidetes	Bacteroidia	Bacteroidales	Prevotellaceae	NA	OTU_2713
1902	OTU_2714	1	0	0.47	Bacteria	Actinobacteria	Actinobacteria	Propionibacteriales	Nocardioidaceae	Nocardioides	NA
1903	OTU_2715	1	0	0.49	Bacteria	Bacteroidetes	Bacteroidia	Bacteroidales	Rikenellaceae	Alistipes	NA
1904	OTU_2716	8	0	0.08	Bacteria	Firmicutes	Negativicutes	Selenomonadales	Veillonellaceae	Pelosinus	NA
1905	OTU_2717	10	0	0.12	Bacteria	Actinobacteria	Actinobacteria	PeM15	NA	OTU_2717	OTU_2717
1906	OTU_2718	2	0	0.1	Bacteria	Patescibacteria	Parcubacteria	NA	OTU_2718	OTU_2718	OTU_2718
1907	OTU_2719	3	0	0.09	Bacteria	Proteobacteria	Deltaproteobacteria	Myxococcales	Haliangiaceae	Haliangium	NA
1908	OTU_272	4	1	0.6	Bacteria	Bacteroidetes	Bacteroidia	Bacteroidales	Prevotellaceae	Prevotella	NA
1909	OTU_2720	1	0	0.19	Bacteria	Acidobacteria	Acidobacteriia	Subgroup 2	NA	OTU_2720	OTU_2720
1910	OTU_2722	1	0	0.18	Bacteria	Bacteroidetes	Bacteroidia	Bacteroidales	Prevotellaceae	Prevotellaceae NK3B31 group	NA
1911	OTU_2723	1	0	0.3	Bacteria	Patescibacteria	Parcubacteria	NA	OTU_2723	OTU_2723	OTU_2723
1912	OTU_2725	1	0	0.23	Bacteria	Firmicutes	Clostridia	Clostridiales	Peptostreptococcaceae	NA	OTU_2725
1913	OTU_2726	1	0	0.31	Bacteria	Cyanobacteria	Oxyphotobacteria	Chloroplast	NA	OTU_2726	OTU_2726
1914	OTU_2727	1	0	0.46	Bacteria	Proteobacteria	Deltaproteobacteria	Oligoflexales	0319-6G20	NA	OTU_2727
1915	OTU_2728	1	0	0.46	Bacteria	Bacteroidetes	Bacteroidia	Flavobacteriales	Flavobacteriaceae	Flavobacterium	NA
1916	OTU_2729	2	0	0.41	Bacteria	Proteobacteria	Alphaproteobacteria	Sphingomonadales	Sphingomonadaceae	Novosphingobium	NA
1917	OTU_273	35	1	0.27	Bacteria	Firmicutes	Bacilli	Bacillales	Family XI	Gemella	NA
1918	OTU_2730	1	0	0.08	Bacteria	Bacteroidetes	Bacteroidia	Flavobacteriales	Flavobacteriaceae	Flavobacterium	NA
1919	OTU_2732	1	0	0.34	Bacteria	Cyanobacteria	Melainabacteria	Obscuribacterales	NA	OTU_2732	OTU_2732
1920	OTU_2733	1	0	0.3	Bacteria	Bacteroidetes	Bacteroidia	Sphingobacteriales	env.OPS 17	NA	OTU_2733
1921	OTU_2734	1	0	0.33	Bacteria	Proteobacteria	Alphaproteobacteria	Sphingomonadales	Sphingomonadaceae	Sphingomonas	NA
1922	OTU_2735	1	0	0.34	Bacteria	Proteobacteria	Deltaproteobacteria	NA	OTU_2735	OTU_2735	OTU_2735
1923	OTU_2736	6	0	0.09	Bacteria	Bacteroidetes	Bacteroidia	Bacteroidales	Tannerellaceae	Tannerella	NA
1924	OTU_2738	1	0	0.22	Bacteria	Proteobacteria	Gammaproteobacteria	Betaproteobacteriales	Neisseriaceae	OTU_2738	NA
1925	OTU_2739	2	0	0.18	Bacteria	Proteobacteria	Gammaproteobacteria	NA	OTU_2739	OTU_2739	OTU_2739
1926	OTU_274	25	1	0.23	Bacteria	Proteobacteria	Alphaproteobacteria	Sphingomonadales	Sphingomonadaceae	Novosphingobium	NA
1927	OTU_2742	1	0	0.35	Bacteria	Patescibacteria	Microgenomatia	Candidatus Roizmanbacteria	NA	OTU_2742	OTU_2742
1928	OTU_2743	1	0	0.6	Bacteria	Omnitrophicaeota	NA	OTU_2743	OTU_2743	OTU_2743	OTU_2743
1929	OTU_2744	1	0	0.3	Bacteria	Proteobacteria	Alphaproteobacteria	OTU_2744	NA	OTU_2744	OTU_2744
1930	OTU_2746	4	0	0.06	Bacteria	Bacteroidetes	Bacteroidia	Bacteroidales	NA	OTU_2746	OTU_2746
1931	OTU_2747	1	0	0.26	Bacteria	Patescibacteria	Saccharimonadia	Saccharimonadales	NA	OTU_2747	OTU_2747
1932	OTU_2748	2	0	0.2	Bacteria	Bacteroidetes	Bacteroidia	Bacteroidales	Muribaculaceae	NA	OTU_2748
1933	OTU_2749	2	0	0.25	Bacteria	Proteobacteria	Gammaproteobacteria	Legionellales	Legionellaceae	Legionella	NA
1934	OTU_275	8	1	0.72	Bacteria	Bacteroidetes	Bacteroidia	Bacteroidales	Porphyromonadaceae	Porphyromonas	NA
1935	OTU_2751	1	0	0.31	Bacteria	Proteobacteria	Deltaproteobacteria	Oligoflexales	0319-6G20	NA	OTU_2751
1936	OTU_2752	1	0	0.36	Bacteria	Patescibacteria	Parcubacteria	NA	OTU_2752	OTU_2752	OTU_2752
1937	OTU_2753	2	0	0.13	Bacteria	Dependentiae	Babeliae	Babeliales	NA	OTU_2753	OTU_2753
1938	OTU_2754	1	0	0.29	Bacteria	Spirochaetes	Leptospirae	Leptospirales	Leptospiraceae	Turneriella	NA
1939	OTU_2755	2	0	0.22	Bacteria	Proteobacteria	Deltaproteobacteria	Oligoflexales	Oligoflexaceae	Oligoflexus	NA
1940	OTU_2756	6	0	0.21	Bacteria	Patescibacteria	Saccharimonadia	Saccharimonadales	NA	OTU_2756	OTU_2756
1941	OTU_2757	2	0	0.24	Bacteria	Dependentiae	Babeliae	Babeliales	NA	OTU_2757	OTU_2757
1942	OTU_2758	2	0	0.24	Bacteria	Actinobacteria	Acidimicrobiia	Microtrichales	Ilumatobacteraceae	CL500-29 marine group	NA
1943	OTU_2759	1	0	0.49	Bacteria	Firmicutes	Erysipelotrichia	Erysipelotrichales	Erysipelotrichaceae	Erysipelotrichaceae UCG-004	NA
1944	OTU_276	21	0	0.24	Bacteria	Bacteroidetes	Bacteroidia	Chitinophagales	Chitinophagaceae	NA	OTU_276
1945	OTU_2760	2	1	0.83	Bacteria	Bacteroidetes	Bacteroidia	Bacteroidales	Bacteroidaceae	Bacteroides	NA
1946	OTU_2761	2	0	0.44	Bacteria	Firmicutes	Clostridia	Clostridiales	Family XI	Peptoniphilus	NA
1947	OTU_2762	5	0	0.02	Bacteria	Firmicutes	Bacilli	Lactobacillales	Streptococcaceae	Streptococcus	NA
1948	OTU_2763	13	0	0.2	Bacteria	Proteobacteria	Gammaproteobacteria	Pasteurellales	Pasteurellaceae	Haemophilus	NA
1949	OTU_2764	1	0	0.62	Bacteria	Proteobacteria	Deltaproteobacteria	Oligoflexales	0319-6G20	NA	OTU_2764
1950	OTU_2765	1	0	0.34	Bacteria	Proteobacteria	Deltaproteobacteria	Myxococcales	Sandaracinaceae	OTU_2765	NA
1951	OTU_2766	4	0	0.21	Bacteria	Proteobacteria	Gammaproteobacteria	Betaproteobacteriales	Burkholderiaceae	NA	OTU_2766
1952	OTU_2767	2	0	0.17	Bacteria	Bacteroidetes	Bacteroidia	Flavobacteriales	Flavobacteriaceae	Flavobacterium	NA
1953	OTU_2768	1	0	0.36	Bacteria	Proteobacteria	Deltaproteobacteria	Oligoflexales	0319-6G20	NA	OTU_2768
1954	OTU_2769	1	0	0.37	Bacteria	Proteobacteria	Gammaproteobacteria	Legionellales	Legionellaceae	Legionella	NA
1955	OTU_277	18	2	0.47	Bacteria	Fusobacteria	Fusobacteriia	Fusobacteriales	Leptotrichiaceae	Leptotrichia	NA
1956	OTU_2770	1	0	0.4	Bacteria	Proteobacteria	Gammaproteobacteria	Legionellales	Legionellaceae	Legionella	NA
1957	OTU_2771	2	0	0.14	Bacteria	Proteobacteria	Gammaproteobacteria	Betaproteobacteriales	Burkholderiaceae	Polynucleobacter	NA
1958	OTU_2773	1	0	0.52	Bacteria	Bacteroidetes	Bacteroidia	Chitinophagales	Chitinophagaceae	OTU_2773	NA
1959	OTU_2774	1	0	0.63	Bacteria	Proteobacteria	Alphaproteobacteria	Rickettsiales	Mitochondria	NA	OTU_2774
1960	OTU_2775	1	0	0.37	Bacteria	Proteobacteria	Deltaproteobacteria	NA	OTU_2775	OTU_2775	OTU_2775
1961	OTU_2777	2	0	0.15	Bacteria	Proteobacteria	NA	OTU_2777	OTU_2777	OTU_2777	OTU_2777
1962	OTU_2778	2	0	0.35	Bacteria	Proteobacteria	Gammaproteobacteria	Betaproteobacteriales	Burkholderiaceae	NA	OTU_2778
1963	OTU_278	35	2	0.37	Bacteria	Bacteroidetes	Bacteroidia	Bacteroidales	Prevotellaceae	Prevotella 7	NA
1964	OTU_2780	1	0	0.49	Bacteria	Proteobacteria	Alphaproteobacteria	Rhodobacterales	Rhodobacteraceae	NA	OTU_2780
1965	OTU_2781	56	12	0.79	Bacteria	Proteobacteria	Alphaproteobacteria	Sphingomonadales	Sphingomonadaceae	Altererythrobacter	NA
1966	OTU_2782	1	0	0.25	Bacteria	Bacteroidetes	Bacteroidia	Chitinophagales	Chitinophagaceae	Niabella	NA
1967	OTU_2784	4	0	0.19	Bacteria	Firmicutes	Bacilli	Lactobacillales	Leuconostocaceae	Leuconostoc	NA
1968	OTU_2785	2	0	0.11	Bacteria	Actinobacteria	Actinobacteria	Micromonosporales	Micromonosporaceae	Micromonospora	NA
1969	OTU_2786	3	0	0.11	Bacteria	Proteobacteria	Alphaproteobacteria	Caulobacterales	Caulobacteraceae	NA	OTU_2786
1970	OTU_2787	3	0	0.22	Bacteria	Actinobacteria	Actinobacteria	Micrococcales	Promicromonosporaceae	Cellulosimicrobium	NA
1971	OTU_2788	3	0	0.26	Bacteria	Proteobacteria	Deltaproteobacteria	Bdellovibrionales	Bdellovibrionaceae	Bdellovibrio	NA
1972	OTU_2789	2	0	0.12	Bacteria	Proteobacteria	Deltaproteobacteria	Myxococcales	P3OB-42	NA	OTU_2789
1973	OTU_279	3	1	1.94	Bacteria	Bacteroidetes	Bacteroidia	Sphingobacteriales	Sphingobacteriaceae	Sphingobacterium	NA
1974	OTU_2790	1	0	0.16	Bacteria	Actinobacteria	Actinobacteria	Actinomycetales	Actinomycetaceae	Flaviflexus	NA
1975	OTU_2791	5	0	0.12	Bacteria	Proteobacteria	Gammaproteobacteria	Pseudomonadales	Moraxellaceae	Acinetobacter	NA
1976	OTU_2792	1	0	0.01	Bacteria	Proteobacteria	Gammaproteobacteria	Diplorickettsiales	Diplorickettsiaceae	Aquicella	NA
1977	OTU_2793	1	0	0.61	Bacteria	Proteobacteria	Gammaproteobacteria	Legionellales	Legionellaceae	Legionella	NA
1978	OTU_2794	1	0	0.62	Bacteria	Proteobacteria	Gammaproteobacteria	Betaproteobacteriales	Burkholderiaceae	NA	OTU_2794
1979	OTU_2795	9	0	0.1	Bacteria	Firmicutes	Negativicutes	Selenomonadales	Veillonellaceae	Selenomonas 3	NA
1980	OTU_2796	1	0	0.08	Bacteria	Chloroflexi	KD4-96	NA	OTU_2796	OTU_2796	OTU_2796
1981	OTU_2797	2	0	0.12	Bacteria	Bacteroidetes	Bacteroidia	Bacteroidales	Tannerellaceae	Parabacteroides	NA
1982	OTU_2798	2	0	0.15	Bacteria	Patescibacteria	Parcubacteria	Candidatus Kaiserbacteria	NA	OTU_2798	OTU_2798
1983	OTU_2799	1	0	0.4	Bacteria	Patescibacteria	Gracilibacteria	Absconditabacteriales (SR1)	NA	OTU_2799	OTU_2799
1984	OTU_28	16	1	2.34	Bacteria	Bacteroidetes	Bacteroidia	Bacteroidales	Bacteroidaceae	Bacteroides	NA
1985	OTU_280	44	1	0.18	Bacteria	Actinobacteria	Actinobacteria	Actinomycetales	Actinomycetaceae	Actinomyces	NA
1986	OTU_2800	1	0	0.12	Bacteria	Acidobacteria	Subgroup 11	NA	OTU_2800	OTU_2800	OTU_2800
1987	OTU_2801	1	0	0.1	Bacteria	Cyanobacteria	Melainabacteria	Obscuribacterales	NA	OTU_2801	OTU_2801
1988	OTU_2802	1	0	0.12	Bacteria	Acidobacteria	Blastocatellia (Subgroup 4)	NA	OTU_2802	OTU_2802	OTU_2802
1989	OTU_2803	1	0	0.32	Bacteria	Deinococcus-Thermus	Deinococci	Deinococcales	Deinococcaceae	Deinococcus	NA
1990	OTU_2804	3	0	0.13	Bacteria	Cyanobacteria	Oxyphotobacteria	Synechococcales	Cyanobiaceae	Cyanobium PCC-6307	NA
1991	OTU_2805	1	0	0.2	Bacteria	Elusimicrobia	Lineage IIa	NA	OTU_2805	OTU_2805	OTU_2805
1992	OTU_2806	5	0	0.06	Bacteria	Bacteroidetes	Bacteroidia	Bacteroidales	Prevotellaceae	Prevotella	NA
1993	OTU_2807	2	0	0.19	Bacteria	Actinobacteria	Actinobacteria	Actinomycetales	Actinomycetaceae	Actinomyces	NA
1994	OTU_2808	4	0	0.09	Bacteria	Proteobacteria	Alphaproteobacteria	Sphingomonadales	Sphingomonadaceae	Sphingomonas	NA
1995	OTU_2809	1	0	0.3	Bacteria	Bacteroidetes	Bacteroidia	Bacteroidales	Bacteroidaceae	Bacteroides	NA
1996	OTU_281	24	4	0.5	Bacteria	Epsilonbacteraeota	Campylobacteria	Campylobacterales	Arcobacteraceae	Arcobacter	NA
1997	OTU_2810	2	0	0.19	Bacteria	Bacteroidetes	Ignavibacteria	OPB56	NA	OTU_2810	OTU_2810
1998	OTU_2811	1	0	0.2	Bacteria	Dependentiae	Babeliae	Babeliales	NA	OTU_2811	OTU_2811
1999	OTU_2812	2	0	0.11	Bacteria	Firmicutes	Clostridia	Clostridiales	Clostridiaceae 1	Fonticella	NA
[truncated: 5,165 more rows]
