# Supplementary material for: A prevalent and culturable microbiota links ecological balance to clinical stability of the human lung after transplantation
Source: Nat Commun. 2021 Apr 9;12:2126. doi: 10.1038/s41467-021-22344-4 (PMC8035266; doi:10.1038/s41467-021-22344-4)
Supplement: Supplementary file 9 — Supplementary Data 6 [file 41467_2021_22344_MOESM9_ESM.zip]

Archive with 114 entries (109 files):
- Supplementary_Data_6/
- __MACOSX/._Supplementary_Data_6
- Supplementary_Data_6/.DS_Store
- __MACOSX/Supplementary_Data_6/._.DS_Store
- Supplementary_Data_6/input/
- __MACOSX/Supplementary_Data_6/._input
- Supplementary_Data_6/output/
- __MACOSX/Supplementary_Data_6/._output
- Supplementary_Data_6/input/map.txt
- __MACOSX/Supplementary_Data_6/input/._map.txt
- Supplementary_Data_6/input/primary_dataset.txt
- __MACOSX/Supplementary_Data_6/input/._primary_dataset.txt
- Supplementary_Data_6/input/params.json
- __MACOSX/Supplementary_Data_6/input/._params.json
- Supplementary_Data_6/output/map.txt
- __MACOSX/Supplementary_Data_6/output/._map.txt
- Supplementary_Data_6/output/primary_dataset.txt_filtered.txt_lvl7_rar.txt
- __MACOSX/Supplementary_Data_6/output/._primary_dataset.txt_filtered.txt_lvl7_rar.txt
- Supplementary_Data_6/output/primary_dataset.txt
- __MACOSX/Supplementary_Data_6/output/._primary_dataset.txt
- Supplementary_Data_6/output/.DS_Store
- __MACOSX/Supplementary_Data_6/output/._.DS_Store
- Supplementary_Data_6/output/primary_dataset.txt_filtered.txt_lvl6_rar.txt
- __MACOSX/Supplementary_Data_6/output/._primary_dataset.txt_filtered.txt_lvl6_rar.txt
- Supplementary_Data_6/output/stderr.log.safe
- __MACOSX/Supplementary_Data_6/output/._stderr.log.safe
- Supplementary_Data_6/output/stdout.log.safe
- __MACOSX/Supplementary_Data_6/output/._stdout.log.safe
- Supplementary_Data_6/output/primary_dataset.txt_filtered.txt_lvl5_rar_trans.txt
- __MACOSX/Supplementary_Data_6/output/._primary_dataset.txt_filtered.txt_lvl5_rar_trans.txt
- Supplementary_Data_6/output/clustering/
- __MACOSX/Supplementary_Data_6/output/._clustering
- Supplementary_Data_6/output/primary_dataset.txt_filtered.txt_lvl5_rar.txt
- __MACOSX/Supplementary_Data_6/output/._primary_dataset.txt_filtered.txt_lvl5_rar.txt
- Supplementary_Data_6/output/params.json
- __MACOSX/Supplementary_Data_6/output/._params.json
- Supplementary_Data_6/output/primary_dataset.txt_filtered.txt_lvl2_rar_trans.txt
- __MACOSX/Supplementary_Data_6/output/._primary_dataset.txt_filtered.txt_lvl2_rar_trans.txt
- Supplementary_Data_6/output/primary_dataset.txt_filtered.txt_lvl6_rar_trans.txt
- __MACOSX/Supplementary_Data_6/output/._primary_dataset.txt_filtered.txt_lvl6_rar_trans.txt
- Supplementary_Data_6/output/primary_dataset.txt_filtered.txt_lvl7_rar_trans.txt
- __MACOSX/Supplementary_Data_6/output/._primary_dataset.txt_filtered.txt_lvl7_rar_trans.txt
- Supplementary_Data_6/output/primary_dataset.txt_filtered.txt_lvl3_rar_trans.txt
- __MACOSX/Supplementary_Data_6/output/._primary_dataset.txt_filtered.txt_lvl3_rar_trans.txt
- Supplementary_Data_6/output/primary_dataset.txt_filtered.txt_lvl5.txt
- __MACOSX/Supplementary_Data_6/output/._primary_dataset.txt_filtered.txt_lvl5.txt
- Supplementary_Data_6/output/primary_dataset.txt_filtered.txt_lvl7.txt
- __MACOSX/Supplementary_Data_6/output/._primary_dataset.txt_filtered.txt_lvl7.txt
- Supplementary_Data_6/output/log.json.safe
- __MACOSX/Supplementary_Data_6/output/._log.json.safe
- Supplementary_Data_6/output/primary_dataset.txt_filtered.txt
- __MACOSX/Supplementary_Data_6/output/._primary_dataset.txt_filtered.txt
- Supplementary_Data_6/output/primary_dataset.txt_filtered.txt_lvl3_rar.txt
- __MACOSX/Supplementary_Data_6/output/._primary_dataset.txt_filtered.txt_lvl3_rar.txt
- Supplementary_Data_6/output/primary_dataset.txt_filtered.txt_lvl6.txt
- __MACOSX/Supplementary_Data_6/output/._primary_dataset.txt_filtered.txt_lvl6.txt
- Supplementary_Data_6/output/primary_dataset.txt_filtered.txt_lvl2.txt
- __MACOSX/Supplementary_Data_6/output/._primary_dataset.txt_filtered.txt_lvl2.txt
- Supplementary_Data_6/output/primary_dataset.txt_filtered.txt_lvl2_rar.txt
- __MACOSX/Supplementary_Data_6/output/._primary_dataset.txt_filtered.txt_lvl2_rar.txt
- Supplementary_Data_6/output/primary_dataset.txt_filtered.txt_lvl3.txt
- __MACOSX/Supplementary_Data_6/output/._primary_dataset.txt_filtered.txt_lvl3.txt
- Supplementary_Data_6/output/pcoa/
- __MACOSX/Supplementary_Data_6/output/._pcoa
- Supplementary_Data_6/output/clustering/clustering_level_7.pdf
- __MACOSX/Supplementary_Data_6/output/clustering/._clustering_level_7.pdf
- Supplementary_Data_6/output/clustering/clustering_level_6.pdf
- __MACOSX/Supplementary_Data_6/output/clustering/._clustering_level_6.pdf
- Supplementary_Data_6/output/clustering/clustering_level_5.pdf
- __MACOSX/Supplementary_Data_6/output/clustering/._clustering_level_5.pdf
- Supplementary_Data_6/output/clustering/clustering_level_2.pdf
- __MACOSX/Supplementary_Data_6/output/clustering/._clustering_level_2.pdf
- Supplementary_Data_6/output/clustering/clustering_level_3.pdf
- __MACOSX/Supplementary_Data_6/output/clustering/._clustering_level_3.pdf
- Supplementary_Data_6/output/clustering/clustering_level_5.txt
- __MACOSX/Supplementary_Data_6/output/clustering/._clustering_level_5.txt
- Supplementary_Data_6/output/clustering/clustering_level_7.txt
- __MACOSX/Supplementary_Data_6/output/clustering/._clustering_level_7.txt
- Supplementary_Data_6/output/clustering/clustering_level_6.txt
- __MACOSX/Supplementary_Data_6/output/clustering/._clustering_level_6.txt
- Supplementary_Data_6/output/clustering/clustering_level_2.txt
- __MACOSX/Supplementary_Data_6/output/clustering/._clustering_level_2.txt
- Supplementary_Data_6/output/clustering/clustering_level_3.txt
- __MACOSX/Supplementary_Data_6/output/clustering/._clustering_level_3.txt
- Supplementary_Data_6/output/pcoa/pcoa_level_7.txt
- __MACOSX/Supplementary_Data_6/output/pcoa/._pcoa_level_7.txt
- Supplementary_Data_6/output/pcoa/pcoa_level_3.json
- __MACOSX/Supplementary_Data_6/output/pcoa/._pcoa_level_3.json
- Supplementary_Data_6/output/pcoa/pcoa_level_6.txt
- __MACOSX/Supplementary_Data_6/output/pcoa/._pcoa_level_6.txt
- Supplementary_Data_6/output/pcoa/pcoa_level_5.txt
- __MACOSX/Supplementary_Data_6/output/pcoa/._pcoa_level_5.txt
- Supplementary_Data_6/output/pcoa/pcoa_level_2.txt
- __MACOSX/Supplementary_Data_6/output/pcoa/._pcoa_level_2.txt
- Supplementary_Data_6/output/pcoa/pcoa_level_2.json
- __MACOSX/Supplementary_Data_6/output/pcoa/._pcoa_level_2.json
- Supplementary_Data_6/output/pcoa/pcoa_level_3.txt
- __MACOSX/Supplementary_Data_6/output/pcoa/._pcoa_level_3.txt
- Supplementary_Data_6/output/pcoa/pcoa_level_5.pdf
- __MACOSX/Supplementary_Data_6/output/pcoa/._pcoa_level_5.pdf
- Supplementary_Data_6/output/pcoa/pcoa_level_7.pdf
- __MACOSX/Supplementary_Data_6/output/pcoa/._pcoa_level_7.pdf
- Supplementary_Data_6/output/pcoa/pcoa_level_5.json
- __MACOSX/Supplementary_Data_6/output/pcoa/._pcoa_level_5.json
- Supplementary_Data_6/output/pcoa/pcoa_level_6.pdf
- __MACOSX/Supplementary_Data_6/output/pcoa/._pcoa_level_6.pdf
- Supplementary_Data_6/output/pcoa/pcoa_level_2.pdf
- __MACOSX/Supplementary_Data_6/output/pcoa/._pcoa_level_2.pdf
- Supplementary_Data_6/output/pcoa/pcoa_level_3.pdf
- __MACOSX/Supplementary_Data_6/output/pcoa/._pcoa_level_3.pdf
- Supplementary_Data_6/output/pcoa/pcoa_level_7.json
- __MACOSX/Supplementary_Data_6/output/pcoa/._pcoa_level_7.json
- Supplementary_Data_6/output/pcoa/pcoa_level_6.json
- __MACOSX/Supplementary_Data_6/output/pcoa/._pcoa_level_6.json
