# Supplementary material for: A prevalent and culturable microbiota links ecological balance to clinical stability of the human lung after transplantation
Source: Nat Commun. 2021 Apr 9;12:2126. doi: 10.1038/s41467-021-22344-4 (PMC8035266; doi:10.1038/s41467-021-22344-4)
Supplement: Supplementary file 9 — Supplementary Data 6 [file 41467_2021_22344_MOESM9_ESM.zip › Supplementary_Data_6/input/params.json]

{"name":"LTx_microb_PCoABrayCurtis20190404","description":"16S analysis from Sudip","category_column":"Taxonomy","abundance_threshold_type":"int","abundance_threshold":"2","presence_threshold_type":"int","presence_threshold":"0","bin_levels":["2","3","5","6","7"],"bin_fun":"sum","prim_rarefaction":"1","prim_sampling_depth":"103000","prim_nsampling":"1","prim_trans_method":"log2","sec_sampling_depth":"500000","sec_nsampling":"1","sec_trans_method":"none","model_type":"basic","basic_model":"clustering_level_7","advanced_stats":"anova","advanced_model":"","diversity_metric":["richness","shannon","chao1"],"compare_diversity":"TRUE","adonis_distfun":"jaccard","adonis_model":"","adonis_strata":"","pcoa":"1","pcoa_distfun":"bray","correlation_network_fun":"spearman","clustering":"1","clustering_fun":"pam-bray","similarity_network_fun1":"jaccard","similarity_network_fun2":"manhattan","similarity_network_clust":"walktrap","primary_dataset":{"tempfile":[],"original_filename":"Primary2_OTU_table_20190405.txt","content_type":"text/plain","headers":"Content-Disposition: form-data; name=\"p[primary_dataset]\"; 
filename=\"Primary2_OTU_table_20190405.txt\"\r\nContent-Type: text/plain\r\n"},"map":{"tempfile":[],"original_filename":"Map4_20190408.txt","content_type":"text/plain","headers":"Content-Disposition: form-data; name=\"p[map]\"; filename=\"Map4_20190408.txt\"\r\nContent-Type: text/plain\r\n"}}
