# Supplementary material for: A prevalent and culturable microbiota links ecological balance to clinical stability of the human lung after transplantation
Source: Nat Commun. 2021 Apr 9;12:2126. doi: 10.1038/s41467-021-22344-4 (PMC8035266; doi:10.1038/s41467-021-22344-4)
Supplement: Supplementary file 9 — Supplementary Data 6 [file 41467_2021_22344_MOESM9_ESM.zip › Supplementary_Data_6/output/map.txt]

	OrderSudip	LabPatientNumber	LabSampleNumber	Clusters20190408	Clusters20190228_tertiles	SamplingDate	BAL	TimepointMo	TimeWindow	WalktrapClustersMay2018	COXcrude	MRC1crude	DCSIGNcrude	TNFcrude	IDOcrude	IL10crude	IL1RNcrude	MMP12crude	TIMP1crude	FN1crude	PDGFDcrude	COL6A2crude	MMP7crude	MMP9crude	CHI3L1crude	THBS1crude	IGF1crude	IGFBP2crude	SPP1crude	LY96crude	TLR5crude	CAMPcrude	NLRP3crude	IFITM2crude	MAVScrude	TLR7crude	S100A12crude	TLR2crude	TLR3crude	IFNLR1crude	RSAD2crude	COXMedTr	COXMedTrQuart1and4	MRC1MedTr	DCSIGNMedTr	TNFMedTr	IDOMedTr	IL10MedTr	IL10MedTrQuart1and4
BAL158	1	55	158	CoreAcess3	Balanced	25.02.2014	1	12	4	NA	0.002993659	2.435000664	0.008283933	0.021502254	0.075674952	0.033189994	0.000101992	0.001204733	0.026391898	0.00028872	0.00132373	1.65308E-05	0.000793248	0.000156599	6.16692E-05	0.054031875	0.002884771	0.01042174	4.77221E-06	0.008818835	0.000382315	0.005785173	0.002633209	0.016939072	0.000609796	0.003056173	4.47665E-05	8.08884E-07	2.06482E-05	0.001123201	0.000533139	0.384404314	1	0.798866515	1.59827617	1.943313217	3.690111385	3.96196436	4
BAMA170	2	2	170	CoreAcess3	LowRichTert	01.04.2014	1	1	1	4Blue	0.010339171	1.851672683	0.009456173	0.023593517	0.061304496	0.012868485	0.000464658	0.005596138	0.012898815	0.000168647	0.000912468	9.04205E-05	0.001030511	0.000568206	0.000814247	0.007585484	0.001418422	0.00513514	0.000112843	0.008127885	0.000387675	0.00180815	0.000681622	0.025707374	0.000771626	0.001168317	0.000206944	7.57961E-06	1.64189E-05	0.000707685	0.00438977	1.327613451	2to3	0.607490308	1.824444626	2.132315641	2.989369822	1.536140049	2to3
BAMA184	3	2	184	CoAc2_OutgrInvad	ClusterOther	27.05.2014	1	3	2	1Red	0.006096369	3.011581471	0.00536651	0.014486212	0.073936965	0.020236712	0.000385702	0.012320794	0.010484958	0.000611072	0.001133622	0.000505682	0.000369751	0.000832884	0.001937468	0.034165741	0.002516091	0.004480658	0.000159784	0.007534226	0.000350058	0.005607865	0.000821232	0.021176703	0.001328923	0.001590329	5.69517E-05	3.26556E-06	5.25564E-05	0.001094627	0.002075921	0.782811537	2to3	0.988029132	1.035397729	1.30922309	3.605362532	2.415701867	4
BAL215	4	2	215	CoreAcess1	LowRichTert	19.08.2014	1	6	3	3Green	0.072334159	0.548753897	0.003056893	0.012644663	0.219944804	0.075580561	0.00029517	0.003111187	0.004235644	0.000381961	0.00188646	0.00025733	0.000653017	0.000144204	7.31766E-05	0.007216313	0.009358539	0.014208419	0	0.006572938	0.000428227	0.000522343	0.001678005	0.018437635	0.000458782	0.001236448	0.000143409	2.59327E-06	1.85671E-05	0.001358994	0.003385457	9.288153334	4	0.180033262	0.589787365	1.142789075	10.72509208	9.022221825	4
BAMA261	5	2	261	CoreAcess3	Balanced	03.03.2015	1	12	4	4Blue	0.004125214	1.942543294	0.003745433	0.00751092	0.037886331	0.013486748	0.000244881	0.00092989	0.006100962	0.000396976	0.004150542	0.001171601	0.00013459	0.000196056	0.000751599	0.166375134	0.002773495	0.017935334	1.81998E-06	0.009008909	0.000713018	0.002616989	0.001828795	0.017249478	0.000539626	0.001179347	3.68454E-05	7.34604E-06	2.97158E-05	0.001002996	0.002293053	0.529703048	1	0.63730282	0.7226322	0.678815817	1.847437993	1.609943472	2to3
BAMA344	6	2	344	CoAc1_OutgrInvad	LowRichTert	18.02.2016	1	24	6	2Yellow	0.007073835	4.181171238	0.009437726	0.007408049	0.022959163	0.023068632	4.80339E-05	0.000957523	0.008062606	0.000381979	0.015560417	0.000262088	0.00012763	0.000115706	0.00032389	0.124149538	0.004377943	0.003243631	7.54301E-07	0.006094282	0.000719823	0.001295349	0.000573979	0.000918064	0.000105146	0.000645249	7.7105E-06	7.20301E-06	1.41706E-05	0.000331229	0.00023605	0.908324137	2to3	1.371744059	1.820885377	0.669518643	1.119549691	2.753754509	4
BEAL107	7	3	107	CoreAcess2	Balanced	01.10.2013	1	7	4	NA	0.013861981	2.808646838	0.006964387	0.023321488	0.09130167	0.01617247	0.000187198	0.003340414	0.006902145	0.000242506	0.002661649	0.000421956	0	0.000125754	0.000637492	0.014837626	0.00303778	0.010220847	0	0.002397025	0.000165453	0.00211555	0.000227796	0.001829969	7.80888E-05	0.000107125	5.22587E-06	6.43841E-06	1.37126E-05	0.000731009	0.000685753	1.779964091	2to3	0.921451047	1.343687213	2.107730402	4.452111627	1.93054412	2to3
BAL.160	8	3	160	CoreAcess3	Balanced	04.03.2014	1	12	4	4Blue	0.004754635	2.435000664	0.008283933	0.017138518	0.028315416	0.00725524	4.36782E-05	0.000834144	0.0131635	0.000123045	0.002538473	0.000102242	6.14694E-05	2.02824E-05	8.98144E-05	0.032406772	0.004177072	0.020539085	3.64403E-07	0.007159548	0.000266911	0.012593821	0.000702905	0.012151399	0.001143765	0.003615591	0	2.02436E-06	5.19139E-05	0.000879215	0.000967443	0.610524538	2to3	0.798866515	1.59827617	1.548930968	1.380734792	0.866074334	2to3
BEAL37	9	3	37	CoreAcess2	LowRichTert	14.03.2013	1	0.5	1	NA	0.022281568	5.426948286	0.016880306	0.010011071	0.016575376	0.00417177	7.07099E-05	0.002094889	0.004012414	0.000124956	0.002408305	0.000181491	1.6869E-05	9.45492E-05	0.000233127	0.070989533	0.000681501	0.004972901	1.07096E-06	0.003858847	0.0003315	0.001323979	0.000256292	0.00547499	0.000478976	0.000451177	2.08174E-05	2.45561E-06	1.86463E-05	0.000424147	0.000588756	2.861091112	4	1.780454243	3.256833614	0.904772449	0.808259313	0.497993591	2to3
BEAL40	10	3	40	CoreAcess3	Balanced	04.04.2013	1	1	1	4Blue	0.002922239	4.734683487	0.003893359	0.007323509	0.024252989	0.006786171	0.001105388	0.00224874	0.011390342	0.00024518	0.003286166	0.000163762	4.72273E-05	2.60964E-05	8.20596E-05	0.114127813	0.001245116	0.003692027	1.00533E-06	0.004973098	0.000396049	0.002370084	0.000235914	0.005164586	0.000499965	0.000447185	2.35195E-07	6.24421E-06	1.33397E-05	0.000507882	0.000505197	0.375233596	1	1.553338424	0.751172593	0.661878158	1.182640095	0.810080523	2to3
BEAL51	11	3	51	LowLoadTert	LowLoadTert	28.05.2013	1	3	2	4Blue	0.005726768	3.849003611	0.014296435	0.034631345	0.213399324	0.068298521	0.000279496	0.007152005	0.016705998	0.000570049	0.005553677	0.000273907	0.000246606	0.000151796	0.000396972	0.018211989	0.006334603	0.010908375	0	0.004576087	0.000307632	0.00272782	0.001419012	0.016524096	0.001022247	0.001668263	0	1.74741E-06	5.67466E-05	0.001358332	0.00116833	0.735352449	2to3	1.262767664	2.758309648	3.12988348	10.40591712	8.152948199	4
BEAL86	12	3	86	CoreAcess3	Balanced	20.08.2013	1	6	3	4Blue	0.015438863	2.940626092	0.017595634	0.026654874	0.141559318	0.035005279	0.000340039	0.008471756	0.011776203	0.000503632	0.003677115	0.000378707	6.99749E-05	0.000133341	0.000577597	0.015010688	0.004963869	0.011510114	1.62076E-06	0.003078971	0.000273487	0.002986643	0.000689239	0.012008029	0.000706565	0.000810493	1.46409E-06	7.71983E-06	3.87551E-05	0.00089422	0.00125904	1.98244551	4	0.964750339	3.394846738	2.408992509	6.902807819	4.178658944	4
BAL.143	13	56	143	CoreAcess3	Balanced	07.01.2014	1	24	6	NA	0.008553639	1.494876368	0.005183042	0.011506712	0.043577551	0.006404824	0.000125149	0.00202204	0.009384242	4.86285E-05	0.002153253	0.000190116	0.000186341	0.00114016	0.000519051	0.0528173	0.008465234	0.005526972	1.23309E-05	0.004851262	0.000827539	0.001824349	0.000822694	0.018962369	0.000828605	0.001640583	0.000152767	1.18618E-05	3.30771E-05	0.000719682	0.001007263	1.098340152	2to3	0.490433819	1	1.039944194	2.124956972	0.764558262	2to3
BOLI28	14	4	28	CoAc2_OutgrInvad	LowRichTert	26.02.2013	1	3	2	3Green	0.014821587	4.452234323	0.005713262	0.004748715	0.028786271	0.01289118	0.001162472	0.001963735	0.014215458	9.4949E-05	0.003093226	9.65982E-05	0.000103569	0.000492343	0.000729175	0.096209658	0.001488504	0.002634189	6.99919E-06	0.004377153	0.000454181	0.002007409	0.000335963	0.011025372	0.000610068	0.000605739	0.000175442	7.95303E-06	7.31706E-06	0.000609521	0.000871411	1.903183425	4	1.460673489	1.102298988	0.429175533	1.403694922	1.538849139	2to3
BOLI48	15	4	48	CoreAcess2	LowRichTert	16.05.2013	1	6	3	4Blue	0.001681155	3.608213203	0.00244782	0.012724985	0.245289862	0.003709103	7.65226E-06	0.013436816	0.019779822	0.00038604	0.001370844	6.13363E-05	1.30593E-05	1.76592E-05	0.000181912	0.067697612	0.001062323	0.005830585	4.5711E-07	0.005706546	0.000487721	0.004741654	0.000108804	0.015163583	0.001176359	0.001765248	3.47219E-10	2.46096E-06	1.18613E-06	0.000837094	0.001004393	0.215870706	1	1.183769987	0.472274713	1.150048329	11.96098433	0.442764009	1
CESI29	16	7	29	CoAc1_OutgrInvad	LowRichTert	26.02.2013	1	3	2	2Yellow	0.28364214	1.472546075	0.004414668	0.035155505	0.506674891	0.17119175	0.006135019	0.020076739	0.115330462	0.000403315	0.004040924	0.000131888	0.001014916	0.024385679	0.009278522	0.065514104	0.009088925	0.01252251	5.82607E-05	0.0123861	0.00099628	0.002919134	0.00500152	0.277863816	0.00038466	0.000276251	0.016553831	6.09048E-05	2.13364E-06	0.001957129	0.001769271	36.42140502	4	0.483107774	0.851752357	3.177255596	24.7068117	20.4355447	4
BAL.33	17	7	33	CoAc1_OutgrInvad	LowRichTert	12.03.2013	1	4	3	NA	0.406294069	0.929787907	0.004908464	0.041442087	0.480875282	0.171318759	0.0139783	0.046968277	0.253115694	0.000600089	0.003281627	0.00026049	0.001009948	0.020797847	0.018002536	0.04997054	0.010490435	0.01388744	0.000725637	0.02320069	0.001176643	0.002763115	0.006504787	0.440556019	0.000350012	0.000229062	0.017452001	9.78265E-05	5.66539E-06	0.002274062	0.001876563	52.17067119	4	0.30504157	0.947023648	3.745419132	23.44875433	20.45070605	4
CHLU270	18	9	270	LowLoadTert	LowLoadTert	02.04.2015	1	1	1	5Purple	0.022306915	3.164617947	0.020184546	0.011397589	0.019105698	0.023061568	2.63606E-05	0.009732331	0.014712306	0.000174915	0.008147276	0.000189366	0.000165089	0.006981891	0.002646378	0.043934177	0.002336597	0.005123674	0.000389523	0.006694815	0.000813968	0.002115457	0.000706079	0.018849292	0.000452199	0.001066823	0.000402218	7.36452E-06	2.22727E-05	0.000287943	0.000632975	2.864345896	4	1.038236805	3.89434341	1.030081983	0.931644492	2.752911317	4
CHLU280	19	9	280	LowLoadTert	LowLoadTert	07.05.2015	1	2	2	NA	0.006828808	2.248610298	0.009989399	0.008933773	0.011303529	0.010069105	2.38479E-05	0.000777236	0.013440775	0.000212683	0.003017111	6.70079E-05	1.8853E-05	5.1587E-05	0.000153455	0.019903897	0.001560714	0.004660117	0	0.007011799	0.000485438	0.002034345	0.000397856	0.013437732	0.000522415	0.001660982	6.61629E-06	1.3019E-06	2.30341E-05	0.000218776	0.00094603	0.876861241	2to3	0.737716214	1.927323553	0.807409277	0.551190043	1.201971724	2to3
CHLU296	20	9	296	CoAc1_OutgrInvad	ClusterOther	25.06.2015	1	3	2	5Purple	0.003791151	2.729958336	0.003736003	0.006020219	0.011166452	0.007522174	1.4334E-05	0.001247222	0.012526099	0.000108868	0.002656245	0.000108597	3.49421E-05	7.51359E-05	0.00022624	0.14631804	0.001554601	0.002485265	1.50227E-06	0.005370897	0.000945336	0.002835853	0.000154606	0.009374785	0.000481224	0.001063939	2.87959E-06	1.44329E-06	1.18074E-05	0.000282376	0.000625945	0.486807268	1	0.895635198	0.720812839	0.544090472	0.544505803	0.897938878	2to3
CHLU351	21	9	351	LowLoadTert	LowLoadTert	10.03.2016	1	12	4	1Red	0.010961326	2.671987814	0.006618188	0.01467069	0.008528644	0.004458108	2.41263E-05	0.001526557	0.021185001	0.000160551	0.002096837	0.000232044	4.65288E-05	0.000209649	0.000240224	0.032450701	0.004672114	0.006915701	1.41109E-06	0.005916512	0.000399002	0.007200751	0.000202135	0.0108727	0.000470643	0.002437824	5.81103E-06	3.29677E-06	1.2908E-05	0.000199626	0.000949418	1.407502027	2to3	0.876616431	1.276892534	1.325895624	0.415879284	0.532174354	2to3
CHMA236	22	8	236	CoreAcess1	Balanced	16.12.2014	1	0.5	1	2Yellow	0.016359244	4.792807559	0.007058356	0.005639972	0.021032176	0.028935772	4.57922E-05	0.002510788	0.008236627	0.000468651	0.040856938	0.000160813	0.000360993	4.2094E-05	0.000133174	0.143846663	0.003190523	0.008319894	1.07936E-06	0.003320961	0.000413776	0.004179952	0.000418175	0.005107745	0.000472783	0.000718812	9.3593E-06	2.14839E-06	4.1122E-06	0.000452131	0.000110871	2.10062808	4	1.572407567	1.361817298	0.509724766	1.025584687	3.454128222	4
CHMA246	23	8	246	LowLoadTert	LowLoadTert	27.01.2015	1	2	2	NA	0.00481649	3.801530152	0.003589773	0.002259896	0.011975629	0.016611072	1.29904E-05	0.000735432	0.005862033	0.000141594	0.02273975	7.7788E-05	2.30279E-05	0.000258029	0.000582972	0.044362733	0.001243277	0.000793955	0	0.00488309	0.000599955	0.002429698	0.000780932	0.004013533	0.000400327	0.000389875	5.11074E-05	1.30127E-06	2.50746E-06	0.000213386	3.05472E-05	0.618467069	2to3	1.247192737	0.692599663	0.204243067	0.583963446	1.982901036	2to3
CHMA267	24	8	267	LowLoadTert	LowLoadTert	24.03.2015	1	4	3	2Yellow	0.003360399	4.266396396	0.003841291	0.003791251	0.010582509	0.018710299	2.18339E-05	0.000549485	0.007105006	0.000140968	0.024624491	0.000701273	0.000115695	0.000112615	0.000160128	0.133422742	0.003305851	0.00738661	1.40696E-06	0.004611863	0.000576592	0.0027242	0.000383393	0.00334551	0.00042335	0.000539735	1.27978E-05	9.95156E-07	2.62578E-06	0.000238693	2.11001E-05	0.431496028	1	1.399704431	0.74112674	0.342642585	0.516031215	2.233490509	4
CHMA289	25	8	289	LowLoadTert	LowLoadTert	02.06.2015	1	7	4	1Red	0.004346096	2.959834717	0.003458639	0.004572219	0.024081116	0.018656275	3.25243E-05	0.002756519	0.010494743	0.000241575	0.00513776	0.00037682	0.000109001	0.000413031	0.00012906	0.093677432	0.006198611	0.007072233	9.59923E-06	0.005762182	0.000516566	0.004960741	0.00096178	0.008380509	0.000348534	0.000623782	0.000230797	5.05743E-07	4.09614E-06	0.000326761	6.26916E-05	0.55806566	2to3	0.971052238	0.667299063	0.413224237	1.174259097	2.227041569	4
CHMA329	26	8	329	CoreAcess2	Balanced	01.12.2015	1	12	4	2Yellow	0.006076539	3.889755063	0.006432304	0.007527966	0.026409322	0.020069293	3.11653E-05	0.001402741	0.00880073	0.000274201	0.019730104	0.000312986	0.00012209	0.000274862	0.000154837	0.028630555	0.006379551	0.006014821	1.01578E-06	0.006262278	0.000318495	0.006707007	0.000459948	0.007231326	0.000556065	0.001623442	8.68882E-05	8.33914E-07	1.64372E-06	0.000288669	0.000298947	0.780265144	2to3	1.276137258	1.24102865	0.680356375	1.287788603	2.395716647	4
CHMA403	27	8	403	LowLoadTert	LowLoadTert	06.12.2016	1	24	6	4Blue	0.008039673	4.137065054	0.012428494	0.006536354	0.024125543	0.019342332	2.5004E-05	0.002598354	0.011285797	0.000248933	0.033996136	0.000341971	0.00020865	0.000802732	0.001850161	0.053230087	0.010204942	0.015264378	2.63054E-05	0.004214479	0.000332065	0.006501455	0.000573164	0.007791156	0.000622863	0.001560137	8.00263E-06	9.45995E-07	5.67159E-06	0.000236368	0.000140572	1.03234375	2to3	1.357273856	2.397914827	0.590737283	1.176425495	2.308937732	4
BAL104	28	10	104	CoAc2_OutgrInvad	LowRichTert	26.09.2013	1	0.5	1	4Blue	0.008058496	3.01592594	0.000212799	0.004784165	0.007599867	0.002490099	3.45518E-05	0.001884743	0.012051111	0.000194795	0.000890309	0.000351312	0.000150016	0.000161671	0.000185625	0.178222552	0.000283083	0.0234395	4.6268E-05	0.001748872	0.000511212	0.000790082	6.57911E-05	0.006241011	0.000798681	0.00049585	2.02161E-06	1.16566E-05	6.96264E-07	0.000397506	0.00035181	1.034760679	2to3	0.98945445	0.04105676	0.432379351	0.370589659	0.297248675	1
COAN218	29	10	218	LowLoadTert	LowLoadTert	04.09.2014	1	12	4	3Green	0.006652793	4.887805464	0.000370434	0.011740678	0.078217545	0.057954395	0.000118682	0.005881258	0.008121293	0.002090558	0.013313928	0.000140043	0.000411747	0.00036678	0.000373563	0.043558771	0.009410112	0.023482554	0	0.004937856	0.000290999	0.002454417	0.001372774	0.019479455	0.002903768	0.00071105	0	0	0	0.002007668	0.000322971	0.854259731	2to3	1.603574148	0.071470381	1.061089413	3.814094977	6.918146607	4
DECH179	30	15	179	LowLoadTert	LowLoadTert	13.05.2014	1	12	4	2Yellow	0.013097101	5.128386954	0.005433764	0.020944817	0.024823414	0.015706332	6.83152E-05	0.001350725	0.021234224	0.000953291	0.016093715	6.24393E-05	0.00020466	0.000318199	0.000265812	0.028725979	0.0025345	0.011611202	5.3442E-06	0.006371392	0.000246774	0.005403786	0.00054755	0.008873034	0.000651319	0.002284467	2.81134E-05	2.47554E-06	2.00678E-05	0.000392262	0.000794918	1.681748752	2to3	1.682503283	1.048373424	1.892933585	1.210455492	1.874900166	2to3
DECH283	31	15	283	LowLoadTert	LowLoadTert	19.05.2015	1	24	6	2Yellow	0.008976843	5.089398126	0.006244472	0.017174292	0.025795416	0.007945462	4.58245E-05	0.002429454	0.037484364	0.001056489	0.019035582	5.76343E-05	5.28853E-05	0.000209224	0.000383701	0.053606355	0.002040143	0.024306715	8.07484E-06	0.007726109	0.000396577	0.006530353	0.000575804	0.009093258	0.00083976	0.002161904	8.86208E-05	1.19482E-05	2.61784E-05	0.000269608	0.001001322	1.152682097	2to3	1.669711965	1.204788892	1.552164127	1.257852913	0.948467641	2to3
DECH83	32	15	83	CoreAcess2	Balanced	15.08.2013	1	3	2	1Red	0.021566914	3.222329144	0.012764534	0.015656722	0.110858435	0.041639041	0.000208861	0.004592863	0.019793452	0.000259257	0.001552603	0.000190543	5.13237E-05	0.000329594	0.001812483	0.084486562	0.002748323	0.005365677	3.30723E-05	0.002256435	0.000543834	0.00224148	0.001005692	0.024030095	0.001269921	0.000938054	4.51128E-06	5.32093E-05	3.49137E-06	0.000877732	0.000204084	2.769325176	4	1.057170493	2.462749429	1.415010448	5.405751334	4.970546102	4
BAL103	33	70	103	CoreAcess2	Balanced	24.09.2013	1	24	6	NA	0.025462202	3.558310147	0.002856729	0.025762954	0.010292704	0.003239898	2.76498E-05	0.00318539	0.031899779	0.000492862	0.009978368	9.95801E-05	3.75339E-05	0.000246664	0.00026708	0.03181798	0.002364012	0.035708025	2.56782E-06	0.002082452	0.000335927	0.002695845	8.2834E-05	0.0044639	0.000730468	0.000897933	5.59021E-06	1.48902E-06	0	0.000665693	0.000457147	3.269504246	4	1.167397967	0.551168295	2.328383215	0.501899549	0.386753936	1
DELU254	34	12	254	LowLoadTert	LowLoadTert	17.02.2015	1	0.5	1	2Yellow	0.004265903	3.444251265	0.003816568	0.004688955	0.012019332	0.011838904	3.13651E-05	0.000856179	0.008055683	0.000229685	0.026360014	7.59894E-05	2.1972E-05	0.000150157	0.000402662	0.126472495	0.004535532	0.013749362	2.76029E-06	0.006402379	0.000929455	0.00328721	0.000702114	0.011851772	0.000442592	0.000925994	7.50442E-05	1.14533E-06	1.20647E-05	0.000180732	0.00042678	0.547768389	1	1.129977928	0.736356767	0.423774548	0.586094519	1.413236672	2to3
DELU263	35	12	263	LowLoadTert	LowLoadTert	10.03.2015	1	1.5	2	NA	0.00810905	3.064761094	0.005055884	0.013430586	0.010002544	0.008562597	1.60593E-05	0.000146026	0.009327407	0.000171885	0.030144625	4.16062E-05	1.57102E-05	0.000110379	0.000399656	0.028219069	0.003480153	0.018806823	2.56659E-06	0.007194612	0.000493229	0.003213507	0.000411273	0.01334924	0.000476371	0.001207741	3.53585E-05	1.48419E-06	1.36933E-05	0.00017045	0.000585708	1.04125215	2to3	1.005476117	0.975466554	1.213818508	0.487750594	1.022136533	2to3
DELU272	36	12	272	LowLoadTert	LowLoadTert	14.04.2015	1	2.5	2	5Purple	0.007265479	3.774755329	0.002658346	0.00627065	0.012908263	0.013272155	1.39885E-05	0.000564804	0.01100416	0.000213419	0.021990888	3.58696E-05	0.000187001	0.000374644	0.000832503	0.168942745	0.00332949	0.011594151	5.4621E-06	0.006947727	0.000933296	0.003889395	0.000286597	0.020757839	0.000506907	0.000940882	3.94336E-05	3.71353E-06	5.21208E-06	0.000238669	0.000383198	0.932932436	2to3	1.238408547	0.512892992	0.566723733	0.629441137	1.584327073	2to3
DELU303	37	12	303	LowLoadTert	LowLoadTert	28.07.2015	1	6	3	5Purple	0.004858739	3.882381622	0.00443873	0.007485508	0.011836557	0.01571931	4.14382E-05	0.000255543	0.011273534	0.000275401	0.038583424	6.37632E-05	0.000148483	0.000168135	0.000390739	0.136068374	0.007872923	0.02158936	2.12606E-06	0.007391565	0.000826406	0.005586541	0.000288682	0.012900316	0.000542904	0.001108441	0.000108076	1.08752E-06	1.29825E-05	0.000209981	0.000532716	0.623892133	2to3	1.273718205	0.85639471	0.676519097	0.577181927	1.876449446	2to3
DELU324	38	12	324	LowLoadTert	LowLoadTert	03.11.2015	1	9	4	NA	0.006417846	5.475902534	0.011886366	0.004666519	0.015767657	0.008209654	6.56362E-05	0.000857897	0.013313772	0.000408255	0.033138655	0.000147418	9.24107E-05	0.000275039	0.000946175	0.137328647	0.011350684	0.007361135	4.07881E-06	0.008356213	0.000821977	0.002998399	0.000184641	0.012787869	0.00068236	0.001533825	7.33283E-05	2.82152E-06	2.31844E-05	0.000274692	0.001016622	0.82409106	2to3	1.796514981	2.2933184	0.421746848	0.768872794	0.980004941	2to3
DELU340	39	12	340	LowLoadTert	LowLoadTert	09.02.2016	1	12	4	3Green	0.007285844	4.984873047	0.006373375	0.00546348	0.02467981	0.02171852	4.87575E-05	0.004128338	0.006610191	0.000330563	0.013634292	7.81678E-05	0.001227439	0.000490097	0.000733331	0.14192285	0.004089663	0.003143454	9.31888E-06	0.006707625	0.000588796	0.00255316	0.000473633	0.009835061	0.000392588	0.001389775	6.89249E-05	2.40589E-06	2.04341E-05	0.000299485	0.000494357	0.935547384	2to3	1.635419742	1.229659199	0.49377394	1.203453003	2.592588626	4
DELU369	40	12	369	LowLoadTert	LowLoadTert	12.07.2016	1	18	5	NA	0.013090125	4.868007523	0.010552506	0.015370593	0.029574384	0.01575192	4.22291E-05	0.004714294	0.009956348	0.000177738	0.017761099	0.000255784	9.3343E-05	0.001669164	0.004060009	0.084752936	0.009139322	0.00790596	1.80913E-05	0.006890056	0.000557463	0.00517297	0.000868493	0.018454787	0.000876395	0.002856785	6.54202E-05	1.87049E-06	2.18768E-05	0.000309778	0.000687588	1.680852993	2to3	1.597078909	2.035967647	1.389150906	1.442125434	1.880342138	2to3
DELU415	41	12	415	CoreAcess3	Balanced	31.01.2017	1	24	6	3Green	0.008279731	7.911386266	0.014956321	0.013704414	0.020311658	0.013514742	4.35035E-05	0.002467412	0.012115624	0.000140574	0.017979567	0.000468417	0.00037566	0.00148195	0.003436824	0.232073969	0.018264656	0.020766559	6.44792E-06	0.005818498	0.000825229	0.006991021	9.27971E-05	0.014951919	0.000881764	0.002419277	1.92592E-05	7.66354E-06	1.29308E-05	0.000419874	0.001002602	1.063168679	2to3	2.595539979	2.885625877	1.238566324	0.990450335	1.613285164	2to3
DEPA210	42	14	210	CoAc1_OutgrInvad	ClusterOther	29.07.2014	1	0.5	1	1Red	0.010048012	4.062803321	0.009259035	0.003404533	0.013090714	0.014945558	3.418E-05	0.000524735	0.009240172	0.000441298	0.003170211	0.00030604	0.001336816	5.42597E-05	7.96934E-05	0.110840676	0.00152178	0.012369314	1.61717E-06	0.003513315	0.000527996	0.001698602	0.000341579	0.007056578	0.000562623	0.000538909	4.53392E-06	2.79008E-06	1.18903E-05	0.000377905	0.000115297	1.290226909	2to3	1.332910326	1.786409445	0.307692099	0.638337921	1.784084917	2to3
DEPA220	43	14	220	LowLoadTert	LowLoadTert	23.09.2014	1	2	2	NA	0.003381636	0.67049758	0.005499095	0.005456799	0.111138034	0.036676384	0.000185799	0.001697918	0.006172275	0.000296833	0.002502648	9.84522E-05	0.000210464	0.000159333	5.17472E-05	0.013784907	0.005362375	0.007044997	1.0508E-05	0.005536072	0.00048231	0.000362321	0.001218567	0.009948861	0.000396346	0.000974655	3.70087E-05	1.41315E-06	4.18915E-06	0.000939833	0.000659179	0.434222955	1	0.219974505	1.060978335	0.493170095	5.419385327	4.378142596	4
DEPA241	44	14	241	LowLoadTert	LowLoadTert	14.01.2015	1	6	3	5Purple	0.004131781	3.111646629	0.004126177	0.006420241	0.014893174	0.015049491	2.20978E-05	0.000689816	0.007691142	0.000179984	0.010850805	0.000171233	2.79075E-05	2.4733E-05	9.87706E-05	0.00820875	0.004621965	0.00348159	0	0.003543501	0.000184762	0.003206197	0.000247847	0.010177563	0.000406919	0.001265313	4.37787E-07	0	5.05587E-06	0.000303079	0.000417611	0.530546211	1	1.02085816	0.796091734	0.580243336	0.726230683	1.796491594	2to3
DEPA308	45	14	308	LowLoadTert	LowLoadTert	30.07.2015	1	12	4	5Purple	0.01156211	3.498709613	0.008373355	0.013217327	0.022635682	0.012764472	3.84266E-05	0.000538434	0.015767826	0.000271178	0.015607431	8.65804E-05	1.21904E-05	0.000311457	0.000494849	0.006592449	0.006542377	0.001792379	2.14574E-05	0.006871734	0.000531982	0.006703882	0.000716082	0.012427763	0.000557983	0.001641098	7.68943E-05	6.20312E-06	1.91941E-05	0.000394318	0.001018161	1.484646487	2to3	1.147844432	1.615528968	1.194544844	1.103775886	1.523723812	2to3
DEPA377	46	14	377	CoAc1_OutgrInvad	LowRichTert	18.08.2016	1	24	6	1Red	0.007780323	3.366050678	0.008494794	0.012850314	0.029913206	0.013828409	5.4778E-05	0.000854766	0.015360379	0.00025231	0.035515571	6.51427E-05	4.14323E-05	0.000163355	0.000505788	0.008384051	0.007298241	0.00534763	2.22533E-06	0.005285412	0.000407893	0.004872566	0.000806278	0.111722312	0.000642353	0.002251985	1.2797E-05	1.67674E-06	9.07044E-06	0.000275459	0.000602217	0.99904162	2to3	1.104322152	1.638959015	1.16137521	1.458647254	1.650728308	2to3
BAL185	47	13	185	CoreAcess3	Balanced	27.05.2014	1	12	4	4Blue	0.003980651	2.224016152	0.002977589	0.011115495	0.066903266	0.019881875	0.0002064	0.008558763	0.00731937	0.000489303	0.000920414	0.000218998	0.000635713	0.000559931	0.001225369	0.024587739	0.00181381	0.002896057	0.000118564	0.007197	0.000251811	0.00468884	0.000750605	0.017611864	0.000371622	0.001253988	5.84693E-05	1.92244E-06	3.2502E-05	0.000730716	0.001514517	0.511140249	1	0.729647453	0.574486757	1.004587165	3.262380728	2.373344199	4
DERI286	48	13	286	LowLoadTert	LowLoadTert	26.05.2015	1	24	6	1Red	0.013142114	5.844812552	0.007123285	0.008840079	0.019067586	0.021802777	6.75859E-05	0.004410488	0.016871229	0.001789702	0.022762952	0.000156377	0.000133415	0.00046814	0.000522595	0.067604421	0.002381428	0.007416281	7.48651E-05	0.009346684	0.00038314	0.004913566	0.000619064	0.011652585	0.000421132	0.001647583	5.16818E-05	0	1.28586E-05	0.000322006	0.001064116	1.687528715	2to3	1.917545692	1.374344319	0.798941446	0.929786067	2.602646561	4
DERI78	49	13	78	CoreAcess3	Balanced	06.08.2013	1	3	2	3Green	0.02189105	2.327030916	0.00410295	0.016275656	0.183709523	0.080623608	0.000438828	0.028557177	0.015473883	0.000940108	0.003976167	0.000559242	0.00084859	0.000952326	0.000918894	0.004733997	0.004200809	0.007581042	0.000735787	0.010867416	0.000323799	0.001580065	0.002126396	0.026270601	0.000641907	0.00083224	0.000731136	0	4.03712E-05	0.001330394	0.01097661	2.810946241	4	0.763444177	0.791610423	1.470948001	8.958163625	9.624221645	4
BAL93	50	13	93	LowLoadTert	LowLoadTert	03.09.2013	1	4	3	NA	0.022768982	2.893098581	0.036769307	0.020008896	0.053297514	0.021015031	0.000194166	0.018813608	0.013106134	0.000262073	0.000855871	0.001659898	0.000730025	0.005405095	0.00903251	0.019045072	0.001241445	0.003662297	0.00041309	0.003412261	0.000350407	0.001312988	0.000409803	0.017535738	0.000882254	0.000609273	0.000105514	1.20528E-06	2.30284E-05	0.000646919	0.0107948	2.923678048	4	0.94915768	7.094155444	1.808347681	2.598928138	2.508611608	4
DUCH234	51	16	234	CoreAcess2	Balanced	11.12.2014	1	0.5	1	2Yellow	0.01287441	3.901647901	0.005596378	0.010852222	0.016266933	0.010773869	3.61033E-05	0.000741229	0.012136559	0.00047674	0.010516117	6.49486E-05	7.9091E-05	0.000152985	0.000361885	0.013538325	0.001124253	0.005139877	4.77767E-06	0.004699809	0.000324741	0.001050385	0.000316221	0.007240854	0.000234003	0.001028282	0.000100653	8.0816E-07	5.23817E-06	0.000242574	0.000163697	1.653153812	2to3	1.280039018	1.079747725	0.980793242	0.793218799	1.286100984	2to3
DUCH245	52	16	245	LowLoadTert	LowLoadTert	21.01.2015	1	2	2	NA	0.004326036	3.386317324	0.003882395	0.004903395	0.014920748	0.013420933	0.000119889	0.000366918	0.008060202	0.000458098	0.018526812	3.41622E-05	7.11017E-05	6.39318E-05	5.58708E-05	0.045205788	0.001342452	0.016396318	0	0.005988135	0.001065872	0.001859112	0.000719569	0.006151723	0.000701975	0.000964436	7.30434E-05	4.57409E-06	8.83775E-05	0.000678802	0.000514146	0.55548983	2to3	1.110971163	0.749057262	0.443154996	0.727575269	1.602087034	2to3
DUCH266	53	16	266	LowLoadTert	LowLoadTert	18.03.2015	1	4	3	5Purple	0.005797765	3.817435553	0.005263879	0.008801293	0.015304518	0.009049035	3.47149E-05	0.001801192	0.010419681	0.000373618	0.025320811	8.88755E-05	3.41582E-05	0.000236536	0.000114697	0.093690932	0.00199587	0.004667514	0	0.006598323	0.000580125	0.001603792	0.000342777	0.007940581	0.000302122	0.001221779	3.39147E-05	1.45555E-07	1.00322E-05	0.000304046	0.000545438	0.744468942	2to3	1.252410926	1.015596351	0.79543611	0.746288882	1.080203692	2to3
DUCH292	54	16	292	LowLoadTert	LowLoadTert	10.06.2015	1	7	4	5Purple	0.005212101	2.524341449	0.003575413	0.008301763	0.014175356	0.008772868	8.99782E-05	0.000463361	0.008788613	0.000386525	0.020388295	0.000108575	1.56686E-05	0.000104544	0.000270961	0.092266	0.003352626	0.004763149	1.69849E-06	0.006170534	0.000549834	0.001998106	0.000301874	0.006453441	0.000190876	0.001081539	8.66802E-06	2.93533E-06	1.44515E-05	0.000241663	0.000417083	0.669265992	2to3	0.828177127	0.68982907	0.750289971	0.691227966	1.047237005	2to3
DUCH327	55	16	327	LowLoadTert	LowLoadTert	26.11.2015	1	12	4	1Red	0.008425361	2.766424445	0.005630006	0.011528556	0.020903903	0.013672565	3.16259E-05	0.00422598	0.024025432	0.000510998	0.031708761	0.000163383	0.000196336	0.000359397	0.000537311	0.072165848	0.016017619	0.006908185	1.55702E-05	0.006844536	0.00066121	0.004383364	0.000515778	0.012033216	0.000679353	0.002166736	9.94907E-05	9.31025E-06	1.99834E-05	0.000735633	0.001429485	1.081868419	2to3	0.907598871	1.086235877	1.041918397	1.019329754	1.632124867	2to3
BAL119	56	73	119	CoAc1_OutgrInvad	LowRichTert	29.10.2013	1	0.5	1	NA	2.78E-01	3.66E+00	1.64E-02	5.95E-02	2.17E-01	7.27E-02	2.68E-04	7.50E-03	2.60E-02	1.72E-04	1.57E-03	9.74E-05	9.15E-05	2.28E-03	1.47E-03	6.99E-02	0.004733389	0.01705997	5.81186E-05	0.003814791	0.000758784	0.002107981	0.001784503	0.045604906	0.00082213	0.000337371	0.000984044	0.000208424	5.89252E-06	0.00119034	0.002058	35.65125108	4	1.201283922	3.160127451	5.374070214	10.59208525	8.681834954	4
FACH121	57	17	121	CoreAcess3	LowRichTert	07.11.2013	1	0.5	1	4Blue	0.012194162	4.29412469	0.007389334	0.021250614	0.045582113	0.012337128	8.21478E-05	0.001824236	0.017148537	0.000239183	0.005217287	0.000127327	0.000227123	0.000156001	0.000190316	0.085924103	0.00353964	0.020872637	5.1823E-06	0.00174559	0.000523654	0.001531821	0.000319553	0.008597983	0.000599001	0.000631712	0	3.25654E-07	4.69371E-06	0.000854636	0.000528721	1.565805789	2to3	1.408801433	1.425675093	1.920570669	2.222704733	1.472710698	2to3
FACH152	58	17	152	CoreAcess3	LowRichTert	30.01.2014	1	3	2	4Blue	0.002622977	2.435000664	0.008283933	0.009153196	0.01914369	0.004658149	3.34195E-05	0.000666136	0.026755775	0.000143685	0.007700063	8.22678E-06	5.07988E-05	4.98302E-05	6.32358E-05	0.132879647	0.0053804	0.008080552	3.1174E-06	0.004805195	0.000767744	0.003104215	0.000957475	0.016801395	0.000896547	0.001272393	6.17178E-05	6.45158E-06	1.3337E-05	0.000692231	0.000874401	0.336806443	1	0.798866515	1.59827617	0.827240106	0.933497085	0.556053753	2to3
FACH164	59	17	164	CoreAcess3	LowRichTert	11.03.2014	1	4	3	NA	0.002622977	2.435000664	0.008283933	0.009153196	0.01914369	0.004658149	3.34195E-05	0.000666136	0.026755775	0.000143685	0.007700063	8.22678E-06	5.07988E-05	4.98302E-05	6.32358E-05	0.132879647	0.0053804	0.008080552	3.1174E-06	0.006068683	0.000483755	0.003444536	0.00033081	0.012398301	0.000930756	0.001420542	7.52021E-06	6.14207E-06	1.6338E-05	0.000892431	0.000772466	0.336806443	1	0.798866515	1.59827617	0.827240106	0.933497085	0.556053753	2to3
BAL178	60	17	178	CoreAcess3	NA	06.05.2014	1	6	3	NA	TBT	TBT	TBT	TBT	TBT	TBT	TBT	TBT	TBT	TBT	TBT	8.28854E-05	8.79364E-05	6.10028E-05	0.000253261	0.111798917	0.005114414	0.003856555	3.33033E-06	0.005594723	0.000601408	0.001824936	0.002066049	0.009078746	0.000305019	0.001239929	5.76047E-06	6.60454E-06	1.22741E-05	0.000684675	0.00051769	NA	NA	NA	NA	NA	NA	NA	NA
BAL223	61	17	223	CoreAcess3	Balanced	28.10.2014	1	12	4	NA	0.002545153	2.089555234	0.003870105	0.010906562	0.044794721	0.013066916	1.59272E-06	0.000763473	0.008695662	0.000262339	0.001135239	0.00030108	1.15047E-05	7.96186E-05	6.56555E-05	0.083491736	0.003731458	0.004101227	2.44186E-06	0.004773902	0.000935748	0.001424392	0.000580272	0.010613108	0.000777609	0.001639056	1.90784E-05	4.01449E-06	2.27086E-05	0.000839551	0.000290483	0.326813338	1	0.685533984	0.746686049	0.985704328	2.184309404	1.559827246	2to3
FACH331	62	17	331	CoreAcess2	Balanced	08.12.2015	1	25	6	2Yellow	0.010181853	4.139342881	0.006567949	0.006083548	0.019028972	0.007903372	3.93379E-05	0.003546865	0.020115641	0.000366184	0.00159545	1.74626E-05	4.85634E-05	0.000135714	9.03927E-05	0.055376176	0.002002261	0.002315186	4.95491E-06	0.005614839	0.000603621	0.000909826	0.000464818	0.007793686	0.000433517	0.000891983	0.000142626	3.59619E-06	1.17504E-05	0.000341011	0.000409982	1.307412915	2to3	1.358021157	1.267199695	0.54981395	0.927903157	0.943443284	2to3
BAL186	63	77	186	CoreAcess2	LowRichTert	27.05.2014	1	24	6	NA	1.29E-02	2.51E+00	4.56E-03	1.03E-02	6.74E-02	2.25E-02	1.57E-04	1.92E-03	4.12E-03	3.68E-04	1.41E-03	2.29E-04	3.21E-04	1.11E-03	5.94E-04	1.26E-01	0.004009806	0.006904429	6.40974E-05	0.005052646	0.00045342	0.003050583	0.000696663	0.016695265	0.000755601	0.001573554	1.32172E-05	3.03437E-06	1.36143E-05	0.000813651	0.000965512	1.651330032	2to3	0.823519748	0.879834489	0.927008487	3.288298502	2.690735129	4
GALI148	64	18	148	CoreAcess1	LowRichTert	21.01.2014	1	0.5	1	NA	0.012784182	1.919975005	0.018322439	0.015373806	0.027988045	0.009489797	2.31632E-05	0.001600768	0.019531824	0.000190184	0.003402569	0.000227339	0.000489207	0.000253174	0.000958127	0.033998214	0.001017127	0.003531728	1.51663E-06	0.004934662	0.000805697	0.001643763	0.00039194	0.012619256	0.000661496	0.001475077	8.10424E-05	1.18116E-05	3.12444E-05	0.000492488	0.00067807	1.641568023	2to3	0.629898695	3.535074194	1.389441289	1.364771337	1.132818427	2to3
GALI154	65	18	154	CoreAcess2	LowRichTert	11.02.2014	1	1	1	2Yellow	0.002021004	2.435000664	0.008283933	0.004779739	0.014848217	0.004993694	1.13306E-05	0.00055958	0.018240363	0.000132224	0.011397388	6.95804E-05	2.31851E-05	3.40543E-05	0.000132778	0.113840858	0.001462249	0.003254865	5.49381E-07	0.00659055	0.00068119	0.002670838	0.000374722	0.00800795	0.000228823	0.000609749	0.002698425	9.16679E-06	4.19231E-06	0.00063926	0.000505496	0.259509395	1	0.798866515	1.59827617	0.431979316	0.724038441	0.596108504	2to3
BAL174	66	18	174	CoAc3_OutgrInvad	LowRichTert	15.04.2014	1	3	2	2Yellow	0.001897887	1.34215532	0.002069902	0.009439945	0.009635958	0.004865254	0.000120673	0.000137227	0.010192316	0.000141462	0.007811094	1.34669E-05	1.80954E-05	1.13909E-05	6.54733E-05	0.091975568	0.000520846	0.000775467	9.44208E-07	0.005436876	0.000597461	0.005957481	0.000270848	0.011581286	0.000746527	0.001255493	3.31291E-06	2.23494E-06	1.11416E-05	0.000632355	0.000607461	0.243700404	1	0.44032963	0.399360417	0.853155635	0.46987489	0.580776303	2to3
BAL195	67	18	195	CoreAcess1	ClusterOther	26.06.2014	1	6	3	5Purple	0.001923628	1.514857756	0.003561258	0.008652759	0.011000603	0.001553817	1.45067E-05	0.000222581	0.005033743	1.93965E-05	0.0045422	1.64448E-05	3.96147E-06	4.8697E-05	0.000277602	0.135121582	0.000296903	0.000378675	1.07265E-06	0.004632316	0.000554876	0.00622076	0.000133123	0.01183055	0.000606675	0.000879	1.13029E-05	7.15909E-06	4.66605E-06	0.000688396	0.001093567	0.247005683	1	0.496989243	0.68709794	0.782011972	0.53641856	0.185482693	1
BAL.244	68	18	244	CoreAcess3	Balanced	20.01.2015	1	12	4	4Blue	0.004481274	1.285292742	0.001800733	0.017776487	0.029928963	0.007957284	0.006930662	0.001009428	0.01599237	0.000208608	0.015108648	0.000322921	2.13552E-05	8.41483E-05	0.000438731	0.049104288	0.003266471	0.004332544	0	0.003852963	0.000230218	0.00970388	0.000255189	0.020132872	0.000862762	0.002272007	1.75211E-08	0	1.09632E-06	0.000786823	0.001248986	0.575423236	2to3	0.421674355	0.347427836	1.606588888	1.459415606	0.949878878	2to3
GALI338	69	18	338	LowLoadTert	LowLoadTert	21.01.2016	1	24	6	1Red	0.004181799	3.396563531	0.004142499	0.006878444	0.012869464	0.005910961	0.000150738	0.000372561	0.01065574	0.000356294	0.019810346	9.47148E-05	2.50489E-05	2.45571E-05	8.11939E-05	0.031177435	0.008539394	0.00186041	0	0.006955055	0.000311164	0.006245538	0.000300196	0.01019925	0.000404739	0.001542973	4.64571E-06	2.96413E-07	2.46286E-06	0.000286549	0.000912165	0.536968906	1	1.114332702	0.799240765	0.621654436	0.627549216	0.705604753	2to3
GICL189	70	21	189	CoreAcess2	LowRichTert	10.06.2014	1	0.5	1	4Blue	0.006687583	2.310184695	0.004854163	0.010402054	0.029625542	0.008377156	9.20395E-05	0.001682565	0.005328765	4.79042E-05	0.001606979	0.000178498	6.53371E-05	0.000318547	0.000236116	0.012219552	0.011087541	0.006197527	7.10978E-06	0.005505439	0.000633747	0.006117709	0.000554285	0.016507737	0.000874463	0.001700145	0.000100143	5.30045E-06	2.19999E-05	0.000376656	0.00051895	0.858726956	2to3	0.757917327	0.936547114	0.940108388	1.444620004	1	2to3
GICL233	71	21	233	LowLoadTert	LowLoadTert	09.12.2014	1	6	3	1Red	0.004335859	4.763528761	0.010114365	0.002595925	0.010913519	0.007922618	7.25438E-05	0.000279594	0.007374093	0.000105144	0.023219299	0.00053101	6.54243E-05	0.000253225	0.000860072	0.122752603	0.017876035	0.005128652	1.92668E-06	0.003874324	0.000448865	0.001203516	4.52698E-07	0.008726204	0.000337132	0.001053582	8.73584E-06	2.49418E-06	6.0825E-06	0.000216907	0.000531462	0.556751147	2to3	1.562801881	1.951434095	0.234612376	0.532172114	0.945740749	2to3
GICL290	72	21	290	LowLoadTert	LowLoadTert	02.06.2015	1	12	4	1Red	0.004901789	3.802782346	0.011405383	0.005149659	0.018550338	0.011545934	4.2658E-05	0.000256235	0.00960849	0.000152582	0.018430601	0.000355453	2.2193E-05	7.46699E-05	0.00014207	0.111783382	0.023171864	0.00905399	0	0.006521297	0.000874571	0.00605268	0.000268882	0.010066837	0.000414844	0.00120907	2.88476E-06	2.38107E-06	8.79926E-06	0.000186604	0.000564497	0.629420006	2to3	1.247603552	2.200519102	0.465411637	0.904563687	1.378264152	2to3
GICL348	73	21	348	LowLoadTert	LowLoadTert	01.03.2016	1	18	5	4Blue	0.018893317	4.212715819	0.020294062	0.011503157	0.04117048	0.035941414	0.000100488	0.001740339	0.032403276	0.00177805	0.001118558	0.000307746	0.001176593	0.001368736	0.002565478	0.015843985	0.001329298	0.004013958	0.000406002	0.007949411	0.000527355	0.006461797	0.00019876	0.036476196	0.00093819	0.001345494	0.000706141	1.48059E-05	9.56603E-05	0.000189274	0.001723765	2.42601875	4	1.382093095	3.915473119	1.039622964	2.007581812	4.290407535	4
GIDO19	74	20	19	CoAc1_OutgrInvad	ClusterOther	05.02.2013	1	2	2	1Red	0.007687768	2.219876964	0.010333006	0.011654568	0.018169431	0.004433118	5.00086E-05	0.000654352	0.021504621	2.06203E-05	0.000696365	0.000113595	7.26297E-05	0.000183975	0.000454497	0.034143461	0.001020422	0.000821813	1.16425E-05	0.004512051	0.00025806	0.002275254	0.000286863	0.006788376	0.000407799	0.000573577	5.95346E-07	2.35296E-06	9.42216E-06	0.000394986	0.000872587	0.987156913	2to3	0.728289482	1.993618055	1.053307078	0.885989632	0.529191281	2to3
GIDO226	75	20	226	LowLoadTert	LowLoadTert	04.11.2014	1	24	6	1Red	0.004898661	1.348519547	0.015339795	0.012057793	0.117913086	0.039074207	2.42764E-05	0.003912187	0.012617692	0.000343234	0.009203203	0.002469695	0.000247129	0.000566349	0.000448271	0.046642175	0.010755669	0.019284754	3.20544E-06	0.010290249	0.000362944	0.012805479	0.002640221	0.028571936	0.000346415	0.001659927	3.24593E-06	2.15034E-06	4.17642E-05	0.001842979	0.002163105	0.629018397	2to3	0.442417584	2.959612175	1.089749397	5.749754871	4.664376102	4
BAL68	76	20	68	CoreAcess3	Balanced	02.07.2013	1	6	3	4Blue	0.001095574	2.924406466	0.076821434	0.010961881	0.03676744	0.015100279	9.22464E-05	0.00651039	0.02810229	0.000387837	0.014068511	0.003395064	9.48463E-05	0.000879698	0.00129431	0.193004948	0.002897386	0.009100861	1.85868E-05	0.003269246	0.000685413	0.010863063	0.000143245	0.003512065	0.000280256	0.000404397	0.009044335	4.22062E-06	8.57857E-06	0.000573886	0.001938735	0.140678534	1	0.959429061	14.821688	0.990703917	1.792877926	1.802554304	2to3
BAL.81	77	79	81	CoreAcess3	Balanced	13.08.2013	1	24	6	NA	1.91E-02	3.87E+00	2.45E-02	4.70E-02	1.23E-01	3.63E-02	3.01E-04	4.42E-03	2.13E-02	2.69E-04	1.96E-02	2.56E-04	3.20E-05	3.32E-04	1.03E-03	2.85E-02	0.014258527	0.01903127	0	0.00462591	0.000352622	0.004963595	0.000768065	0.014012461	0.000596691	0.001183979	6.95661E-07	1.01567E-05	2.20998E-05	0.001120115	0.0014196	2.451763401	4	1.26811741	4.725416691	4.250829745	5.973488052	4.330713995	4
BAL65	78	81	65	CoreAcess3	Balanced	26.06.2013	1	24	6	NA	1.32E-03	2.12E+00	9.54E-04	2.85E-02	2.05E-02	1.26E-03	6.22E-05	3.79E-05	4.24E-02	1.40E-04	2.88E-03	2.93E-04	1.64E-05	1.16E-04	1.29E-04	3.66E-02	0.004410376	0.056533043	0	0.000235908	0.000261934	0.005884298	8.94976E-05	0.006220674	0.000483738	0.000889283	0	5.515E-06	1.14875E-05	0.00049654	0.000700163	0.169010228	1	0.694635153	0.184137695	2.576782204	0.99902831	0.15033998	1
BAL.133	79	83	133	CoAc1_OutgrInvad	LowRichTert	03.12.2013	1	24	6	NA	3.39E-02	1.77E+00	1.29E-03	1.79E-02	5.98E-02	1.27E-02	7.84E-05	3.48E-03	9.96E-03	5.98E-05	1.47E-03	3.70E-05	7.07E-05	2.44E-04	9.24E-05	6.07E-03	0.002223499	0.004373017	4.86454E-06	0.008108485	0.000389843	0.003122273	0.001546401	0.017500132	0.000584183	0.002000406	0.00035394	3.8032E-06	2.88415E-05	0.000560009	0.00071078	4.351759333	4	0.57995005	0.248684333	1.619446913	2.91555431	1.515193353	2to3
BAL.146	80	86	146	CoreAcess3	Balanced	16.01.2014	1	24	6	NA	4.77E-03	1.27E+00	5.02E-03	3.09E-02	2.77E-02	1.05E-02	1.03E-04	3.85E-04	1.25E-02	4.89E-05	1.95E-03	3.29E-04	2.56E-06	7.34E-05	4.56E-04	7.62E-02	0.017829403	0.035741929	0	0.00848887	0.000341116	0.004609742	0.000377561	0.011821761	0.00072135	0.003169935	0	2.28827E-07	6.11357E-05	0.000571211	0.001067184	0.613039339	2to3	0.41596835	0.967602246	2.789510462	1.352726505	1.255899534	2to3
HELI211	81	23	211	LowLoadTert	LowLoadTert	04.08.2014	1	0.5	1	NA	0.009935621	3.109042251	0.010213574	0.00597961	0.009714733	0.013021125	1.70823E-05	0.000681457	0.010195212	0.000191889	0.006894752	0.000107551	0.000441995	7.33367E-05	8.37434E-05	0.089436342	0.001864974	0.004394327	1.28734E-05	0.00452318	0.000609093	0.002745167	0.000273659	0.01226855	0.000481062	0.000801131	4.4408E-06	2.56732E-06	9.83153E-06	0.000202667	0.000498256	1.275795149	2to3	1.020003725	1.970575061	0.540420291	0.47371614	1.554361	2to3
HELI214	82	23	214	LowLoadTert	LowLoadTert	19.08.2014	1	1	1	2Yellow	0.002761561	2.235981697	0.00327057	0.010823104	0.068473695	0.02258335	3.33203E-05	0.000400824	0.006858578	7.92322E-05	0.005195458	9.20142E-05	8.44154E-05	3.69114E-05	5.74105E-05	0.168272834	0.005794919	0.006323344	0	0.003728486	0.000783951	0.003244991	0.000602582	0.012358668	0.000607814	0.001288861	0	3.44335E-06	7.50029E-06	0.000828225	0.000394994	0.354601455	1	0.733573067	0.631013648	0.978161635	3.338958994	2.695825384	4
HELI221	83	23	221	CoAc1_OutgrInvad	LowRichTert	30.09.2014	1	2.5	2	1Red	0.009557928	4.098443135	0.004368232	0.006157964	0.012563237	0.00756712	6.31376E-05	0.000335785	0.005817537	0.000159269	0.019196682	4.38769E-06	2.23792E-05	7.44702E-05	2.21868E-05	0.248579492	0.004908118	0.003281835	0	0.00457416	0.000765239	0.005320155	0.000324328	0.008622278	0.000406285	0.000749727	3.22468E-05	4.95783E-06	6.17859E-06	0.000489768	0.000518846	1.227297106	2to3	1.344602912	0.842792999	0.556539443	0.612616762	0.903304163	2to3
HELI314	84	23	314	LowLoadTert	LowLoadTert	27.08.2015	1	13	5	5Purple	0.003441775	4.090201792	0.00863941	0.007572068	0.012449108	0.007984877	2.19028E-05	0.000369136	0.012286335	0.000193776	0.028989968	4.31534E-05	3.05194E-05	0.00012496	0.000285659	0.115846038	0.008598113	0.001896999	0	0.005978233	0.001012265	0.007638185	0.000275466	0.012194323	0.00058831	0.002112131	3.97833E-06	4.70285E-06	9.14805E-06	0.00034376	0.000885516	0.441945217	1	1.341899121	1.666860889	0.68434219	0.607051514	0.953172734	2to3
INYV163	85	25	163	CoAc1_OutgrInvad	ClusterOther	07.03.2014	1	0.5	1	NA	0.017279292	2.435000664	0.008283933	0.003992521	0.005823128	0.003974703	5.39571E-05	0.000468932	0.022285752	0.001533011	0.000659048	0.000276584	0.007164398	0.000138589	0.000483701	0.030754569	0.000522264	0.002465862	4.60817E-05	0.007962189	0.000981722	0.002291369	0.00037812	0.018146801	0.000851592	0.001627212	9.25183E-06	4.94633E-06	6.95015E-05	0.000210915	0.000612348	2.218767935	4	0.798866515	1.59827617	0.360832844	0.283951189	0.474469271	1
INYV166.5	86	25	166.5	LowLoadTert	LowLoadTert	18.03.2014	1	1	1	1Red	0.004844794	3.089246224	0.005820931	0.011691708	0.008179248	0.001925102	5.08455E-05	7.24939E-05	0.008674703	3.51563E-05	0.001357597	7.21788E-05	2.00028E-05	2.14791E-05	3.53636E-05	0.079907848	0.003635412	0.000536485	2.09261E-06	0.005674162	0.0011813	0.001111712	0.000255674	0.010251635	0.000909931	0.00203864	8.02498E-06	4.87736E-06	2.375E-05	0.000195265	0.000277335	0.622101458	2to3	1.013509113	1.123072376	1.056663657	0.398841809	0.229803803	1
INYV183	87	25	183	CoreAcess2	LowRichTert	27.05.2014	1	3	2	2Yellow	0.004844794	3.089246224	0.005820931	0.011691708	0.008179248	0.001925102	5.08455E-05	7.24939E-05	0.008674703	3.51563E-05	0.001357597	7.21788E-05	2.00028E-05	2.14791E-05	3.53636E-05	0.079907848	0.003635412	0.000536485	2.09261E-06	0.004681823	0.000660787	0.002868108	0.000240206	0.011674143	0.000898576	0.003232535	7.17414E-07	1.71126E-06	3.81634E-06	0.000370236	0.00046369	0.622101458	2to3	1.013509113	1.123072376	1.056663657	0.398841809	0.229803803	1
INYV216	88	25	216	LowLoadTert	LowLoadTert	26.08.2014	1	6	3	2Yellow	0.026084043	0.990326327	0.004887266	0.006419586	0.06590437	0.023613447	0.00018884	0.000536508	0.005017313	0.000188673	0.002686899	0.000143714	8.0091E-05	0.00010699	0	0.049412325	0.011005041	0.004804776	0	0.005491628	0.000601292	0.00170215	0.000592498	0.009708088	0.00039569	0.002911269	9.93875E-07	0	1.03468E-05	0.000640217	0.000392337	3.349352463	4	0.324902803	0.942933837	0.580184153	3.213671886	2.818790359	4
INYV258	89	25	258	LowLoadTert	LowLoadTert	19.02.2015	1	12	4	5Purple	0.006254278	1.969445374	0.00534691	0.020744216	0.020507498	0.005497088	0.000227919	0.004067175	0.012461136	0.000110177	0.006768675	0.002883255	1.99732E-05	0.000185833	0.000218111	0.071052323	0.016313639	0.005401016	1.50545E-06	0.004597098	0.000454303	0.002100632	0.000977086	0.008958748	0.000496165	0.002362586	5.29027E-06	9.40617E-07	1.259E-05	0.000471682	0.000438078	0.803088021	2to3	0.646128761	1.031616137	1.874803791	1	0.656199781	2to3
INYV341	90	25	341	LowLoadTert	LowLoadTert	11.02.2016	1	24	6	1Red	0.005813464	4.2385173	0.013181473	0.006171011	0.005082153	0.004242191	0.000110559	0.010663665	0.010158084	7.9884E-05	0.00106408	0.000716625	8.14653E-05	0.000180059	0.000278484	0.023036884	0.004008542	0.000685734	0.000144831	0.008093175	0.000160317	0.000266221	0.000114558	0.005806819	0.000332662	0.001341817	1.32483E-05	2.02745E-06	1.54718E-05	0.000156995	0.000472516	0.746484787	2to3	1.390557955	2.543192241	0.557718632	0.247819267	0.50639984	2to3
JALI285	91	26	285	LowLoadTert	LowLoadTert	21.05.2015	1	1	1	2Yellow	0.010442794	3.162323127	0.012536182	0.006514795	0.027657213	0.009410783	2.5053E-05	0.000925175	0.01224171	0.000208551	0.013302829	0.000262807	3.37173E-05	0.000350965	0.002329875	0.060419291	0.001205651	0.008047416	5.49085E-06	0.00513716	0.000705588	0.000933395	0.000569618	0.010972777	0.000469982	0.000671853	0.000106711	5.65919E-06	8.94969E-06	0.000209538	0.00030389	1.340919375	2to3	1.037483929	2.418691882	0.588788812	1.348639065	1.123386344	2to3
JALI370	92	26	370	LowLoadTert	LowLoadTert	14.07.2016	1	15	5	5Purple	0.011254005	3.022928462	0.021425382	0.011048026	0.043387143	0.012674857	2.68615E-05	0.003209101	0.014846591	0.000424646	0.012175455	0.000461802	2.41003E-05	0.000362709	0.001090505	0.004400296	0.005935605	0.017816779	1.89853E-06	0.006328495	0.000338455	0.002956811	0.000782337	0.003513781	0.000611395	0.002419212	2.72669E-06	3.34723E-06	4.86221E-05	0.000321982	0.00118237	1.445083876	2to3	0.991751813	4.13374637	0.998489505	2.115672177	1.513026222	2to3
JALI388	93	26	388	LowLoadTert	LowLoadTert	06.10.2016	1	18	5	1Red	0.02875352	3.231858566	0.015579794	0.014017995	0.147694581	0.050266886	0.000152011	0.00416731	0.020358904	0.00168418	0.012376523	0.000198083	0.000825195	0.000675234	0.001942378	0.0092616	0.00710326	0.016170701	1.19974E-05	0.006315005	0.000458001	0.000591174	0.002998153	0.020694596	0.000669916	0.001822516	0.000254419	2.41371E-06	4.15707E-05	0.000902762	0.000964787	3.692129861	4	1.060296873	3.005916886	1.266906891	7.201979517	6.000471387	4
KIJA136	94	27	136	CoreAcess3	Balanced	05.12.2013	1	12	4	4Blue	0.003200534	1.9402427	0.002727244	0.020648769	0.020231949	0.003112584	5.84246E-05	0.000755579	0.004476841	1.05026E-05	0.000647479	6.09187E-05	9.04791E-05	0.000263369	0.000449984	0.019543338	0.003283749	0.001541797	1.42309E-05	0.004456813	0.00032969	0.002023039	0.000551106	0.011909195	0.000652467	0.001841507	2.56783E-05	2.33343E-06	1.16363E-05	0.000355749	0.000789998	0.410968382	1	0.63654805	0.52618597	1.86617758	0.986563486	0.371556161	1
KIJA16	95	27	16	CoAc1_OutgrInvad	ClusterOther	30.01.2013	1	0.75	1	1Red	0.007198918	1.693875175	0.014215091	0.012649816	0.026212162	0.008024912	1.83164E-05	0.00021028	0.011279198	2.81764E-05	0.000412674	3.60046E-05	6.47412E-05	0.000111432	0.000201254	0.010139314	0.000268814	0.002471092	1.4309E-05	0.004478454	0.000375403	0.000778081	0.000256993	0.005120206	0.000241899	0.0004206	3.11268E-06	2.68177E-06	3.94821E-06	0.000132165	9.19109E-05	0.924385547	2to3	0.555720652	2.742615296	1.143254787	1.278174546	0.957951844	2to3
KIJA237	96	27	237	LowLoadTert	LowLoadTert	17.12.2014	1	24	6	5Purple	0.005054056	1.532601513	0.009145041	0.008555384	0.040506019	0.008669832	0.000382962	0.001205202	0.008374539	7.8095E-05	0.004699725	0.001032005	1.94378E-05	0.000426085	0.001664956	0.03780925	0.010452205	0.013320396	3.22608E-06	0.004870738	0.000319253	0.002181834	0.000691823	0.015872167	0.000434586	0.0012011	6.09116E-06	6.76967E-06	1.49551E-05	0.000702418	0.001465559	0.648972076	2to3	0.502810552	1.764415618	0.773211523	1.975180929	1.034937311	2to3
KUPA187	97	28	187	CoreAcess3	Balanced	03.06.2014	1	12	4	4Blue	0.004498325	2.236582505	0.00153552	0.025496078	0.025879551	0.002454567	7.68024E-05	0.001672984	0.023686512	0.000195859	0.003229768	0.000103244	1.2765E-05	5.71794E-05	9.60735E-05	0.007820997	0.002438955	0.001560308	5.78856E-06	0.007760515	0.000407792	0.004189562	0.000242034	0.004008641	0.000632173	0.003027761	3.71041E-07	5.68886E-06	1.53556E-05	0.000853834	0.000603066	0.577612784	2to3	0.733770178	0.296258449	2.304263718	1.261955542	0.293007146	1
KUPA306	98	28	306	LowLoadTert	LowLoadTert	30.07.2015	1	26	6	NA	0.00718284	3.447250865	0.003125371	0.009236289	0.00815654	0.005010409	1.87677E-05	0.000785524	0.015710672	0.000264275	0.025263235	5.27488E-05	3.51758E-05	4.69465E-05	8.41472E-05	0.009309205	0.002881482	0.001362503	2.8396E-06	0.008723286	0.00053786	0.002883776	0.000585818	0.007802	0.000530035	0.002977939	1.62439E-05	2.63317E-06	1.43314E-05	0.000296223	0.000290794	0.922321035	2to3	1.130962026	0.602999398	0.834749772	0.39773452	0.59810386	2to3
KUPA56	99	28	56	LowLoadTert	LowLoadTert	06.06.2013	1	0.25	1	1Red	0.047235381	2.93900932	0.022242857	0.030187085	0.44701512	0.145312159	0.000506777	0.010876715	0.085804042	0.000803782	0.005698797	8.23111E-05	0.000532341	0.002438017	0.000676047	0.015386089	0.010041998	0.035732763	1.19044E-05	0.006990642	0.000520235	0.002302667	0.004740408	0.049964763	0.000476287	0.000747535	0.002250376	1.36515E-05	1.42021E-05	0.002396273	0.001514231	6.065315092	4	0.964219915	4.291467487	2.728223723	21.79764301	17.34623968	4
BAL125	100	98	125	CoreAcess2	Balanced	14.11.2013	1	132	7	NA	1.63E-02	2.00E+00	2.62E-03	3.38E-02	2.64E-02	3.37E-03	5.23E-05	7.87E-03	1.88E-02	1.25E-04	1.50E-02	5.71E-04	7.53E-05	2.55E-04	5.49E-04	3.42E-02	0.014663751	0.050323369	0	0.001960116	0.000412185	0.006128175	0.000846792	0.009416407	0.000788801	0.001320845	1.96858E-06	6.55842E-06	7.26555E-05	0.00064294	0.001305797	2.093443796	4	0.657487488	0.504696944	3.0571054	1.289134093	0.402567798	1
NENA336	101	31	336	LowLoadTert	LowLoadTert	15.01.2016	1	0.5	1	4Blue	0.005220959	3.439042669	0.015858094	0.003762897	0.01173282	0.015438428	2.26927E-05	0.001392324	0.0185732	0.000231926	0.005969608	8.24073E-05	0.000238619	0.000112862	0.000161609	0.048956291	0.001005314	0.00157699	6.24914E-05	0.007804293	0.000949956	0.000135793	0.000644327	0.015338631	0.000478131	0.000803803	7.56109E-05	1.38478E-05	1.96466E-05	0.000101275	0.000534042	0.670403407	2to3	1.12826911	3.05961131	0.340079993	0.572123436	1.842919887	2to3
NENA345	102	31	345	LowLoadTert	LowLoadTert	18.02.2016	1	1.5	2	NA	0.004282732	4.127393166	0.010898095	0.004495936	0.010258787	0.006391517	4.55298E-05	0.000249066	0.009117675	0.000236152	0.018420461	8.65605E-05	3.96489E-05	0.000103084	0.000324219	0.152714656	0.001347439	0.002701763	4.52153E-06	0.006214338	0.000973811	0.003942444	0.000200906	0.012716462	0.000465755	0.000881377	9.83346E-06	7.30725E-06	1.25235E-05	0.00025873	0.000471095	0.549929244	2to3	1.354100737	2.102644494	0.406330076	0.500245653	0.762969761	2to3
NENA414	103	31	414	LowLoadTert	LowLoadTert	21.01.2017	1	12	4	1Red	0.009478288	4.226734586	0.007931855	0.009841278	0.017296074	0.014952949	3.08844E-05	0.000410925	0.013294455	0.000354183	0.045294311	7.07315E-05	3.47746E-05	0.000714569	0.000121235	0.124244531	0.013555961	0.007030574	0	0.007696277	0.000683409	0.007601401	0.000548391	0.029567197	0.000609769	0.002112468	0.000964956	1.41675E-06	9.71644E-06	0.000247376	0.001046972	1.217070769	2to3	1.386692323	1.530347446	0.889426982	0.843402435	1.784967137	2to3
NIPI232	104	32	232	LowLoadTert	LowLoadTert	04.12.2014	1	0.75	1	5Purple	0.016443607	2.948393338	0.011417421	0.006677274	0.056643303	0.005308248	7.20122E-05	0.002115967	0.018848028	6.2402E-05	0.00439582	7.51772E-05	0.000116124	0.000457831	0.00036903	0.123851865	0.004011639	0.001219235	1.04539E-05	0.005228742	0.000426833	0.004047445	0.000267682	0.041744077	0.000584313	0.001360986	9.49437E-05	1.58837E-05	0	0.000291393	0.004519948	2.111460892	4	0.96729859	2.202841544	0.603473225	2.762077715	0.633657503	2to3
NIPI243	105	32	243	LowLoadTert	LowLoadTert	20.01.2015	1	2	2	NA	0.01474803	2.36332842	0.003789025	0.005874579	0.054016761	0.008770213	2.06994E-05	0.002913501	0.007975991	0.000200492	0.009630287	1.2806E-05	0.000206234	0.000672725	0.000280935	0.136326005	0.006070369	0.002619151	1.44441E-06	0.005497078	0.000436425	0.007771067	0.000301473	0.016898232	0.000254008	0.000801497	0.000355051	3.33133E-06	6.25245E-07	0.000339665	0.00064797	1.893738242	4	0.775352535	0.731042657	0.53092789	2.634000565	1.046920075	2to3
NIPI262	106	32	262	CoreAcess1	Balanced	10.03.2015	1	4	3	3Green	0.042601538	1.065400976	0.000638255	0.015805292	0.233109324	0.074031637	0.000190482	0.026477012	0.007616373	0.001360746	0.0094085	1.63403E-05	0.000598707	0.00232742	0.001574715	0.082085156	0.022267671	0.018103905	0	0.003926569	0.00025137	0.001539513	0.005472166	0.027922027	0.000164531	0.00018927	0.000283676	1.21512E-05	7.93852E-06	0.00197422	0.001419681	5.470300962	4	0.349533032	0.123142981	1.428437801	11.36702896	8.837323163	4
NIPI275	107	32	275	CoreAcess1	Balanced	28.04.2015	1	6	3	3Green	0.008481699	3.119970942	0.010148891	0.011501155	0.231565106	0.026504919	0.000192676	0.00813272	0.033565916	0.000328969	0.006264349	0.000192662	0.000938156	0.002387454	0.003185956	0.150975394	0.009825785	0.003322987	0.000766757	0.00975421	0.001083497	0.006625963	0.001593101	0.061864629	0.00035127	0.001062142	0.000176151	3.20656E-05	2.43552E-05	0.000401072	0.013597601	1.089102564	2to3	1.023589171	1.958095452	1.039441981	11.29172881	3.163951906	4
NIPI397	108	32	397	CoreAcess2	NA	08.11.2016	1	24	6	NA	0.002551692	1.831936333	0.000568817	0.005065938	0.024762716	0.00897116	2.76263E-05	0.002461527	0.002609548	0.000254237	0.013239161	3.27119E-05	6.70618E-05	6.55969E-05	1.4706E-05	0.007087274	0.016887057	0.002289811	0	0.007432773	0.00024115	0.004074728	0.000920539	0.008973165	0.000257544	0.001780626	1.2064E-05	0	4.89913E-07	0.000206155	0.00021283	NA	NA	NA	NA	NA	NA	NA	NA
BAL22	109	35	22	CoreAcess1	Balanced	07.02.2013	1	6	3	3Green	0.266895544	2.807314669	0.00202135	0.081439774	0.085714312	0.017615878	0.000112973	0.002786738	0.017117116	0.000476278	0.004880844	3.65202E-05	5.79548E-05	0.005917951	0.000343123	0.027009104	0.001825555	0.004714509	1.54719E-06	0.005003238	0.000297132	0.009065321	0.002639197	0.017616266	0.000637881	0.000836777	0.003010693	9.10273E-06	6.1409E-06	0.000606326	0.000958736	34.27103856	4	0.921013993	0.389992902	7.360297447	4.179657221	2.102847014	4
PASA222	110	35	222	LowLoadTert	LowLoadTert	30.09.2014	1	24	6	1Red	0.033544286	1.593174362	0.002754133	0.03589736	0.173381741	0.032707396	0.001170123	0.007965113	0.019965927	0.000310716	0.018031102	0.000178327	0.00021922	0.003227566	0.00239557	0.061137248	0.008285196	0.007921047	2.4525E-05	0.007102186	0.000450343	0.005095103	0.002743385	0.04687152	0.000619694	0.002584219	0.000221965	1.61783E-05	1.41778E-05	0.001583459	0.007568113	4.30729374	4	0.522683081	0.531373836	3.244302342	8.454553576	3.904355459	4
BAL.248	111	35	248	CoAc1_OutgrInvad	LowRichTert	06.02.2015	1	30	7	NA	0.063422205	1.276656886	0.004041143	0.040578422	0.593483756	0.084855871	0.004680117	0.024109704	0.076497495	0.000374578	0.014951178	0.000203546	0.000560707	0.002331341	0.000946457	0.088242157	0.018269957	0.02462825	2.67422E-05	0.006166279	0.000535888	0.002314388	0.013637009	0.066673765	0.000305079	0.001790979	0.001268207	3.15044E-05	4.05393E-05	0.003989724	0.020994712	8.143803398	4	0.418841133	0.779685476	3.66736356	28.93984219	10.12943639	4
PASA346	112	35	346	LowLoadTert	LowLoadTert	23.02.2016	1	42	7	NA	0.011837335	4.055948359	0.005657425	0.012395724	0.026615572	0.009747867	3.87991E-05	0.010168568	0.016816778	0.000664036	0.024976317	6.77765E-05	0.000579978	0.000736036	0.000497732	0.04033708	0.006854429	0.006723896	5.44853E-06	0.007191765	0.000414714	0.004582115	0.000289955	0.011287545	0.000503529	0.001892899	5.12619E-05	1.92986E-06	2.37854E-05	0.000159265	0.00066168	1.519987087	2to3	1.330661374	1.091525889	1.120290615	1.297845891	1.163624848	2to3
PASA383	113	35	383	LowLoadTert	LowLoadTert	22.09.2016	1	49	7	NA	0.008743361	2.899028198	0.005384307	0.007479106	0.043207985	0.024504069	5.20958E-05	0.002791991	0.007326904	0.000335765	0.015907432	9.843E-05	0.000447721	0.000283262	0.00042009	0.057532223	0.013171462	0.007965962	7.88498E-06	0.003408311	0.000469005	0.000972997	0.001593588	0.035080595	0.000529009	0.0012984	2.81358E-05	3.88228E-06	1.42998E-05	0.000579335	0.000200015	1.122701563	2to3	0.951103048	1.038831314	0.675940542	2.106935964	2.925105862	4
BAL89	114	35	89	CoreAcess3	Balanced	27.08.2013	1	12	4	4Blue	0.013948843	3.094223993	0.00295587	0.020687509	0.022302221	0.005677391	8.06666E-05	0.003616514	0.00877899	0.000371981	0.013550754	3.09014E-05	1.25001E-05	0.00037847	0.000118548	0.160802441	0.003076259	0.00389857	2.81055E-06	0.001604543	0.000482667	0.006404061	9.0932E-05	0.004812621	0.000496071	0.000896518	4.55819E-07	2.03971E-06	3.0546E-06	0.000620708	0.000850694	1.791117669	4	1.015142202	0.570296258	1.869678831	1.08751545	0.677722935	2to3
PASAmin2	115	35	-2	CoAc1_OutgrInvad	LowRichTert	06.11.2012	1	3	2	NA	0.273770387	3.499941241	0.008417711	0.067084801	0.15893286	0.00558995	0.000306025	0.006219844	0.034796321	0.000199553	0.003738007	8.30806E-05	1.92745E-05	0.003295315	0.000297912	0.023527449	0.001234063	0.004596633	1.54886E-05	0.006293913	0.000482652	0.01249778	0.001337156	0.025994557	0.000599355	0.001320575	0.003788841	7.7958E-06	2.03957E-05	0.000550534	0.00241599	35.1538108	4	1.1482485	1.624086989	6.062935447	7.749987842	0.667284924	2to3
POJU14	116	36	14	CoreAcess2	Balanced	17.01.2013	1	6	3	4Blue	0.016438348	2.450383519	0.003719904	0.023394517	0.120959884	0.061852696	0.000118336	0.010280596	0.014981225	0.000441142	0.002481882	0.001855207	0.003410612	0.057717153	0.021166909	0.057115434	0.004359882	0.010152328	0.000536415	0.001769939	0.000347292	0.001568618	0.001141518	0.010846747	0.000480487	0.000533461	1.4296E-05	1.13687E-05	8.13157E-06	0.00099395	0.000756497	2.110785493	4	0.803913268	0.717706616	2.114330579	5.8983248	7.383495573	4
BAL191	117	36	191	CoreAcess2	Balanced	24.06.2014	1	24	6	4Blue	0.004293547	3.7333075	0.003054729	0.016116783	0.036213198	0.006725219	0.000190935	0.000466382	0.011235962	0.000223245	0.001479795	0.000101663	0.000334343	0.000371475	0.001638648	0.393625451	0.00533607	0.064230091	2.87899E-06	0.007626021	0.00066525	0.005282843	0.000476284	0.010122794	0.001380485	0.002284876	2.12923E-05	6.6545E-06	2.75135E-05	0.000885016	0.000763034	0.551317942	2to3	1.224810488	0.589369944	1.456589438	1.765851599	0.802804558	2to3
BAL72	118	36	72	CoreAcess2	Balanced	09.07.2013	1	12	4	4Blue	0.014872075	2.266064933	0.004033081	0.030565612	0.023791386	0.006449026	7.17271E-05	0.001543245	0.020938144	0.000221075	0.001515946	0.000594004	5.15096E-05	0.001059814	0.002641268	0.023503023	0.003414685	0.013491718	1.08381E-05	0.002296166	0.00018564	0.003083247	0.000248959	0.00447556	0.000430562	0.000526464	1.49341E-05	1.04352E-06	4.64719E-06	0.000522906	0.000507344	1.909666419	4	0.74344267	0.778130002	2.762433977	1.160131104	0.769834714	2to3
POJUmin4	119	36	-4	CoreAcess3	ClusterOther	16.10.2012	1	3	2	4Blue	0.01662068	1.974781715	0.003812852	0.020014127	0.085757897	0.00264869	0.000178388	0.001910816	0.01311545	5.77387E-05	0.0013106	5.60017E-05	1.84422E-05	0.000442888	0.000872613	0.019336597	0.002134444	0.006033126	9.46914E-07	0.003495291	0.000230255	0.003216606	7.88235E-05	0.007314404	0.00050032	0.000667481	9.75766E-05	4.33864E-06	9.54708E-06	0.000491332	0.001144793	2.134198142	4	0.647879489	0.735639809	1.80882048	4.181782522	0.316180045	1
POMI215.5	120	37	215.5	LowLoadTert	LowLoadTert	26.08.2014	1	0.5	1	5Purple	0.005940469	2.684625911	0.009554756	0.005731107	0.007318593	0.005839155	1.31936E-05	0.000649437	0.009538546	0.000188626	0.002311621	8.79088E-05	0	3.00819E-05	0.00019041	0.009796895	0.000882667	0.006297122	9.85384E-07	0.004208983	0.000330907	0.001664118	0.000136582	0.009076578	0.000404998	0.001106271	9.82933E-06	1.94014E-06	7.71324E-06	0.000245256	0.000378624	0.762792941	2to3	0.880762694	1.843464777	0.517961282	0.356874023	0.697033032	2to3
POMI230	121	37	230	LowLoadTert	LowLoadTert	18.11.2014	1	3	2	5Purple	0.00390787	5.841336095	0.008235102	0.004965606	0.013251978	0.005029028	2.42509E-05	0.000557687	0.01116914	0.000300877	0.023883827	7.80566E-05	6.24746E-05	3.66211E-05	8.73353E-05	0.183998028	0.003474884	0.013424839	0	0.003591609	0.000760987	0.002246435	0.000218738	0.017463451	0.000702303	0.001406506	1.88742E-08	4.60541E-06	2.17757E-06	0.000336667	0.000437264	0.501794736	1	1.916405148	1.588854875	0.448777532	0.646201578	0.600326435	2to3
POMI235	122	37	235	LowLoadTert	LowLoadTert	16.12.2014	1	4	3	NA	0.003984761	4.781552454	0.008792096	0.004139336	0.009617715	0.004759372	1.4235E-05	0.001121973	0.006408266	0.000103277	0.010245402	0.000148378	8.59119E-05	0.000128075	0.000207473	0.152171162	0.003713525	0.004030357	1.33595E-06	0.004220568	0.000530707	0.001673134	0.000159651	0.011481805	0.000503301	0.00100477	1.02068E-06	9.74759E-07	1.1654E-06	0.000330884	0.000490532	0.511667903	1	1.568715032	1.696319665	0.374101521	0.468985302	0.568136947	2to3
POMI259	123	37	259	LowLoadTert	LowLoadTert	25.02.2015	1	6	3	5Purple	0.00401825	4.889624717	0.008674092	0.00348964	0.019464573	0.007684485	1.79564E-05	0.000912644	0.010992493	0.00031828	0.019590935	0.000249256	0.000190631	0.000118152	0.000239574	0.19572104	0.007863794	0.012728897	6.00104E-07	0.005656721	0.000820354	0.002870467	0.001520242	0.019200508	0.000662675	0.001437534	7.84663E-09	1.06179E-07	5.79561E-06	0.000364329	0.000547398	0.515968173	1	1.604171002	1.67355227	0.315383852	0.949144191	0.917314233	2to3
POMI312	124	37	312	LowLoadTert	LowLoadTert	18.08.2015	1	12	4	1Red	0.004206616	5.295263493	0.011350317	0.006473134	0.010253312	0.004359106	1.00808E-05	0.000287098	0.013384199	0.000186115	0.021911281	0.000179058	2.63176E-05	0.000103787	0.000189844	0.079584305	0.022181701	0.009791315	7.66421E-07	0.004902042	0.000709712	0.003465198	0.000239994	0.010368217	0.000448748	0.001993569	1.3295E-05	3.31451E-06	7.88134E-06	0.000266594	0.000585986	0.540155572	1	1.737251555	2.1898948	0.585023662	0.499978708	0.520356356	2to3
QUCH268	125	38	268	LowLoadTert	LowLoadTert	25.03.2015	1	7	4	NA	0.005152283	2.797006163	0.006976072	0.012153384	0.010415599	0.005530384	1.83757E-05	0.000588355	0.004969387	0.00018607	0.008657574	8.87318E-05	2.22857E-05	7.24844E-05	6.44168E-05	0.033088281	0.004901489	0.002080404	0	0.012504457	0.000466926	0.007289255	0.000389679	0.009723917	0.000545083	0.001742106	2.59011E-05	4.4974E-06	2.77979E-06	0.000221854	0.000734852	0.661584945	2to3	0.917632015	1.345941547	1.098388642	0.507892258	0.660174366	2to3
QUCH310	126	38	310	LowLoadTert	LowLoadTert	13.08.2015	1	12	4	1Red	0.02075325	4.314714629	0.010263134	0.011702536	0.019837886	0.010314858	5.45839E-05	0.002648425	0.01436322	0.000457118	0.010010154	0.000293492	0.000142875	0.000282557	6.13586E-05	0.039480331	0.016255585	0.004361696	0	0.007183153	0.000376393	0.005539616	0.001013888	0.012669155	0.000772202	0.00298358	0.000196376	5.29621E-07	5.0954E-06	0.000334474	0.000373145	2.664845679	4	1.415556508	1.980137157	1.057642226	0.967347955	1.231307786	2to3
QUCH326	127	38	326	LowLoadTert	LowLoadTert	05.11.2015	1	15	5	NA	0.008023411	5.06206202	0.007612488	0.011622023	0.016127316	0.008500184	2.67201E-05	0.000896413	0.0126871	0.000519175	0.01196311	0.000329504	0.000138041	4.2006E-05	1.60646E-05	0.043239278	0.016931681	0.006467398	0	0.009564926	0.000307063	0.004824584	0.000361173	0.006747866	0.000640474	0.002748143	1.32829E-05	6.10952E-07	6.73739E-06	0.000240104	0.000274934	1.03025553	2to3	1.66074363	1.468729779	1.050365684	0.786410706	1.014686152	2to3
QUCH375	128	38	375	LowLoadTert	LowLoadTert	11.08.2016	1	24	6	1Red	0.019578933	4.599129958	0.005031849	0.013478334	0.0347374	0.01783276	5.52368E-05	0.002669059	0.021879488	0.000983048	0.015743019	0.000272167	0.000185444	8.2783E-05	2.84836E-05	0.083502441	0.016087862	0.022567588	0	0.007345981	0.000246364	0.00587533	0.001539139	0.011830769	0.000591483	0.00298539	0.000111676	1.79324E-07	4.85401E-06	0.000307338	0.000221801	2.514056074	4	1.508866496	0.970829294	1.218133849	1.69388777	2.128736754	4
RERO149	129	39	149	CoreAcess1	LowRichTert	21.01.2014	1	0.5	1	NA	0.009211578	1.418541226	0.004727503	0.010291331	0.013028854	0.022322218	0.000343321	0.000979156	0.015282945	0.000338796	0.000642404	0.000167186	0.003262265	0.00041257	0.001208407	0.010550679	0.000788362	0.003143363	0.000618564	0.00817182	0.001096948	0.004086615	0.000574857	0.013354717	0.001191823	0.001322189	4.87092E-05	4.04005E-06	6.19637E-05	0.000264779	0.00026663	1.182823544	2to3	0.465390052	0.912109635	0.930101477	0.635321469	2.664653407	4
RERO159	130	39	159	CoreAcess1	ClusterOther	27.02.2014	1	1	1	1Red	0.004647081	2.435000664	0.008283933	0.004429037	0.019300364	0.008816512	4.11445E-05	0.000562246	0.008270964	0.000463925	0.000491638	0.000234339	0.002781675	0.000757475	0.003435318	0.030511844	0.000468714	0.001454568	4.74416E-05	0.004619485	0.000971152	0.002663916	0.000481303	0.010135045	0.000951471	0.001464967	4.02759E-05	7.33548E-06	5.32905E-05	0.000384428	0.000482788	0.596713954	2to3	0.798866515	1.59827617	0.400283874	0.941136956	1.052446842	2to3
BAL175	131	39	175	CoreAcess2	ClusterOther	17.04.2014	1	3	2	4Blue	0.002690679	2.020684675	0.002082071	0.015582819	0.012091682	0.004416539	0.000119883	0.000419592	0.041540121	0.000204631	0.006176798	0.000193759	0.000158107	0.000186513	0.000742103	0.01308173	0.000364201	0.000497929	4.9671E-06	0.005032603	0.000495294	0.001235064	0.000483427	0.008050879	0.000801779	0.00179514	4.89093E-05	2.37308E-06	1.48244E-05	0.000391538	0.000578148	0.345499823	1	0.662939172	0.401708364	1.408331344	0.589622476	0.527212234	2to3
BAL200	132	39	200	CoreAcess1	ClusterOther	10.07.2014	1	6	3	5Purple	0.003033391	2.89938742	0.002922444	0.022285529	0.041661796	0.009199708	7.1632E-05	0.000490108	0.008033418	7.21095E-05	0.005420914	0.000246129	7.29842E-05	0.000193277	0.000183116	0.016589455	0.001311736	0.001602691	1.36792E-06	0.003653255	0.000401528	0.003074539	0.000426492	0.014930679	0.000905909	0.002731673	1.44493E-07	1.78791E-06	1.34287E-05	0.000559118	0.000756076	0.389506118	1	0.9512209	0.563847156	2.014103399	2.031539703	1.098189812	2to3
RERO239	133	39	239	LowLoadTert	LowLoadTert	08.01.2015	1	12	4	5Purple	0.003976228	1.788909136	0.005513907	0.014824311	0.045773422	0.012559934	0.000339473	0.001967638	0.007256401	0.000353604	0.002994853	0.000963018	2.04517E-06	0.000701134	0.002184469	0.053368308	0.002238058	0.003434203	6.7102E-07	0.003700303	0.000541271	0.001947637	0.00106828	0.014581005	0.000727565	0.002003109	3.29502E-06	6.46384E-06	2.13177E-05	0.000901561	0.000866038	0.510572267	1	0.586899063	1.063835974	1.339779477	2.232033452	1.499307556	2to3
RERO287	134	39	287	CoAc1_OutgrInvad	LowRichTert	28.05.2015	1	16	5	NA	0.010148548	3.486021029	0.007427337	0.016410008	0.038991503	0.009544428	4.53145E-05	0.002236195	0.009180383	0.000391691	0.004962304	0.000284575	0.000108307	0.000572493	0.00107788	0.016070918	0.002874219	0.003504684	0	0.00564657	0.000460043	0.003078018	0.001343413	0.017935653	0.000598677	0.000974829	0.000314407	1.88195E-07	6.95514E-06	0.000359769	0.000536985	1.303136351	2to3	1.143681606	1.43300719	1.483090275	1.90132912	1.139339837	2to3
RERO335	135	39	335	LowLoadTert	LowLoadTert	14.01.2016	1	24	6	1Red	0.011629679	3.224457167	0.007313089	0.008012205	0.02207565	0.005983715	3.0112E-05	0.001265345	0.00792136	0.000172301	0.00182727	0.00027723	5.07197E-05	0.000241839	0.000982351	0.023021941	0.002103678	0.001690767	6.41688E-06	0.005722235	0.000471045	0.001570301	0.000864343	0.008249719	0.000249147	0.001914452	1.92224E-05	3.78051E-06	1.60498E-05	0.000253347	0.000497721	1.493322678	2to3	1.057868648	1.410964575	0.724120512	1.076467268	0.714289528	2to3
RERO352	136	39	352	LowLoadTert	LowLoadTert	17.03.2016	1	27	6	NA	0.010648592	4.810129893	0.01100758	0.010146655	0.017942415	0.011349871	2.65169E-05	0.001054569	0.01090595	0.00016905	0.012593003	0.000327775	4.596E-05	0.00038277	0.001102858	0.087354831	0.002783626	0.001826103	1.07654E-06	0.005455573	0.000923853	0.002389061	0.000412392	0.00690275	0.000538876	0.001778103	1.01707E-05	2.65898E-05	1.22002E-05	0.000363221	0.000733693	1.367345074	2to3	1.578090618	2.123768252	0.917026116	0.874919726	1.354859713	2to3
BAL201	137	121	201	CoreAcess3	ClusterOther	15.07.2014	1	36	7	NA	6.17E-03	1.28E+00	1.31E-02	1.80E-02	1.55E-02	3.09E-03	3.17E-05	6.39E-04	1.18E-02	5.64E-05	9.28E-03	1.97E-03	2.04E-05	1.78E-04	1.35E-04	5.40E-02	0.0064973	0.035147531	8.25172E-07	0.004381155	0.000376291	0.003585276	0.000176605	0.009858727	0.000593329	0.00150463	5.17286E-05	6.72073E-06	7.83173E-06	0.000489722	0.000686699	0.792334734	2to3	0.419123966	2.523205503	1.626440898	0.754210372	0.368456902	1
BAL79	138	121	79	CoreAcess2	Balanced	06.08.2013	1	24	6	NA	1.05E-02	1.75E+00	1.73E-02	1.47E-02	1.20E-01	5.73E-02	2.71E-04	5.78E-03	9.37E-03	2.18E-04	2.96E-03	4.55E-03	2.39E-04	1.02E-03	1.51E-03	1.14E-01	0.00715412	0.038925132	2.00369E-05	0.002502034	0.000512867	0.002354512	0.000731225	0.012902034	0.000643319	0.000640612	8.61112E-06	9.76656E-06	3.44884E-06	0.001180791	0.001044961	1.341957519	2to3	0.572776187	3.346500792	1.325637246	5.872634408	6.842575132	4
BAL145	139	40	145	CoreAcess2	Balanced	14.01.2014	1	12	4	3Green	0.002731199	2.703375294	0.004158405	0.012652007	0.016986823	0.279127383	0.00019368	0.001366598	0.009876756	0.00019085	0.001411708	0.001280926	8.98752E-05	0.000734207	0.000645915	0.006469986	0.004184	0.008090169	1.02366E-05	0.004655018	0.000655409	0.001780423	0.000247871	0.011935217	0.000608288	0.001399076	4.55098E-05	1.79473E-05	0	0.000547697	0.000786173	0.350702882	1	0.886913926	0.802309639	1.143452804	0.828322541	33.32006424	4
ROBR15	140	40	15	CoreAcess1	ClusterOther	22.01.2013	1	0.5	1	1Red	0.02331641	2.365850526	0.006175944	0.010035984	0.032935731	0.01035604	0.000142306	0.002746901	0.025428547	0.000197802	0.003114246	0.000123484	0.000631706	0.001125555	0.000893015	0.076021528	0.003717089	0.004837157	6.83995E-05	0.003608075	0.000641113	0.001034873	0.000273017	0.023690169	0.001022123	0.00076055	0.000311753	7.75762E-06	3.80368E-07	0.000463843	0.000518493	2.993971217	4	0.776179979	1.191567398	0.907023966	1.606033629	1.236223829	2to3
ROBR240	141	40	240	CoreAcess2	Balanced	13.01.2015	1	24	6	3Green	0.002719232	1.510708076	0.010584274	0.014948549	0.093968687	0.0116637	0.000736463	0.001809694	0.006108839	0.000138792	0.003144294	0.002819377	5.07469E-05	0.002827797	0.005754588	0.012201053	0.004112802	0.011853398	7.05542E-07	0.004551385	0.000596095	0.001169555	0.000705131	0.013234831	0.000708134	0.001411547	9.75678E-06	1.68105E-05	3.94627E-05	0.000686179	0.000692543	0.349166176	1	0.49562783	2.042096771	1.351007758	4.58216243	1.392322138	2to3
BAL47	142	40	47	CoreAcess2	Balanced	16.05.2013	1	4	3	3Green	0.008547601	3.846920206	0.004946664	0.010318413	0.37512068	0.009561662	0.000119323	0.024930459	0.047722379	0.00033548	0.001790897	0.002046353	0.003258965	0.007982177	0.004160487	0.033131203	0.001370475	0.003806175	0.000137609	0.003605001	0.00060424	0.000682534	0.000113035	0.004468166	0.000318001	0.000283471	1.9777E-05	1.04315E-05	7.23655E-06	0.000439834	0.000397579	1.097564769	2to3	1.262084147	0.954393947	0.932549113	18.2918794	1.141397181	2to3
BAL71	143	40	71	CoAc1_OutgrInvad	Balanced	09.07.2013	1	6	3	2Yellow	0.020712831	3.103611125	0.009075566	0.009363991	0.044117594	0.017916459	9.88032E-05	0.003924722	0.018828814	0.000193902	0.002774908	0.004437264	0.001233096	0.007206676	0.003471809	0.029262081	0.001943177	0.008185886	9.24135E-05	0.003071787	0.000590578	0.000873716	0.000405824	0.008091539	0.000409012	0.000260945	0.000373247	1.21448E-05	6.32267E-06	0.000539869	0.000597311	2.659655548	4	1.0182219	1.7510114	0.846291148	2.151290897	2.138728091	4
SAER225	144	41	225	LowLoadTert	LowLoadTert	28.10.2014	1	0.5	1	NA	0.003146537	2.540457037	0.001010723	0.003257063	0.018890556	0.008238711	1.64216E-05	0.00027989	0.009988911	0.000231166	0.008897116	1.82438E-05	0.000238881	2.8556E-05	8.54673E-05	0.144663004	0.001758353	0.013269207	8.66581E-06	0.004543995	0.000487467	0.003915945	0.000229783	0.009299213	0.000281023	0.000681902	1.77212E-06	1.92812E-06	1.02067E-05	0.000281573	0.000213963	0.404034831	1	0.833464273	0.195005739	0.294364157	0.921153628	0.983473509	2to3
SAER229	145	41	229	CoreAcess3	ClusterOther	13.11.2014	1	1	1	4Blue	0.003645183	2.997345652	0.000606409	0.004908129	0.013052786	0.007959343	9.00594E-06	0.000322334	0.007146001	0.000169803	0.012861833	2.6605E-05	0.000198346	5.02775E-05	0.000220188	0.104914914	0.001357184	0.008155928	9.74071E-07	0.004706003	0.000435482	0.004435698	0.000214414	0.016355554	0.000464583	0.00096189	1.07961E-06	3.97858E-06	1.11313E-05	0.000446484	0.000730377	0.468064078	1	0.983358694	0.116998577	0.443582859	0.636488471	0.950124678	2to3
SAER279	146	41	279	LowLoadTert	LowLoadTert	07.05.2015	1	6	3	5Purple	0.003137387	1.763520852	9.57396E-05	0.009762833	0.023322612	0.011728048	8.03699E-05	0.000558984	0.00684342	0.000237872	0.011357829	3.89296E-06	0.000219316	0.000180647	0	0.01067151	0.003034045	0.003595498	0	0.008353083	0.000375306	0.003289289	0.001199977	0.007978825	0.000212048	0.000718214	0.000268612	2.9102E-07	1.69581E-05	0.000413361	0.000503216	0.402859934	1	0.578569763	0.018471692	0.882337393	1.13727245	1.400003543	2to3
SCCO265	147	42	265	LowLoadTert	LowLoadTert	17.03.2015	1	1	1	5Purple	0.005899424	4.089686467	0.008339918	0.003498133	0.01473417	0.00644958	2.45766E-05	0.001633389	0.007791343	0.000381233	0.009723369	7.20961E-05	0.000227864	0.000436165	0.001466835	0.136551001	0.002709118	0.007549768	8.02217E-06	0.00703424	0.001019032	0.000954042	0.000695251	0.010147234	0.000601557	0.000687808	5.73699E-06	4.36544E-06	2.48406E-05	0.000257932	0.000302453	0.757522579	2to3	1.341730055	1.609077805	0.316151415	0.718477191	0.769900874	2to3
SCCO311	148	42	311	LowLoadTert	LowLoadTert	13.08.2015	1	6	3	5Purple	0.003894633	4.809237768	0.002858521	0.004708746	0.011369055	0.009648656	2.41353E-05	0.008411837	0.008389319	0.000294965	0.016085479	0.002169951	0.000113908	9.40288E-05	5.14505E-05	0.140710229	0.008929534	0.004897074	1.07989E-06	0.006741351	0.001080928	0.00254345	0.000308594	0	0.004871569	0	0	1.91743E-06	1.64101E-05	0.000308376	0.00027016	0.500094951	1	1.577797933	0.55151419	0.425563168	0.554385277	1.151781852	2to3
SOBA372	149	45	372	LowLoadTert	LowLoadTert	21.07.2016	1	3	2	NA	0.039302398	1.75109055	2.10369E-05	0.007127051	0.112349921	0.040962722	0.000306521	0.002280744	0.008520397	0.00056972	0.013308518	0.000207965	0.000597743	0.026877415	0.000732081	0.105293377	0.007403894	0.00863607	6.65452E-05	0.006636374	0.000489017	0.004331989	0.002694487	0.017983437	0.000394806	0.000574869	0.043350657	1.38138E-05	0	0.000966605	0.000289722	5.046671035	4	0.574491673	0.004058802	0.644122836	5.478480188	4.889812353	4
SOBA391	150	45	391	LowLoadTert	LowLoadTert	20.10.2016	1	6	3	1Red	0.010485946	2.926892941	0.004597867	0.008594938	0.047938958	0.016770318	4.85525E-05	0.002295071	0.012013675	0.000253378	0.012134211	0.000557217	0.000789525	0.001379507	0.004184528	0.104826406	0.004232137	0.004623883	8.66852E-05	0.004490873	0.000431922	0.0023721	0.000842285	0.009943997	0.000525959	0.001447205	0.00013967	5.5168E-06	2.8597E-06	0.000358774	0.000384486	1.346460254	2to3	0.960244815	0.887098112	0.776786295	2.337630746	2.001910571	2to3
Sample.198	151	21	198	CoAc2_OutgrInvad	ClusterOther	08.07.2014	1	1.5	2	NA	0.002109535	2.379036559	0.002999236	0.014845535	0.013155945	0.002853867	2.15322E-05	0.000437244	0.004894166	3.70685E-06	0.007913463	8.07141E-05	7.58636E-06	0.000188007	0.000332238	0.012218106	0.004446383	0.00275341	1.87358E-06	0.002600275	0.000358622	0.003098933	0.000144775	0.005656171	0.000576943	0.001177694	5.18314E-07	3.75498E-06	3.06866E-06	0.000322948	0.000381513	0.270877299	1	0.780506006	0.578663305	1.341697687	0.64151879	0.340672477	1
Sample.217	152	60	217	CoAc2_OutgrInvad	Balanced	02.09.2014	1	0.5	1	NA	0.027835709	2.468583657	0.003888622	0.007532221	0.121061542	0.040437235	0	0.002761462	0.021300241	0.000274772	0.001473164	0.000124432	2.29246E-05	0.001242468	0.002993532	0.047235449	0.007224374	0.005479853	3.27554E-05	0.004836803	0.000800485	0.001559617	0.00163863	0.038591168	0.000483874	0.000851681	0.000753404	1.28754E-05	5.32484E-06	0.001065268	0.000198933	3.574277178	4	0.809884306	0.750258621	0.680740945	5.903281905	4.827083774	4
Sample.227	153	110	227	CoAc2_OutgrInvad	Balanced	04.11.2014	1	6	3	NA	1.37E-02	2.40E+00	4.12E-03	1.80E-02	6.67E-01	7.34E-02	1.13E-03	5.09E-04	1.18E-06	1.47E-04	1.48E-05	9.62E-06	5.77E-05	9.43E-04	1.48E-04	1.30E-01	0.019529815	0.022422551	2.80555E-06	0.014144376	0.001340049	0.002067704	0.004469667	0.055391173	0.000611417	0.001804061	0.027378907	2.65462E-05	6.65429E-05	0.00336796	0.007959267	1.759907335	2to3	0.786475746	0.795609256	1.623625331	32.54564138	8.761492422	4
Sample.228	154	60	228	CoAc1_OutgrInvad	Balanced	11.11.2014	1	3	2	NA	0.145836691	4.912950429	0.011069998	0.04465471	0.56588718	0.057417661	4.51155E-05	0.001379761	0.13514905	0.000965899	0.002132128	0.000962132	4.41968E-05	0.003394767	0.001226569	0.01581826	0.006374497	0.004260345	0.000429847	0.008258257	0.00049982	0.008258257	0.024828026	0.055154215	0.000522073	0.001932543	0.00681878	6.41396E-06	2.06421E-05	0.000738088	0.011308141	18.72633304	4	1.611823621	2.135810947	4.035766974	27.59415996	6.854075511	4
Sample.23	155	10	23	CoreAcess2	Balanced	08.02.2013	1	0	1	NA	0.04124294	7.164593433	0.021331527	0.014649017	0.09517982	0.064111597	0.000514853	0.003913162	0.033830426	0.00052148	0.004583369	3.96011E-05	0.001882268	0.002060968	0.002376189	0.040688449	0.003491218	0.058449889	0.000102418	0.004996262	0.000670494	0.000974105	0.00138405	0.017474195	0.000788938	0.000428508	0.000323085	2.53435E-05	1.5417E-05	0.00098464	0.002455712	5.295848584	4	2.350534794	4.115638347	1.323936873	4.641220503	7.65314568	4
Sample.251	156	110	251	LowLoadTert	LowLoadTert	12.02.2015	1	8	4	NA	1.12E-02	2.23E+00	2.96E-03	3.37E-02	2.64E-03	7.02E-04	4.51E-05	1.28E-03	4.47E-02	2.49E-04	1.73E-03	8.76E-05	2.40E-04	2.58E-04	8.74E-04	1.78E-02	0.000917703	0.124222017	6.14622E-06	0.005391822	0.000145916	0.005391822	0.000943349	0.008446745	0.000365561	0.001899704	9.90271E-05	2.9108E-06	8.95629E-05	0.00051805	0.000739714	1.438070235	2to3	0.730001506	0.570186441	3.045585371	0.128681746	0.08375372	1
Sample.269	157	21	269	CoreAcess3	NA	31.03.2015	1	10	4	NA	NA	NA	NA	NA	NA	NA	NA	NA	NA	NA	NA	NA	NA	NA	NA	NA	NA	NA	NA	NA	NA	NA	NA	NA	NA	NA	NA	NA	NA	NA	NA	NA	NA	NA	NA	NA	NA	NA	NA
Sample.281	158	100	281	CoreAcess1	ClusterOther	12.05.2015	1	0.5	1	NA	5.32E-02	5.92E+00	2.01E-02	1.10E-02	4.11E-02	1.14E-02	4.33E-05	1.88E-03	2.82E-02	2.82E-04	3.57E-03	8.24E-05	4.02E-05	5.81E-04	2.09E-03	3.53E-02	0.002923664	0.007124408	5.50914E-05	0.008869646	0.001207053	0.002552405	0.001936293	0.030305215	0.000702627	0.001985983	0.001207887	6.81929E-06	1.72506E-05	0.000449679	0.000427702	6.833692993	4	1.941918602	3.883921878	0.997996974	2.005743851	1.364521946	2to3
Sample.318	159	60	318	CoreAcess1	ClusterOther	15.10.2015	1	14	5	NA	0.007844755	8.275751554	0.010770413	0.015281264	0.030081112	0.00322006	1.81842E-05	0.00981212	0.0157215	0.000558692	0.004871486	0.000103627	1.46391E-05	0.000386331	0.001004847	0.084211824	0.003822245	0.016022222	1.73048E-06	0.00895076	0.000430889	0.004169976	0.000757545	0.016252653	0.000906669	0.002207971	5.854E-05	1.09524E-05	8.91811E-05	0.000717514	0.0022719	1.007315108	2to3	2.71507967	2.078009846	1.381077633	1.466834809	0.384385791	1
Sample.322	160	100	322	CoreAcess1	ClusterOther	27.10.2015	1	6	3	NA	1.90E-02	4.49E+00	6.00E-03	1.28E-02	3.55E-02	7.98E-03	3.48E-05	9.00E-04	8.43E-03	2.38E-04	4.44E-03	8.11E-05	1.46E-06	2.15E-04	2.46E-03	8.47E-02	0.004410662	0.003822805	0	0.005695065	0.000763707	0.007566001	0.000997255	0.010550298	0.00055483	0.001659802	1.79293E-05	1.39118E-06	6.46801E-06	0.000681428	0.000678671	2.443600426	4	1.472670108	1.157933698	1.155184734	1.728711641	0.952281595	2to3
Sample.354	161	71	354	CoreAcess1	ClusterOther	31.03.2016	1	0.5	1	NA	1.50E-02	3.81E+00	3.68E-03	4.55E-03	2.24E-02	1.30E-02	2.99E-05	3.90E-03	1.94E-02	7.16E-04	1.00E-02	6.03E-03	2.72E-03	1.53E-03	4.07E-04	6.37E-03	0.000571915	0.001234405	0	0.006157506	0.000470881	0.000427338	0.000266208	0.024731888	0.000436587	0.000893554	0.000286897	0	0	0.000115302	0.000273203	1.919961394	4	1.251115853	0.709808099	0.410875652	1.090814662	1.555347245	2to3
Sample.358	162	71	358	CoreAcess1	ClusterOther	14.04.2016	1	1	1	NA	4.77E-03	4.06E+00	2.13E-03	1.86E-03	1.09E-02	8.24E-03	1.64E-05	1.91E-04	6.91E-03	2.88E-04	1.14E-02	5.41E-05	1.79E-05	3.46E-05	4.05E-05	4.57E-02	0.000527218	0.000875633	0	0.00501424	0.000614748	0.001333238	6.96288E-05	0.00802108	0.000215018	0.000624764	4.85882E-07	5.0082E-06	5.18453E-06	0.000126357	0.000138062	0.611991409	2to3	1.331848669	0.411747454	0.167857013	0.529384796	0.983697132	2to3
Sample.376	163	101	376	CoreAcess2	Balanced	11.08.2016	1	0.5	1	NA	2.42E-03	5.31E+00	2.98E-03	6.49E-03	9.82E-03	1.36E-03	2.55E-05	1.74E-04	7.98E-03	1.71E-04	5.02E-03	6.36E-05	2.63E-06	1.25E-05	4.48E-05	3.30E-01	0.003774353	0.020959936	1.04743E-06	0.00493254	0.000819215	0.00868202	0.000238962	0.016476235	0.000670417	0.001279436	3.02306E-05	6.4212E-06	6.82065E-06	0.000420889	0.00038713	0.311360717	1	1.741112677	0.574194534	0.586432093	0.478791739	0.162240117	1
Sample.381	164	101	381	CoreAcess2	Balanced	13.09.2016	1	1.5	2	NA	6.34E-03	4.65E+00	3.63E-03	1.52E-02	1.77E-02	1.65E-03	1.35E-05	1.88E-04	6.95E-03	9.78E-05	4.21E-03	7.58E-05	2.86E-06	2.26E-05	6.92E-05	6.33E-02	0.005680104	0.018757054	0	0.005031202	0.000399727	0.005843208	0.00029474	0.016169891	0.000663421	0.001849765	1.15418E-06	2.75879E-06	3.70317E-06	0.000433407	0.000532675	0.814469713	2to3	1.525556415	0.700373452	1.377016744	0.863207349	0.196802664	1
Sample.392	165	101	392	CoreAcess1	ClusterOther	25.10.2016	1	3	2	NA	3.89E-03	5.64E+00	5.25E-03	1.53E-02	1.03E-02	1.33E-03	1.95E-05	7.59E-04	9.71E-03	3.29E-04	6.11E-03	8.00E-05	6.59E-06	4.69E-05	1.22E-04	2.75E-02	0.004010227	0.015236185	1.42317E-06	0.006048968	0.000344307	0.004525853	0.000356192	0.020831479	0.00090208	0.002016074	3.84332E-06	2.76815E-06	5.53989E-06	0.000400378	0.000634154	0.499861943	1	1.850652831	1.012128315	1.385244051	0.504277219	0.158985048	1
Sample.393	166	46	393	CoAc1_OutgrInvad	LowRichTert	25.10.2016	1	1.5	2	NA	0.003776039	8.675689861	0.007715931	0.006165905	0.026496354	0.004851657	2.30285E-05	0.000477268	0.008635257	0.000218216	0.006504913	5.96323E-05	1.02735E-05	8.91294E-05	0.000530098	0.33322603	0.008728646	0.006241708	0	0.005489138	0.001265389	0.003360927	0.000644322	0.013762418	0.000721001	0.001131737	4.48021E-06	3.85031E-06	1.20636E-05	0.000509027	0.001248922	0.484866759	1	2.846290034	1.488687756	0.55725711	1.292032487	0.579153207	2to3
Sample.398	167	29	398	CoAc1_OutgrInvad	LowRichTert	14.11.2016	1	1	1	NA	0.003221596	9.628567573	0.003606505	0.006540365	0.012134089	0.001690604	1.51924E-05	0.00015372	0.010508526	2.24483E-05	0.004135522	0.00010689	2.47352E-05	0.000306359	0.000527071	0.097011907	0.001257569	0.004183647	3.78525E-06	0.005220751	0.00094652	0.000503867	0.000374818	0.016515842	0.000812828	0.00112679	6.92555E-05	5.13881E-06	2.32848E-06	0.000232941	0.00021751	0.413672868	1	3.158906826	0.695827862	0.591099794	0.591690345	0.201811179	1
Sample.402	168	19	402	CoreAcess3	ClusterOther	06.02.2016	1	0.5	1	NA	0.014244849	6.393705041	0.009069873	0.013420548	0.011847852	0.001844035	1.7541E-05	0.000573642	0.011525781	0.000122252	0.015088327	0.000296771	1.20144E-05	0.000160199	0.001084276	0.044264516	0.011862261	0.016051356	1.56455E-06	0.005629301	0.000645294	0.005341477	0.00043247	0.016285029	0.000808967	0.001653173	3.20754E-05	7.85059E-06	6.20905E-06	0.000249706	0.000651264	1.829126711	4	2.097624423	1.749912996	1.212911375	0.57773268	0.220126551	1
Sample.406	169	106	406	CoreAcess2	LowRichTert	15.12.2016	1	1.5	2	NA	4.99E-03	5.28E-01	2.83E-03	7.21E-03	5.77E-04	5.38E-04	9.99E-06	1.32E-03	6.38E-03	3.63E-04	1.61E-04	2.32E-05	5.22E-05	2.95E-04	9.54E-04	5.05E-03	0.000469977	0.004015322	7.32629E-05	0.00766956	0.000229559	0.00766956	0.00036734	0.005690149	0.000168197	0.000909124	4.91951E-05	1.98241E-06	4.38107E-06	0.000501993	0.0003342	0.64097325	2to3	0.173316992	0.546637779	0.651472471	0.028133562	0.064189704	1
Sample.408	170	46	408	CoreAcess3	Balanced	20.12.2016	1	3	2	NA	0.002809429	5.841985243	0.007928095	0.005386135	0.004686588	0.000636147	2.01276E-05	0.000988044	0.008561448	0.000135806	0.006041542	0.000118219	3.82039E-06	9.64305E-05	0.000981287	0.189816143	0.007022462	0.005641052	0	0.006221201	0.000826034	0.004662651	3.56312E-05	0.019633621	0.000866236	0.001320922	1.27322E-05	6.88377E-07	1.16727E-05	0.000409917	0.001492855	0.360748064	1	1.916618118	1.529622009	0.486783673	0.228530438	0.075938343	1
Sample.410	171	101	410	CoreAcess2	Balanced	10.01.2017	1	6	3	NA	1.39E-02	4.20E+00	1.69E-02	4.42E-02	1.27E+00	2.35E-02	6.85E-04	1.37E-02	6.83E-02	3.01E-04	3.73E-03	2.31E-04	4.06E-05	7.54E-04	4.80E-04	5.51E-02	0.005666382	0.032528466	0.000303533	0.007618806	0.000447388	0.00267394	0.000837462	0.103832198	0.000898034	0.003331944	0.000256372	1.74483E-05	8.23036E-06	0.00027443	0.040342074	1.781147802	4	1.37687947	3.258563581	3.99368394	62.03500872	2.804474344	4
Sample.412	172	19	412	CoreAcess3	LowRichTert	17.01.2017	1	1.5	2	NA	0.090092126	4.901351558	0.006268656	0.110798577	0.013639846	0.001060621	3.15561E-05	0.000127245	0.010198855	3.51139E-05	0.011294765	0.000133516	4.81195E-06	6.12038E-05	0.00094134	0.055630718	0.00902238	0.007196328	0	0.005098657	0.000579208	0.004548949	0.004903744	0.013846912	0.000555467	0.002767929	3.45234E-06	6.26674E-06	6.46989E-06	0.000317871	0.000680782	11.56838619	4	1.608018303	1.209454925	10.01366341	0.665115073	0.126608705	1
Sample.416	173	106	416	CoreAcess2	Balanced	07.02.2017	1	3	2	NA	3.44E-01	2.39E+00	2.65E-03	1.07E+00	1.30E-02	9.09E-04	1.47E-04	3.23E-04	7.00E-03	4.16E-05	4.49E-04	3.33E-05	2.89E-05	1.74E-04	1.01E-03	1.20E-01	0.001739094	0.001220007	5.12084E-06	0.004377907	0.00076982	0.002558531	0.0121842	0.011360982	0.00046004	0.002544961	1.31673E-05	5.81301E-06	1.27155E-06	0.000499229	0.000423265	44.1890171	4	0.783376603	0.510368695	96.82706536	0.631689921	0.10853741	1
Sample.417	174	19	417	CoAc2_OutgrInvad	Balanced	21.02.2017	1	3	2	NA	0.004976557	6.815878671	0.002448743	0.015961393	0.004752528	0.000212763	7.84643E-06	2.87464E-05	0.006174194	7.88911E-05	0.00894526	6.86801E-05	5.07315E-06	8.13958E-05	0.001121141	0.051305247	0.004806573	0.003276814	0	0.004666479	0.000440199	0.005851702	0.000195345	0.010218059	0.00082567	0.002442657	1.51284E-05	4.63587E-06	5.97287E-06	0.000326249	0.000755437	0.639020694	2to3	2.236129673	0.47245287	1.442545784	0.231745886	0.025398046	1
Sample.419	175	46	419	CoreAcess2	Balanced	07.03.2017	1	6	3	NA	0.010338734	3.027293539	0.00352623	0.020525722	0.031993706	0.009258969	1.86574E-05	0.002040406	0.027320997	0.000312188	0.00554439	0.000329909	3.65747E-05	0.000475974	0.000803718	0.020576346	0.002241367	0.020902415	1.77558E-06	0.006774331	0.000303566	0.006774331	0.004627804	0.020342346	0.000728607	0.001964719	7.93327E-06	0	2.84482E-05	0.001843774	0.000918058	1.327557344	2to3	0.993183893	0.680339855	1.85505693	1.560097971	1.105263982	2to3
Sample.420	176	116	420	CoreAcess3	Balanced	15.03.2017	1	6	3	NA	1.25E-02	4.06E+00	3.83E-03	1.43E-02	2.35E-02	7.07E-03	1.16E-05	9.12E-04	1.79E-02	3.55E-04	1.61E-02	8.28E-05	2.53E-05	5.21E-05	5.98E-04	1.63E-01	0.002630429	0.022894344	0	0.006065479	0.000615798	0.006065479	0.004105302	0.012848708	0.00041386	0.002439943	1.46502E-05	1.31798E-06	1.90136E-05	0.001568513	0.000606212	1.608064123	2to3	1.330656606	0.738262793	1.290936117	1.145891156	0.844341168	2to3
Sample.421	177	45	421	CoreAcess3	Balanced	04.04.2017	1	12	4	NA	0.008616863	5.413537922	0.005211449	0.012771245	0.019858148	0.00829675	2.49344E-05	0.000383041	0.012369989	0.000309064	0.036674989	0.000216221	2.2896E-05	0.000587515	0.003342729	0.378214282	0.005315124	0.017445582	4.59443E-06	0.003805421	0.000677394	0.002946275	0.000288587	0.007954085	0.000774703	0.001940919	0.000192866	2.75622E-06	2.52974E-06	0.000452383	0.000309508	1.106458473	2to3	1.776054617	1.005480757	1.154229122	0.968335987	0.990401742	2to3
Sample.427	178	19	427	CoreAcess3	Balanced	16.05.2017	1	6	3	NA	0.008149346	6.118248579	0.004034634	0.020459404	0.00927891	0.000471021	2.92963E-05	0.000248209	0.01089492	4.51424E-05	0.020913641	6.28278E-05	1.13025E-05	0.000247616	0.001095232	0.053194649	0.014471686	0.006821283	9.15513E-07	0.005661044	0.000427346	0.007849177	0.000164487	0.013165093	0.001027471	0.002635015	5.86801E-06	5.18924E-06	5.78297E-06	0.000275919	0.000901788	1.046426388	2to3	2.007253629	0.778429632	1.849063299	0.452464249	0.056226824	1
Sample.428	179	71	428	CoAc1_OutgrInvad	NA	31.05.2017	1	14	5	NA	NA	NA	NA	NA	NA	NA	NA	NA	NA	NA	NA	8.13E-05	1.24E-04	2.04E-04	2.15E-04	2.03E-02	0.00553939	0.002678738	1.08154E-05	0.007812551	0.000462714	0.002440538	0.000753058	0.013623894	0.00029207	0.001188189	4.07247E-05	1.06637E-06	2.56E-06	0.000341727	0.000352194	NA	NA	NA	NA	NA	NA	NA	NA
Sample.430	180	134	430	CoreAcess2	LowRichTert	06.06.2017	1	0.5	1	NA	1.41E-02	4.58E+00	3.42E-03	8.77E-03	1.88E-02	2.38E-03	2.65E-04	1.43E-03	6.90E-03	1.97E-04	1.23E-03	1.12E-05	2.24E-05	1.79E-04	1.70E-04	4.36E-02	0.002047388	0.002549918	1.26446E-06	0.005111876	0.00042007	0.001152889	0.000403033	0.019243029	0.000698292	0.00154902	0.000175546	3.01791E-06	2.6609E-06	0.000343595	0.00112451	1.812795806	4	1.502816245	0.659165637	0.792930094	0.917052581	0.283928628	1
Sample.431	181	101	431	CoAc3_OutgrInvad	Balanced	20.06.2017	1	11	4	NA	5.42E-03	4.88E+00	8.91E-03	1.68E-02	1.80E-02	1.23E-03	2.80E-05	1.89E-03	1.61E-02	5.35E-04	2.27E-03	6.48E-05	2.90E-05	2.76E-04	4.26E-04	2.79E-02	0.00165	0.043165939	1.67594E-06	0.008049399	0.000421233	0.004259306	0.000262433	0.01108776	0.000994622	0.002427615	1.85005E-05	1.07445E-06	1.18433E-05	0.000454923	0.000776996	0.696285079	2to3	1.599984565	1.718975216	1.521131123	0.878223235	0.1470993	1
Sample.432	182	35	432	CoAc1_OutgrInvad	Balanced	21.06.2017	1	1.25	1	NA	0.00693985	8.26611248	0.008302876	0.007325386	0.006035709	0.000822609	1.65558E-05	0.000165115	0.009284635	7.39906E-05	0.005573096	0.000306067	3.957E-05	0.000252485	0.000442794	0.124180709	0.015178698	0.012184622	2.10542E-06	0.005256667	0.000573037	0.002255395	5.95543E-05	0.008015075	0.000857106	0.001371988	3.04281E-06	2.72779E-06	3.01023E-06	0.000355895	0.000318373	0.891119659	2to3	2.711917317	1.601931042	0.662047806	0.294317205	0.098196646	1
Sample.433	183	134	433	CoAc1_OutgrInvad	Balanced	04.07.2017	1	1.5	2	NA	4.74E-03	6.16E+00	2.33E-03	1.10E-02	3.73E-03	2.85E-04	9.02E-06	5.65E-05	3.64E-03	7.55E-05	9.96E-04	1.30E-05	4.11E-05	8.03E-05	1.22E-04	3.28E-02	0.001223714	0.000410314	0	0.004732877	0.000327138	0.002821734	5.50744E-05	0.009470724	0.000739341	0.001692256	2.1633E-05	2.91834E-06	1.92216E-06	0.000369788	0.000409707	0.608683799	2to3	2.021511422	0.448827064	0.990507553	0.181795103	0.034074333	1
Sample.434	184	49	434	CoreAcess3	Balanced	11.07.2017	1	3	2	NA	0.001320354	3.935617534	0.003151982	0.006109483	0.004406221	0.000507362	1.38719E-05	0.000206627	0.003501043	2.08543E-05	0.003869346	6.26076E-05	8.16656E-07	7.78091E-05	7.74046E-05	0.223149488	0.0041067	0.000779188	1.48767E-06	0.004638704	0.000560908	0.001657301	4.98253E-05	0.01295069	0.000490213	0.000834003	6.15454E-05	3.28769E-06	5.17579E-07	0.000335335	0.000700133	0.169541584	1	1.291183657	0.60813353	0.552157831	0.214859029	0.060564892	1
Sample.438	185	35	438	CoAc1_OutgrInvad	Balanced	15.08.2017	1	3	2	NA	0.003299755	7.1121103	0.003841488	0.005975994	0.004708522	0.000654622	9.49506E-06	0.000184245	0.009596763	0.000247057	0.00688764	0.000179167	5.23846E-06	0.000167277	8.57897E-05	0.081025466	0.009254548	0.010117319	9.30002E-07	0.005915764	0.000415934	0.006906229	0.00011294	0.006135791	0.000584247	0.001861401	7.27144E-06	3.96112E-06	4.40263E-06	0.000352569	0.0003286	0.423708996	1	2.333316311	0.741164733	0.540093548	0.229600015	0.078143718	1
Sample.439	186	134	439	CoreAcess3	LowRichTert	15.08.2017	1	3	2	NA	6.30E-03	4.68E+00	3.02E-03	9.52E-03	5.33E-03	5.08E-04	9.42E-06	2.25E-04	4.02E-03	6.80E-05	8.35E-04	7.17E-06	5.51E-06	8.97E-05	1.30E-04	2.59E-02	0.001500068	0.000612685	0	0.004628448	0.000320933	0.002965635	0.000164859	0.009329601	0.00064004	0.001240588	9.08368E-05	2.42089E-06	3.28044E-06	0.000321615	0.00042987	0.809049934	2to3	1.535085288	0.583234253	0.860530167	0.260117287	0.0606084	1
Sample.441	187	116	441	CoreAcess1	ClusterOther	14.09.2017	1	12	4	NA	3.44E-03	4.63E+00	3.47E-03	1.05E-02	2.86E-02	1.40E-03	3.44E-05	9.35E-04	9.60E-03	3.00E-04	1.51E-02	1.49E-04	3.82E-05	1.96E-04	1.08E-03	4.14E-02	0.003149741	0.008702824	0	0.007584252	0.000441859	0.007418004	0.000288484	0.011780351	0.000837556	0.003940744	1.31933E-06	1.06309E-06	1.20532E-05	0.000393259	0.001272491	0.441781283	1	1.51738671	0.669580844	0.947730963	1.395114932	0.16760406	1
Sample.442	188	47	442	CoreAcess2	LowRichTert	28.09.2017	1	24	6	NA	0.009095531	7.160814768	0.006413396	0.014556302	0.071621939	0.00667245	5.02069E-05	0.001137519	0.007187155	0.000330629	0.001001222	0.000522662	4.37996E-05	0.001053758	0.002979956	0.030072583	0.006688178	0.004614783	1.67003E-06	0.004433669	0.000465157	0.0005676	0.00129263	0.016030312	0.000988289	0.001367953	1.30907E-05	1.68649E-05	1.89355E-05	0.00062955	0.000662933	1.167922466	2to3	2.349295103	1.237380568	1.315557597	3.492475722	0.796505386	2to3
Sample.445	189	29	445	CoAc1_OutgrInvad	LowRichTert	11.10.2017	1	12	4	NA	0.024560068	4.683453423	0.003561723	0.00876021	0.019078771	0.001044722	7.21102E-06	0.001196124	0.021544157	0.000707083	0.004178691	7.24579E-05	2.03045E-05	0.000601409	0.000407286	0.000675517	0.000349589	0.001256992	2.50594E-05	0.006142053	0.000203002	0.006142053	0.001328706	0.022310607	0.000308201	0.002076098	0.000197847	4.28096E-06	1.66101E-05	0.000631698	0.000586982	3.153664634	4	1.536531044	0.687187799	0.791723092	0.930331505	0.124710814	1
Sample.447	190	49	447	CoreAcess3	Balanced	12.10.2017	1	6	3	NA	0.00232199	1.676894454	0.002266558	0.006482907	0.003059225	0.000561006	5.72937E-06	0.000626417	0.006819997	0.000123972	0.002343076	0.000103839	1.20399E-05	0.000132983	0.000639384	0.10644377	0.011148933	0.0093655	5.64297E-06	0.005396181	0.000240693	0.005396181	8.14041E-05	0.007738862	0.000263645	0.001198343	3.50477E-05	9.6669E-07	1.14181E-05	0.00063235	0.000307495	0.298157886	1	0.550149677	0.437302643	0.585906897	0.149175922	0.066968517	1
Sample.454	191	71	454	CoAc1_OutgrInvad	LowRichTert	26.10.2017	1	19	5	NA	1.71E-02	3.37E+00	3.41E-03	1.51E-02	4.03E-01	1.19E-03	1.71E-05	1.96E-03	2.67E-02	3.62E-04	5.66E-03	4.31E-05	6.26E-05	3.93E-04	8.97E-04	2.64E-02	0.001246733	0.036316947	4.83233E-06	0.00781557	0.000236075	0.00781557	0.000934371	0.013175118	0.000357136	0.001618351	0.000285365	5.40131E-07	1.16548E-05	0.000506835	0.000722634	2.198706165	4	1.107013684	0.65714379	1.365762018	19.63404286	0.14211129	1
Sample.455	192	35	455	CoreAcess2	Balanced	14.11.2017	1	6	3	NA	0.005397421	4.007932723	0.004255629	0.017497923	0.000600848	0.001149113	9.97951E-06	0.000285813	0.025157815	0.000265184	0.005017365	0.000161214	5.09349E-05	5.47532E-05	0.000710263	0.045026412	0.006398299	0.048916232	3.68496E-06	0.00655692	0.000176004	0.00655692	0.000310879	0.005611271	0.000394636	0.002674724	2.51738E-05	2.94554E-07	1.74222E-05	0.00052519	0.000257969	0.693062221	2to3	1.314908572	0.82106783	1.581413043	0.029298949	0.137172223	1
Sample.456	193	134	456	CoreAcess2	Balanced	14.11.2017	1	6	3	NA	3.81E-03	2.76E+00	3.90E-03	1.11E-02	1.02E-03	5.35E-04	2.25E-05	2.98E-04	7.98E-03	8.33E-05	1.74E-03	1.19E-04	5.02E-06	2.90E-05	5.69E-04	2.82E-02	0.002712437	0.003042663	2.238E-06	0.005012523	0.000179898	0.005012523	0.000544972	0.009513466	0.000332114	0.001229495	6.15927E-05	1.89354E-06	1.17064E-05	0.000702885	0.000367559	0.489269725	1	0.905426294	0.752827291	1.000888574	0.049936741	0.063903384	1
Sample.457	194	19	457	CoreAcess2	Balanced	21.11.2017	1	12	4	NA	0.006526322	2.163376139	0.004219525	0.022355951	0.01280564	0.000341976	1.04958E-05	0.000861174	0.022362413	0.000264685	0.00485357	0.000107778	1.32941E-05	0.000127348	0.001815608	0.063560301	0.015245165	0.018860895	2.18319E-06	0.004602313	0.000269096	0.004602313	0.000847085	0.013524865	0.00055237	0.00288422	1.30102E-05	2.65405E-06	1.78984E-05	0.000891055	0.000558922	0.838020121	2to3	0.709752889	0.814101922	2.020467873	0.624436972	0.040822446	1
Sample.458	195	29	458	CoreAcess1	ClusterOther	23.11.2017	1	13	5	NA	0.008521315	3.916892574	0.004148518	0.019853002	0.018966351	0.000390054	6.91098E-06	0.000702438	0.018902227	0.000181656	0.00621097	0.000174336	3.22448E-05	0.000164576	0.000798408	0.01030065	0.002407044	0.012398093	1.42452E-06	0.005419848	0.000190639	0.005419848	0.000668506	0.01997182	0.000370148	0.002233251	9.83793E-05	6.86887E-07	2.81189E-05	0.00080081	0.000699168	1.094189569	2to3	1.285040438	0.800402112	1.794258435	0.92484957	0.046561631	1
Sample.459	196	11	459	CoreAcess1	Balanced	30.11.2017	1	0.5	1	NA	0.012476207	1.472232894	0.002543508	0.004661976	0.001929904	0.000808914	1.08338E-05	0.000341737	0.011294603	0.000439866	0.000106547	9.04506E-05	0.002134626	6.19782E-05	0.000720352	0.038765115	0.000918366	0.01791835	0.0001526	0.003805502	0.000278499	0.003805502	0.000896303	0.006679029	0.000232288	0.000523115	6.68956E-05	1.82412E-06	2.22088E-05	0.000274339	0.000155619	1.602022076	2to3	0.483005027	0.490736489	0.421336233	0.094107234	0.096561887	1
Sample.461	197	26	461	CoreAcess1	ClusterOther	14.12.2017	1	3	2	NA	0.002958229	3.169424014	0.004800196	0.010303896	0.01221127	0.003437055	8.0676E-05	0.000387372	0.021273004	0.000123575	0.001091201	8.28751E-05	0.000283413	0.000721468	0.000798387	0.077551556	0.00078561	0.048710595	0.000199654	0.006417558	0.000571013	0.006417558	0.001100718	0.015800977	0.000433993	0.001445675	9.40996E-05	2.39447E-06	3.86615E-05	0.000942291	0.000802262	0.379854839	1	1.039813563	0.926134878	0.931237105	0.595453926	0.410289023	1
Sample.462	198	11	462	CoAc2_OutgrInvad	LowRichTert	19.12.2017	1	1	1	NA	0.009732733	3.27254566	0.003701077	0.01548726	0.015278517	0.001994963	6.80803E-05	0.004375471	0.013229763	0.000184709	0.000982778	4.56283E-05	0.000205561	0.000298491	0.00053809	0.079276669	0.001297352	0.014799185	0.000392662	0.0047049	0.000419468	0.0047049	0.000880531	0.016415261	0.000467353	0.001406088	0.000121634	2.58429E-06	8.34314E-06	0.000688714	0.000185513	1.24974313	2to3	1.073645352	0.71407426	1.399694992	0.745021014	0.238143215	1
Sample.463	199	141	463	CoreAcess2	Balanced	19.12.2017	1	6	3	NA	2.65E-03	8.29E-01	1.48E-03	4.49E-03	3.52E-03	1.47E-03	6.09E-05	3.45E-04	5.84E-03	2.11E-04	2.56E-04	3.96E-05	2.09E-05	1.02E-04	6.23E-04	9.32E-02	0.000818924	0.009478181	6.23935E-06	0.005156081	0.000253842	0.005156081	0.000324985	0.005443011	0.000209272	0.001166038	2.74835E-05	2.03332E-06	1.75248E-05	0.000434451	0.000250207	0.340857548	1	0.271813086	0.285012985	0.40558756	0.171795752	0.175260686	1
Sample.468	200	11	468	CoreAcess3	LowRichTert	16.01.2018	1	2	2	NA	0.009236743	3.080019952	0.001770472	0.016344983	0.181892383	0.002162194	2.26024E-05	0.000557501	0.018188465	0.000182954	0.001121603	3.62294E-05	0.000100549	5.20886E-05	0.000460973	0.036239306	0.000813302	0.007571837	0.000114559	0.005574485	0.000284921	0.005574485	0.001157276	0.015605531	0.000385344	0.001383151	4.75027E-05	9.13542E-07	1.0335E-05	0.000768541	0.00267488	1.186054884	2to3	1.01048219	0.34158941	1.477213515	8.869555102	0.258106021	1
Sample.469	201	22	469	CoreAcess1	ClusterOther	17.01.2018	1	24	6	NA	0.008194747	2.223332908	0.002018636	0.017555584	0.002938335	0.000366243	1.06795E-05	0.001212904	0.019620951	0.000355614	0.002993172	8.43467E-05	1.19805E-05	8.79591E-05	0.001754521	0.019737445	0.002317153	0.034675836	7.93133E-06	0.006141791	0.000147682	0.006141791	0.000449685	0.00734109	0.000395077	0.001939336	1.23014E-05	2.59047E-07	5.04524E-05	0.000432087	0.000611215	1.052256229	2to3	0.729423296	0.389469431	1.586624229	0.143281026	0.043719262	1
Sample.470	202	34	470	CoreAcess1	Balanced	25.01.2018	1	0.5	1	NA	0.001886467	0.452135473	0.003065899	0.000820065	0.001399434	0.000641437	9.73483E-06	0.000822862	0.002225204	0.000175648	0.001823734	1.46701E-05	3.11207E-06	2.15682E-05	0.000955834	0.032040828	0.000722928	0.002602365	4.65144E-06	0.008802042	0.00028419	0.008802042	3.96473E-05	0.003559346	0.000178136	0.000547898	3.72265E-06	0	8.87829E-06	0.000292919	0.000200576	0.242234041	1	0.148335027	0.591525025	0.074115174	0.068240111	0.076569791	1
Sample.473	203	35	473	CoreAcess1	LowRichTert	06.02.2018	1	9	4	NA	0.009010674	1.032210275	0.003574305	0.01634684	0.003429989	0.0013581	1.81703E-05	0.001040935	0.026071581	0.000275349	0.002993928	0.000128728	4.50145E-05	8.04849E-05	0.001023466	0.015953313	0.00214855	0.026245426	5.89553E-06	0.007213996	0.00013529	0.007213996	0.000354166	0.006278583	0.000500965	0.002104187	2.40969E-05	0	2.03762E-05	0.000430835	0.00015376	1.157026272	2to3	0.338643942	0.689615293	1.477381416	0.167255368	0.162119494	1
Sample.475	204	34	475	CoreAcess2	Balanced	08.02.2018	1	1	1	NA	0.005084897	2.697499685	0.004378531	0.003197741	0.002421483	0.000430005	6.03325E-06	0.00045201	0.006558477	0.000134664	0.006482945	2.38093E-05	2.22656E-05	5.18187E-05	0.000471978	0.172193171	0.001009977	0.025170198	8.38814E-06	0.005635371	0.000688202	0.005635371	0.000346455	0.016425099	0.000356294	0.000767397	7.54372E-06	2.28543E-06	7.92968E-06	0.000662138	0.000598848	0.652932201	2to3	0.884986277	0.844780135	0.289002794	0.118077934	0.051330659	1
Sample.476	205	11	476	CoAc3_OutgrInvad	Balanced	13.02.2018	1	3	2	NA	0.004468014	2.463836194	0.002057221	0.011262416	0.000101634	0.000347715	8.01276E-06	0.000308329	0.010433982	0.000232144	0.000534357	1.7449E-05	1.97596E-05	5.11042E-05	0.000492766	0.028458998	0.000559978	0.008071793	7.67262E-07	0.003916991	0.000198618	0.003916991	0.000394743	0.005979154	0.000351364	0.001430374	3.55413E-05	2.86221E-06	5.41086E-06	0.000614363	0.000181211	0.573720597	2to3	0.808326775	0.396913784	1.017865449	0.004955942	0.041507488	1
Sample.478	206	141	478	CoreAcess3	LowRichTert	20.02.2018	1	9	4	NA	1.26E-02	5.49E-01	3.18E-03	5.52E-03	1.98E-02	1.54E-03	2.73E-05	7.34E-04	1.20E-02	7.62E-04	6.13E-04	4.39E-05	9.81E-05	1.90E-04	6.97E-04	9.61E-02	0.000820193	0.020899766	1.45646E-05	0.004309719	0.000206481	0.004309719	0.000174221	0.011130484	0.00022734	0.000888507	0.00131688	0	2.68704E-05	0.000265051	0.000546703	1.612232115	2to3	0.180160244	0.613918049	0.498793161	0.963186265	0.184412374	1
Sample.484	207	34	484	CoreAcess3	Balanced	12.03.2018	1	2	2	NA	0.003245954	0.970837621	0.00231864	0.002270472	0.002475295	0.000605586	1.13923E-05	0.000441192	0.005914194	0.000170662	0.002072756	8.6927E-05	0.000154324	0.000392231	0.00074686	0.088578073	0.000671674	0.003658952	0.000357673	0.004877348	0.00034253	0.004877348	0.000156376	0.015876111	0.000220237	0.000656216	5.33576E-05	3.66245E-07	5.80341E-06	0.000445528	0.000431682	0.416800622	1	0.318509016	0.447351131	0.20519884	0.120701941	0.072290108	1
Sample.485	208	11	485	CoreAcess2	Balanced	13.03.2018	1	4	3	NA	0.006549262	1.681956034	0.003412561	0.020253841	0.00094979	0.000516129	1.46672E-05	0.000252605	0.018322267	8.88743E-05	0.001386232	2.81557E-05	4.45908E-05	7.79839E-05	0.000674407	0.020971906	0.00088762	0.022366651	1.78344E-05	0.004160294	0.00013222	0.004160294	0.000462479	0.005481303	0.000194666	0.001199952	5.19892E-05	3.67831E-07	1.15124E-05	0.000746447	0.000280655	0.84096576	2to3	0.551810262	0.658408898	1.830485091	0.046314265	0.061611472	1
Sample.491	209	34	491	CoreAcess3	Balanced	03.04.2018	1	3	2	NA	0.004033467	1.363284652	0.003595361	0.01959107	0.001290609	0.000278143	1.83778E-05	0.000423673	0.010986322	0.000153677	0.008097746	1.69637E-05	5.52664E-06	1.86227E-05	0.000737965	0.008820297	0.00109807	0.040043663	9.42098E-07	0.005017101	0.000199598	0.005017101	0.000277377	0.017519707	0.00029749	0.001391387	1.97169E-05	1.38376E-06	1.54454E-05	0.000605225	0.000487015	0.517922065	1	0.447261668	0.693677796	1.770585755	0.06293353	0.033202549	1
Sample.493	210	35	493	CoreAcess1	Balanced	01.05.2018	1	12	4	NA	0.011269613	0.81175937	0.004457625	0.014525851	0.012414276	0.002024957	2.69285E-05	0.000952002	0.014142439	0.000239669	0.002503602	1.95339E-05	4.0644E-05	0.000107868	0.001017887	0.009609281	0.001217202	0.003057176	0	0.00846328	0.000124131	0.00846328	0.000306938	0.007825065	0.000211739	0.001818421	0.000162965	4.35218E-06	2.0249E-05	0.000135873	0.000179542	1.447087969	2to3	0.266319179	0.860040198	1.312805523	0.605353037	0.241723639	1
Sample.494	211	34	494	CoAc1_OutgrInvad	Balanced	08.05.2018	1	4	3	NA	0.005060818	0.950962061	0.004090941	0.007528499	0.002960414	0.000289609	2.49419E-05	0.000551036	0.011487419	0.000259449	0.005036195	1.46698E-05	1.77512E-06	3.3552E-05	0.000975301	0.009949734	0.001363385	0.037812641	6.3178E-07	0.007583577	0.000131122	0.007583577	0.000127923	0.012909282	0.000207677	0.001033489	3.45397E-05	0	9.35238E-06	0.000301724	0.000291677	0.649840354	2to3	0.311988312	0.789293403	0.680404551	0.144357641	0.034571264	1
VOPH317	212	47	317	LowLoadTert	LowLoadTert	08.10.2015	1	1	1	2Yellow	0.002168414	2.229269714	0.00686797	0.003005366	0.015660712	0.012608718	2.36943E-05	0.001214884	0.006853938	0.000135557	0.009587665	0.000339976	3.88532E-05	0.000241549	0.003095181	0.070483565	0.001428871	0.001616295	0.000100262	0.008025869	0.000646672	0.000945647	0.000679859	0.007317446	0.000367555	0.000460981	3.24122E-06	5.21799E-06	1.0204E-05	0.000248746	0.000268102	0.278437752	1	0.731371023	1.325084808	0.271616478	0.763657854	1.505131053	2to3
VOPH332	213	47	332	LowLoadTert	LowRichTert	15.12.2015	1	3	2	2Yellow	0.010113673	3.136728205	0.006137913	0.005306264	0.021616916	0.012197278	2.54673E-05	0.001631202	0.012887364	0.000115192	0.010998026	0.000937236	0.000209745	0.001396801	0.003052666	0.029853819	0.002843072	0.001601991	5.88389E-05	0.007556093	0.000451817	0.000599473	0.000664002	0.017676306	0.000488763	0.001224443	0.003454489	4.34469E-06	4.21706E-06	0.000248119	0.000946537	1.298658165	2to3	1.029086836	1.184229892	0.479565164	1.054098188	1.45601652	2to3
VOPH350	214	47	350	LowLoadTert	LowLoadTert	08.03.2016	1	6	3	2Yellow	0.007787787	3.335091176	0.013696112	0.00368437	0.013261164	0.006712408	3.43852E-05	0.003142726	0.010572778	8.31011E-05	0.011987618	0.006871124	0.000257606	0.002565373	0.005221924	0.091167618	0.006141523	0.00199516	1.90636E-05	0.006390569	0.000914728	0.000774252	0.000135735	0.008508974	0.000639997	0.000908697	0.000264652	1.75988E-06	4.82781E-06	0.00021139	0.000448002	1	2to3	1.094165067	2.642485128	0.332982977	0.646649526	0.801275259	2to3
VOPH407	215	47	407	CoreAcess3	LowRichTert	15.12.2016	1	15	5	2Yellow	0.004944347	3.329542569	0.004445682	0.007305817	0.016857192	0.008297083	2.73968E-05	0.001087607	0.007745288	0.000113513	0.007709549	0.002109278	4.95706E-05	0.000244352	0.000712045	0.047541421	0.011100847	0.001709852	1.5617E-06	0.00461949	0.000285542	0.002850231	0.00037653	0.007229492	0.00055946	0.001786381	4.17131E-07	8.70735E-07	3.58085E-06	0.000198184	0.000233086	0.634884763	2to3	1.092344699	0.857736102	0.660279163	0.822001406	0.990441453	2to3
VOPH418	216	47	418	CoreAcess2	Balanced	07.03.2017	1	18	5	2Yellow	0.00786157	4.88043996	0.005599978	0.017644471	0.012085959	0.00422516	3.54042E-05	0.000881067	0.017357443	9.85983E-05	0.023672988	0.001255335	8.85838E-05	0.000191989	0.000290324	0.056386861	0.008026874	0.003703491	0	0.004665394	0.000443955	0.003940433	0.000242857	0.007810094	0.000695751	0.001723084	5.14192E-06	1.83118E-06	6.06466E-06	0.000342187	0.000373666	1.009474267	2to3	1.601157699	1.08044222	1.594657637	0.589343425	0.504366856	2to3
ZBCH109	217	48	109	CoreAcess2	Balanced	03.10.2013	1	3.5	3	4Blue	0.014589923	1.146238607	0.004072622	0.048791978	0.050198841	0.010151111	4.73792E-05	0.002890508	0.030400653	0.000419477	0.011883436	2.89498E-05	6.38879E-05	0.000369081	0.0002655	0.037598275	0.001202103	0.00852844	2.113E-06	0.00183952	0.000336172	0.004220133	0.000145194	0.014511967	0.000792806	0.001262794	3.06277E-05	1.04623E-06	4.42887E-06	0.000651301	0.001409767	1.873436354	4	0.376053959	0.785758922	4.409681609	2.447828635	1.211761018	2to3
BAL.142	218	48	142	CoreAcess3	Balanced	19.12.2013	1	6	3	4Blue	0.005743888	1.622681369	0.003123993	0.017587597	0.038433342	0.006586964	0.000127082	0.000193324	0.019204368	0.000115238	0.00385606	1.11164E-05	2.72805E-05	4.54099E-05	3.62772E-05	0.19053545	0.001536809	0.004222882	3.12902E-07	0.007942162	0.001062615	0.008052312	0.000874118	0.019655757	0.001120632	0.002206851	0.000338797	9.71076E-06	4.08687E-05	0.000734823	0.001200895	0.73755075	2to3	0.532363637	0.602733511	1.58951749	1.87411169	0.786300669	2to3
ZBCH192	219	48	192	CoreAcess2	ClusterOther	24.06.2014	1	12	4	4Blue	0.002195156	1.245143311	0.002477605	0.011064739	0.02420745	0.003424892	0.000153107	9.60996E-05	0.01837282	0.000249829	0.002726773	2.44809E-05	6.27093E-05	4.46669E-05	0.000120077	0.246098913	0.001022003	0.005354901	3.7572E-07	0.008180919	0.001127722	0.009117072	0.000156414	0.018322545	0.000941985	0.00280713	5.92363E-06	9.4327E-06	2.05636E-05	0.000673911	0.001111814	0.281871621	1	0.408502269	0.478021476	1	1.180419451	0.408837118	1
ZBCH294	220	48	294	CoreAcess3	Balanced	23.06.2015	1	24	6	4Blue	0.004194413	2.165477015	0.004346763	0.00994809	0.012301837	0.007671483	3.34641E-05	0.000820534	0.017454357	0.000438927	0.002349457	9.43542E-05	3.13599E-05	0.000325681	0.000351979	0.119829459	0.001235711	0.008821158	1.16123E-06	0.007690292	0.000634755	0.002423243	0.000209483	0.012646661	0.000572875	0.001263278	0.000112088	2.73725E-06	1.53737E-05	0.000330365	0.000582391	0.538588524	1	0.710442137	0.838650988	0.899080378	0.599870226	0.91576223	2to3
ZBCH316	221	48	316	LowLoadTert	LowLoadTert	29.09.2015	1	27	6	NA	0.013964252	1.859748638	0.004306718	0.017132427	0.182896056	0.040374227	9.94806E-05	0.01753413	0.029444101	0.001152678	0.005640509	4.68583E-05	0.000468791	0.00107834	0.00093604	0.036647624	0.006033024	0.007935102	1.10942E-05	0.00932405	0.000391466	0.002643719	0.002575137	0.029948515	0.000507743	0.001877051	0.000893449	5.94314E-06	5.32E-06	0.000880578	0.002220893	1.79309637	4	0.610139839	0.830924683	1.548380542	8.918496841	4.819562386	4
ZBCH73	222	48	73	CoreAcess3	Balanced	09.07.2013	1	0.5	1	NA	0.030278811	3.03337442	0.023631033	0.042299933	0.216865818	0.073367286	0.000464328	0.008318592	0.035998832	0.000470322	0.010633712	0.000396855	0.002635317	0.005256389	0.002204184	0.029461825	0.008347257	0.028764454	1.75287E-05	0.003777281	0.000465899	0.005496158	0.001696684	0.03007706	0.000885572	0.001164381	0.000167308	1.8733E-05	1.36884E-05	0.001428723	0.002318813	3.8879866	4	0.995178887	4.559297761	3.822948846	10.57495252	8.758018119	4
ZBCH76	223	48	76	CoreAcess3	Balanced	23.07.2013	1	1	1	4Blue	0.009243023	2.37454451	0.012609659	0.015762004	0.047296024	0.025719532	0.002061769	0.0017398	0.014786706	0.000224291	0.010498895	0.000212233	4.91709E-05	8.26981E-05	3.65702E-05	0.110783017	0.002516215	0.012889177	0	0.003413236	0.000781937	0.006031046	0.00033592	0.008221221	0.000538971	0.000561928	2.46229E-06	1.66197E-06	5.63223E-06	0.000603592	0.000775614	1.18686131	2to3	0.779032271	2.432868203	1.42452558	2.30627957	3.070198417	4
BAL82	224	140	82	CoreAcess2	Balanced	13.08.2013	1	24	6	NA	1.24E-02	2.77E+00	7.77E-03	2.73E-02	8.31E-02	2.20E-02	1.43E-04	2.23E-03	1.77E-02	3.58E-04	2.44E-02	1.58E-04	4.09E-05	3.07E-04	4.28E-04	1.54E-01	0.009873884	0.056965637	0	0.003207842	0.000526301	0.008586233	0.000340702	0.006741899	0.000458801	0.000690733	0	5.2283E-06	3.44045E-06	0.00082457	0.000983523	1.596610238	2to3	0.909198074	1.49991341	2.471521458	4.053394171	2.631739552	4
BAL111	225	33	111	CoreAcess2	Balanced	08.10.2013	1	12	4	4Blue	0.011802773	2.259709122	0.000967473	0.037193002	0.128630698	0.031974776	0.000250452	0.002474043	0.017703157	0.000157828	0.008579233	2.93597E-05	0.00012309	8.10409E-05	0.000217609	0.002685411	0.006950086	0.006316823	2.83632E-06	0.008413589	0.000228856	0.003261701	0.000457525	0.012261922	0.000535633	0.001139227	3.89893E-05	9.23328E-06	7.65271E-06	0.001049967	0.000982228	1.515548999	2to3	0.741357478	0.186661134	3.361398758	6.272374041	3.81690102	4
ZWCO264	226	33	264	LowLoadTert	LowLoadTert	12.03.2015	1	30	7	NA	0.009195922	4.24154062	0.002099547	0.012228136	0.008786369	0.00785549	3.40453E-05	0.001809888	0.017493134	0.00043208	0.007959422	0.00025344	4.81019E-06	7.30079E-05	0.000235229	0.006293096	0.014584855	0.005968692	2.60965E-06	0.008232183	0.000366667	0.006411363	0.000382559	0.011375306	0.000572168	0.002819257	1.30865E-05	6.57172E-07	1.53804E-05	0.000346122	0.000478714	1.18081326	2to3	1.391549835	0.405080066	1.105144503	0.428446662	0.937727478	2to3
BAL38	227	33	38	CoreAcess2	Balanced	26.03.2013	1	6	3	4Blue	0.003355787	3.280855181	0.001494597	0.023989937	0.071735943	0.019923849	0.000118552	0.001391388	0.016789571	0.00058669	0.007385771	7.59538E-05	0.000101622	0.000287141	0.000304935	0.023639274	0.002339465	0.005520624	1.59645E-05	0.00840026	0.000814792	0.003888033	0.000940317	0.01052512	0.000601008	0.000958049	1.55584E-05	9.7469E-06	4.1822E-05	0.001007113	0.001009365	0.430903825	1	1.076371511	0.288362792	2.168142998	3.498034874	2.378354779	4
BAL153	228	50	153	CoreAcess3	Balanced	06.02.2014	1	12	4	4Blue	0.013558325	2.435000664	0.008283933	0.007471965	0.023247982	0.004384445	3.3952E-05	0.001857496	0.027595179	0.000164772	0.008405953	0.000208534	0.000222518	0.001175502	0.001273289	0.113581677	0.002504692	0.001694857	2.84985E-05	0.005918888	0.000790978	0.004780375	0.000452188	0.013298683	0.000781072	0.001455215	0.000584751	1.26501E-05	3.62788E-05	0.000678087	0.001804037	1.740972782	2to3	0.798866515	1.59827617	0.675295123	1.13363329	0.523381132	2to3
BAL165	229	50	165	LowLoadTert	LowLoadTert	13.03.2014	1	13	5	NA	NA	NA	NA	NA	NA	NA	NA	NA	NA	NA	NA	NA	NA	NA	NA	NA	NA	NA	NA	NA	NA	NA	NA	NA	NA	NA	NA	NA	NA	NA	NA	NA	NA	NA	NA	NA	NA	NA	NA
BAL176	230	50	176	CoreAcess3	Balanced	29.04.2014	1	14	5	NA	0.004211202	1.797312013	0.004592882	0.013957092	0.017455622	0.007272387	9.7623E-06	0.000440855	0.011016386	0.000244705	0.005687234	0.000127793	9.17585E-05	9.25055E-05	0.000277891	0.036122211	0.003907261	0.002150499	8.98743E-06	0.006642685	0.000391709	0.004608422	0.000536621	0.011064367	0.000844582	0.001788762	6.78407E-05	3.61274E-06	3.28696E-05	0.000590638	0.000971234	0.540744416	1	0.589655849	0.886136321	1.261402679	0.851182453	0.868121188	2to3
BAL.255	231	50	255	CoreAcess3	Balanced	17.02.2015	1	24	6	NA	0.011414745	5.391108155	0.012055402	0.018316097	0.025175276	0.008936931	4.68654E-05	0.000826132	0.009573117	0.000848624	0.016396078	0.000107593	3.47293E-05	6.65562E-05	0.000734421	0.042391122	0.004894238	0.002559924	0	0.006617394	0.000435857	0.006287352	0.00099935	0.011861206	0.000808735	0.00289577	1.11084E-05	1.37218E-06	7.04788E-05	0.000411294	0.000864734	1.465723821	2to3	1.768695938	2.325931657	1.655357246	1.22761323	1.066821556	2to3
ZWER34	232	50	34	CoAc1_OutgrInvad	LowRichTert	12.03.2013	1	1	1	NA	0.010906432	4.718561302	0.013940769	0.012647464	0.011577052	0.014673297	0.000755565	0.001019939	0.039213422	0.00043277	0.000507603	0.000557456	0.000152188	0.00138679	0.000854085	0.086859626	0.000626339	0.018655841	2.43049E-05	0.00591964	0.000669238	0.000938393	0.000202992	0.01108905	0.000863303	0.000942814	0.000432022	1.80259E-05	3.37308E-05	0.000716366	0.000641216	1.400453341	2to3	1.548049115	2.689688562	1.14304217	0.564527741	1.751584492	2to3
BAL.41	233	50	41	CoreAcess3	LowRichTert	07.05.2013	1	3	2	4Blue	0.022458477	12.66300068	0.005708549	0.00941029	0.06338856	0.002036612	6.21159E-05	0.026769006	0.033559311	0.000290703	0.002904416	0.000195112	0.001036601	0.000919415	0.001201582	0.047786655	0.001591642	0.007963951	1.09829E-05	0.003651387	0.000357238	0.001612238	0.000137735	0.005732164	0.00084451	0.000908167	6.43153E-05	2.01748E-06	9.91573E-06	0.000691067	0.000536307	2.883807341	4	4.154433043	1.101389691	0.850475556	3.090994335	0.243114945	1
BAL77	234	50	77	CoAc2_OutgrInvad	Balanced	06.08.2013	1	6	3	3Green	0.02722812	2.756292987	0.008744434	0.023668491	0.092365616	0.025468318	0.000158965	0.002164744	0.009199372	0.00050954	0.004088186	0.000338381	7.70214E-05	0.000635458	0.000569922	0.040924103	0.002964542	0.012923921	1.46927E-05	0.00248343	0.000293635	0.003654761	0.000663396	0.006979253	0.00072442	0.000613698	3.19527E-05	5.82476E-05	7.43511E-06	0.000884014	0.001184869	3.496258986	4	0.904274978	1.687123773	2.139091532	4.503992433	3.040210415	4
[truncated: 240 more columns]
