# Supplementary material for: A prevalent and culturable microbiota links ecological balance to clinical stability of the human lung after transplantation
Source: Nat Commun. 2021 Apr 9;12:2126. doi: 10.1038/s41467-021-22344-4 (PMC8035266; doi:10.1038/s41467-021-22344-4)
Supplement: Supplementary file 9 — Supplementary Data 6 [file 41467_2021_22344_MOESM9_ESM.zip › Supplementary_Data_6/output/primary_dataset.txt_filtered.txt_lvl5_rar_trans.txt]

	BAL158	BAMA170	BAMA184	BAL215	BAMA261	BAMA344	BEAL107	BAL.160	BEAL37	BEAL40	BEAL51	BEAL86	BAL.143	BOLI28	BOLI48	CESI29	BAL.33	CHLU270	CHLU280	CHLU296	CHLU351	CHMA236	CHMA246	CHMA267	CHMA289	CHMA329	CHMA403	BAL104	COAN218	DECH179	DECH283	DECH83	BAL103	DELU254	DELU263	DELU272	DELU303	DELU324	DELU340	DELU369	DELU415	DEPA210	DEPA220	DEPA241	DEPA308	DEPA377	BAL185	DERI286	DERI78
Bacteria; Acidobacteria; Acidobacteriia; Acidobacteriales; Acidobacteriaceae(Subgroup1) 0 0 0 0 0 0 0 0 0 0 0 0 0 0 0 0 0 0 0 0 0 0 0 0 0 0 0 0 0 0 0 0 0 0 0 0 0 0 0 0 0 0 0 0 0 0 0 0 0 0 0 0 0 0 0 0 0 0 0 0 0 0 0 0 0 0 0 0 0 0 0 0 0 0 0 0 0 0 0 0 0 0 0 0 0 0 0 0 0 0 0 0 0 0 0 0 0 0 0 0 0 0 0 0 0 0 0 0 0 0 0 0 0 0 0 0 0 0 0 0 0 0 0 0 0 0 0 0 0 0 0 0 0 0 0 0 0 0 0 0 0 0 0 0 0 0 0 0 0 0 0 0 0 0 0 0…	0	0	0	0	0	0	0	0	0	0	0	0	0	0	0	0	0	0	0	0	0	0	0	0	0	0	0	0	0	0	0	0	0	0	0	0	0	0	0	0	0	0	0	0	0	0	0	0	0
Bacteria; Acidobacteria; Acidobacteriia; Solibacterales; Solibacteraceae(Subgroup3) 0 0 0 0 0 0 0 0 0 0 0 0 0 0 0 0 0 4.75488750216347 0 2.8073549220576 6.79441586635011 0 1 0 4.8073549220576 0 0 0 0 0 1 0 0 0 1 0 0 0 0 0 0 0 0 0 0 0 0 0 0 0 0 0 0 0 0 0 0 0 3.58496250072116 0 0 0 0 0 4.32192809488736 0 0 0 7.54689445988764 0 0 0 0 4 0 0 0 0 0 0 5.32192809488736 0 0 0 0 0 0 0 0 3.4594316186373 0 0…	0	0	0	0	0	0	0	0	0	0	0	0	0	0	0	0	0	0	0	0	0	0	0	0	0	0	0	0	0	0	0	0	0	0	0	0	0	0	0	0	0	0	0	0	0	0	0	0	0
Bacteria; Acidobacteria; Blastocatellia(Subgroup4); 45597; NA 0 0 0 0 0 0 0 0 0 0 0 0 0 0 0 0 0 5.32192809488736 0 0 0 0 0 0 0 0 0 0 0 0 0 0 0 0 0 0 6.24792751344359 0 0 0 0 0 0 6.65821148275179 4 0 0 1.58496250072116 0 0 0 0 0 7.10852445677817 0 0 0 0 3 0 0 0 0 0 0 0 0 0 0 0 0 0 0 0 0 0 0 0 0 0 0 0 0 0 0 0 0 0 0 0 0 0 0 0 0 5.6724253419715 0 3.90689059560852 0 0 0 0 0 0 1 0 0 0 0 1 0 0 0 0 0 0 0…	0	0	0	0	0	0	0	0	0	0	0	0	0	0	0	0	0	0	0	5.32192809488736	0	0	0	0	5.24792751344359	1	2.58496250072116	0	0	0	0	0	0	0	0	0	0	0	2.8073549220576	0	0	0	2.32192809488736	0	0	0	0	0	0
Bacteria; Acidobacteria; Blastocatellia(Subgroup4); Chloracidobacteriales; Chloracidobacteriaceae 0 0 0 0 0 0 0 0 0 0 0 0 0 0 0 0 0 0 0 0 0 0 0 0 0 0 0 0 0 0 0 0 0 0 0 0 0 0 0 0 0 0 0 0 0 0 0 0 0 0 0 0 0 0 0 0 0 0 0 0 0 0 0 0 0 0 0 0 0 0 0 0 0 0 0 0 0 0 0 0 0 0 0 0 0 0 0 0 0 0 0 0 0 0 0 5.16992500144231 0 0 0 0 0 0 0 0 0 0 0 0 0 0 0 0 0 0 0 0 0 0 0 0 0 0 0 0 0 0 0 0 0 0 0 0 0 0 0 0 0 0 0 0 0 0 0 …	0	0	0	0	0	0	0	0	0	0	0	0	0	0	0	0	0	0	0	0	0	0	0	0	0	0	0	0	0	0	0	0	0	0	0	0	0	0	0	0	0	0	0	0	0	0	0	0	0
Bacteria; Acidobacteria; Blastocatellia(Subgroup4); Pyrinomonadales; Pyrinomonadaceae 0 0 0 0 0 0 0 0 0 0 5.4594316186373 0 0 0 0 0 0 0 0 0 0 0 0 0 0 0 1.58496250072116 0 0 0 0 0 0 0 0 0 0 0 0 0 0 0 0 0 0 0 0 0 0 0 0 0 0 0 0 0 0 0 0 0 0 0 0 0 0 0 0 0 0 0 0 0 0 0 0 0 0 0 0 0 1 0 0 0 0 0 0 0 0 0 0 0 0 0 0 0 0 0 0 0 0 0 0 0 0 0 1.58496250072116 0 0 2.58496250072116 0 0 0 0 0 0 0 0 3.4594316186373 0 …	0	0	0	0	1	0	0	0	0	0	0	0	0	0	0	0	0	6.58496250072116	0	7.4178525148859	0	1	0	1.58496250072116	3.8073549220576	0	0	0	0	0	3.70043971814109	0	0	1	3.58496250072116	3.8073549220576	0	0	0	2.58496250072116	0	1.58496250072116	0	5.88264304936184	2	0	0	6.62935662007961	0
Bacteria; Acidobacteria; Holophagae; Subgroup7; NA 0 0 0 0 0 0 0 0 0 0 0 0 0 0 0 0 0 0 0 0 5.83289001416474 0 0 2.58496250072116 0 0 0 0 0 0 0 0 0 0 0 0 0 0 0 0 0 0 0 0 0 0 0 0 0 0 0 0 0 0 0 0 0 0 0 0 0 0 0 0 0 0 0 0 0 0 0 0 0 0 0 0 0 0 0 0 0 0 0 0 0 0 0 0 0 0 0 0 0 0 0 0 0 0 0 0 0 0 0 0 0 0 0 0 0 0 0 4.8073549220576 0 0 0 0 0 0 0 0 0 0 0 0 0 0 0 0 0 0 0 0 0 0 0 0 0 0 0 0 0 0 0 0 0 0 0 0 0 0 0 0 …	0	0	0	0	0	0	0	0	0	0	0	0	0	0	0	0	0	0	0	0	0	0	0	0	0	0	0	0	0	0	0	0	0	0	0	0	0	0	0	0	0	0	0	0	0	0	0	0	0
Bacteria; Acidobacteria; Subgroup11; NA; NA 0 0 0 0 0 0 0 0 0 0 0 0 0 0 0 0 0 0 0 0 0 0 0 0 0 0 0 0 0 0 0 0 0 0 0 0 0 0 0 0 0 0 0 0 0 0 0 0 0 0 0 0 0 0 0 0 0 0 3.8073549220576 0 0 0 0 0 0 0 0 0 0 0 0 0 0 0 0 0 0 0 0 0 0 0 0 0 0 0 0 0 0 0 0 0 0 0 0 0 0 0 0 0 0 0 0 0 0 0 0 0 0 0 0 0 0 0 0 0 0 0 0 0 0 0 0 0 0 0 0 0 0 0 0 0 0 0 0 0 0 0 0 0 0 0 0 0 0 0 0 0 0 0 0 0 0 0 0 0 0 0 0 0 0 0 0 0 0 0 0 0 0 0 0…	0	0	0	0	0	0	0	0	0	0	0	0	0	0	0	0	0	0	0	0	0	0	0	0	0	0	0	0	0	0	0	0	0	0	0	0	4.32192809488736	0	0	0	0	0	0	0	0	0	0	0	0
Bacteria; Acidobacteria; Subgroup22; NA; NA 0 0 0 0 0 0 0 0 0 0 0 0 0 0 0 0 0 0 0 0 0 0 0 0 0 0 3.70043971814109 0 0 0 0 0 0 0 0 0 0 0 0 0 0 0 0 0 0 0 0 0 0 0 0 0 0 0 0 0 0 0 0 0 0 0 0 0 0 0 0 0 0 0 0 0 2.8073549220576 0 0 0 0 0 0 0 0 0 0 0 0 0 0 0 0 1.58496250072116 0 0 0 0 0 0 0 0 0 0 0 0 0 0 0 0 0 0 0 0 0 0 0 0 0 0 0 0 0 0 0 0 0 0 0 0 0 0 0 0 0 0 0 0 0 0 0 0 0 0 0 0 0 0 0 0 0 0 0 0 0 0 0 0 0 0…	0	0	0	0	0	0	0	0	0	0	0	0	0	0	0	0	0	0	0	0	0	0	0	0	0	0	0	0	0	0	0	0	0	0	0	0	0	0	0	0	0	0	0	0	0	0	0	0	0
Bacteria; Acidobacteria; Subgroup6; NA; NA 0 0 0 0 0 0 0 0 0 0 2.8073549220576 2 0 0 0 0 0 4.58496250072116 0 0 0 0 2 0 0 0 0 0 0 0 0 3 0 0 0 0 0 4.70043971814109 0 0 0 0 0 0 0 0 0 0 0 0 0 0 0 0 0 0 0 0 0 0 0 0 0 0 0 0 0 0 0 0 1.58496250072116 0 2 6.10852445677817 0 0 0 0 0 0 0 0 0 0 0 0 0 0 5.39231742277876 0 2.32192809488736 1.58496250072116 0 0 0 6.28540221886225 0 0 0 0 2.32192809488736 0 3.8…	0	0	0	0	0	0	0	0	0	0	0	0	0	0	0	0	0	0	0	0	0	0	0	0	0	0	0	0	0	0	0	0	0	0	0	0	0	0	0	0	0	0	0	0	0	0	0	0	0
Bacteria; Actinobacteria; Acidimicrobiia; IMCC26256; NA 0 0 0 0 0 0 0 0 0 0 0 0 0 0 0 0 0 0 0 5.49185309632967 0 0 0 0 0 0 0 0 0 0 2.58496250072116 0 0 0 0 0 0 3.70043971814109 1 0 0 2 0 0 0 0 0 0 0 0 0 0 0 0 0 0 0 0 0 0 0 0 0 0 0 0 0 0 0 0 0 0 3.32192809488736 0 0 0 0 0 0 0 0 0 0 0 0 3.90689059560852 0 0 0 0 0 0 0 0 0 0 0 6.89481776330794 0 0 0 0 6.8073549220576 6.20945336562895 0 0 0 0 0 5.9307…	0	0	0	0	0	0	0	0	0	0	0	0	0	0	0	0	0	0	0	0	0	0	0	0	0	0	3.32192809488736	0	0	0	0	0	0	0	0	0	0	0	2.58496250072116	0	0	0	0	0	0	0	0	0	0
Bacteria; Actinobacteria; Acidimicrobiia; Microtrichales; Ilumatobacteraceae 0 0 0 0 0 0 0 0 0 0 0 0 0 0 0 0 0 0 5.04439411935845 3.58496250072116 5.90689059560852 0 0 0 0 2.32192809488736 0 0 0 0 1.58496250072116 0 0 1.58496250072116 0 2 0 0 0 0 0 2.58496250072116 0 0 0 0 0 0 0 0 0 1.58496250072116 0 0 0 0 0 0 0 0 0 0 0 0 0 0 0 0 5.24792751344359 0 0 0 0 4.58496250072116 6.22881869049588 0 0 0 0…	0	0	0	0	0	0	0	0	0	0	0	0	0	0	0	0	0	0	5.24792751344359	0	4.64385618977472	0	0	0	0	0	0	0	0	0	0	0	0	0	0	0	0	0	2.8073549220576	0	2	0	2.32192809488736	0	0	0	0	0	0
Bacteria; Actinobacteria; Acidimicrobiia; Microtrichales; NA 0 0 0 0 0 0 0 0 0 0 0 0 0 0 0 0 0 0 0 0 0 0 0 0 0 0 0 0 0 0 0 0 0 0 0 0 0 0 2 0 0 0 0 0 0 0 0 0 0 0 0 0 0 0 0 0 0 0 0 0 0 0 0 0 0 0 0 0 0 0 0 0 0 0 0 0 0 0 0 0 0 0 0 0 5.08746284125034 0 0 0 0 0 0 0 6.28540221886225 0 0 0 0 0 0 0 0 0 0 0 0 0 0 0 0 0 0 0 0 0 0 0 0 0 0 0 0 0 0 0 0 0 0 0 0 0 0 0 0 0 0 0 0 0 0 0 0 0 0 0 0 0 0 0 0 6 0 0 2.58…	0	0	0	0	0	0	0	0	0	0	0	0	0	0	0	0	0	0	3.58496250072116	0	0	1.58496250072116	0	3	0	0	0	0	0	0	0	0	0	0	0	0	0	0	0	0	0	0	0	0	0	0	0	0	0
Bacteria; Actinobacteria; Acidimicrobiia; NA; NA 0 0 0 0 0 0 0 0 0 0 0 0 0 0 0 0 0 0 0 0 4.16992500144231 0 0 0 0 0 1.58496250072116 0 0 0 0 0 0 2.8073549220576 0 3.4594316186373 0 1 0 0 0 0 0 0 0 0 0 0 0 0 0 0 0 0 0 0 0 0 0 0 0 1 0 0 0 0 0 0 0 0 0 0 0 0 0 0 0 0 0 0 0 0 0 0 0 0 0 0 0 0 0 0 0 0 0 0 0 0 0 0 0 0 0 0 0 0 0 0 0 4.85798099512757 0 0 0 0 0 0 0 0 3.16992500144231 5.16992500144231 0 0 0 0…	0	0	0	0	0	0	0	0	0	0	0	0	0	0	0	0	0	0	0	0	0	0	0	0	0	0	0	0	0	0	0	0	0	0	0	0	0	0	0	0	0	0	0	0	0	0	0	0	0
Bacteria; Actinobacteria; Actinobacteria; Actinomycetales; Actinomycetaceae 8.79441586635011 1 2 1 5.85798099512757 0 8.09275714091985 8.40087943628218 8.08746284125034 8.4262647547021 9.07146236255662 9.12670447284319 6.33985000288462 6.04439411935845 7.56985560833095 1 1 1 1 2.8073549220576 5.24792751344359 8.29001884693262 5 8.82972273508606 7.27612440527424 8.98299357469431 5.08746284125034 0…	1	6.33985000288462	8.13955135239879	5	3.32192809488736	0	0	1	0	1	0	1	0	0	4.70043971814109	0	0	0	0	0	3.16992500144231	0	2.8073549220576	1	6.02236781302845	0	1	0	0	3.8073549220576	6.3037807481771	0	8.56985560833095	0	3.16992500144231	0	0	2.32192809488736	3	1.58496250072116	2.32192809488736	0	5.58496250072116	1	5.55458885167764	0	0	0	0
Bacteria; Actinobacteria; Actinobacteria; Corynebacteriales; Corynebacteriaceae 0 0 9.80896417491926 0 2.32192809488736 0 4.58496250072116 3.4594316186373 0 0 0 8.03342300153745 1.58496250072116 2.32192809488736 1 11.6794800995054 11.57931593758 1 3.16992500144231 0 3.90689059560852 2 4.58496250072116 6.76818432477693 6.35755200461808 4.24792751344359 4.75488750216347 4.32192809488736 0 4.3219280…	0	0	0	0	0	0	0	0	0	0	0	0	0	0	0	0	0	0	0	0	0	0	0	0	0	0	0	0	0	0	0	0	0	0	0	0	0	0	0	0	0	0	0	0	0	0	0	0	0
Bacteria; Actinobacteria; Actinobacteria; Corynebacteriales; Mycobacteriaceae 0 0 0 0 0 0 0 0 0 4.70043971814109 0 0 0 0 0 0 0 0 0 0 0 0 0 0 0 0 0 0 0 0 0 4.32192809488736 0 0 0 0 0 0 0 0 0 0 0 0 0 0 0 0 0 0 0 0 0 0 0 0 0 0 0 0 0 0 0 0 0 0 0 0 0 0 0 0 0 0 0 0 0 0 0 0 0 0 0 0 0 0 0 0 0 0 0 0 0 0 0 0 0 0 0 0 0 0 0 0 0 0 0 0 0 5.08746284125034 0 0 0 0 0 0 0 0 0 0 0 0 0 0 0 0 0 6.96578428466209 0 0 0…	0	0	0	0	0	1	0	0	0	0	0	0	0	0	0	0	0	0	0	3.32192809488736	0	0	0	0	0	0	3.16992500144231	0	0	0	0	0	0	0	0	0	0	5.20945336562895	6.08746284125034	0	0	1	0	0	0	0	0	0	0
Bacteria; Actinobacteria; Actinobacteria; Frankiales; Cryptosporangiaceae 0 0 0 0 0 0 0 0 0 0 0 0 0 0 0 0 0 0 1.58496250072116 0 0 0 0 0 0 0 0 0 2 0 0 0 0 0 0 0 0 0 0 0 0 0 0 0 0 0 0 0 0 0 0 0 0 0 0 0 0 0 0 0 0 0 0 0 0 0 0 0 0 0 4.64385618977472 0 0 0 0 0 0 0 0 0 0 0 0 0 0 0 0 1.58496250072116 0 0 0 0 5.49185309632967 0 0 0 0 0 0 0 0 0 0 0 0 0 0 0 0 0 0 0 4.39231742277876 0 0 0 0 0 0 6.3219280948…	0	0	0	0	0	0	0	0	0	0	0	0	0	0	0	0	0	0	0	0	0	0	0	0	0	0	0	0	0	0	0	3.16992500144231	0	0	0	0	0	0	0	0	0	0	0	0	0	0	0	0	0
Bacteria; Actinobacteria; Actinobacteria; Frankiales; Geodermatophilaceae 0 0 0 0 0 0 0 0 0 0 0 0 0 0 0 0 0 0 0 0 0 0 0 0 0 0 0 0 1 0 0 0 0 0 0 0 0 0 0 0 0 0 1 0 0 0 0 0 0 0 0 0 0 0 0 0 0 0 0 0 0 0 0 0 0 0 0 0 0 0 0 5.93073733756289 0 0 0 0 0 0 0 0 0 0 0 0 0 0 0 0 0 0 0 0 0 0 0 0 0 0 0 0 0 0 7.17990909001493 0 0 0 0 0 2 3.16992500144231 0 0 0 0 0 0 0 0 0 0 0 0 0 0 0 0 0 0 0 0 0 0 0 0 0 0 0 0 0 0 …	0	0	0	0	0	0	0	0	0	0	0	0	0	0	0	0	0	0	5.8073549220576	0	6.4594316186373	0	0	0	0	0	1	0	0	0	0	0	0	0	0	0	0	0	0	0	0	0	0	0	0	0	0	0	0
Bacteria; Actinobacteria; Actinobacteria; Frankiales; Nakamurellaceae 0 0 0 0 0 0 0 0 0 0 0 0 0 0 0 0 0 0 0 0 0 0 0 0 0 0 0 0 0 0 0 0 0 0 0 0 0 0 0 0 0 0 0 0 0 0 0 0 0 0 0 0 0 0 0 0 0 0 0 0 0 0 0 0 0 0 0 0 0 0 0 0 0 0 0 0 0 0 0 0 0 0 0 0 0 0 0 0 0 0 0 0 0 0 0 0 0 0 0 0 0 0 0 0 0 0 0 0 0 0 0 0 0 0 0 0 0 0 0 0 0 0 0 0 0 0 0 0 0 0 0 0 0 0 0 0 0 0 0 0 0 0 0 0 0 0 0 0 0 0 0 0 0 0 0 0 0 0 0 0 0 0 0 0 5…	0	0	0	1	2	0	0	0	0	0	0	0	0	0	0	0	0	8.40087943628218	7.72109918870719	9.11634396123747	6.44294349584873	4.16992500144231	5.49185309632967	5.04439411935845	7.52356195605701	1	5.58496250072116	0	4.85798099512757	0	5.32192809488736	0	0	7.84549005094437	6.8073549220576	8.39231742277876	9.283088353024	2	2.8073549220576	5.6724253419715	0	5.88264304936184	5.39231742277876	9.31061278165953	8.63662462054365	0	0	8.09275714091985	0
Bacteria; Actinobacteria; Actinobacteria; Frankiales; uncultured 0 0 0 0 0 0 0 0 0 1 0 0 0 0 0 0 0 0 0 0 0 0 0 0 0 0 0 0 0 0 0 0 0 0 0 0 0 0 0 0 0 0 0 0 0 0 0 0 0 0 0 0 0 0 0 0 0 0 1 0 0 0 0 0 0 0 0 0 0 0 0 0 0 0 0 0 0 0 0 0 0 0 0 0 4.4594316186373 0 0 0 0 0 0 0 0 0 0 0 0 0 0 0 0 0 0 0 0 0 0 0 0 0 0 0 0 0 0 0 0 0 0 0 0 0 0 0 0 0 0 0 0 0 0 0 0 0 0 0 0 0 0 0 0 0 0 0 0 0 0 0 0 0 3.16992500144231 0 0…	0	0	0	0	0	0	0	0	0	0	0	0	0	0	0	0	0	0	0	0	0	0	0	0	0	0	0	0	0	0	0	0	0	0	0	0	0	0	0	0	0	0	0	0	0	0	0	0	0
Bacteria; Actinobacteria; Actinobacteria; Micrococcales; Beutenbergiaceae 0 0 0 0 0 0 0 0 0 0 0 0 0 0 0 0 0 0 0 0 0 0 0 0 0 0 0 0 0 0 0 0 0 0 0 0 0 0 0 0 1 0 0 0 0 0 0 0 0 0 0 0 0 0 0 0 0 0 0 0 0 0 0 0 0 0 0 0 0 0 0 0 0 0 0 0 0 0 0 0 0 0 0 0 0 0 0 0 0 6.8703647195834 0 0 0 0 0 0 0 0 0 0 0 0 0 0 0 0 0 0 0 4.08746284125034 0 0 0 0 0 0 0 0 0 0 0 0 0 0 0 0 0 0 0 0 0 0 0 0 0 0 0 0 0 0 0 0 0 0 0 0 0 0 …	0	0	0	0	0	0	0	0	0	0	0	0	0	0	0	0	0	0	0	0	0	0	0	0	2	0	0	0	0	0	0	0	0	0	0	0	0	0	0	0	0	0	0	0	0	0	0	0	0
Bacteria; Actinobacteria; Actinobacteria; Micrococcales; Brevibacteriaceae 0 0 0 0 0 0 0 0 0 0 0 0 0 0 0 0 0 0 0 0 0 0 0 0 0 0 0 0 0 0 0 1 0 0 0 0 0 0 1 0 0 0 0 0 0 0 0 0 0 0 0 0 0 0 0 0 0 0 0 0 0 0 6.2667865406949 0 0 0 0 0 0 0 0 3.16992500144231 0 0 0 0 0 0 0 0 0 0 0 0 0 9.90839262077375 0 0 0 0 0 0 4.90689059560852 0 8.08214904135387 0 0 0 0 0 0 0 0 0 0 0 0 0 2.58496250072116 6.74146698640115 …	0	0	0	0	0	0	0	0	0	0	0	0	0	0	0	0	0	0	0	0	0	0	0	0	0	0	0	0	0	0	0	0	0	0	0	0	0	0	0	0	0	0	0	0	0	0	0	0	0
Bacteria; Actinobacteria; Actinobacteria; Micrococcales; Demequinaceae 0 0 0 0 0 0 0 0 0 0 0 0 0 0 0 0 0 0 0 0 0 0 0 0 0 0 0 0 0 0 0 0 0 0 0 0 0 0 0 0 0 0 0 0 0 0 0 6.16992500144231 0 0 0 0 0 0 0 0 0 0 0 0 0 0 0 0 0 0 0 0 0 0 0 0 0 0 0 0 0 0 0 0 0 0 0 0 0 0 0 0 0 0 0 0 0 0 0 0 0 0 0 0 0 0 0 0 0 0 0 0 0 0 0 0 0 0 0 0 0 0 0 0 0 0 0 0 0 0 0 0 0 0 0 0 0 0 0 0 0 0 0 0 0 0 0 0 0 0 0 0 0 0 0 0 0 0 0 0 0…	0	0	0	0	0	0	0	0	0	0	0	0	0	0	0	0	0	0	0	0	0	0	0	0	0	0	0	0	0	0	0	0	0	0	0	0	0	0	0	0	0	0	0	0	0	0	0	0	0
Bacteria; Actinobacteria; Actinobacteria; Micrococcales; Dermacoccaceae 0 0 0 0 0 0 0 0 0 0 0 0 0 0 0 0 0 0 0 0 0 0 0 0 0 0 0 0 0 0 0 0 0 0 0 0 0 0 0 0 0 0 0 0 0 0 0 0 0 0 0 0 0 0 0 0 0 0 0 0 0 0 3.8073549220576 0 0 0 0 0 0 0 0 0 0 0 0 0 0 0 0 0 0 0 0 0 0 0 0 0 0 0 0 0 0 0 0 0 0 0 0 0 0 0 0 0 0 0 0 0 0 0 0 0 0 0 0 0 0 0 0 0 0 0 0 0 0 0 0 0 0 0 0 0 0 0 0 0 0 0 0 0 0 0 0 0 0 0 0 0 0 0 0 0 0 0 0 0 0…	0	0	0	0	0	0	0	0	0	0	0	0	0	0	0	0	0	0	0	0	0	0	0	0	0	0	0	0	0	0	0	0	0	0	0	0	0	0	0	0	0	0	0	0	0	0	0	0	0
Bacteria; Actinobacteria; Actinobacteria; Micrococcales; Jonesiaceae 0 0 0 0 0 0 0 0 0 0 0 0 0 0 0 0 0 0 0 0 0 0 0 0 0 0 0 0 0 0 0 0 0 0 0 0 0 0 0 0 0 0 0 0 0 0 0 0 0 0 0 0 0 0 0 0 0 0 0 0 0 0 0 0 0 0 0 0 0 0 0 0 0 0 0 0 0 0 0 0 0 0 0 0 0 0 0 0 0 0 0 0 0 0 0 0 0 0 0 0 0 0 0 0 0 0 0 0 0 0 0 0 0 0 0 0 0 0 0 0 0 0 0 0 0 0 0 0 0 0 0 0 0 0 0 0 0 0 0 0 0 0 0 0 0 0 0 0 0 0 0 0 0 0 0 0 0 0 0 0 0 0 0 0 0 …	0	0	0	1.58496250072116	3.70043971814109	1	1	0	0	0	0	0	0	0	1	0	0	9.53915881110803	8.17990909001493	9.88722061546838	7.44294349584873	4.85798099512757	6.4594316186373	6.18982455888002	9.17741953798924	3.8073549220576	4.24792751344359	1	6.33985000288462	2	7.52356195605701	0	0	7.96578428466209	8.09275714091985	7.86418614465428	10.1228279948077	6.02236781302845	5.93073733756289	6.97727992349992	1	6.44294349584873	5.90689059560852	9.83447104998422	10.2288186904959	1.58496250072116	0	8.58120058192496	0
Bacteria; Actinobacteria; Actinobacteria; Micrococcales; Micrococcaceae 5.08746284125034 0 5.75488750216347 3 8.17492568250068 0 0 6.68650052718322 0 0 1 6.4262647547021 4.85798099512757 1 4.32192809488736 1 1.58496250072116 5.4594316186373 5.70043971814109 5.70043971814109 6 12.5147140541385 8.96578428466209 9.34872815423108 7.81378119121704 8.92777796208234 7.56985560833095 1 5.75488750216347 6…	0	0	0	0	0	0	0	0	0	0	0	0	0	0	0	0	0	0	0	0	0	0	0	0	0	1	0	0	0	0	0	0	0	0	0	0	0	0	0	4.16992500144231	3.4594316186373	0	0	0	0	0	0	0	0
Bacteria; Actinobacteria; Actinobacteria; Micrococcales; Promicromonosporaceae 0 0 0 0 0 0 0 0 0 0 0 0 0 0 0 0 0 0 0 0 0 0 0 0 0 0 0 0 0 0 0 0 0 0 0 0 0 0 0 0 0 0 0 0 0 0 0 0 0 0 0 0 0 0 0 0 0 0 0 0 0 1 0 0 0 0 0 0 0 0 0 0 0 0 0 0 0 0 0 0 0 0 0 0 0 0 0 0 0 0 0 0 0 0 0 0 0 0 0 0 0 0 0 0 0 0 0 0 0 0 0 0 0 0 0 0 0 0 0 0 0 0 0 0 0 0 0 0 0 0 0 0 0 0 0 0 0 0 0 0 0 0 0 0 0 0 0 0 0 0 0 0 0 0 0 0 0 0 0 0 …	0	0	0	0	0	0	0	0	0	0	0	0	0	0	0	0	0	0	0	0	0	0	0	0	0	0	0	0	0	0	0	0	0	0	0	0	0	0	0	0	0	0	0	0	0	0	0	0	0
Bacteria; Actinobacteria; Actinobacteria; Micromonosporales; Micromonosporaceae 0 0 0 0 0 0 0 0 0 0 0 0 0 0 0 0 0 0 0 0 0 0 0 0 1 0 0 0 0 0 0 0 0 0 0 0 0 0 0 0 1.58496250072116 0 0 0 0 0 0 0 0 0 0 0 0 0 5.4594316186373 0 0 0 0 0 0 0 0 0 0 0 0 0 0 0 0 0 0 0 0 0 0 0 0 0 0 0 0 0 0 0 0 0 0 0 0 0 0 0 0 0 0 0 0 0 0 0 0 0 0 0 0 0 0 0 0 0 0 0 0 0 0 0 0 0 6.3037807481771 0 0 0 0 0 7.13955135239879 7.21916…	0	0	4.4594316186373	0	0	0	0	0	0	0	0	0	0	0	0	0	0	0	3.32192809488736	0	4.58496250072116	0	0	0	0	0	2	0	0	0	0	0	4.4594316186373	1	0	0	0	0	0	0	0	0	2.32192809488736	0	0	0	0	0	0
Bacteria; Actinobacteria; Actinobacteria; PeM15; NA 0 0 0 0 0 0 0 0 0 0 0 0 0 0 0 0 0 0 0 0 0 0 3 0 0 0 0 0 0 0 2.32192809488736 0 0 5.64385618977472 1.58496250072116 0 0 0 2 2.58496250072116 1.58496250072116 2.32192809488736 0 0 0 0 0 6.14974711950468 0 0 0 5.8073549220576 0 0 5.8073549220576 0 0 0 0 0 0 0 0 0 0 0 4.32192809488736 0 0 0 5.39231742277876 0 0 0 5.16992500144231 0 0 0 0 0 0 0 0 0 0…	0	0	0	0	0	0	0	0	0	0	0	0	0	0	0	0	0	0	0	0	0	0	0	0	0	0	0	0	0	0	0	0	0	0	0	0	0	0	2.32192809488736	0	0	0	0	0	0	0	0	0	0
Bacteria; Actinobacteria; Actinobacteria; Propionibacteriales; Propionibacteriaceae 1 0 0 1.58496250072116 0 0 0 0 0 0 0 2.32192809488736 1 0 0 0 0 4.90689059560852 0 0 0 3 4.64385618977472 6.84549005094437 0 5.58496250072116 4.58496250072116 0 0 0 0 8.39231742277876 4.70043971814109 0 0 0 0 0 5.7279204545632 0 3.16992500144231 0 0 2.8073549220576 0 0 0 0 0 3.8073549220576 0 0 4.8073549220576 0 0…	0	0	0	0	0	0	0	0	0	0	0	0	0	0	0	0	0	0	0	0	0	0	0	0	0	0	0	0	0	0	0	0	0	0	0	0	0	0	0	0	0	0	0	0	0	0	0	0	0
Bacteria; Actinobacteria; Actinobacteria; Streptomycetales; Streptomycetaceae 0 0 0 0 0 0 0 0 0 0 0 0 0 0 0 0 0 0 0 0 0 0 0 0 0 0 0 0 0 0 0 0 0 0 0 0 0 0 0 0 0 0 0 0 0 0 0 0 0 0 0 0 0 0 0 0 0 0 0 0 0 0 0 0 0 0 0 0 0 0 0 0 0 0 0 0 0 0 0 0 0 0 0 0 0 0 0 0 0 0 0 0 0 0 0 0 0 0 0 0 0 0 0 0 0 0 0 0 0 3.32192809488736 0 0 0 0 0 0 0 0 0 0 0 0 0 0 0 0 0 0 0 0 0 0 0 0 0 0 0 0 0 0 0 0 0 0 0 0 0 0 0 0 0 0 0 …	0	0	0	0	0	0	0	0	0	0	0	0	0	0	0	0	0	0	0	0	0	0	0	0	0	0	0	0	0	0	0	0	0	0	0	0	0	0	0	0	0	0	0	0	0	0	0	0	0
Bacteria; Actinobacteria; Coriobacteriia; Coriobacteriales; Atopobiaceae 4 0 0 0 2.8073549220576 0 4.64385618977472 5.95419631038687 0 0 0 4.90689059560852 0 1 0 0 0 0 0 0 0 0 0 6.02236781302845 5.12928301694497 3.4594316186373 4.95419631038687 0 5.20945336562895 6.14974711950468 5.93073733756289 0 2.32192809488736 2.32192809488736 6.2667865406949 3.70043971814109 0 0 4 4.70043971814109 4.3219280…	0	0	0	0	0	0	0	0	0	0	0	0	0	0	0	0	0	0	0	0	4	0	0	1	0	0	0	0	0	0	0	0	0	0	0	0	0	0	0	0	0	0	0	0	0	0	0	0	0
Bacteria; Actinobacteria; Coriobacteriia; Coriobacteriales; CoriobacterialesIncertaeSedis 0 0 0 0 0 0 0 0 0 0 0 0 0 0 0 0 0 0 0 0 0 0 0 0 0 0 0 0 0 0 0 0 0 0 0 0 0 0 0 0 0 0 0 0 0 0 0 0 0 0 0 0 0 0 0 0 0 0 0 0 0 0 0 0 0 0 0 0 0 0 0 0 0 0 0 0 0 0 0 0 0 0 0 0 0 0 0 0 0 0 0 0 0 0 0 0 0 0 0 0 0 0 0 0 0 0 0 0 0 0 0 0 0 0 0 0 0 0 0 0 0 0 0 0 0 0 0 0 0 0 0 0 0 0 0 0 0 0 0 0 0 0 0 0 0 0 0 0 0 0 0 0 0 0 0…	0	0	0	0	0	0	0	0	0	0	0	1	0	0	0	0	0	0	0	0	0	0	0	1	0	0	0	0	0	0	2.8073549220576	0	0	0	0	0	0	0	0	1.58496250072116	0	0	0	3.4594316186373	0	0	0	0	0
Bacteria; Actinobacteria; Coriobacteriia; Coriobacteriales; NA 0 0 0 0 0 0 0 0 0 0 0 0 0 0 0 0 0 0 0 0 0 0 0 0 0 0 0 0 0 0 0 0 0 0 0 0 0 0 0 0 0 0 0 0 0 0 0 0 0 0 0 0 0 0 0 0 0 0 0 0 0 0 0 0 0 0 0 0 0 0 0 0 0 0 0 0 0 0 0 0 0 0 0 0 0 0 0 0 0 0 0 0 0 0 0 0 0 0 0 0 0 0 0 0 0 0 0 0 0 0 0 0 0 0 0 0 0 0 0 0 0 0 0 0 0 0 0 0 0 0 0 0 0 0 0 0 0 0 0 0 0 0 0 0 0 0 0 0 0 0 0 0 0 0 0 0 0 0 0 0 3 0 0 0 0 0 0 0 …	0	0	0	0	0	0	0	0	0	0	0	0	0	0	0	0	0	0	0	0	0	0	0	0	0	0	0	0	0	0	0	0	0	0	0	0	0	0	0	0	0	0	0	0	0	0	0	0	0
Bacteria; Actinobacteria; NA; NA; NA 0 0 0 0 0 0 0 0 0 0 0 0 0 0 0 0 0 0 0 5.61470984411521 0 0 0 0 0 0 0 0 0 0 0 0 0 0 0 0 0 1.58496250072116 0 0 0 0 0 0 0 0 0 0 0 0 0 0 0 0 0 0 0 0 0 0 0 0 0 0 0 0 0 0 0 0 0 0 0 0 0 0 0 0 0 0 0 0 0 0 0 0 0 0 0 0 0 0 0 0 0 0 0 0 0 0 0 0 0 0 0 0 0 0 0 0 0 0 0 0 0 0 0 0 0 0 0 0 0 0 0 0 0 0 0 6.3037807481771 0 0 0 0 0 0 0 0 0 0 0 0 0 3.90689059560852 0 0 0 0 0 0 0 0…	0	0	0	0	0	0	0	0	0	0	0	0	0	0	0	0	0	0	0	0	6.14974711950468	0	0	0	0	0	0	0	0	0	0	0	0	0	0	0	0	0	0	0	0	0	0	0	0	0	0	0	0
Bacteria; Actinobacteria; Thermoleophilia; Gaiellales; NA 0 0 0 0 0 0 0 0 0 0 0 0 0 0 0 0 0 0 0 0 0 0 0 0 0 0 0 0 0 0 0 0 0 0 0 0 0 2.32192809488736 0 0 0 0 0 0 0 0 0 0 0 0 0 0 0 0 0 0 0 0 0 0 0 0 0 0 0 0 0 0 0 0 0 0 0 0 0 0 0 0 0 0 0 0 0 0 0 0 0 0 0 0 0 0 0 0 0 0 0 0 0 0 0 0 0 0 0 0 0 0 0 0 0 0 0 0 0 0 0 0 0 0 0 0 0 0 0 0 0 0 0 0 0 0 0 0 0 0 0 0 0 0 0 0 0 0 0 0 0 0 0 0 0 0 0 0 0 0 0 0 0 0 0 0 0 …	0	0	0	0	0	0	0	0	7.20945336562895	0	0	0	0	0	0	0	0	3.32192809488736	0	0	0	0	0	0	0	0	0	0	0	0	0	0	0	0	0	0	0	0	0	0	0	0	0	0	0	0	0	0	0
Bacteria; Actinobacteria; Thermoleophilia; NA; NA 0 0 0 0 0 0 0 0 0 0 0 0 0 0 0 0 0 0 0 0 0 0 0 0 0 0 0 0 0 0 0 0 0 0 0 0 0 0 0 0 0 0 0 0 0 0 0 0 0 0 0 0 0 0 0 0 0 0 0 0 0 0 0 0 0 0 0 0 0 0 0 0 0 0 0 0 0 0 0 0 0 0 0 0 0 0 0 0 0 0 0 6.04439411935845 6.74146698640115 0 1 0 0 0 0 0 0 5.90689059560852 0 0 0 0 0 0 0 0 0 0 0 0 0 0 0 0 0 0 0 0 0 1 0 0 0 0 0 0 0 0 0 0 0 0 0 0 0 0 0 0 0 0 0 0 0 0 0 0 0 0 …	0	0	0	0	0	0	0	0	0	0	0	0	0	0	0	0	0	0	0	0	0	0	0	0	0	1.58496250072116	0	0	0	0	0	0	0	0	0	0	0	0	0	0	0	0	0	0	0	0	0	0	0
Bacteria; Actinobacteria; Thermoleophilia; Solirubrobacterales; NA 0 0 0 0 0 0 0 0 0 0 0 0 0 0 0 0 0 0 0 0 0 0 0 0 0 0 0 0 0 0 0 0 0 0 0 0 0 0 0 0 0 0 0 0 0 0 0 4.85798099512757 0 0 0 0 0 0 0 0 0 0 0 0 0 0 0 0 5.4594316186373 0 0 0 0 0 0 0 0 0 0 0 0 0 0 0 0 0 0 0 0 0 0 0 0 0 0 0 0 0 0 0 0 0 0 0 0 0 0 0 0 0 0 0 0 0 0 0 0 0 0 0 0 0 0 0 0 0 0 0 0 0 0 0 0 0 0 0 0 0 0 0 0 0 0 0 0 0 0 0 0 0 0 0 0 0 0 0…	0	0	0	0	0	0	0	0	0	0	0	0	0	0	0	0	0	0	0	0	0	0	2.58496250072116	0	0	0	0	0	0	0	0	0	0	0	0	0	0	0	2.8073549220576	0	1.58496250072116	0	0	5.16992500144231	0	0	0	0	0
Bacteria; Armatimonadetes; Armatimonadia; Armatimonadales; Armatimonadaceae 1 0 0 0 0 0 0 0 0 0 0 0 0 0 0 0 0 0 0 0 0 0 0 0 0 0 0 0 0 0 0 0 0 0 0 0 0 0 0 0 0 0 0 0 0 0 0 0 0 0 0 0 0 0 0 0 0 0 0 0 0 2.32192809488736 0 0 0 0 0 0 0 0 0 0 0 0 0 0 0 0 0 0 0 0 0 0 0 0 0 4.08746284125034 0 0 0 0 0 0 0 0 0 0 0 0 0 0 0 0 0 0 0 0 0 0 0 0 0 0 0 0 0 0 0 0 0 0 0 0 0 0 0 0 0 0 0 0 0 0 0 0 4.16992500144231 0 0 …	0	0	0	0	0	0	0	0	0	0	0	0	0	0	0	0	0	0	0	0	0	0	0	2.32192809488736	0	0	0	0	0	0	0	0	0	0	0	0	0	0	3	2.8073549220576	0	2	0	3.4594316186373	0	0	0	0	0
Bacteria; Armatimonadetes; Chthonomonadetes; Chthonomonadales; NA 0 0 0 0 0 0 0 0 0 0 0 0 0 0 0 0 0 0 0 0 0 0 0 0 0 0 0 0 0 0 1.58496250072116 0 0 0 0 0 0 0 0 0 0 0 0 0 0 0 0 0 0 0 0 0 0 0 0 0 0 0 3.4594316186373 0 0 0 0 0 0 0 0 0 0 0 0 0 0 4.75488750216347 0 0 0 0 0 0 0 0 0 0 0 0 0 0 0 0 0 0 0 0 0 0 0 0 0 0 0 0 0 0 0 0 0 0 0 0 0 0 0 0 0 0 0 0 0 0 0 0 0 0 0 0 0 0 0 0 0 0 0 0 0 0 0 0 0 0 0 0 0 0 0…	0	0	0	0	0	0	0	0	0	0	0	0	0	0	0	0	0	0	0	0	0	0	0	0	0	0	0	0	0	0	0	0	0	0	0	0	0	0	0	0	0	0	0	0	0	0	0	0	0
Bacteria; Bacteroidetes; Bacteroidia; Bacteroidales; Bacteroidaceae 1 0 0 0 0 0 0 2.8073549220576 0 0 0 0 2.58496250072116 0 1 0 2.8073549220576 4.39231742277876 0 0 0 0 0 0 0 0 0 0 0 0 0 0 3 0 0 0 0 0 0 5 3 0 0 0 5.61470984411521 0 0 0 1 0 0 0 0 0 0 0 0 0 0 3.32192809488736 0 1 1 0 0 3 1.58496250072116 3.16992500144231 5.24792751344359 0 4.16992500144231 0 1.58496250072116 8.3264294871223 0 0 2.…	0	0	0	0	0	0	0	0	0	0	0	0	0	0	0	0	0	0	0	0	0	0	0	0	0	0	0	0	0	0	0	0	0	0	0	0	0	0	0	0	0	0	0	0	0	0	0	0	0
Bacteria; Bacteroidetes; Bacteroidia; Bacteroidales; BacteroidetesvadinHA17 0 0 0 0 0 0 0 0 0 0 0 0 0 0 0 0 0 0 0 0 0 0 0 0 0 0 0 0 0 0 0 0 0 0 0 0 0 0 0 0 0 0 0 0 0 0 0 0 0 0 0 0 0 0 0 0 0 0 0 0 0 0 0 0 0 0 0 0 0 0 0 0 0 0 0 0 0 0 0 0 0 0 0 0 4.08746284125034 0 0 0 0 0 0 0 0 0 0 0 0 0 0 0 0 0 0 0 0 0 0 0 0 0 0 0 0 0 0 0 0 0 0 0 0 0 0 0 0 0 0 0 0 0 0 0 0 0 0 0 0 0 0 0 0 0 0 0 0 0 0 0 0 0 0 0 0 0 …	0	0	0	0	0	0	0	0	0	0	0	0	0	0	0	0	0	5.75488750216347	0	0	0	0	0	0	0	0	0	0	0	0	0	0	0	0	0	0	0	0	0	0	1.58496250072116	0	0	0	0	0	0	0	0
Bacteria; Bacteroidetes; Bacteroidia; Bacteroidales; Dysgonomonadaceae 0 0 0 0 0 0 0 0 0 0 1 0 0 0 0 0 0 0 0 6.04439411935845 0 0 0 0 0 0 0 0 0 0 0 0 0 2.58496250072116 0 2.58496250072116 0 0 2 0 2.58496250072116 0 0 0 0 0 0 0 0 0 0 0 0 0 0 0 0 0 0 0 0 0 0 0 0 0 0 0 0 0 0 0 0 0 0 0 0 0 0 0 0 0 0 0 0 3.16992500144231 0 0 0 0 0 0 0 0 0 0 0 4.85798099512757 0 0 0 0 0 0 7.24792751344359 0 0 0 0 1 0 0…	0	0	0	0	0	0	0	0	0	0	0	0	0	0	0	0	0	0	0	0	0	0	0	0	0	0	0	0	0	0	0	0	0	0	0	0	0	0	0	0	0	0	0	0	0	0	0	0	0
Bacteria; Bacteroidetes; Bacteroidia; Bacteroidales; Marinifilaceae 0 0 0 0 0 0 0 0 0 0 0 0 0 0 0 0 1 0 0 0 0 0 0 0 0 0 0 0 0 0 0 0 0 0 0 0 0 0 0 0 0 0 0 0 0 0 0 0 0 0 0 0 0 0 0 0 0 0 0 0 0 0 0 0 0 0 0 0 0 0 0 0 0 0 0 0 0 0 0 0 0 0 0 0 0 0 0 0 0 0 0 0 0 0 0 0 0 0 0 0 0 0 0 0 0 0 0 0 0 0 0 0 0 0 0 0 0 0 0 0 0 0 0 0 0 0 0 0 0 0 0 0 0 0 0 0 0 0 0 0 0 0 0 0 0 0 0 0 0 0 0 0 0 0 0 0 0 0 0 0 0 0 0 0 0 0…	0	0	0	0	0	1.58496250072116	0	0	0	0	0	0	0	0	0	0	0	0	0	6.93073733756289	0	1	3.32192809488736	2.32192809488736	3.16992500144231	1	0	0	0	0	0	0	1	4.32192809488736	4.4594316186373	4.90689059560852	6.04439411935845	0	0	3.16992500144231	0	2	2.8073549220576	0	3.70043971814109	1	0	0	0
Bacteria; Bacteroidetes; Bacteroidia; Bacteroidales; Muribaculaceae 0 0 7.4093909361377 0 0 0 0 0 0 0 0 0 0 0 0 0 0 0 2 0 0 0 0 0 0 0 0 0 0 0 0 4.08746284125034 0 4.39231742277876 0 0 0 0 0 0 0 0 2 0 0 0 0 0 0 0 0 5.93073733756289 0 0 1.58496250072116 0 0 0 0 0 0 0 0 0 0 0 1 0 0 0 0 0 0 6.96578428466209 0 0 1 0 1 2 0 0 0 0 6.22881869049588 0 0 0 0 5.70043971814109 0 0 0 0 0 0 0 0 0 0 0 0 0 0 0 1.…	0	0	0	0	0	0	0	2	0	0	0	2	0	0	0	0	0	0	1.58496250072116	2.58496250072116	0	0	0	0	3.58496250072116	0	0	0	0	0	0	0	0	0	0	0	0	1	0	0	1	1	0	1.58496250072116	0	0	0	0	0
Bacteria; Bacteroidetes; Bacteroidia; Bacteroidales; Paludibacteraceae 1 0 0 0 0 0 0 0 4.70043971814109 0 4.95419631038687 3 0 0 0 0 0 1.58496250072116 4 1.58496250072116 0 0 0 1.58496250072116 2 0 0 0 2 0 0 0 0 5.4594316186373 4.39231742277876 3.8073549220576 4.39231742277876 3.4594316186373 0 1.58496250072116 2.32192809488736 2.58496250072116 3.32192809488736 6.18982455888002 0 0 0 4.2479275134…	10.2796105810525	0	0	9.43879185257826	7.56224242422107	1.58496250072116	9.16992500144231	0	0	8.31288295528435	6.68650052718322	4.90689059560852	3.70043971814109	11.292321632802	10.0674343607565	1	0	1	1	0	0	0	1	0	1	4.95419631038687	1	1	10.2300204357056	2.8073549220576	1	0	9.39874369193819	7.06608919045777	7.81378119121704	4.85798099512757	0	9.27379559921426	0	0	1	3.16992500144231	7.06608919045777	0	0	1	6.8703647195834	3.16992500144231	9.28540221886225
Bacteria; Bacteroidetes; Bacteroidia; Bacteroidales; Prevotellaceae 11.5957236941016 13.1907506496624 11.2720465243899 11.742309436084 12.1560830762887 2 12.2957689344205 12.7010898248172 11.8474489039824 12.6188443017667 11.6506030222153 12.2012050072995 12.8159836266527 7.96000193206808 11.9019981856685 6.68650052718322 4.4594316186373 2 3.16992500144231 3 5.61470984411521 7.27612440527424 8.98…	0	0	0	0	0	0	0	0	0	0	0	0	0	0	0	0	0	5.58496250072116	0	0	0	0	2.8073549220576	0	1	0	0	0	0	0	0	0	0	5.16992500144231	4.24792751344359	4.85798099512757	0	0	0	1.58496250072116	0	2.32192809488736	4.32192809488736	0	0	0	0	0	0
Bacteria; Bacteroidetes; Bacteroidia; Bacteroidales; Rikenellaceae 0 0 0 0 1 0 0 0 0 0 0 0 1.58496250072116 0 0 0 2.32192809488736 7.05528243550119 3.32192809488736 7.53138146051631 0 0 3.70043971814109 2.58496250072116 6.33985000288462 0 1 0 0 0 4.16992500144231 0 0 1.58496250072116 5.88264304936184 4.4594316186373 7.16992500144231 0 0 3.4594316186373 0 4.24792751344359 0 6.94251450533924 5.4594…	0	0	0	0	0	0	0	0	0	0	0	0	0	0	0	0	0	6.52356195605701	0	0	0	1	0	0	1.58496250072116	0	0	0	0	0	0	0	0	3.90689059560852	0	0	0	0	0	0	0	0	0	0	0	0	0	0	0
Bacteria; Bacteroidetes; Bacteroidia; Bacteroidales; Tannerellaceae 3.58496250072116 0 0 1.58496250072116 3.70043971814109 0 0 5.64385618977472 6.14974711950468 6.49185309632967 8.17990909001493 2.32192809488736 0 0 0 0 0 0 0 0 5.24792751344359 0 0 0 0 0 0 0 0 0 0 0 0 0 3.70043971814109 0 0 1.58496250072116 0 3.8073549220576 4.70043971814109 0 0 0 0 0 0 0 0 0 0 0 0 0 0 0 0 0 0 0 0 0 0 0 0 1 0 1 0…	0	0	0	0	0	0	0	0	0	0	0	0	0	0	0	0	0	0	0	0	0	0	0	0	0	0	0	0	0	0	0	0	0	0	0	0	0	0	0	0	0	0	0	0	0	0	0	0	0
Bacteria; Bacteroidetes; Bacteroidia; BacteroidetesVC2.1Bac22; NA 0 0 0 0 0 0 0 0 0 0 0 0 0 0 0 0 0 0 0 0 0 0 0 0 0 0 0 0 0 0 0 0 0 0 0 0 0 0 0 0 0 0 0 0 0 0 0 0 0 0 0 0 0 0 0 0 0 0 0 0 0 0 0 0 0 0 0 0 0 0 1 0 0 0 3.70043971814109 0 0 0 0 0 0 0 0 0 0 0 0 0 0 0 0 0 0 0 0 0 0 0 0 0 0 0 0 0 0 0 0 0 0 0 0 0 0 0 0 0 0 0 0 0 0 0 0 0 0 0 1 0 0 0 0 0 1.58496250072116 0 0 0 0 0 0 0 0 0 0 0 0 0 0 0 0 0 0 0…	0	0	0	0	0	0	0	0	0	0	0	0	0	0	0	0	0	5.08746284125034	0	0	0	0	0	0	0	0	0	0	2.8073549220576	0	0	0	0	0	0	0	4.32192809488736	0	0	0	0	2.32192809488736	2.8073549220576	4.08746284125034	4.39231742277876	0	0	0	0
Bacteria; Bacteroidetes; Bacteroidia; Chitinophagales; Chitinophagaceae 0 0 1 0 1 0 0 0 0 2.8073549220576 4.75488750216347 1 0 0 0 0 0 8.16992500144231 6.24792751344359 6.61470984411521 6.3037807481771 0 3.58496250072116 2.58496250072116 2 0 2.32192809488736 0 2 0 5.61470984411521 0 1.58496250072116 5.20945336562895 5.58496250072116 4.39231742277876 6.82017896241519 4.32192809488736 4.32192809488…	0	0	0	0	0	0	0	0	0	0	0	0	0	0	0	0	0	0	0	0	0	0	0	1.58496250072116	0	0	3.16992500144231	0	0	0	0	0	0	0	1	2	0	0	0	0	0	0	0	3.16992500144231	0	0	0	0	0
Bacteria; Bacteroidetes; Bacteroidia; Chitinophagales; Saprospiraceae 0 0 1.58496250072116 0 0 0 0 0 0 0 0 0 0 0 0 0 0 7.27612440527424 2.32192809488736 3 4 0 1.58496250072116 0 6.55458885167764 1.58496250072116 1.58496250072116 0 0 0 1.58496250072116 0 0 2.32192809488736 0 3.90689059560852 3.16992500144231 2 1.58496250072116 0 0 0 1 5.90689059560852 0 0 0 4.70043971814109 0 0 0 6.62935662007961 …	0	0	0	0	0	0	0	0	0	0	0	0	0	0	0	0	0	0	0	4.85798099512757	3.70043971814109	0	0	0	0	0	0	0	0	0	0	0	0	4.32192809488736	0	5.04439411935845	0	0	3.16992500144231	1.58496250072116	1	0	2.58496250072116	0	0	0	0	0	0
Bacteria; Bacteroidetes; Bacteroidia; Cytophagales; Amoebophilaceae 0 0 0 0 0 0 0 0 0 0 0 0 0 0 0 0 0 0 0 0 0 0 0 0 0 0 0 0 0 0 0 0 0 0 0 0 0 0 0 0 1.58496250072116 0 0 0 0 0 0 0 0 0 0 0 0 0 0 0 0 0 0 0 0 0 0 0 0 0 0 0 0 0 0 0 0 0 0 0 0 0 0 0 0 0 0 0 0 0 0 0 0 0 0 0 0 0 0 0 0 0 0 0 0 0 0 0 0 0 0 0 0 0 0 0 0 0 0 0 0 0 0 0 0 0 0 0 0 0 0 0 0 0 0 0 0 0 0 0 0 0 0 0 0 0 0 0 0 0 0 0 0 0 0 0 0 0 0 0 0 0 …	0	0	0	0	0	0	0	0	0	0	0	0	0	0	0	0	0	0	0	0	2.58496250072116	0	0	0	0	0	0	0	0	0	0	0	0	0	0	0	0	0	0	0	0	0	0	0	0	0	0	0	0
Bacteria; Bacteroidetes; Bacteroidia; Cytophagales; Cytophagaceae 0 0 0 0 0 0 0 0 0 0 0 0 0 0 0 0 0 0 0 0 0 0 0 0 0 0 0 0 0 0 0 0 0 0 0 0 0 0 0 0 0 0 0 0 0 0 0 0 0 0 0 0 0 0 0 0 0 0 0 0 0 0 0 0 0 0 0 0 0 0 0 0 0 0 0 0 0 0 0 0 0 0 0 0 6.37503943134692 0 0 0 0 0 0 0 0 0 0 0 0 0 0 0 0 0 0 4.64385618977472 0 0 0 0 0 0 0 0 0 0 0 0 0 0 0 0 0 0 0 0 0 0 7.33985000288462 7 0 0 0 0 0 0 7 0 0 0 0 0 0 0 0 0 …	0	0	0	0	0	0	0	0	0	0	0	0	0	0	0	0	0	0	2.32192809488736	0	0	0	2.58496250072116	0	5.16992500144231	0	0	0	0	0	0	0	0	0	0	0	0	0	0	3.16992500144231	0	0	1	0	0	0	0	4.24792751344359	0
Bacteria; Bacteroidetes; Bacteroidia; Cytophagales; Microscillaceae 0 0 0 0 0 0 0 0 0 0 0 0 0 0 0 0 0 0 0 0 0 0 0 0 0 0 0 0 0 0 0 0 0 3.70043971814109 2.58496250072116 4.8073549220576 5.4262647547021 3.8073549220576 0 0 0 1.58496250072116 0 0 3.16992500144231 0 0 0 0 0 0 0 0 0 0 0 0 0 0 0 0 0 0 0 0 0 0 0 0 0 3.4594316186373 1.58496250072116 0 0 5.52356195605701 0 0 0 0 0 0 0 0 0 4.4594316186373 0…	0	0	0	0	0	0	0	0	0	0	0	0	0	0	0	0	0	0	0	6.08746284125034	5.12928301694497	0	0	0	0	0	0	0	0	0	3.32192809488736	0	0	3.58496250072116	0	2	7.02236781302845	0	4.16992500144231	0	0	0	0	4.16992500144231	0	0	0	0	0
Bacteria; Bacteroidetes; Bacteroidia; Cytophagales; Spirosomaceae 0 0 0 0 2.32192809488736 0 0 0 0 0 0 0 0 0 0 0 0 8.46352437327118 7.49185309632967 9.31061278165953 5.78135971352466 2.32192809488736 5.32192809488736 4.85798099512757 8.33539035469392 0 1.58496250072116 0 4.8073549220576 0 6.59991284218713 0 0 7.33985000288462 7.40087943628218 7.36632221424582 9.17990909001493 2.32192809488736 3.1…	0	0	0	0	1	1	0	0	0	0	0	0	0	0	0	0	0	8.59991284218713	6.64385618977472	6.6724253419715	0	2.8073549220576	4	3.8073549220576	6.85798099512757	0	1.58496250072116	0	1	0	6.44294349584873	0	0	6.16992500144231	4.39231742277876	6.7279204545632	8.68999797141945	2	3.70043971814109	4.52356195605701	0	4.95419631038687	4.95419631038687	7.91886323727459	8.34872815423108	0	0	7.15987133677839	0
Bacteria; Bacteroidetes; Bacteroidia; Flavobacteriales; Cryomorphaceae 0 0 0 0 0 0 0 0 0 0 0 0 0 0 0 0 0 0 0 0 0 0 0 0 0 0 0 0 0 0 0 0 0 0 0 0 0 0 0 0 0 0 0 0 0 0 0 0 0 0 0 0 0 0 0 0 0 0 0 0 0 0 0 0 0 0 0 0 0 0 0 0 0 0 0 0 0 0 0 0 0 0 0 0 0 0 0 0 0 0 0 0 0 0 0 0 0 0 0 0 0 0 0 0 0 0 0 0 0 0 0 0 0 0 0 0 0 0 0 0 0 0 0 0 0 0 0 0 0 0 0 0 0 0 0 0 0 0 0 0 0 0 0 2.32192809488736 0 0 0 0 0 0 0 0 0 0 0 0 0…	6.82017896241519	1	7.55458885167764	5.24792751344359	6.32192809488736	0	7.08746284125034	1	9.69522829149575	9.06069593168755	7.66533591718518	4.16992500144231	2.58496250072116	7.82654848729092	5.70043971814109	0	0	10.6697708885255	9.43462822763673	10.3174126137649	6.49185309632967	5.16992500144231	7.66533591718518	7.84549005094437	10.4614794472862	5.28540221886225	4	0	7.43462822763672	6.14974711950468	8.98013957763916	1.58496250072116	7.81378119121704	9.08480838780436	8.10852445677817	9.81378119121704	10.1736771363034	7.59991284218713	4.4594316186373	7.98299357469431	6.4594316186373	7.33091687811462	7.68650052718322	10.8041310211833	10.9978851278291	0	3.8073549220576	10.5849625007212	5.52356195605701
Bacteria; Bacteroidetes; Bacteroidia; Flavobacteriales; NA 0 0 0 0 0 0 0 0 0 0 0 0 0 0 0 0 0 0 0 0 0 0 0 0 0 0 0 0 0 0 0 0 0 0 0 0 0 0 0 0 0 0 0 0 0 0 0 0 0 0 0 0 0 0 0 0 0 0 0 0 0 0 0 0 0 0 0 0 0 0 0 0 0 0 0 0 0 0 0 0 0 0 0 0 0 0 0 0 0 0 0 0 0 0 0 0 0 0 0 0 0 0 0 0 0 0 0 0 0 0 0 0 0 0 0 0 0 0 0 0 0 0 0 0 0 0 0 0 0 0 0 0 0 0 6.56985560833095 0 0 0 0 0 0 0 0 0 0 0 0 0 0 0 0 0 0 0 0 0 0 0 0 0 0 0 0…	0	0	0	0	0	0	0	0	0	0	0	0	0	0	0	0	0	5.24792751344359	0	3	4.64385618977472	0	0	0	0	0	1.58496250072116	0	3.32192809488736	0	0	0	0	0	0	0	0	0	0	0	0	0	3.4594316186373	0	0	0	0	0	0
Bacteria; Bacteroidetes; Bacteroidia; Flavobacteriales; Weeksellaceae 6.5077946401987 2 6.68650052718322 4.32192809488736 2.8073549220576 0 1 0 0 4.39231742277876 6.91886323727459 2.58496250072116 1.58496250072116 4.16992500144231 3.58496250072116 1 0 6.2667865406949 6.91886323727459 8.70735913208088 6.75488750216347 3.32192809488736 4 5.04439411935845 7.5077946401987 2 0 0 6.96578428466209 2.807…	0	0	0	0	2.32192809488736	0	0	0	0	0	0	0	0	0	0	0	0	6.8703647195834	4.08746284125034	5.90689059560852	1	1.58496250072116	3.32192809488736	2.8073549220576	5.49185309632967	0	0	0	0	0	3.58496250072116	0	0	3.4594316186373	2	4.4594316186373	0	0	1	3.32192809488736	0	3.16992500144231	4.08746284125034	6.62935662007961	5.64385618977472	0	0	4.95419631038687	0
Bacteria; Bacteroidetes; Bacteroidia; Sphingobacteriales; AKYH767 0 0 0 0 0 0 0 0 0 0 0 0 0 0 0 0 0 0 0 0 0 0 0 1 0 1.58496250072116 0 0 0 0 0 0 0 0 0 2 0 0 0 0 0 0 0 0 0 0 0 0 0 0 0 3.90689059560852 0 0 0 0 0 0 0 0 0 0 0 0 0 0 0 0 0 0 0 0 0 0 0 0 0 0 0 0 0 0 0 0 0 0 0 0 0 0 0 0 0 0 0 0 0 5.70043971814109 0 0 0 5.8073549220576 3.70043971814109 0 0 1.58496250072116 1 0 0 0 0 0 0 0 0 0 0 0 0 0 0 0 …	0	0	0	0	0	0	0	0	4.4594316186373	0	5.58496250072116	0	0	0	0	0	0	0	6.20945336562895	6.76818432477693	0	1.58496250072116	0	2	5	0	2.32192809488736	0	0	0	1.58496250072116	2.32192809488736	0	4	4.8073549220576	4.64385618977472	7.33091687811462	1.58496250072116	0	1	0	2.8073549220576	2	6.8703647195834	6.70043971814109	0	0	6.22881869049588	0
Bacteria; Bacteroidetes; Bacteroidia; Sphingobacteriales; KD3-93 0 0 0 0 0 0 0 0 0 0 0 0 0 0 0 0 0 0 0 4.24792751344359 0 1 0 0 0 0 0 0 0 0 0 0 0 0 0 0 0 0 0 0 0 0 0 0 5.88264304936184 0 0 5.39231742277876 0 0 0 0 0 0 0 0 0 0 0 0 0 0 0 0 0 0 0 0 0 0 0 0 0 2.32192809488736 0 0 0 0 0 0 0 0 0 3.32192809488736 6.22881869049588 0 0 0 0 0 2 2.58496250072116 0 0 0 0 0 0 0 0 1 5.08746284125034 6.39231742…	0	0	0	0	0	0	0	0	0	0	0	0	0	0	0	0	0	0	0	4.4594316186373	0	0	0	0	0	0	0	0	0	0	0	0	0	0	0	0	0	0	0	0	0	0	0	5.20945336562895	0	0	0	0	0
Bacteria; Bacteroidetes; Bacteroidia; Sphingobacteriales; LiUU-11-161 0 0 0 0 0 0 0 0 0 0 0 0 0 0 0 0 0 0 4.32192809488736 0 0 0 0 0 0 0 0 0 0 0 0 0 0 0 0 0 0 0 0 0 0 0 0 0 0 0 0 0 0 0 0 0 0 0 0 0 0 0 0 0 0 0 0 0 0 0 0 0 0 0 0 0 0 0 0 0 0 0 0 0 2.58496250072116 0 0 0 0 0 0 0 0 0 0 0 0 0 0 0 0 0 0 0 0 0 0 5.4594316186373 0 0 0 0 0 0 0 0 0 0 0 0 0 0 0 0 1.58496250072116 0 0 0 0 0 0 0 0 0 0 0 0 0 0 …	0	0	0	0	0	0	0	0	0	0	0	0	0	0	0	0	0	0	0	5.7279204545632	0	0	0	0	0	0	0	0	0	0	0	0	0	0	5.12928301694497	2	0	0	2	0	0	0	0	0	0	0	0	0	0
Bacteria; Bacteroidetes; Bacteroidia; Sphingobacteriales; NS11-12marinegroup 0 0 0 0 0 1 0 0 0 0 0 0 0 0 0 0 0 1 4.32192809488736 6.06608919045777 0 0 0 1 1 0 0 0 0 0 1 0 0 4.58496250072116 1 0 5.55458885167764 0 0 3.32192809488736 0 2.32192809488736 3.90689059560852 6.94251450533924 4.08746284125034 0 0 1 0 0 0 6.7279204545632 2.8073549220576 3.4594316186373 0 0 0 0 0 0 0 0 0 0 0 0 0 0 0 0 3.807…	0	0	0	0	1	0	0	0	0	0	0	0	0	0	0	0	0	6.18982455888002	5.61470984411521	7.4594316186373	0	2	3.32192809488736	2.32192809488736	6.84549005094437	0	1.58496250072116	0	0	0	3.32192809488736	9.4757334309664	0	4.90689059560852	3.70043971814109	6.64385618977472	7.22881869049588	0	2	0	1.58496250072116	3.58496250072116	4.24792751344359	7.77478705960117	3.4594316186373	0	0	6.18982455888002	0
Bacteria; Bacteroidetes; Ignavibacteria; Ignavibacteriales; NA 0 0 0 0 0 0 0 0 0 0 0 0 0 0 0 0 0 0 0 6.22881869049588 0 0 0 0 0 0 0 0 0 0 0 0 0 2.32192809488736 0 0 0 0 0 0 0 0 0 0 0 0 0 0 0 0 0 0 0 0 0 0 0 0 0 0 0 0 0 0 0 0 0 0 0 0 0 0 0 0 0 0 0 0 0 0 0 0 0 0 0 0 0 0 0 0 0 0 0 0 0 0 0 0 0 0 0 0 0 0 0 0 0 0 0 0 0 0 0 0 0 0 0 0 0 0 3.16992500144231 0 0 0 0 0 0 0 0 0 0 0 0 0 0 0 0 0 0 0 0 0 0 0 0 0…	0	0	0	0	0	0	0	0	0	0	0	0	0	0	0	0	0	0	0	0	0	0	0	0	0	0	0	0	0	0	0	0	0	0	0	0	0	0	0	0	0	0	0	0	0	0	0	0	0
Bacteria; Bacteroidetes; Ignavibacteria; OPB56; NA 0 0 0 0 0 0 0 0 0 0 0 0 0 0 0 0 0 4.58496250072116 0 0 0 0 0 0 0 0 0 0 0 0 0 0 0 1 0 0 0 0 1.58496250072116 0 0 4 2.58496250072116 0 7.78135971352466 0 0 0 0 0 0 0 0 0 0 0 0 0 0 0 0 2 0 0 0 0 5.8073549220576 0 0 0 0 0 0 6.02236781302845 0 0 0 0 0 0 0 2.8073549220576 0 0 0 0 0 4.24792751344359 6.33985000288462 5 4.58496250072116 0 5.6724253419715 …	0	0	0	0	0	0	0	0	0	0	0	0	0	0	0	0	0	0	0	0	0	0	0	0	0	0	0	0	0	0	4	0	0	0	0	0	0	0	0	0	0	0	0	0	0	0	0	1	0
Bacteria; BRC1; NA; NA; NA 0 0 0 0 0 0 0 0 0 0 0 0 0 0 0 0 0 0 0 0 0 0 0 0 0 0 0 0 0 0 0 0 0 0 0 0 0 0 0 0 0 0 0 0 0 0 0 0 0 0 0 0 0 0 0 0 0 0 0 0 0 0 0 0 0 0 0 0 0 0 0 0 0 0 0 0 0 0 0 0 0 0 0 0 0 0 0 0 0 0 0 4.64385618977472 0 0 0 0 0 0 0 0 0 0 0 0 0 0 0 0 0 0 0 0 0 0 0 0 0 0 0 0 0 0 0 0 0 0 0 0 0 0 0 0 0 0 0 0 0 0 0 0 0 0 0 0 0 0 0 0 0 0 0 0 0 0 0 0 0 0 0 0 0 0 0 0 0 0 0 0 0 0 0 0 0 0 0 0 0 0 0…	0	0	0	0	0	0	0	0	0	0	0	0	0	0	0	0	0	0	0	0	0	0	0	0	0	0	0	0	1.58496250072116	0	0	0	0	0	0	0	0	0	0	0	0	0	0	0	0	0	0	0	0
Bacteria; Chloroflexi; Anaerolineae; Ardenticatenales; uncultured 0 0 0 0 0 0 0 0 0 0 0 0 0 0 0 0 0 0 0 0 0 0 0 0 0 0 0 0 0 0 0 0 0 0 0 0 0 0 0 0 0 0 0 0 0 0 0 0 0 0 0 0 0 0 0 0 0 0 0 0 0 0 0 0 0 0 0 0 0 0 0 0 0 0 0 0 0 0 0 0 0 0 0 0 0 0 0 0 0 0 0 0 0 0 0 0 0 0 0 0 0 0 0 0 0 0 0 0 0 0 0 0 0 0 0 0 0 0 0 4.24792751344359 0 0 0 0 0 0 0 0 0 0 0 0 3.70043971814109 0 0 0 0 0 0 0 0 0 0 0 0 0 0 0 0 0 0 0…	0	0	0	0	0	0	0	0	0	0	5.58496250072116	0	0	0	0	0	0	0	0	0	0	0	0	0	0	0	0	0	0	0	0	0	0	0	0	0	0	4	0	0	0	0	0	0	0	0	0	0	0
Bacteria; Chloroflexi; Anaerolineae; NA; NA 0 0 0 0 0 0 0 0 0 0 0 0 0 0 0 0 0 0 0 0 0 0 0 0 0 0 0 0 0 0 0 0 0 0 0 0 0 0 0 0 0 0 0 0 0 0 0 0 0 0 0 0 0 0 4 0 0 0 0 0 0 0 0 0 0 0 0 0 0 0 0 0 0 0 0 0 0 0 0 0 0 0 0 0 0 0 0 0 4.24792751344359 0 0 0 0 0 0 0 0 5.8073549220576 0 0 0 0 0 0 0 0 0 0 0 0 0 0 0 0 0 0 0 0 0 0 0 0 0 0 0 0 0 0 0 0 0 0 0 0 0 0 0 0 0 0 0 0 0 0 0 0 0 0 0 0 0 0 0 0 0 0 0 0 0 0 0 0 0 …	0	0	0	0	0	0	0	0	0	0	0	0	0	0	0	0	0	0	0	0	0	0	0	0	0	0	0	0	0	0	0	0	0	0	0	0	0	0	0	0	0	0	0	0	0	0	0	0	0
Bacteria; Chloroflexi; Anaerolineae; SBR1031; A4b 0 0 0 0 0 0 0 0 0 0 0 0 0 0 0 0 0 0 2.32192809488736 2.8073549220576 0 0 0 0 0 0 0 0 0 0 0 0 0 0 0 0 0 0 0 3.58496250072116 0 2 0 0 4.52356195605701 0 0 3 0 0 0 3.8073549220576 0 0 4.32192809488736 0 0 0 0 0 0 0 0 0 0 0 0 0 4.16992500144231 0 0 4.4594316186373 0 0 0 0 0 0 0 0 0 0 0 2 0 0 0 0 3.4594316186373 0 5.32192809488736 0 5.16992500144231 0 …	0	0	0	0	0	0	0	0	0	0	0	0	0	0	0	0	0	0	0	0	0	0	2	0	0	0	0	0	0	0	0	0	0	0	0	0	0	0	0	0	0	0	0	0	0	0	0	0	0
Bacteria; Chloroflexi; Anaerolineae; SJA-15; NA 0 0 0 0 0 0 0 0 0 0 0 0 0 0 0 0 0 0 0 0 0 0 0 0 0 0 0 0 0 0 0 0 0 0 0 0 0 0 0 0 0 0 0 0 0 0 0 0 0 0 0 0 0 0 0 0 0 0 0 0 0 0 0 0 0 0 0 0 0 0 0 0 0 0 0 0 0 0 0 0 0 0 0 0 5.7279204545632 0 0 0 0 0 0 0 0 0 0 0 0 0 0 0 0 0 0 0 0 0 0 0 0 0 0 0 0 0 0 0 0 0 0 0 0 0 0 0 0 0 0 0 0 0 0 0 0 0 0 0 0 0 0 0 0 0 0 0 0 0 0 0 0 0 0 0 0 0 0 0 0 6.78135971352466 0 1 0 …	0	0	0	0	0	0	0	0	0	0	0	0	0	0	0	0	0	0	0	0	0	0	0	0	5.64385618977472	0	0	0	0	0	0	0	0	0	0	0	0	0	0	0	0	0	0	0	0	0	0	0	0
Bacteria; Chloroflexi; Chloroflexia; Chloroflexales; Roseiflexaceae 0 0 0 0 0 0 0 0 0 0 0 0 0 0 0 0 0 0 0 0 0 1.58496250072116 0 0 0 0 0 0 0 0 0 0 0 0 0 0 0 0 0 0 0 0 0 0 0 0 0 0 0 0 0 0 0 0 0 0 0 0 0 0 0 0 0 0 0 0 0 0 0 0 0 0 0 0 0 0 0 0 0 0 0 0 0 0 0 0 0 0 2.8073549220576 4.32192809488736 0 0 4.32192809488736 0 0 0 0 0 0 0 0 0 0 0 0 0 0 0 0 0 0 0 1 0 0 0 0 0 3.16992500144231 0 0 0 0 0 0 0 0 0 0…	0	0	0	0	0	0	0	0	0	0	0	0	0	0	0	0	0	0	0	0	0	0	0	0	0	0	0	0	0	0	0	0	0	0	0	0	0	0	0	0	0	0	0	0	0	0	0	0	0
Bacteria; Chloroflexi; Dehalococcoidia; S085; NA 0 0 0 0 0 0 0 0 0 0 0 0 0 0 0 0 0 0 0 0 0 0 0 0 0 0 0 0 0 0 0 0 0 0 0 0 0 0 0 0 0 0 0 0 0 0 0 0 0 0 0 0 0 0 0 0 0 0 0 0 0 0 0 0 0 0 0 0 0 0 0 0 0 0 0 0 0 0 0 0 0 0 0 0 0 0 0 0 0 0 0 0 0 0 0 0 0 0 0 0 0 0 0 0 0 0 0 0 0 4.8073549220576 0 0 0 0 0 0 0 0 0 1.58496250072116 0 0 0 0 0 0 0 0 0 0 0 0 0 0 0 0 0 0 0 0 0 0 0 0 0 0 0 3 0 0 0 0 0 0 0 0 0 0 0 0 0…	0	0	0	0	0	0	0	0	0	0	0	0	0	0	0	0	0	0	0	0	0	0	0	0	0	0	0	0	0	0	0	0	0	0	0	0	0	0	0	0	0	0	0	0	0	0	0	0	0
Bacteria; Chloroflexi; KD4-96; NA; NA 0 0 0 0 0 0 0 0 0 0 0 0 0 0 0 0 0 0 0 0 0 0 0 0 0 0 0 0 0 0 0 0 0 0 0 0 0 0 0 0 0 0 0 0 4.4594316186373 0 0 0 0 0 0 0 0 0 0 0 0 0 0 0 0 0 0 0 0 0 0 0 0 0 0 0 0 0 0 0 0 0 0 0 0 0 0 0 0 0 0 0 0 0 0 0 7.11894107272351 0 0 0 0 0 0 0 2.32192809488736 0 0 0 0 0 0 0 0 0 0 0 0 0 0 0 0 0 0 0 0 0 0 0 0 0 0 0 0 0 0 0 0 0 0 0 3.58496250072116 0 0 2.58496250072116 0 0 0 0…	0	0	0	0	0	0	0	0	0	0	0	0	0	0	0	0	0	0	0	0	0	0	0	0	0	0	0	0	0	0	0	0	0	0	0	0	0	0	0	0	0	0	0	0	0	0	0	0	0
Bacteria; Chloroflexi; Ktedonobacteria; Ktedonobacterales; Ktedonobacteraceae 0 0 0 0 0 0 0 0 0 0 0 0 0 0 0 0 0 0 0 0 0 0 0 0 0 0 0 0 0 0 0 0 0 0 0 0 0 0 0 0 0 0 0 4.08746284125034 0 0 0 0 0 0 0 0 0 0 0 0 0 0 0 0 0 0 0 0 0 0 0 0 0 0 0 0 0 0 0 0 0 0 0 0 0 0 0 0 0 0 0 0 0 0 0 0 0 0 0 0 0 0 0 0 0 0 0 0 0 0 0 0 0 0 0 0 0 0 0 0 0 0 0 0 0 0 0 0 0 0 0 0 0 0 0 0 0 0 0 0 0 0 0 0 0 0 0 0 0 0 0 0 0 0 0 0 0 …	0	0	0	0	0	0	0	0	0	0	0	0	0	0	0	0	0	0	0	0	0	0	0	0	0	0	0	0	0	0	0	0	0	0	2.8073549220576	0	0	0	0	0	0	0	0	0	0	0	0	0	0
Bacteria; Chloroflexi; P2-11E; NA; NA 0 0 0 0 0 0 0 0 0 0 0 0 0 0 0 0 0 0 0 0 0 0 0 0 0 0 0 0 0 0 0 0 0 0 0 0 0 0 0 0 0 0 0 0 0 0 0 0 0 0 0 0 0 0 0 0 0 0 0 0 0 0 0 0 0 0 0 0 0 0 0 0 0 0 0 0 0 0 0 0 0 0 0 0 0 0 0 0 0 0 0 0 0 0 0 0 0 0 0 0 0 0 0 0 0 0 0 0 0 0 0 0 0 0 0 0 0 0 0 0 3.16992500144231 0 0 0 0 0 0 0 0 0 0 0 0 0 0 0 0 0 0 0 0 0 0 0 0 0 0 0 0 0 0 0 0 0 0 0 0 0 0 0 0 0 0 0 0 0 0 0 0 0 0 0 0 …	0	0	0	0	0	0	0	0	0	0	0	0	0	0	0	0	0	0	0	0	0	0	0	0	0	0	0	0	0	0	0	0	0	0	0	0	0	0	0	0	0	0	0	0	0	0	0	0	0
Bacteria; Cloacimonetes; Cloacimonadia; Cloacimonadales; Cloacimonadaceae 0 0 0 0 0 0 0 0 0 0 0 0 0 0 0 0 0 0 0 0 0 0 0 0 0 0 0 0 0 0 0 0 0 0 0 0 0 0 0 0 0 0 0 0 0 0 0 0 0 0 0 0 0 0 0 0 0 0 0 0 0 0 0 0 0 0 0 0 0 0 0 0 0 0 0 0 0 0 0 0 0 0 0 0 0 0 0 0 0 0 0 0 0 0 0 0 0 0 0 0 0 0 0 0 0 0 0 0 0 0 0 0 0 0 0 0 0 0 0 0 0 0 0 0 0 0 0 0 0 0 0 0 0 0 0 0 0 0 0 0 0 0 0 0 0 0 0 0 0 0 0 0 0 0 0 0 0 0 0 0 0 0 0…	0	0	0	0	0	0	0	0	0	0	0	0	0	0	0	0	0	0	0	0	0	0	0	0	0	0	0	0	0	0	0	0	0	0	0	0	0	0	0	0	0	0	0	0	0	0	0	0	0
Bacteria; Cyanobacteria; Melainabacteria; Gastranaerophilales; NA 0 0 1.58496250072116 0 0 0 0 0 0 0 0 0 0 0 0 0 0 0 0 0 0 1 0 0 0 0 0 0 3.8073549220576 0 0 0 0 0 0 0 0 0 1 0 0 0 3.70043971814109 0 0 0 0 0 0 0 0 0 0 0 0 0 0 0 0 0 0 0 0 0 0 0 0 0 3 0 0 0 0 0 0 0 0 0 0 0 0 2.32192809488736 0 0 0 0 0 0 2 6.8703647195834 0 0 0 0 0 0 0 0 0 0 0 0 0 5.83289001416474 2.58496250072116 0 0 0 0 3 0 0 0 0 0 …	0	0	0	0	0	0	0	0	0	0	0	0	0	0	0	0	0	0	0	0	0	0	0	0	0	0	0	0	0	0	0	0	0	0	0	0	0	0	0	0	0	0	0	0	0	0	0	0	0
Bacteria; Cyanobacteria; Melainabacteria; Obscuribacterales; NA 0 0 0 0 0 0 0 0 0 0 0 0 0 0 0 0 0 6.39231742277876 4.85798099512757 0 0 0 3.16992500144231 1 0 0 0 0 4.39231742277876 0 2.8073549220576 0 0 5 2 2.32192809488736 0 0 0 0 0 1.58496250072116 2 0 0 0 0 5.7279204545632 0 0 0 0 0 0 0 0 3.90689059560852 0 6.83289001416474 0 0 0 0 0 3.32192809488736 0 0 0 0 0 4.85798099512757 0 0 0 0 0 0 0 0…	0	0	0	0	0	0	0	0	0	0	0	0	0	0	0	0	0	0	0	0	0	0	0	0	0	0	0	0	0	0	0	0	0	0	0	0	0	0	0	0	0	0	0	0	0	0	0	0	0
Bacteria; Cyanobacteria; Oxyphotobacteria; Chloroplast; NA 0 5 8.2336196767597 0 3 1 0 0 0 0 1 0 0 0 0 0 0 2.32192809488736 3 3.90689059560852 3.4594316186373 1 1.58496250072116 2.32192809488736 2.32192809488736 2.32192809488736 4.58496250072116 6.90689059560852 3.90689059560852 2 3.4594316186373 5.64385618977472 0 6 1 4.39231742277876 6.3037807481771 1.58496250072116 4.70043971814109 0 1.5849625…	0	0	0	0	0	0	0	0	0	0	0	0	0	0	0	0	0	0	0	0	0	0	0	0	0	0	3	0	0	0	0	0	0	0	0	0	0	0	0	0	0	0	0	0	0	0	0	0	0
Bacteria; Cyanobacteria; Oxyphotobacteria; NA; NA 0 0 0 0 0 0 0 0 0 0 0 0 0 0 0 0 0 2.58496250072116 0 0 3.70043971814109 0 1.58496250072116 0 0 0 0 0 0 0 0 0 0 0 0 0 0 0 0 0 0 0 0 0 0 0 0 0 0 0 0 0 0 0 0 0 0 0 0 0 0 0 0 0 0 0 0 0 0 0 0 0 0 0 0 0 0 0 0 0 0 0 0 0 0 0 0 0 0 0 0 0 0 0 5.58496250072116 0 0 0 0 0 0 0 0 0 0 0 0 0 0 0 0 3.70043971814109 0 0 0 0 0 0 1.58496250072116 0 3.16992500144231 1.…	0	0	0	0	0	0	0	0	0	0	0	0	0	0	0	0	0	0	0	0	0	0	0	0	0	0	0	0	0	0	0	0	0	0	0	0	0	0	0	0	0	0	0	0	0	0	0	0	0
Bacteria; Cyanobacteria; Oxyphotobacteria; Nostocales; Phormidiaceae 0 0 0 0 0 0 0 0 0 0 0 0 0 0 0 0 0 0 0 0 0 0 0 0 0 0 0 0 0 0 0 0 0 0 0 0 0 0 0 0 0 0 0 0 0 0 0 0 0 0 0 0 0 0 0 0 0 0 0 0 0 0 0 0 0 0 0 0 0 0 0 0 0 0 0 0 0 0 0 0 0 0 0 0 0 0 0 0 0 0 0 0 6.78135971352466 0 0 0 0 0 0 0 0 0 0 0 0 0 0 0 0 0 0 0 0 0 0 0 0 0 0 0 0 0 0 0 0 0 0 0 0 0 0 0 0 0 0 0 0 0 0 0 0 0 0 0 0 0 0 0 0 0 0 0 0 0 0 0 0 0…	0	0	0	0	0	0	0	0	0	0	0	0	0	0	0	0	0	0	0	0	0	0	0	0	0	0	0	0	0	0	0	0	0	0	0	0	0	0	0	0	0	0	0	0	0	0	0	0	0
Bacteria; Cyanobacteria; Oxyphotobacteria; OxyphotobacteriaIncertaeSedis; UnknownFamily 0 0 0 0 0 0 0 0 0 0 0 0 0 0 0 0 0 0 0 0 0 0 0 0 0 0 0 0 0 0 0 0 0 0 0 0 0 0 0 0 0 0 0 0 0 0 0 0 0 0 0 0 0 0 0 0 0 0 0 0 0 0 0 0 0 0 0 0 0 0 0 0 0 0 0 0 0 0 0 0 0 0 0 0 0 0 0 0 0 0 0 0 0 0 0 0 0 3 0 0 0 0 0 0 0 0 0 0 0 0 0 0 0 0 0 0 0 0 0 0 0 0 0 0 0 0 0 0 0 0 0 0 0 0 0 0 0 0 0 0 0 0 0 0 0 0 0 0 0 0 0 0 0 0 0 0…	0	0	0	0	0	0	0	0	0	0	0	0	0	0	0	0	0	0	0	0	2.58496250072116	0	0	0	0	0	0	0	0	0	0	0	0	0	0	0	0	0	0	0	0	0	0	0	0	0	0	0	0
Bacteria; Cyanobacteria; Oxyphotobacteria; SepB-3; NA 0 0 0 0 0 0 0 0 0 0 0 0 0 0 0 0 0 0 0 0 0 0 0 0 0 0 0 0 0 0 0 0 0 0 0 0 0 0 0 0 0 0 0 0 0 0 0 0 0 0 0 0 0 0 0 0 0 0 0 0 0 0 0 0 0 0 0 0 0 0 0 0 0 0 0 0 0 0 0 0 0 0 0 0 0 0 0 0 0 0 0 0 0 0 0 0 0 0 0 0 0 0 0 0 0 0 0 0 0 0 0 0 0 0 0 0 0 0 0 0 0 0 0 0 0 0 0 0 0 0 0 0 0 0 0 0 0 0 0 0 0 0 0 0 0 0 0 0 0 0 0 0 0 0 0 0 0 0 0 0 0 0 0 0 0 0 0 0 0 0 0 0 0…	0	0	0	0	0	0	0	0	0	0	0	0	0	0	0	0	0	0	0	0	0	0	0	0	0	0	0	0	0	0	0	0	0	0	0	0	0	0	0	0	0	0	0	0	0	0	0	0	0
Bacteria; Cyanobacteria; Sericytochromatia; NA; NA 0 0 0 0 0 0 0 0 0 0 0 0 0 0 0 0 0 0 0 0 0 0 0 0 0 0 0 0 0 0 0 0 0 0 0 0 0 0 0 0 0 0 0 0 0 0 0 0 0 0 0 0 0 0 0 0 0 0 0 0 0 0 0 0 0 0 0 0 0 0 0 0 0 0 0 0 0 0 0 0 0 0 0 0 0 0 0 0 0 0 0 0 0 0 0 0 0 0 0 0 0 0 0 0 0 0 0 0 0 0 0 0 0 0 0 0 0 0 0 0 0 0 0 0 0 0 0 0 0 0 0 0 0 0 0 0 0 0 0 0 0 0 0 0 0 0 0 0 0 0 0 0 0 0 0 0 0 0 0 0 0 0 0 0 0 0 0 0 0 0 0 0 0 0 …	0	0	0	0	0	0	0	0	0	0	0	0	0	0	0	0	0	0	0	0	0	0	0	0	0	0	0	0	0	0	0	0	0	0	0	0	0	0	0	0	0	0	0	0	0	0	0	0	0
Bacteria; Deferribacteres; Deferribacteres; Deferribacterales; Deferribacteraceae 0 0 0 0 0 0 0 0 0 0 0 0 0 0 0 0 0 0 0 0 0 0 0 0 0 0 0 0 0 0 0 0 0 0 0 0 0 0 0 0 0 0 0 0 0 0 0 0 0 0 0 0 0 0 0 0 0 0 0 0 0 0 0 0 0 0 0 0 0 0 0 0 0 0 0 0 1 0 0 0 0 0 0 0 0 0 0 0 0 0 0 0 0 0 0 0 0 0 0 0 0 0 0 0 0 0 0 0 0 0 0 0 0 0 0 0 0 0 0 0 0 0 0 0 0 0 0 0 0 0 0 0 0 0 0 0 0 0 0 0 0 0 0 0 0 0 0 0 0 0 0 0 0 0 0 0 0 0 0…	0	0	0	0	0	0	0	0	0	0	0	0	0	0	0	0	0	0	0	3.90689059560852	0	0	0	0	0	0	0	0	0	0	0	0	0	0	0	0	0	0	0	0	0	0	0	0	0	0	0	0	0
Bacteria; Deinococcus-Thermus; Deinococci; Deinococcales; Trueperaceae 0 0 0 0 0 0 0 0 0 0 0 0 0 0 0 0 0 0 0 0 0 0 0 0 0 0 0 0 0 0 0 0 0 0 0 0 0 0 0 0 0 0 0 0 0 0 0 0 0 0 0 0 0 0 0 0 0 0 0 0 0 0 0 0 0 0 0 0 0 0 0 0 0 0 0 0 0 0 0 0 0 0 0 0 0 0 0 2.8073549220576 0 0 0 0 0 0 0 0 0 0 0 0 0 0 0 0 0 0 0 0 0 0 0 0 0 0 0 0 0 0 0 0 0 0 0 0 0 0 0 0 0 0 0 0 0 0 0 0 0 0 0 0 0 0 0 0 0 0 0 0 0 0 0 0 0 0 0 0 0 …	0	0	0	0	0	0	0	0	0	0	0	0	0	0	0	0	0	0	0	0	0	0	0	0	0	0	0	0	0	0	0	3.16992500144231	0	0	0	0	0	0	0	0	2.32192809488736	0	0	0	0	0	0	0	0
Bacteria; Dependentiae; Babeliae; Babeliales; Babeliaceae 0 0 0 0 0 0 0 0 0 0 0 0 0 0 0 0 0 0 0 0 0 0 0 0 0 0 0 0 0 0 0 0 0 0 0 0 0 0 0 0 0 0 0 0 0 0 0 0 0 0 0 0 0 0 0 0 0 0 0 0 0 0 0 0 0 0 0 0 0 0 0 3 0 0 0 0 0 0 0 0 0 0 0 0 0 0 0 0 0 0 0 0 0 0 0 0 0 0 0 0 0 0 0 0 0 0 0 0 0 0 0 0 0 0 0 0 0 0 0 0 0 0 0 0 0 0 0 0 0 0 0 0 0 0 0 0 0 0 0 0 0 0 0 0 0 0 0 0 0 0 0 0 0 0 0 0 0 0 0 0 0 0 0 0 0 0 0 0 0 0 0…	0	0	0	0	0	0	0	0	7.27612440527424	0	3.58496250072116	1	0	0	0	0	0	6.22881869049588	0	3.16992500144231	0	1	1.58496250072116	0	1	0	0	0	0	0	4.16992500144231	1.58496250072116	0	1	3.16992500144231	4.08746284125034	0	0	2.58496250072116	0	0	1.58496250072116	3.32192809488736	2.58496250072116	0	0	0	5.8073549220576	0
Bacteria; Dependentiae; Babeliae; Babeliales; UBA12409 0 0 0 0 0 0 0 0 0 0 0 0 0 0 0 0 0 0 0 0 0 1 0 0 0 0 0 0 0 0 0 0 0 4.8073549220576 0 0 2 0 0 0 0 0 0 0 0 0 0 0 0 0 0 0 0 0 0 0 0 0 0 0 0 0 0 0 0 0 0 0 0 0 0 0 0 0 0 0 0 0 0 0 0 0 0 1.58496250072116 5.04439411935845 0 0 0 0 0 0 0 0 0 0 0 0 0 0 0 0 3.70043971814109 0 0 0 0 0 0 0 0 0 0 0 0 0 0 0 0 0 4.08746284125034 0 0 0 0 0 0 0 0 0 0 0 0 0 0 3.…	0	0	0	0	0	0	0	0	0	0	0	0	0	0	0	0	0	6.93073733756289	0	0	0	0	2.32192809488736	0	0	0	3.90689059560852	0	0	0	0	0	0	2	2.32192809488736	0	0	0	0	0	0	0	2.58496250072116	7.12928301694497	0	0	0	0	0
Bacteria; Elusimicrobia; Elusimicrobia; LineageIV; NA 0 0 0 0 0 0 0 0 0 0 0 0 0 0 0 0 0 0 0 0 4.08746284125034 0 0 0 0 0 0 0 0 0 0 0 0 0 0 0 0 0 0 0 0 0 0 0 0 0 0 0 0 0 0 0 0 0 0 0 0 0 1.58496250072116 0 0 0 0 0 5.64385618977472 0 0 0 0 0 0 0 0 0 0 0 0 0 0 0 0 0 0 4.24792751344359 0 0 0 0 0 0 0 0 0 0 0 0 0 0 0 0 0 0 0 0 0 0 0 0 0 0 0 0 0 0 0 0 0 0 0 0 0 0 0 0 0 0 5.55458885167764 0 0 0 0 0 0 0 0 …	0	0	0	0	0	0	0	0	0	0	0	0	0	0	0	0	0	0	5.12928301694497	0	0	0	0	0	0	0	0	0	0	0	2.8073549220576	0	0	0	0	0	0	0	0	0	0	0	0	0	0	0	0	0	0
Bacteria; Elusimicrobia; Endomicrobia; Endomicrobiales; Endomicrobiaceae 0 0 0 0 0 0 0 0 0 0 0 0 0 0 0 0 0 0 0 0 0 0 0 0 0 0 0 0 0 0 0 0 0 0 0 0 0 0 0 0 0 0 0 0 0 0 0 0 0 0 0 0 0 0 0 0 0 0 0 0 0 0 0 0 0 0 0 0 0 0 0 0 0 0 0 0 0 0 0 0 0 0 0 0 0 0 0 0 0 0 0 0 0 0 0 0 0 0 0 0 0 0 0 0 0 0 0 0 0 0 0 0 0 0 0 0 0 0 0 0 0 0 0 0 0 0 0 0 0 6.33985000288462 0 0 0 0 0 0 0 0 0 0 0 0 0 0 0 0 0 0 0 0 0 0 0 0 0 0…	0	0	0	0	0	0	0	0	0	0	0	0	0	0	0	0	0	0	0	0	0	0	2	0	0	0	0	0	0	0	0	0	0	0	0	3	0	0	0	0	0	0	0	0	0	0	0	5.32192809488736	0
Bacteria; Elusimicrobia; LineageIIb; NA; NA 0 0 0 0 0 0 0 0 0 0 0 0 0 0 0 0 0 2 2.32192809488736 0 0 0 2 0 2 0 0 0 0 0 1 0 0 4.16992500144231 0 5.04439411935845 0 0 0 1 0 0 0 0 0 0 0 0 0 0 0 6.06608919045777 0 0 0 0 0 0 0 0 0 0 0 0 0 0 0 0 2.58496250072116 0 0 0 1.58496250072116 0 0 0 0 0 0 0 0 0 0 0 0 0 0 0 0 0 1 5.90689059560852 0 0 0 5.8073549220576 0 6.02236781302845 0 0 0 0 5.16992500144231 …	0	0	0	0	0	0	0	0	0	0	0	0	0	0	0	0	0	0	0	0	0	0	0	0	5.24792751344359	0	0	0	0	0	0	0	0	0	0	0	0	0	2.32192809488736	0	0	2.32192809488736	0	0	0	0	0	0	0
Bacteria; Epsilonbacteraeota; Campylobacteria; Campylobacterales; Arcobacteraceae 0 0 0 0 0 0 0 0 0 1 0 0 0 0 0 0 0 6.28540221886225 0 0 0 0 0 0 0 0 1 0 0 0 0 0 0 0 1 3.58496250072116 3.90689059560852 0 3.4594316186373 0 0 0 0 0 0 0 0 0 0 0 0 0 0 0 0 0 0 0 0 0 0 1 0 0 0 0 0 0 0 0 2 0 0 0 0 0 0 0 0 0 0 0 0 0 7 0 0 3.70043971814109 0 5.6724253419715 0 0 0 0 7.49185309632967 0 0 0 9.45327063401062 0…	5.39231742277876	0	0	1.58496250072116	6.32192809488736	0	7.57742882803575	3.32192809488736	9.39446269461032	8.43879185257826	8.35314682549808	6.76818432477693	5.95419631038687	1.58496250072116	5.8073549220576	1.58496250072116	1	0	0	0	6.24792751344359	1	4.52356195605701	5.90689059560852	5.75488750216347	4.64385618977472	3.32192809488736	0	6.37503943134692	7.34872815423108	6.65821148275179	0	6.65821148275179	7.2667865406949	7.78135971352466	2.58496250072116	0	7	5.20945336562895	5.4594316186373	5.49185309632967	0	0	1	0	0	6.93073733756289	5.83289001416474	5.32192809488736
Bacteria; Epsilonbacteraeota; Campylobacteria; Campylobacterales; Helicobacteraceae 0 0 0 0 0 0 0 0 0 0 0 0 0 0 0 0 0 0 0 0 0 0 0 0 0 0 0 0 0 0 0 0 0 0 0 0 0 0 0 0 0 0 0 0 0 0 0 0 0 0 0 0 0 0 0 0 0 0 0 0 0 0 0 0 0 0 0 0 0 0 0 0 0 0 0 0 0 0 0 0 0 0 0 0 0 0 0 0 0 0 0 0 0 0 0 0 0 0 0 0 0 0 0 0 0 0 0 0 0 0 0 0 0 0 0 0 0 0 0 0 0 0 0 0 0 0 0 0 0 0 0 0 0 0 0 0 0 0 0 0 0 0 0 0 0 0 0 0 0 0 0 0 0 0 0 0 0 0…	0	0	0	0	0	0	0	0	0	0	0	0	0	0	0	0	0	0	0	0	0	0	0	0	0	0	0	0	0	0	0	0	0	1	0	0	0	0	0	0	0	0	0	0	0	0	0	0	0
Bacteria; Epsilonbacteraeota; Campylobacteria; Campylobacterales; Sulfurospirillaceae 0 0 0 0 0 0 0 0 0 0 0 0 0 0 0 0 0 0 2.8073549220576 0 0 0 0 0 0 0 0 0 0 0 0 0 0 0 2 0 0 0 0 3.16992500144231 0 2.8073549220576 0 4.90689059560852 0 0 0 0 0 0 0 3.58496250072116 0 0 0 0 0 0 0 0 0 0 0 0 0 0 0 0 0 0 0 0 0 0 0 0 0 0 0 0 0 0 0 0 0 0 0 0 0 0 0 0 0 0 0 0 0 0 0 0 0 0 0 0 0 0 0 0 0 5 0 1 0 0 0 0 0 0 3.58…	0	0	0	0	0	0	0	0	0	0	0	0	0	0	0	0	0	0	0	0	0	0	2.8073549220576	0	0	0	0	0	0	0	0	0	0	0	0	0	0	0	0	0	0	0	0	0	1	0	0	0	0
Bacteria; Epsilonbacteraeota; Campylobacteria; Campylobacterales; uncultured 0 0 0 0 0 0 1 0 0 0 0 0 0 0 0 0 0 0 3.16992500144231 0 0 0 0 0 0 0 0 0 0 0 0 0 0 0 0 0 1.58496250072116 0 0 0 1 0 0 5.12928301694497 5.39231742277876 0 0 0 0 0 0 0 0 6.95419631038687 6.12928301694497 0 0 0 0 0 0 0 0 0 0 0 0 0 0 0 4.32192809488736 0 0 0 0 0 0 0 0 0 0 0 0 0 0 0 0 0 0 0 0 5.93073733756289 0 0 0 6.9307373375…	0	0	0	0	0	0	0	0	0	0	0	0	0	0	0	0	0	0	0	0	0	0	0	0	0	0	0	0	0	0	0	0	0	0	0	0	0	0	0	0	0	0	0	0	0	0	0	0	0
Bacteria; Fibrobacteres; Fibrobacteria; Fibrobacterales; Fibrobacteraceae 0 0 0 0 0 0 0 0 0 0 0 0 0 0 0 0 0 0 0 0 2 0 0 0 0 0 1 0 0 0 0 0 0 0 0 0 0 1.58496250072116 1.58496250072116 2 0 0 0 0 0 0 0 0 0 0 0 0 0 0 0 0 0 0 0 0 0 0 0 0 0 0 0 0 0 0 0 4.08746284125034 0 0 0 0 0 0 0 0 0 0 0 0 4.64385618977472 0 0 3.32192809488736 0 0 0 0 0 0 0 0 0 0 0 0 0 6.79441586635011 0 0 0 2.8073549220576 0 0 0 0 0…	0	0	1	0	0	0	0	0	0	0	0	0	0	0	0	0	0	6.08746284125034	0	7.2667865406949	0	0	1	0	3.70043971814109	0	0	0	0	0	1	6.62935662007961	0	4.8073549220576	0	0	5.6724253419715	4.16992500144231	0	0	0	1.58496250072116	0	6.4262647547021	0	0	0	0	0
Bacteria; Firmicutes; Bacilli; Bacillales; FamilyX 0 0 0 0 0 0 0 0 0 0 0 0 0 0 0 0 0 0 0 0 0 0 0 0 0 0 0 0 0 0 0 0 0 2 0 1 0 0 0 0 0 0 0 0 0 0 0 0 0 0 0 0 0 0 0 0 0 0 0 0 0 0 0 0 5.20945336562895 0 0 0 0 0 0 0 0 0 0 0 0 0 0 0 0 0 0 0 0 2.32192809488736 0 0 0 0 0 0 0 0 0 0 0 0 0 0 0 0 0 3.90689059560852 0 0 0 0 0 0 0 4.08746284125034 0 0 0 0 0 0 0 0 0 0 0 0 0 0 0 0 0 0 0 0 0 0 0 0 0 0 0 0 0 0 0 0 …	8.25266543245025	1	0	8.08214904135387	7.24792751344359	0	5.08746284125034	2.58496250072116	0	2.8073549220576	0	6.53915881110803	4.64385618977472	5.7279204545632	0	0	1	1	5.24792751344359	1	0	1	10.4387918525783	9.73640193131829	8.65105169117893	8.7515440590891	6.84549005094437	1	8.09275714091985	7.71424551766612	5.12928301694497	6.16992500144231	8.05528243550119	7.76818432477693	8.11894107272351	7.10852445677817	5.88264304936184	9.73131903102506	7.04439411935845	7.15987133677839	8.48784003382305	1	0	1	1	0	6.5077946401987	7.37503943134692	6.53915881110803
Bacteria; Firmicutes; Bacilli; Bacillales; FamilyXII 0 0 0 0 0 0 0 0 0 0 0 0 0 0 0 0 0 0 0 0 0 0 0 0 0 0 0 0 0 0 0 0 0 0 0 0 0 0 0 0 0 0 0 0 0 0 0 0 0 0 0 0 0 0 0 0 0 0 0 0 0 0 0 0 0 0 0 0 0 0 0 0 0 0 0 0 0 0 0 0 0 0 0 0 0 0 0 0 0 0 0 0 0 0 0 0 0 0 0 0 0 0 0 0 0 0 0 0 0 0 0 0 0 0 0 0 0 0 0 0 0 0 0 0 0 0 0 0 0 0 0 0 0 0 0 0 0 0 0 0 0 0 0 0 0 0 0 0 0 0 0 0 0 0 0 0 0 0 0 0 0 0 0 0 0 0 0 0 0 0 0 0 0 …	0	0	0	0	0	0	0	0	0	0	0	0	0	0	0	0	0	0	0	0	0	0	0	0	0	0	0	0	0	0	0	0	0	0	0	0	0	0	0	0	0	0	0	0	0	0	0	0	0
Bacteria; Firmicutes; Bacilli; Bacillales; NA 0 0 0 0 0 0 0 0 0 0 0 0 0 0 0 0 0 0 0 0 0 0 0 0 0 0 0 0 0 0 0 0 0 0 0 0 0 0 0 0 0 0 0 0 0 0 0 0 0 0 0 0 0 0 0 0 0 0 0 0 0 0 0 0 0 0 0 0 0 0 0 0 0 0 0 0 0 0 0 0 0 1.58496250072116 0 0 0 0 0 3.16992500144231 0 0 0 0 0 0 0 0 0 0 0 0 0 0 0 0 0 0 0 0 0 0 0 0 0 0 0 0 0 0 0 0 0 0 0 3.32192809488736 2.58496250072116 5.83289001416474 0 0 0 0 0 0 0 0 0 0 0 0 0 …	0	0	0	0	0	0	0	0	0	0	0	0	0	0	0	0	0	0	0	4.52356195605701	0	0	0	0	0	0	0	0	0	0	0	3.4594316186373	0	0	0	0	0	0	0	0	0	0	0	3.90689059560852	4.95419631038687	0	0	0	0
Bacteria; Firmicutes; Bacilli; Bacillales; Planococcaceae 0 0 0 0 0 0 0 0 0 0 0 0 0 0 0 0 0 0 0 0 0 0 0 0 0 0 0 0 0 0 0 0 0 0 0 0 0 0 0 0 0 0 0 0 0 0 0 0 0 0 0 0 0 0 7.7279204545632 0 0 0 0 0 0 0 0 0 0 0 0 0 0 0 0 0 0 0 0 0 0 0 0 0 0 0 0 0 0 2.58496250072116 0 0 5.64385618977472 0 0 0 2 0 0 0 0 0 0 0 0 0 0 0 0 0 0 0 0 0 0 0 0 0 0 0 0 0 0 0 0 0 0 0 0 0 0 0 0 0 0 0 0 0 3.70043971814109 0 0 0 0 0 0 …	1	3.90689059560852	1	6.7279204545632	6.5077946401987	13.3459595964041	0	1	1	0	0	1	1	1	0	12.7764330324447	12.8364449113414	5.4262647547021	0	0	4.8073549220576	0	1.58496250072116	3	2	0	1.58496250072116	0	3	0	1.58496250072116	8.04439411935845	1	0	0	4.39231742277876	1	1.58496250072116	2.32192809488736	0	1.58496250072116	3.16992500144231	3.32192809488736	5.95419631038687	1	0	2.32192809488736	0	3.32192809488736
Bacteria; Firmicutes; Bacilli; Bacillales; Thermoactinomycetaceae 0 0 0 0 0 0 0 0 0 0 0 0 0 0 0 0 0 0 0 0 0 0 0 0 0 0 0 0 0 0 0 0 0 4.32192809488736 0 0 0 0 0 0 0 0 0 0 0 0 0 0 0 0 0 2 0 0 0 0 0 0 0 0 0 0 0 0 0 0 0 0 0 0 0 0 0 0 0 0 0 0 0 0 0 0 0 0 0 0 0 0 0 0 0 0 0 0 0 0 0 0 0 0 0 0 0 0 0 0 0 0 0 0 0 2 5.35755200461808 0 0 0 0 0 0 0 0 0 0 0 0 0 0 0 0 0 0 0 6.18982455888002 0 0 0 0 0 0 0 0 0 0 0 …	1	0	0	0	0	0	6.94251450533924	0	5.58496250072116	0	0	3.58496250072116	0	3	0	0	0	0	0	0	0	8.10852445677817	3.70043971814109	5.55458885167764	0	5.20945336562895	6.5077946401987	0	5.04439411935845	1	0	6	0	0	3.32192809488736	0	0	0	1.58496250072116	0	0	0	0	0	0	0	1.58496250072116	0	0
Bacteria; Firmicutes; Bacilli; Lactobacillales; Carnobacteriaceae 7.19967234483636 0 8.91587937883577 3.32192809488736 6.14974711950468 0 6.55458885167764 9.36413465500805 7.03342300153745 7.12928301694497 6.24792751344359 8.5274770060604 6.16992500144231 5.28540221886225 8.18982455888002 2.32192809488736 0 0 5.52356195605701 0 5.39231742277876 7.72109918870719 8.48381577726426 8.6724253419715 6.…	0	8.55074678538324	4.24792751344359	0	0	0	0	0	0	0	0	0	0	0	0	0	0	0	0	0	6.3037807481771	0	0	0	0	0	1	0	0	0	0	3.4594316186373	0	0	0	0	5.12928301694497	0	0	0	0	3.16992500144231	4.32192809488736	0	0	0	0	0	0
Bacteria; Firmicutes; Bacilli; Lactobacillales; Lactobacillaceae 1 4.85798099512757 6.32192809488736 0 3 0 5.35755200461808 0 0 0 0 4.52356195605701 0 1.58496250072116 0 0 2 0 0 0 8.87958324961278 1.58496250072116 0 0 0 0 0 0 2.58496250072116 0 8.22881869049588 4.32192809488736 1 0 0 0 0 1 0 0 0 0 0 1 0 0 0 0 0 7.34872815423108 1.58496250072116 0 0 0 0 1 0 8.54303182025524 8.40514146313634 5.7548…	0	0	0	0	0	0	0	0	0	0	0	0	0	0	0	0	0	0	0	0	6.53915881110803	0	0	0	0	0	0	0	0	0	0	4.64385618977472	0	0	0	0	0	0	0	0	0	0	0	0	0	0	0	0	0
Bacteria; Firmicutes; Bacilli; Lactobacillales; NA 0 0 0 0 1 0 0 1.58496250072116 0 0 0 0 2.8073549220576 3.16992500144231 0 0 0 0 5.4594316186373 0 0 0 7.93073733756289 7 5.7279204545632 4.08746284125034 5 0 0 5.8073549220576 5 5.20945336562895 0 0 0 0 0 0 0 0 0 0 0 0 0 0 3.70043971814109 0 3.8073549220576 6.98868468677217 0 0 0 0 0 6.5077946401987 0 1.58496250072116 0 1 0 0 0 0 0 0 0 0 0 0 1 0 …	10.8509681509824	5.32192809488736	9.63481105017172	9.71938882094208	11.1382718001722	2	8.91886323727459	7.38370429247405	10.8742129348309	8.38801728534514	6.55458885167764	9.98013957763916	8.55074678538324	9.05256805080415	9.9901039638575	3.4594316186373	4.64385618977472	1.58496250072116	7.96578428466209	4.75488750216347	12.4678602407079	9.80574387215162	12.2182604987973	10.7706638929168	8.69348695749932	11.3297963382207	11.1497471195047	10.9158793788358	9.1006623390052	10.2252074369435	9.66355810421727	11.418379719365	11.5230718269404	9.01402047031493	10.5603328342124	9	9.24317398347295	9.64024493622235	10.3342732853072	10.3014961949825	10.5166849493096	6.44294349584873	2	8.7279204545632	7.49984588708321	0	10.6339034093485	8.49585502688717	8.74819284958946
Bacteria; Firmicutes; Clostridia; Clostridiales; Caldicoprobacteraceae 0 0 0 0 0 0 0 0 0 0 0 0 0 0 0 0 0 0 0 0 0 0 0 0 0 0 0 0 0 0 0 0 0 0 0 0 0 0 0 0 0 0 0 0 0 0 0 0 0 0 0 0 0 0 0 0 0 0 0 0 0 0 0 0 0 0 0 0 0 0 0 0 0 0 0 0 0 0 0 0 0 0 0 0 0 0 0 0 0 0 0 0 0 0 0 0 0 0 0 0 0 0 0 0 0 0 0 0 0 0 0 0 0 0 0 0 0 0 0 0 0 0 0 0 0 0 0 0 0 0 0 0 0 0 0 0 0 0 0 0 0 0 0 0 0 0 0 0 0 0 0 0 0 0 0 0 0 0 0 0 0 0 0 0 …	0	0	0	0	0	0	0	0	0	0	0	0	0	0	0	0	0	0	0	0	0	0	0	0	0	0	0	0	0	0	0	0	0	0	0	3.32192809488736	0	0	0	0	0	0	0	0	0	0	0	0	0
Bacteria; Firmicutes; Clostridia; Clostridiales; Clostridiaceae1 0 0 0 0 2 1 0 0 1 0 0 0 0 0 0 0 0 7.6724253419715 4.64385618977472 7.51569983828404 5.90689059560852 0 0 3 6.4757334309664 0 0 0 2.58496250072116 0 3 1.58496250072116 0 5.70043971814109 4.95419631038687 0 6.74146698640115 0 0 0 0 2.8073549220576 4.16992500144231 7.76155123244448 3.32192809488736 0 0 4.85798099512757 0 0 0 6.59991284…	0	0	0	0	0	0	0	0	0	0	0	0	0	0	0	0	0	0	0	0	0	0	0	0	0	0	0	0	0	0	0	0	0	0	0	0	0	0	0	0	0	0	0	0	0	0	0	0	0
Bacteria; Firmicutes; Clostridia; Clostridiales; ClostridialesvadinBB60group 0 0 0 0 0 0 0 0 0 0 0 0 0 0 0 0 0 0 0 0 0 0 0 0 0 0 0 0 0 0 0 0 0 0 0 0 0 0 0 0 0 0 0 0 0 0 0 0 0 0 0 0 0 0 0 0 0 0 0 0 0 0 0 0 0 0 0 0 0 0 0 0 0 0 0 0 0 0 0 0 0 0 0 0 0 0 0 0 0 0 0 0 0 0 0 0 0 0 0 0 0 0 0 0 0 0 0 0 0 0 0 0 0 2.58496250072116 0 0 0 0 0 0 0 0 0 0 7.13955135239879 0 0 0 0 0 0 0 0 0 0 0 0 0 0 0 0 0 0 0 0 0 …	0	0	0	0	0	0	0	0	0	0	0	0	0	0	0	0	0	0	0	0	0	0	0	0	0	0	0	0	0	0	0	0	0	0	0	0	0	3.4594316186373	0	0	0	0	0	0	0	0	0	0	0
Bacteria; Firmicutes; Clostridia; Clostridiales; Eubacteriaceae 0 0 0 0 0 0 0 0 0 0 0 1.58496250072116 0 0 0 0 0 0 0 0 0 0 0 0 0 0 0 0 0 0 0 0 0 0 0 0 0 0 0 0 0 0 0 0 0 0 0 0 0 0 0 0 0 0 0 0 0 0 0 0 0 0 0 0 0 0 0 0 0 0 0 1 0 0 0 0 0 0 0 0 0 0 0 0 0 0 0 0 0 0 0 0 0 0 0 0 0 0 0 0 0 0 0 0 0 0 2 2.58496250072116 0 0 0 4.52356195605701 0 0 0 0 0 0 0 0 0 0 0 0 6.32192809488736 0 0 0 0 0 0 0 0 0 0 0 0 0…	1	0	2.8073549220576	1.58496250072116	2.32192809488736	0	5.4594316186373	1	0	0	0	1.58496250072116	3	0	0	0	0	0	0	0	5.52356195605701	0	1	0	0	3.32192809488736	0	4.52356195605701	2.58496250072116	0	0	6	6.78135971352466	0	2.32192809488736	4.58496250072116	0	9.27844945822048	3.32192809488736	4.70043971814109	4.08746284125034	0	0	6.35755200461808	0	0	0	0	0
Bacteria; Firmicutes; Clostridia; Clostridiales; FamilyXII 0 0 0 0 0 0 0 0 0 0 0 0 0 0 0 0 0 0 4.75488750216347 0 0 1.58496250072116 0 0 0 0 0 0 0 0 0 0 0 0 0 0 0 0 0 3.32192809488736 0 0 0 0 0 0 0 0 0 0 0 0 0 0 0 0 0 0 0 0 0 0 0 0 0 0 0 0 0 0 1 0 0 0 2.32192809488736 0 0 0 0 0 0 0 0 0 0 0 0 0 0 0 0 3.90689059560852 0 0 0 0 0 0 0 0 0 0 0 4.4594316186373 0 0 0 0 0 5.32192809488736 0 0 0 0 0 0 0 0 …	0	0	0	0	0	0	0	0	0	4.16992500144231	0	0	0	0	5.4594316186373	0	0	0	0	0	0	0	0	0	0	5	0	0	0	0	0	0	0	3.8073549220576	3.8073549220576	0	0	5.4262647547021	2.32192809488736	0	2.8073549220576	0	0	0	0	0	2.32192809488736	0	0
Bacteria; Firmicutes; Clostridia; Clostridiales; Gracilibacteraceae 0 0 0 0 0 0 0 0 0 0 0 0 0 0 0 0 0 0 0 4.4594316186373 0 0 0 0 0 0 0 0 0 0 0 0 0 0 2.8073549220576 0 0 0 0 0 0 0 0 4.70043971814109 0 0 0 0 0 0 0 0 1.58496250072116 0 0 0 0 0 0 0 0 0 0 0 0 0 0 0 0 0 0 3.70043971814109 0 0 0 0 0 0 0 0 0 0 0 0 0 0 0 0 5.04439411935845 0 0 0 0 0 0 0 0 0 0 0 0 0 0 0 0 0 0 0 0 0 0 0 0 0 0 0 0 0 0 0 0 0…	0	0	0	0	0	0	0	0	0	0	0	0	0	0	0	0	0	0	0	0	0	0	0	0	0	0	0	0	0	0	0	0	0	0	0	0	0	0	0	0	0	0	0	0	0	0	0	0	0
Bacteria; Firmicutes; Clostridia; Clostridiales; Lachnospiraceae 7.49984588708321 0 1.58496250072116 4.39231742277876 5.4262647547021 1 7.53915881110803 8.13442632022093 6.93073733756289 7.3037807481771 8.71424551766612 7.96578428466209 7.70735913208088 3.4594316186373 7.18982455888002 1.58496250072116 0 5.32192809488736 0 0 0 0 2.32192809488736 7.36632221424582 6.4594316186373 7.36632221424582 3…	0	0	0	0	0	0	5.04439411935845	0	0	0	5.4594316186373	0	0	0	0	0	0	0	0	2.58496250072116	0	0	0	0	0	0	0	0	0	0	0	0	0	0	0	0	0	0	0	3.58496250072116	1	0	0	0	0	0	0	0	0
Bacteria; Firmicutes; Clostridia; Clostridiales; Peptococcaceae 0 0 0 0 0 0 0 0 0 0 0 0 0 0 0 0 0 0 0 0 0 0 0 0 0 0 0 0 0 0 0 0 0 0 0 0 0 0 0 0 0 0 0 0 0 0 0 0 0 0 0 0 0 0 0 0 0 0 0 0 0 0 0 0 0 0 0 0 0 0 0 0 0 0 0 0 0 0 0 0 0 0 0 0 0 0 0 0 0 0 0 0 0 0 0 0 0 0 0 0 0 0 0 0 0 0 0 0 0 0 0 0 0 0 0 0 0 0 0 0 0 0 0 0 0 0 0 0 0 0 0 0 0 0 0 0 0 0 0 0 0 0 0 0 0 0 0 0 0 0 0 0 0 0 0 0 0 0 0 1.58496250072116 …	1	0	0	0	1.58496250072116	0	0	0	1	0	0	1	0	0	0	0	0	5.52356195605701	0	0	0	0	0	0	0	2	0	0	0	0	0	0	0	4.58496250072116	0	0	0	4.85798099512757	2.8073549220576	0	2	0	0	0	0	0	0	0	0
Bacteria; Firmicutes; Clostridia; Clostridiales; Ruminococcaceae 0 0 0 0 3.58496250072116 0 6.68650052718322 0 0 0 0 0 6.2667865406949 0 1.58496250072116 0 0 6.62935662007961 0 5 4.24792751344359 0 1.58496250072116 3 0 0 2.32192809488736 0 2 3 0 0 0 2 4.39231742277876 3.58496250072116 0 0 2 0 0 0 0 0 0 0 7.22881869049588 5.28540221886225 4.90689059560852 0 0 4.39231742277876 0 0 6.20945336562895 …	0	0	0	0	0	0	0	0	0	0	0	0	0	0	0	0	0	0	0	0	0	0	0	0	0	0	0	0	0	0	0	0	0	0	0	0	0	0	0	0	0	0	0	0	0	0	0	0	0
Bacteria; Firmicutes; Clostridia; DTU014; NA 0 0 0 0 0 0 0 0 0 0 0 0 0 0 0 0 0 0 0 0 0 0 0 0 0 0 0 0 0 0 0 0 0 0 0 0 0 0 0 0 0 0 0 0 0 0 0 0 0 0 0 0 0 0 0 0 0 0 0 0 0 0 0 0 0 0 0 0 0 0 0 0 0 0 0 0 0 0 0 0 0 0 0 0 4.75488750216347 0 0 0 0 0 0 0 0 0 0 0 0 0 0 0 0 0 0 0 0 0 0 0 0 0 0 0 0 0 0 0 0 0 0 0 0 0 0 0 0 0 0 0 0 0 0 0 0 0 0 0 0 0 0 0 0 0 0 0 0 0 0 0 0 0 0 0 0 0 0 0 0 0 0 0 0 0 0 0 0 0 0 0 0 0…	0	0	0	0	0	0	0	0	0	0	0	0	0	0	0	0	0	0	0	0	4.24792751344359	0	0	0	0	0	0	0	0	0	0	0	0	0	0	0	0	0	0	0	0	0	0	0	0	0	0	0	0
Bacteria; Firmicutes; Clostridia; Thermoanaerobacterales; FamilyIII 0 2.32192809488736 0 0 0 0 0 0 0 0 0 0 0 0 0 0 0 0 0 0 0 0 0 0 0 0 0 0 0 0 0 0 0 0 0 0 0 0 0 0 0 0 0 0 0 0 0 0 0 0 0 0 0 0 0 0 0 0 0 0 0 0 0 0 0 0 0 0 0 0 0 0 0 0 0 0 0 0 0 0 0 0 0 0 0 0 0 0 0 0 0 0 0 0 0 0 0 0 0 0 2.8073549220576 0 0 0 0 0 0 0 0 0 0 0 0 0 0 0 0 0 0 0 0 0 0 0 0 0 0 0 0 0 0 0 0 0 0 0 0 0 0 0 0 0 0 0 0 0 0 0 0 0 0 …	7.22881869049588	0	0	0	4	0	6.75488750216347	7.08746284125034	5.49185309632967	5.16992500144231	2	4.08746284125034	4.8073549220576	2.58496250072116	5.52356195605701	0	0	0	0	1	0	0	0	5	5.61470984411521	5.95419631038687	0	0	0	5.55458885167764	5.64385618977472	4.32192809488736	1	3.90689059560852	5.8073549220576	0	0	8.67948009950545	4.4594316186373	2.58496250072116	5.28540221886225	0	4.52356195605701	0	0	0	4.4594316186373	6.59991284218713	4.16992500144231
Bacteria; Firmicutes; Limnochordia; Limnochordales; Limnochordaceae 0 0 0 0 0 0 0 0 0 0 0 0 0 0 0 0 0 0 0 0 0 0 0 0 0 0 0 0 0 0 0 0 0 0 0 0 0 0 0 0 0 0 0 0 0 0 0 0 0 0 0 0 0 0 0 0 0 0 0 0 0 0 0 0 0 0 0 0 0 0 0 0 0 0 0 0 0 0 0 0 0 0 0 0 0 0 0 0 0 0 0 0 0 0 0 0 0 0 0 0 0 6.62935662007961 0 0 0 0 0 0 0 0 0 0 0 0 0 0 0 0 0 0 0 0 0 0 0 0 0 0 0 0 0 0 0 0 0 0 0 0 0 0 0 0 0 0 0 0 0 0 0 0 0 0 0 0 0 0 0 0 …	0	0	0	0	0	0	0	0	0	0	0	0	0	0	0	0	0	0	0	0	0	0	0	0	0	0	0	0	0	0	0	0	0	0	0	0	0	0	0	0	0	0	0	3.32192809488736	0	0	0	0	0
Bacteria; Firmicutes; Negativicutes; Selenomonadales; Veillonellaceae 7.70043971814109 0 9.64925617751731 5.58496250072116 10.2514824106202 0 10.951284714967 10.800090987625 9.403012023575 10.3837042924741 11.4584066132365 11.1823943534045 11.0014081943928 5.49185309632967 11.01471792986 3.70043971814109 2 6.28540221886225 4.08746284125034 4.4594316186373 1.58496250072116 9.02236781302845 7.91288…	9	0	8.2336196767597	7.29462074889163	6.61470984411521	0	1	0	10.1910592145317	7.18982455888002	7.4594316186373	4.75488750216347	4.16992500144231	9.29920801838728	7.65105169117893	0	0	0	0	1	0	0	9.27844945822048	7.61470984411521	7.62205181945638	6.35755200461808	7.4093909361377	4.52356195605701	9.54689445988764	1	1	4.16992500144231	7.59991284218713	7.55458885167764	8.1548181090521	7.56224242422107	7.29462074889163	8.55458885167764	7.14974711950468	9.28771237954945	9.14974711950468	0	0	4.52356195605701	0	1	6.56985560833095	5.39231742277876	5.97727992349992
Bacteria; Fusobacteria; Fusobacteriia; Fusobacteriales; Leptotrichiaceae 4.4594316186373 0 8.5352753766208 9.54689445988764 8.4757334309664 0 8.81698362325538 6.76818432477693 0 1 2.32192809488736 8.67948009950545 7.06608919045777 3 6.14974711950468 0 0 0 0 0 0 0 5.49185309632967 7 5.88264304936184 6 7.16992500144231 2 9.59058704991503 6.39231742277876 5.61470984411521 3.70043971814109 7.87651694…	0	0	0	0	0	0	0	0	0	0	0	0	0	0	0	0	0	0	0	0	0	0	0	0	0	0	0	0	0	0	0	0	0	0	0	0	0	0	0	0	0	0	0	0	0	0	3.4594316186373	0	0
Bacteria; GAL15; NA; NA; NA 0 0 0 0 0 0 0 0 0 0 0 0 0 0 0 0 0 0 0 0 0 0 0 0 0 0 0 0 0 0 0 0 0 0 0 0 0 0 0 0 0 0 0 0 0 0 0 0 0 0 0 0 0 0 0 0 0 0 0 0 0 0 0 0 0 0 0 0 0 0 0 0 0 0 0 0 0 0 0 0 0 0 0 0 0 0 0 0 0 0 0 0 0 0 0 0 0 0 0 0 0 0 0 0 0 0 0 0 0 0 0 0 0 0 0 0 0 0 0 0 0 0 0 0 0 0 0 0 0 0 0 0 5.08746284125034 0 0 0 0 0 0 0 0 0 0 0 0 0 0 0 0 0 0 0 0 0 0 0 0 0 0 0 0 0 0 0 0 0 0 0 0 0 0 0 0 0 0 0 0 0 …	0	0	0	0	0	0	0	0	0	0	0	0	0	0	0	0	0	0	0	0	0	0	0	0	0	0	0	0	0	0	0	0	0	0	0	0	0	0	0	0	0	0	0	0	0	0	0	0	0
Bacteria; Gemmatimonadetes; Gemmatimonadetes; Gemmatimonadales; Gemmatimonadaceae 0 0 0 0 0 0 0 0 0 0 0 0 0 0 0 0 0 5.49185309632967 0 0 0 0 0 0 0 0 0 0 0 0 0 0 0 0 0 0 5.8073549220576 0 3.90689059560852 2.32192809488736 1.58496250072116 0 0 5.4262647547021 0 0 0 0 0 0 0 0 0 1 0 0 0 0 0 0 0 2 0 0 0 0 4.70043971814109 0 0 0 0 1 0 0 0 0 0 0 0 0 0 0 0 0 0 0 0 2.8073549220576 0 0 0 0 0 0 0 0 0 0 0 0 …	0	0	0	0	0	0	0	0	0	0	0	0	0	0	0	0	0	0	0	0	0	0	0	0	0	0	0	0	0	0	0	0	0	0	0	0	0	0	0	0	0	0	0	0	0	0	0	0	0
Bacteria; Halanaerobiaeota; Halanaerobiia; Halanaerobiales; Halanaerobiaceae 0 0 0 0 0 0 0 0 0 0 0 0 0 0 0 0 0 0 0 0 0 0 0 0 0 0 4.32192809488736 0 0 0 0 0 0 0 0 0 0 0 0 0 0 0 0 0 0 0 0 0 0 0 0 0 0 0 0 0 0 0 0 0 0 0 0 0 0 0 0 0 0 0 0 0 0 0 0 0 0 0 0 0 0 0 0 0 0 0 0 0 0 0 0 0 0 0 0 0 0 0 0 0 0 0 0 0 0 0 0 0 0 0 0 0 0 0 0 0 0 0 0 0 0 0 0 0 0 0 0 0 0 4.52356195605701 0 0 0 0 0 0 0 0 0 0 0 0 0 0 0 0 …	0	0	0	0	0	0	0	0	0	0	0	0	0	0	0	0	0	0	0	0	0	0	0	0	0	0	0	0	0	0	0	0	0	0	0	0	0	0	0	0	0	0	0	0	0	0	0	0	0
Bacteria; Latescibacteria; NA; NA; NA 0 0 0 0 0 0 0 0 0 0 0 0 0 0 0 0 0 5.32192809488736 0 0 0 0 0 0 0 0 0 0 0 0 0 0 0 4.08746284125034 0 0 0 0 0 0 0 2 0 0 0 0 0 0 0 0 0 0 0 0 0 0 0 0 4.24792751344359 0 0 0 0 0 0 0 0 0 0 0 0 0 0 0 0 0 0 0 0 0 0 0 0 0 0 0 0 0 0 0 0 0 0 0 0 0 0 0 0 0 0 0 0 0 0 0 0 0 0 0 0 2.8073549220576 0 0 0 0 0 0 0 0 4.39231742277876 0 0 0 0 4.16992500144231 0 0 0 0 0 0 0 0 0 0 …	0	0	0	0	0	0	0	0	0	0	0	0	0	0	0	0	0	0	0	4.85798099512757	0	0	0	0	0	0	0	0	0	0	0	0	0	0	0	0	0	0	0	0	0	0	0	0	0	0	0	0	0
Bacteria; Lentisphaerae; Oligosphaeria; Oligosphaerales; Oligosphaeraceae 0 0 0 0 0 0 0 0 0 0 0 0 0 0 0 0 0 0 0 0 0 0 0 0 0 0 0 0 0 0 0 0 0 0 0 0 0 0 0 0 0 0 0 0 0 0 0 0 0 0 0 0 0 0 0 0 0 0 0 0 0 0 0 0 0 0 0 0 0 0 0 0 0 0 0 0 0 0 0 0 0 0 0 0 0 0 0 0 0 0 0 0 0 0 0 0 0 0 0 0 0 0 0 0 0 0 0 0 0 0 0 0 0 0 0 0 0 0 0 0 0 0 0 0 0 0 0 0 0 0 0 0 0 0 0 0 0 0 0 0 0 0 0 0 0 0 0 0 0 0 0 0 0 0 0 0 0 0 0 0 0 0 0…	0	0	0	0	0	0	0	0	0	0	0	0	0	0	0	0	0	0	3.8073549220576	0	0	0	0	0	0	0	0	0	0	0	0	0	0	1.58496250072116	0	0	0	0	0	0	0	0	0	0	0	0	0	0	0
Bacteria; Nitrospirae; 4-29-1; NA; NA 0 0 0 0 0 0 0 0 0 0 0 0 0 0 0 0 0 0 0 0 0 0 0 0 0 0 0 0 0 0 0 0 0 0 0 0 0 0 0 0 0 0 0 0 0 0 0 0 0 0 0 0 0 0 0 0 0 0 0 0 0 0 0 0 0 0 0 0 0 0 0 0 0 0 0 0 0 0 0 0 0 0 0 0 0 0 0 0 0 0 0 0 0 0 0 0 0 0 0 0 0 0 4.8073549220576 0 0 0 0 0 0 0 0 0 0 0 0 0 0 0 0 0 0 0 0 0 0 0 0 0 0 0 0 0 0 0 0 0 0 0 0 0 0 0 0 0 0 0 0 0 0 0 0 0 0 0 0 0 0 0 0 0 0 0 0 0 0 0 0 0 0 0 0 0 0 0…	0	0	0	0	0	0	0	0	0	0	0	0	0	0	0	0	0	1	0	3.70043971814109	0	0	0	0	0	0	2.32192809488736	0	0	0	1.58496250072116	0	0	0	0	0	0	0	0	0	0	0	0	0	0	0	0	5.16992500144231	0
Bacteria; Nitrospirae; Thermodesulfovibrionia; uncultured; NA 0 0 0 0 0 0 0 0 0 0 0 0 0 0 0 0 0 0 0 0 0 0 0 0 0 0 0 0 0 0 0 0 0 0 0 0 0 0 0 0 0 2 0 0 0 0 0 0 0 0 0 0 0 0 0 0 0 0 0 0 0 0 0 0 0 0 0 0 0 0 0 0 0 0 0 0 0 0 0 0 0 0 0 0 0 0 0 0 0 0 0 0 0 0 0 0 0 0 0 0 0 0 0 0 0 0 0 0 0 0 0 0 0 0 0 0 0 0 0 4 0 0 0 0 0 0 0 0 0 0 0 0 0 0 0 0 0 0 0 0 0 0 0 0 0 0 0 0 0 0 0 0 0 0 0 0 0 0 0 0 0 0 0 0 0 0 0 0 0…	0	0	0	0	0	0	5.39231742277876	0	0	0	2.58496250072116	0	0	0	0	0	0	2.58496250072116	0	0	0	0	0	0	0	0	0	0	0	0	0	0	0	0	0	0	4.08746284125034	0	1.58496250072116	0	0	0	0	0	0	0	0	0	0
Bacteria; Omnitrophicaeota; Omnitrophia; Omnitrophales; Omnitrophaceae 0 0 0 0 0 0 0 0 0 0 0 0 0 0 0 0 0 0 0 0 0 0 0 0 0 0 0 0 0 0 0 0 0 0 0 0 0 0 0 0 0 0 0 0 0 0 0 0 0 0 0 0 0 0 0 0 0 0 0 0 0 0 0 0 0 0 0 0 0 0 0 0 0 0 0 0 0 0 0 0 0 0 0 0 0 0 0 0 0 0 0 0 0 0 0 0 0 0 0 0 0 0 0 0 0 0 0 0 0 0 0 0 0 0 0 0 0 0 0 0 3.58496250072116 0 0 0 0 0 0 0 0 0 0 0 0 0 0 0 0 0 0 0 0 0 0 0 0 0 0 0 0 0 0 0 0 0 0 0 0…	0	0	0	0	0	0	0	0	0	0	0	0	0	0	0	0	0	4.4594316186373	2	4	0	0	0	1	2.32192809488736	0	0	0	0	0	0	0	0	2.32192809488736	0	3.90689059560852	3	0	0	0	0	1.58496250072116	0	1	0	0	0	0	0
Bacteria; Patescibacteria; ABY1; CandidatusKomeilibacteria; NA 0 0 0 0 0 0 0 0 0 0 0 0 0 0 0 0 0 0 0 0 0 0 0 0 0 0 0 0 0 0 0 0 0 3.4594316186373 0 0 0 0 0 0 0 0 0 0 0 0 0 2 0 0 0 0 0 0 0 0 0 0 0 0 0 0 0 0 0 0 6.06608919045777 0 0 0 0 0 0 0 0 0 0 0 0 0 0 0 0 0 0 0 0 0 0 0 0 0 6.24792751344359 0 0 0 0 0 0 0 0 0 0 0 0 0 0 0 0 0 0 0 0 0 0 0 0 0 0 0 3.32192809488736 0 0 0 0 0 0 0 0 0 0 0 0 0 0 0 0 0 0…	0	0	0	0	0	0	0	0	0	0	0	0	0	0	0	0	0	0	0	0	0	0	0	0	0	0	0	0	0	0	0	0	0	4.58496250072116	3.90689059560852	0	5	0	1	3.58496250072116	0	0	1.58496250072116	4.32192809488736	4.32192809488736	0	0	0	0
Bacteria; Patescibacteria; ABY1; NA; NA 0 0 0 0 0 0 0 0 0 0 0 0 0 0 0 0 0 0 2.58496250072116 0 0 0 0 0 0 0 0 0 0 0 0 0 0 0 0 0 0 0 0 0 0 0 0 0 4.24792751344359 0 0 0 0 0 0 0 1.58496250072116 0 0 0 0 0 0 0 0 0 0 0 0 0 5.16992500144231 0 0 0 0 3.70043971814109 0 0 3 0 0 0 0 0 1.58496250072116 0 0 0 0 0 0 0 2 0 3 0 0 0 0 0 0 4.75488750216347 0 0 0 0 5.6724253419715 0 3 0 0 0 0 0 0 0 2.32192809488736…	0	0	0	0	0	0	0	0	0	0	0	0	0	0	0	0	0	0	5.49185309632967	4.32192809488736	0	0	0	0	1	0	0	0	3.8073549220576	0	3.16992500144231	0	0	2	0	5	0	0	0	3.90689059560852	0	0	3.70043971814109	5.32192809488736	1	0	0	0	0
Bacteria; Patescibacteria; CPR2; NA; NA 0 0 0 0 0 0 0 0 0 0 0 0 0 0 0 0 0 0 0 0 0 0 0 0 5.16992500144231 0 0 0 0 0 0 0 0 0 0 0 0 0 0 0 0 0 0 0 0 0 0 0 0 0 0 3.58496250072116 0 0 0 0 0 0 0 0 0 0 0 0 0 0 0 0 0 0 0 0 0 0 0 0 0 0 0 0 0 1 0 5.58496250072116 0 0 0 0 0 0 0 0 3.58496250072116 0 0 0 0 0 0 0 0 0 0 1 0 0 0 0 0 0 0 0 0 0 0 0 0 0 0 0 0 0 0 2.32192809488736 5.24792751344359 0 0 0 0 0 0 0 5.700…	0	0	0	1	0	0	0	0	0	0	0	1	0	0	0	0	0	4.52356195605701	1.58496250072116	5.64385618977472	5.24792751344359	2.32192809488736	3.32192809488736	0	4.75488750216347	0	0	0	8.70735913208088	0	3.8073549220576	0	0	1	2	4	4	0	0	1	0	0	1.58496250072116	4.90689059560852	5.4262647547021	0	0	4.4594316186373	0
Bacteria; Patescibacteria; Gracilibacteria; CandidatusPeregrinibacteria; NA 0 0 0 0 0 0 0 0 0 0 0 0 0 0 0 0 0 0 2.32192809488736 4.24792751344359 0 0 0 0 5.28540221886225 0 0 0 0 0 3.58496250072116 0 0 0 3.32192809488736 5.52356195605701 0 0 0 0 0 0 0 0 2 1 0 0 0 0 0 0 0 0 0 0 0 0 0 0 0 0 0 0 0 0 0 0 4.32192809488736 0 0 0 0 0 0 0 0 0 0 0 0 4.85798099512757 0 0 0 0 0 0 3.90689059560852 0 0 0 5.90…	0	0	0	1	1	0	0	0	0	0	0	0	0	0	0	0	0	0	3.32192809488736	0	4.32192809488736	0	0	0	5.7279204545632	0	2.32192809488736	0	0	0	5.61470984411521	0	0	5.49185309632967	4.58496250072116	0	0	0	3.16992500144231	0	0	1	4.4594316186373	7.24792751344359	6.64385618977472	0	0	6.2667865406949	0
Bacteria; Patescibacteria; Gracilibacteria; JGI0000069-P22; NA 0 0 0 0 0 0 0 0 0 0 0 0 0 0 0 0 0 0 0 0 0 0 0 0 0 1.58496250072116 0 0 0 0 0 0 0 0 0 0 0 0 0 0 0 0 0 3 0 0 0 0 0 0 0 0 0 0 0 0 0 0 0 0 0 0 0 0 0 0 0 0 0 0 0 0 0 0 0 0 0 0 0 0 0 0 0 0 0 0 0 0 4.8073549220576 0 0 0 0 0 0 0 0 0 0 0 0 0 0 5.90689059560852 0 0 0 0 0 0 0 0 0 0 0 0 0 0 0 0 0 0 0 4.16992500144231 0 0 0 0 0 0 0 0 2.32192809488…	0	0	0	0	0	0	0	0	0	0	0	0	0	0	0	0	0	0	0	2	0	1.58496250072116	0	0	2.32192809488736	0	0	0	0	0	0	0	0	4.58496250072116	0	0	7.96000193206808	0	0	0	0	0	1	5.28540221886225	5.64385618977472	0	0	0	0
Bacteria; Patescibacteria; Kazania; NA; NA 0 0 0 0 0 0 0 0 0 0 0 0 0 0 0 0 0 0 1.58496250072116 0 0 0 0 0 0 0 0 0 0 0 0 0 0 0 0 0 0 0 0 0 0 0 0 0 0 0 0 0 0 0 0 0 0 4.70043971814109 0 0 0 0 0 0 0 0 0 0 0 0 0 0 0 0 0 0 0 0 0 0 0 0 0 0 0 0 0 0 0 0 0 1 4.64385618977472 0 0 0 0 0 0 0 0 0 0 0 0 0 0 0 0 0 0 0 0 0 0 0 0 0 0 0 0 0 0 0 0 0 0 0 0 0 0 0 0 0 0 0 0 0 0 0 0 0 0 0 0 0 0 0 0 2.8073549220576 0 0 0…	0	0	0	0	0	0	0	0	0	0	0	0	0	0	0	0	0	0	0	0	0	0	0	0	0	0	0	0	0	0	0	0	0	0	0	0	0	0	0	0	0	0	0	0	0	0	0	0	0
Bacteria; Patescibacteria; Microgenomatia; CandidatusLevybacteria; NA 0 0 0 0 0 0 0 0 0 0 0 0 0 0 0 0 0 0 0 0 0 0 0 0 0 0 0 0 0 0 0 0 0 0 0 0 0 0 0 0 0 0 0 0 0 0 0 0 0 0 0 0 0 0 0 0 0 0 0 0 0 0 0 0 0 0 0 0 0 0 0 0 0 0 0 0 0 0 0 0 0 0 0 0 0 0 0 0 0 2.58496250072116 0 0 0 0 0 0 0 0 0 0 0 0 0 0 0 0 0 0 0 0 0 0 0 0 0 0 0 0 0 0 0 0 0 0 0 0 0 0 0 0 0 0 0 0 0 0 0 0 0 0 0 0 0 0 0 0 0 0 0 0 0 0 0 0 0 0 0 …	0	0	0	0	0	0	2.32192809488736	0	0	0	0	0	0	0	0	0	0	7.31288295528436	4.64385618977472	4.32192809488736	0	0	3.90689059560852	2.58496250072116	1	0	0	0	1.58496250072116	0	0	0	0	5.58496250072116	2.8073549220576	1	5.6724253419715	4.4594316186373	0	2.8073549220576	0	2	0	5.64385618977472	2.58496250072116	0	0	5.55458885167764	0
Bacteria; Patescibacteria; Microgenomatia; NA; NA 0 0 0 0 0 0 0 0 0 0 0 0 0 0 0 0 0 0 0 0 0 0 0 0 0 0 0 0 0 0 0 0 0 0 0 0 0 0 0 0 0 0 0 0 0 0 0 0 0 0 0 0 0 0 0 0 0 0 0 0 0 0 0 0 0 0 0 0 0 0 0 0 0 0 0 0 0 0 0 0 0 0 0 0 0 0 0 0 1.58496250072116 0 0 0 0 0 0 0 0 0 0 0 0 0 0 0 0 0 0 0 0 0 0 0 0 0 0 0 0 0 0 0 0 0 0 0 0 0 0 0 0 0 0 0 0 0 0 0 0 0 0 0 0 0 0 0 0 0 0 0 0 0 0 0 0 0 0 0 0 0 0 0 0 0 0 0 0 0 0 …	0	0	0	0	0	0	0	3.58496250072116	0	0	0	0	0	0	0	0	0	4.16992500144231	0	4.64385618977472	0	0	0	3.16992500144231	2.8073549220576	0	0	0	1	0	0	0	0	4.24792751344359	4.16992500144231	2.32192809488736	0	4.85798099512757	0	0	0	2.58496250072116	1	0	6.82017896241519	0	0	6.08746284125034	0
Bacteria; Patescibacteria; Parcubacteria; 32-520; NA 0 0 0 0 0 0 0 0 0 0 0 0 0 0 0 0 0 0 0 0 0 0 0 0 0 0 0 0 0 0 0 0 0 0 0 0 0 0 0 0 1 0 0 0 0 0 0 0 0 0 0 0 0 0 0 0 0 0 0 0 0 0 0 0 0 0 0 0 0 0 0 0 0 0 0 0 0 0 0 0 0 0 0 0 5.75488750216347 0 0 0 0 0 0 0 0 0 0 0 0 0 0 0 0 0 0 0 0 0 0 0 0 0 0 0 0 0 0 0 0 0 0 0 0 0 0 0 0 0 0 0 0 0 0 0 0 0 0 0 0 0 0 0 0 0 0 0 0 0 0 0 0 0 0 0 0 0 0 0 0 0 0 0 0 0 2 0 0 0…	0	0	0	0	0	0	0	0	0	0	4	0	0	0	0	0	0	6.71424551766612	4	6.68650052718322	1	1.58496250072116	1	2	2.32192809488736	0	0	0	3	0	5.04439411935845	0	0	4.52356195605701	1.58496250072116	6.65821148275179	5.28540221886225	1.58496250072116	4.64385618977472	0	0	2.32192809488736	0	6.74146698640115	5.90689059560852	0	0	4.64385618977472	0
Bacteria; Patescibacteria; Parcubacteria; CandidatusMoranbacteria; NA 0 0 0 0 0 0 0 0 0 0 0 0 0 0 0 0 0 0 0 0 0 0 0 0 0 0 2.32192809488736 0 0 0 0 0 0 0 3.16992500144231 3 0 0 0 0 0 1.58496250072116 0 0 0 0 0 0 0 0 0 0 0 0 0 0 0 0 0 0 0 0 0 0 0 0 0 0 4.70043971814109 0 0 0 0 0 0 0 0 0 0 0 0 0 0 0 0 0 0 0 0 0 0 0 0 0 0 0 0 0 0 0 0 0 0 4.95419631038687 0 0 0 0 0 0 0 1.58496250072116 0 0 0 0 0 0 0 0…	0	0	0	0	0	0	0	0	0	0	0	0	0	0	0	0	0	0	0	1	0	0	0	0	3.58496250072116	0	0	0	0	0	0	0	0	0	0	0	0	0	0	0	0	0	0	0	0	0	0	0	0
Bacteria; Patescibacteria; Parcubacteria; CandidatusStaskawiczbacteria; NA 0 0 0 0 0 0 0 0 0 0 0 0 0 0 0 0 0 4.8073549220576 4.24792751344359 4.16992500144231 5.16992500144231 0 0 0 3 0 0 0 0 0 1 0 0 1.58496250072116 3.70043971814109 0 0 2.58496250072116 1 0 0 0 0 1 6.56985560833095 0 0 4.08746284125034 0 0 0 4.24792751344359 2.58496250072116 0 6.33985000288462 0 0 0 0 0 0 0 0 0 0 0 0 0 6.6582114…	0	0	0	0	0	0	0	0	0	0	0	0	0	0	0	0	0	0	0	0	0	0	0	0	0	0	0	0	0	0	0	0	0	0	0	0	0	0	0	0	0	0	0	0	0	0	0	0	0
Bacteria; Patescibacteria; Parcubacteria; GWB1-42-6; NA 0 0 0 0 0 0 0 0 0 0 0 0 0 0 0 0 0 0 0 0 0 0 0 0 0 0 0 0 0 0 0 0 0 0 0 0 0 0 0 0 0 0 0 0 0 0 0 0 0 0 0 0 0 0 0 0 0 0 0 0 0 0 0 0 0 0 0 0 0 0 0 0 0 0 0 0 0 0 0 0 0 0 0 0 0 0 0 0 0 0 0 0 0 0 1.58496250072116 0 0 0 0 0 0 0 0 0 0 0 0 0 0 0 0 0 0 0 0 0 0 0 0 0 0 0 0 0 0 0 0 0 0 0 0 0 0 0 0 0 0 0 0 0 0 0 0 0 0 0 0 0 0 0 0 0 0 0 0 0 0 0 0 0 0 0 0 0 …	0	0	0	0	0	0	0	0	0	0	0	0	1.58496250072116	0	0	0	0	8.27146302790437	7.02236781302845	8.19475685442225	7.91886323727459	2	5.39231742277876	2.32192809488736	6.08746284125034	3.4594316186373	2	0	4.95419631038687	0	5.24792751344359	0	0	7.5077946401987	5.7279204545632	5.61470984411521	0	4.32192809488736	5.97727992349992	5.32192809488736	0	4.16992500144231	0	6.61470984411521	6.06608919045777	2	0	8.07681559705083	0
Bacteria; Patescibacteria; Saccharimonadia; Saccharimonadales; NA 0 0 0 0 2 0 3 0 0 0 0 0 0 1 0 1 0 8.27612440527424 7.4594316186373 8.6582114827518 5.39231742277876 4.39231742277876 5.88264304936184 4.95419631038687 7.93073733756289 2 1.58496250072116 0 5.85798099512757 0 4.85798099512757 2.58496250072116 0 7.40087943628218 6.55458885167764 8.52356195605701 8.96578428466209 5.12928301694497 3.80…	0	0	0	0	0	0	4	4	1	0	5.35755200461808	3.32192809488736	2.32192809488736	1	4.4594316186373	0	0	0	0	3.70043971814109	0	2.32192809488736	0	0	1.58496250072116	5.97727992349992	0	0	7.01122725542325	0	1	1	6.12928301694497	0	3.16992500144231	4.8073549220576	0	0	3.16992500144231	0	2.32192809488736	4.08746284125034	0	1.58496250072116	0	0	7.38370429247405	8.06069593168755	0
Bacteria; Patescibacteria; WS6(Dojkabacteria); NA; NA 0 0 0 0 0 0 0 0 0 0 0 0 0 0 0 0 0 0 0 4 0 0 2 0 0 0 0 0 3 0 0 0 0 0 0 0 0 0 0 0 0 0 0 0 0 0 0 6.76818432477693 0 0 0 0 6.10852445677817 0 0 0 0 0 0 0 0 0 0 0 0 0 0 0 0 0 0 0 0 0 0 0 0 0 0 0 0 0 0 4.08746284125034 1.58496250072116 0 0 0 4.24792751344359 6.70043971814109 3.70043971814109 0 0 0 0 0 0 2.8073549220576 0 0 0 0 0 0 0 0 0 0 0 0 0 0 0 …	0	0	0	0	0	0	0	0	0	0	0	0	0	0	0	0	0	0	0	0	0	0	0	0	0	0	0	0	0	0	0	0	0	0	0	0	0	0	0	0	0	0	0	0	0	0	0	0	0
Bacteria; Planctomycetes; Phycisphaerae; NA; NA 0 0 0 0 0 0 0 0 0 0 0 0 0 0 0 0 0 2.32192809488736 0 0 0 0 0 0 0 0 0 0 0 0 0 0 0 0 0 0 0 0 0 0 0 0 0 0 2.32192809488736 0 0 0 0 0 0 0 0 0 0 0 0 0 0 0 0 0 0 0 0 0 0 0 0 0 1 0 0 0 0 0 0 0 0 0 0 0 0 2.58496250072116 0 0 0 0 0 0 0 0 0 0 0 0 0 0 0 0 0 0 0 0 0 0 0 0 0 0 0 0 0 0 0 0 0 0 0 0 0 0 0 0 0 0 0 0 0 0 0 0 0 0 0 0 0 0 0 0 0 0 0 0 0 0 0 0 0 0 0 0 0 …	0	0	0	0	0	0	0	0	0	0	0	0	0	0	0	0	0	0	0	0	0	0	0	0	0	0	0	0	0	0	0	0	0	0	0	0	0	0	0	0	0	0	2.8073549220576	0	5.12928301694497	0	0	0	0
Bacteria; Planctomycetes; Phycisphaerae; Tepidisphaerales; NA 0 0 0 0 0 0 0 0 0 0 0 0 0 0 0 0 0 0 0 0 0 0 0 0 0 0 0 0 0 0 0 0 0 0 0 0 0 0 0 0 0 0 0 0 0 0 0 0 0 0 0 0 0 0 0 0 0 0 0 0 0 0 0 0 0 0 0 0 0 0 0 0 0 0 0 0 0 0 0 0 0 0 0 0 0 0 0 0 0 0 0 0 0 0 0 0 0 0 0 0 0 0 0 0 0 0 0 0 0 1.58496250072116 0 0 0 0 0 0 0 0 0 0 0 0 0 0 0 0 0 0 0 0 0 0 0 0 0 0 0 0 0 0 0 0 0 0 0 0 0 0 0 0 0 0 0 0 0 0 0 0 0 0 0 …	0	0	0	0	0	0	0	0	0	0	0	0	0	0	0	0	0	0	0	0	0	0	0	0	0	0	0	0	0	0	0	0	0	0	0	0	0	0	0	0	0	0	0	0	0	0	0	0	0
Bacteria; Planctomycetes; Planctomycetacia; Isosphaerales; Isosphaeraceae 0 0 0 0 0 0 0 0 0 0 0 0 0 0 0 0 0 0 0 0 0 0 0 0 0 0 0 0 0 0 0 0 0 0 0 0 0 0 0 0 0 0 0 0 0 0 0 0 0 0 0 0 0 0 0 0 0 0 0 0 0 0 0 0 0 0 0 0 0 0 0 0 0 0 0 0 0 0 0 0 0 0 0 0 0 0 0 0 1.58496250072116 0 0 0 0 0 0 0 0 0 0 0 0 0 0 0 0 0 0 0 0 0 0 0 0 0 0 0 0 0 0 0 0 0 0 0 0 0 0 0 0 0 0 0 0 0 0 0 0 0 0 0 0 0 0 0 0 0 0 0 0 0 0 0 0 0 0 …	0	0	0	0	0	0	0	0	0	0	0	0	0	0	0	0	0	0	0	0	0	0	0	0	0	0	0	0	0	0	0	0	0	3.70043971814109	0	0	0	0	0	0	0	0	0	0	0	0	0	0	0
Bacteria; Proteobacteria; Alphaproteobacteria; Acetobacterales; Acetobacteraceae 0 0 2 0 0 0 0 0 0 0 0 0 0 0 0 0 0 0 0 1.58496250072116 0 1 3.32192809488736 0 0 0 0 0 0 0 0 0 0 0 0 0 0 0 0 0 0 0 0 0 0 0 0 0 0 0 0 0 2.8073549220576 0 0 0 0 0 0 0 0 0 0 0 5.16992500144231 0 0 0 0 0 0 3.8073549220576 0 0 5.93073733756289 0 0 0 0 0 0 0 0 0 0 0 0 0 0 4.95419631038687 0 3.8073549220576 0 0 0 0 0 0 0 0 0…	0	0	0	0	0	0	0	0	0	0	0	0	0	0	0	0	0	0	0	0	0	0	0	0	0	0	0	0	0	0	0	0	0	0	0	0	0	0	0	0	0	0	0	0	0	0	0	0	0
Bacteria; Proteobacteria; Alphaproteobacteria; Azospirillales; Azospirillaceae 0 0 0 0 0 0 0 0 0 0 0 0 0 0 0 0 0 0 0 0 0 0 0 0 0 0 0 0 0 0 0 0 0 0 0 0 0 0 0 0 0 0 0 0 0 0 0 0 0 0 0 0 0 0 0 0 0 0 0 0 0 0 0 0 0 0 0 0 0 0 0 0 0 0 0 0 0 0 0 0 0 0 0 0 0 0 0 0 0 0 0 0 0 0 0 0 0 0 0 0 0 0 0 0 0 0 0 0 0 0 0 0 0 0 0 0 0 0 0 0 0 0 0 0 0 0 0 0 0 0 0 0 0 0 0 2 0 0 0 0 0 0 0 0 0 0 0 0 0 0 0 0 0 0 0 0 0 0 0 0 …	0	0	0	0	0	0	0	0	0	0	0	0	0	0	0	0	0	0	6.06608919045777	0	2.58496250072116	1.58496250072116	2.58496250072116	3.4594316186373	1.58496250072116	1	2.32192809488736	0	0	0	0	2	0	0	0	5.78135971352466	0	5.58496250072116	0	4.39231742277876	2	0	0	4.8073549220576	0	0	0	5.83289001416474	0
Bacteria; Proteobacteria; Alphaproteobacteria; Caulobacterales; Hyphomonadaceae 0 0 0 0 0 0 0 0 0 0 0 0 0 0 0 0 0 2.32192809488736 0 3.16992500144231 0 2.32192809488736 0 0 0 0 0 0 0 0 0 0 0 0 0 0 0 4 3.58496250072116 0 0 1.58496250072116 4 3.16992500144231 0 0 0 0 0 0 0 0 0 0 0 0 0 0 0 0 0 1.58496250072116 0 0 0 0 0 0 6.33985000288462 0 1.58496250072116 0 1 0 2.32192809488736 4.75488750216347 0 …	0	0	0	0	0	0	0	0	0	0	0	0	0	0	0	0	0	0	0	0	0	0	0	0	0	0	0	0	0	0	0	0	0	0	0	0	0	0	0	0	0	0	0	0	0	0	0	0	0
Bacteria; Proteobacteria; Alphaproteobacteria; Elsterales; uncultured 0 0 0 0 0 0 0 0 0 0 0 0 0 0 0 0 0 0 0 0 0 0 0 0 0 0 0 0 0 0 0 0 0 0 0 0 0 0 0 0 0 0 0 0 0 0 0 0 0 0 0 0 0 0 0 0 0 0 0 0 0 0 0 0 0 0 0 0 0 0 0 0 0 0 0 0 0 0 0 0 0 0 0 0 0 0 0 0 0 0 0 0 0 0 0 0 0 0 0 0 0 0 0 0 0 0 0 0 0 0 0 0 0 0 0 0 0 0 3 0 0 0 0 0 0 0 0 0 0 0 0 0 0 0 0 0 0 0 0 0 0 0 0 0 0 0 0 0 0 0 0 0 0 0 0 0 0 0 0 0 0 0 0 0 0…	0	0	0	0	0	0	0	0	0	0	0	0	0	0	0	0	0	0	3.32192809488736	0	0	0	0	0	0	0	0	0	0	0	0	0	0	0	0	0	0	0	0	0	0	0	0	0	0	0	0	0	0
Bacteria; Proteobacteria; Alphaproteobacteria; Micavibrionales; Micavibrionaceae 0 0 0 0 0 0 0 0 0 0 0 0 0 0 0 0 0 0 0 0 0 0 0 0 0 0 0 0 0 0 0 0 0 0 0 0 0 1 0 0 0 0 0 0 4.08746284125034 0 0 0 0 0 0 0 5.70043971814109 2.58496250072116 0 0 0 0 0 0 0 0 0 0 0 0 0 0 0 0 4.95419631038687 0 2 0 0 0 0 0 0 0 0 0 0 5.88264304936184 0 0 0 0 0 0 0 4.95419631038687 0 0 0 0 0 0 0 0 0 0 0 0 0 2.58496250072116 0…	0	0	0	0	0	0	0	0	0	0	0	0	0	0	0	0	0	0	5.04439411935845	0	0	0	0	0	0	0	0	0	0	0	3.58496250072116	4.85798099512757	0	4.90689059560852	0	0	0	0	0	0	0	4.16992500144231	0	0	0	0	0	0	0
Bacteria; Proteobacteria; Alphaproteobacteria; Micropepsales; Micropepsaceae 0 0 0 0 0 0 0 0 0 0 0 0 0 0 0 0 0 0 0 0 0 0 0 0 0 0 0 0 0 0 4.24792751344359 0 0 0 0 0 0 0 0 0 0 0 0 0 0 0 0 0 0 0 0 0 0 0 0 0 0 0 0 0 0 0 0 0 0 0 0 0 0 0 0 0 0 0 0 0 0 0 0 0 0 0 0 0 0 0 0 0 0 0 0 0 0 0 0 0 0 0 0 0 0 0 0 0 0 0 0 0 0 0 0 0 0 0 0 0 0 0 0 0 0 0 0 0 0 0 0 0 0 0 0 0 0 0 0 0 0 0 0 0 0 0 0 0 0 0 0 0 0 0 0 0 0 0…	0	0	0	0	0	0	0	0	0	0	5.61470984411521	0	0	0	0	0	0	7.01122725542325	4.4594316186373	5.6724253419715	0	0	0	2.32192809488736	0	0	4.32192809488736	0	0	0	0	0	0	4.58496250072116	3	0	0	4.16992500144231	3.90689059560852	0	1	3.16992500144231	4.64385618977472	0	6.7279204545632	0	0	0	0
Bacteria; Proteobacteria; Alphaproteobacteria; NRL2; NA 0 0 0 0 0 0 0 0 0 0 0 0 0 0 0 0 0 0 0 0 0 0 0 0 0 0 0 0 0 0 0 0 0 0 0 0 0 0 0 0 0 0 0 0 0 0 0 0 0 0 0 0 0 0 0 0 0 0 0 0 0 0 0 0 0 0 0 0 0 0 0 0 0 0 0 0 0 0 0 0 0 0 0 0 0 0 0 0 0 0 0 0 0 0 0 0 0 0 0 0 0 0 0 0 0 0 0 0 0 0 0 0 0 0 0 0 0 0 0 0 0 0 0 0 0 0 0 0 0 0 0 0 0 0 0 0 0 0 0 0 0 0 0 0 0 0 1.58496250072116 0 0 0 0 0 0 0 0 0 0 0 0 0 0 0 0 0 …	0	0	0	0	0	0	0	0	0	0	0	0	0	0	0	0	0	0	0	5	0	0	0	0	0	0	0	0	0	0	0	0	0	0	1	0	0	0	0	0	0	0	0	0	5.04439411935845	0	0	0	0
Bacteria; Proteobacteria; Alphaproteobacteria; Parvibaculales; Parvibaculaceae 0 0 0 0 0 0 0 0 0 0 0 0 0 0 0 0 0 0 0 0 0 0 0 0 0 0 0 0 0 0 0 0 0 0 0 0 0 0 2.32192809488736 0 0 0 0 0 0 0 0 0 0 0 0 0 0 0 0 0 0 0 0 0 0 0 0 0 0 0 0 0 0 0 0 0 0 0 0 0 0 0 0 0 0 0 0 0 0 0 0 0 0 0 0 0 0 0 0 0 0 0 0 0 0 0 0 0 0 0 0 0 0 0 0 0 0 0 0 0 0 0 0 0 0 0 0 0 0 0 0 0 0 0 0 0 0 0 0 0 0 0 0 0 0 0 0 0 0 0 0 0 0 0 0 0 0…	0	0	0	0	0	0	0	0	0	0	0	0	0	0	0	0	0	2.32192809488736	0	0	0	0	0	0	0	0	0	0	0	0	0	0	0	0	0	0	3.8073549220576	0	0	3.70043971814109	0	3.16992500144231	0	0	0	0	0	0	0
Bacteria; Proteobacteria; Alphaproteobacteria; Rhizobiales; A0839 0 0 0 0 0 1 0 0 0 0 0 0 0 0 0 0 0 0 0 4.8073549220576 0 1 0 0 1 0 0 0 3.90689059560852 0 4.52356195605701 0 0 0 0 2.58496250072116 0 0 0 3.16992500144231 0 2.32192809488736 0 0 0 0 0 0 0 0 0 1.58496250072116 0 0 0 0 0 0 0 0 0 0 0 0 0 0 0 0 0 0 0 0 2.32192809488736 6.22881869049588 0 0 0 0 1 0 0 0 0 0 0 0 0 0 5 0 3.8073549220576 0 0…	0	0	0	0	0	0	0	0	0	0	0	0	0	0	0	1	0	0	0	1.58496250072116	6.22881869049588	1	0	0	0	1	4.85798099512757	6	0	0	1	4.39231742277876	0	3.70043971814109	0	0	7.55458885167764	0	5.55458885167764	0	0	0	0	0	0	0	0	0	0
Bacteria; Proteobacteria; Alphaproteobacteria; Rhizobiales; Devosiaceae 0 0 0 0 0 0 0 0 0 0 0 0 0 0 0 0 0 0 0 0 0 0 0 0 0 0 0 0 0 0 0 0 0 0 0 0 0 0 2 0 0 0 1.58496250072116 0 0 0 0 0 0 0 1.58496250072116 0 0 0 7.95419631038687 0 0 0 0 0 0 0 0 0 0 0 0 0 0 0 0 0 0 0 0 0 0 0 0 0 0 0 0 0 0 0 0 0 0 0 0 0 0 0 0 0 0 0 0 0 0 5.39231742277876 6.76818432477693 0 0 0 0 1 0 0 0 0 0 0 0 0 0 0 0 0 0 0 6.768184…	0	0	0	0	0	0	0	0	0	0	0	0	0	0	0	0	0	0	0	0	4.08746284125034	0	0	0	1	0	0	0	0	0	0	0	0	2.8073549220576	3.70043971814109	0	0	2	0	0	0	0	0	2.32192809488736	6.83289001416474	1	0	5.58496250072116	0
Bacteria; Proteobacteria; Alphaproteobacteria; Rhizobiales; Kaistiaceae 0 0 0 0 0 0 0 0 0 0 0 0 0 0 0 0 0 0 0 0 0 0 0 0 0 0 0 0 0 0 0 0 0 0 0 0 0 0 0 0 0 0 0 0 0 0 0 0 0 0 0 0 0 0 0 0 0 0 0 0 0 0 0 0 0 0 0 0 0 0 0 0 0 0 0 0 0 0 0 0 0 0 0 0 0 0 0 0 0 0 0 0 0 0 0 0 0 0 0 0 0 0 0 0 0 0 0 0 0 0 0 0 0 0 0 0 0 0 0 0 0 0 0 0 0 0 0 0 0 0 0 0 0 0 0 0 0 0 0 0 0 0 0 0 0 0 0 0 0 0 0 0 0 0 0 0 0 0 0 0 0 0 0 0…	0	0	0	0	0	0	0	0	0	0	0	0	0	0	0	0	0	0	0	0	0	0	0	0	0	0	0	0	0	0	0	0	0	0	0	0	0	0	0	0	0	0	0	0	0	0	0	0	0
Bacteria; Proteobacteria; Alphaproteobacteria; Rhizobiales; Labraceae 0 0 0 0 0 0 0 0 0 0 0 0 0 0 0 0 0 0 0 6.76818432477693 0 0 0 0 0 0 0 0 0 0 0 0 0 0 0 0 0 0 0 0 0 0 0 0 0 0 0 0 0 0 0 0 0 0 0 0 0 0 0 0 0 0 0 0 0 0 0 0 0 0 0 0 0 0 0 0 0 0 0 0 0 0 0 0 0 0 0 0 0 0 0 0 0 0 0 0 0 0 0 0 0 0 0 0 0 0 0 0 0 0 0 0 0 0 0 0 0 0 0 0 0 0 0 0 0 0 0 0 0 0 0 0 0 0 0 0 0 0 0 0 0 0 0 0 0 0 0 0 0 0 0 0 0 0 0 0 0 …	0	0	0	0	0	0	0	0	0	0	0	0	0	0	0	0	0	0	0	0	0	0	0	0	0	0	0	0	0	0	0	0	0	0	0	0	0	0	0	0	0	0	0	0	0	0	0	0	0
Bacteria; Proteobacteria; Alphaproteobacteria; Rhizobiales; NA 0 0 0 0 0 0 0 0 0 0 0 0 0 0 0 0 0 0 0 0 0 0 0 0 0 0 0 0 0 0 0 0 0 0 0 0 0 2.58496250072116 0 0 0 0 0 0 0 0 0 0 0 0 0 0 0 0 0 0 3.90689059560852 0 5.12928301694497 0 0 1 0 0 0 0 0 0 0 0 0 0 0 0 0 0 0 0 0 0 0 2.8073549220576 0 0 0 0 0 0 0 0 6.12928301694497 0 0 0 0 0 0 0 0 0 0 0 0 0 0 0 0 0 0 0 0 6.52356195605701 0 0 0 0 0 0 0 2 0 0 0 0…	0	0	0	0	0	0	0	0	0	0	0	0	0	0	0	0	0	0	0	0	0	0	0	0	0	0	0	0	0	0	0	0	0	0	0	0	0	0	0	0	0	0	1.58496250072116	0	0	0	0	0	0
Bacteria; Proteobacteria; Alphaproteobacteria; Rhizobiales; Rhizobiaceae 0 0 3.8073549220576 0 1.58496250072116 0 0 0 0 0 0 0 0 0 0 0 0 7.40087943628218 0 5.39231742277876 6.08746284125034 3.16992500144231 0 1.58496250072116 3.58496250072116 2.32192809488736 0 0 4.39231742277876 0 0 0 0 0 2.58496250072116 0 0 2.58496250072116 3.58496250072116 0 0 3.32192809488736 0 0 0 0 0 0 0 0 1 0 0 0 0 0 0 0 0…	0	0	0	0	0	0	3.58496250072116	0	0	0	0	0	0	0	0	0	0	0	0	4.08746284125034	6	2	0	0	0	2	0	0	0	0	0	0	0	0	0	5.4262647547021	0	0	0	0	0	0	0	0	0	0	0	0	0
Bacteria; Proteobacteria; Alphaproteobacteria; Rhizobiales; Stappiaceae 0 0 0 0 0 0 0 0 0 0 0 0 0 0 0 0 0 0 0 0 0 0 0 0 0 0 0 0 0 0 0 0 0 0 0 0 0 0 0 0 0 0 0 0 0 0 0 0 0 0 0 0 0 0 0 0 0 0 0 0 0 0 0 0 0 0 0 0 0 0 0 0 0 0 0 0 0 0 0 0 0 0 0 0 0 0 0 0 5 0 0 0 0 0 0 0 0 0 0 0 0 0 0 0 0 0 0 0 0 0 0 0 0 0 0 0 0 0 0 0 0 0 0 0 0 0 0 0 0 0 0 0 0 0 0 0 0 0 0 0 0 0 0 0 0 0 0 0 0 0 0 0 0 0 0 0 0 0 0 0 0 0 0 0…	0	0	0	0	0	0	0	0	0	4.39231742277876	0	0	1.58496250072116	0	0	0	0	5.8073549220576	0	1	1	2.8073549220576	3	3.4594316186373	1	0	1	0	0	2.8073549220576	2	0	0	5.20945336562895	0	0	6.62935662007961	0	0	5.12928301694497	0	0	2.32192809488736	6.59991284218713	0	0	0	0	0
Bacteria; Proteobacteria; Alphaproteobacteria; Rhodobacterales; Rhodobacteraceae 0 0 6.06608919045777 0 1 0 0 0 0 0 0 0 0 0 0 0 0 5.58496250072116 2.58496250072116 0 6 1 2.8073549220576 0 1 1 2 0 0 0 0 0 0 4.16992500144231 0 0 0 1 4.8073549220576 0 2 0 0 0 6.52356195605701 0 0 0 0 0 0 0 4.90689059560852 0 6.2667865406949 0 0 0 0 0 0 3.4594316186373 0 0 5.04439411935845 0 0 0 7.83920378809694 0 6.…	0	0	0	0	0	0	0	0	0	0	0	0	0	0	0	0	0	0	0	1	0	0	0	0	0	0	0	0	0	0	0	0	0	0	4	0	0	3.32192809488736	0	0	0	3.70043971814109	0	0	3.16992500144231	0	0	0	0
Bacteria; Proteobacteria; Alphaproteobacteria; Rhodospirillales; Rhodopirillaceae 0 0 2.58496250072116 0 0 0 0 0 0 0 0 0 0 0 0 0 0 0 0 0 0 0 0 0 0 0 0 0 0 0 0 0 0 0 0 0 0 0 0 0 0 0 0 0 0 0 0 0 0 0 0 0 0 0 0 0 0 0 0 0 0 0 0 0 0 0 0 0 0 0 0 0 0 0 0 0 0 0 0 0 0 0 0 0 0 0 0 0 0 0 0 0 0 0 0 0 0 0 0 0 0 0 0 0 0 0 0 0 0 0 0 0 0 0 0 0 0 0 0 0 0 0 0 0 0 0 0 0 0 0 0 0 0 0 0 0 0 0 0 0 0 0 0 0 0 0 0 0 0 0 0 …	0	0	0	0	0	0	0	0	0	0	0	0	0	0	0	0	0	0	0	0	0	0	0	0	0	0	0	0	0	0	0	0	0	0	0	0	0	0	2	0	0	1	0	0	7.39231742277876	0	0	5.4594316186373	0
Bacteria; Proteobacteria; Alphaproteobacteria; Rhodospirillales; uncultured 0 0 0 0 0 0 0 0 0 0 0 0 0 0 0 0 0 5.4262647547021 0 5.93073733756289 0 0 0 2.32192809488736 0 0 0 0 0 1 0 0 0 0 4.58496250072116 0 0 0 0 0 2.58496250072116 0 0 0 0 0 0 0 0 0 1 0 0 0 0 0 0 0 1 0 0 0 0 0 0 0 0 0 0 0 0 0 0 1 0 0 0 0 0 0 0 0 0 2.8073549220576 0 0 0 0 0 0 0 6.14974711950468 0 0 0 0 0 0 0 0 0 0 4.24792751344359…	0	0	0	0	0	0	0	0	0	0	0	0	0	0	0	0	0	0	0	0	0	0	0	0	0	0	0	0	0	0	0	0	0	0	0	0	0	0	0	0	0	0	0	0	0	0	0	0	0
Bacteria; Proteobacteria; Alphaproteobacteria; Rickettsiales; Midichloriaceae 0 0 0 0 0 0 0 0 0 0 0 0 0 0 0 0 0 0 0 0 0 0 0 0 0 0 0 0 0 0 0 0 0 0 0 0 0 0 0 0 0 0 0 0 0 0 0 0 0 0 0 0 0 0 0 0 0 0 0 0 0 0 0 0 0 0 0 0 0 0 0 0 0 0 0 0 0 0 0 0 0 0 0 0 0 0 0 0 0 0 0 0 0 0 0 0 0 0 0 0 0 0 0 0 0 0 0 0 0 0 0 0 0 0 0 0 0 0 0 0 0 0 0 0 0 0 0 0 0 0 0 0 0 0 0 0 0 0 0 0 0 0 0 0 0 0 0 0 0 0 0 0 0 0 0 0 0 0 0 0 0…	0	0	0	0	0	0	0	0	0	0	0	0	0	0	0	0	0	0	1	3	1	0	0	2.32192809488736	0	0	0	0	0	0	3.32192809488736	0	0	0	0	0	2	0	1	3	0	0	0	0	1.58496250072116	0	0	0	0
Bacteria; Proteobacteria; Alphaproteobacteria; Rickettsiales; NA 0 0 0 0 0 0 0 0 0 0 0 0 0 0 0 0 0 0 3.90689059560852 0 0 0 0 0 0 0 0 0 0 0 0 0 0 0 0 0 0 0 0 0 0 0 0 0 0 0 0 0 0 0 0 0 0 0 0 0 0 0 0 0 0 0 0 0 0 0 0 0 0 0 0 0 0 0 0 0 0 0 0 0 0 3.58496250072116 0 0 0 0 0 0 0 0 0 0 0 0 0 0 0 0 0 0 0 0 0 0 0 0 0 0 0 0 0 0 0 0 0 0 0 0 0 0 4 0 0 0 0 0 0 0 0 0 0 0 0 0 0 0 0 0 0 0 0 0 0 0 0 0 0 0 0 0 0 0 …	0	0	0	0	0	0	0	0	0	0	0	0	0	0	0	0	0	0	3.90689059560852	0	0	0	0	0	0	0	0	0	0	0	0	0	0	0	0	0	0	0	0	0	1.58496250072116	2	0	0	5	0	0	0	0
Bacteria; Proteobacteria; Alphaproteobacteria; Rickettsiales; SM2D12 0 0 0 0 0 0 0 0 0 0 0 0 0 0 0 0 0 8.31741261376487 4 0 0 0 2.32192809488736 0 0 0 0 0 5.04439411935845 0 0 0 0 2.58496250072116 0 0 3.58496250072116 0 1 0 0 0 0 5.78135971352466 6.82017896241519 0 0 3.4594316186373 0 0 0 0 7.24792751344359 8.7714894695006 6.4594316186373 0 0 0 1.58496250072116 0 0 0 0 0 0 0 0 0 0 0 5.93073733756…	0	0	0	0	0	0	0	0	0	0	0	0	0	0	0	0	0	0	0	0	0	0	0	0	0	0	0	0	0	0	0	0	0	0	0	0	0	0	0	0	0	0	0	0	0	0	0	0	0
Bacteria; Proteobacteria; Alphaproteobacteria; Sphingomonadales; Sphingomonadaceae 0 3 10.6302671250268 0 1 1.58496250072116 1 3.16992500144231 6.82017896241519 2 7.76155123244448 2 0 0 0 0 0 6.12928301694497 6.08746284125034 8.0389189892923 8.5274770060604 3.58496250072116 4.16992500144231 3.16992500144231 6.79441586635011 3 7.06608919045777 0 4.52356195605701 2.32192809488736 5.12928301694497 8…	0	0	0	0	0	0	0	0	0	0	0	0	0	0	0	0	0	0	5	0	5.4594316186373	0	0	0	0	0	0	0	0	0	0	0	0	0	0	0	0	2.8073549220576	0	0	0	0	0	0	0	0	0	0	0
Bacteria; Proteobacteria; Deltaproteobacteria; Bdellovibrionales; Bacteriovoracaceae 0 0 0 0 0 0 0 0 0 0 0 0 0 0 0 0 0 4.4594316186373 0 0 0 0 0 0 0 0 0 0 0 0 0 0 0 4.90689059560852 0 6 5.4594316186373 0 0 0 0 0 0 0 0 0 0 5.61470984411521 0 0 0 0 2.58496250072116 0 0 0 0 0 1 0 0 1 0 0 0 0 0 0 0 0 0 0 0 0 5.97727992349992 0 0 0 0 0 0 2.8073549220576 0 3.4594316186373 0 0 1.58496250072116 3.1699250…	0	0	0	1	0	1	2	0	0	0	5	0	0	0	0	0	0	6	5.52356195605701	3	6.4093909361377	1.58496250072116	1	2	7.08746284125034	0	2.58496250072116	0	3.4594316186373	2.32192809488736	4.32192809488736	3.70043971814109	0	5.6724253419715	3.8073549220576	2.32192809488736	3	2.32192809488736	0	1	1	3.16992500144231	0	8.01122725542325	5.35755200461808	0	0	5.35755200461808	0
Bacteria; Proteobacteria; Deltaproteobacteria; Bdellovibrionales; NA 0 0 0 0 0 0 0 0 0 0 0 0 0 0 0 0 0 0 0 0 0 0 0 0 0 0 0 0 0 0 0 0 0 0 0 0 0 0 0 0 0 0 0 0 0 0 0 0 0 0 0 0 0 0 0 0 0 0 0 0 0 0 0 0 0 0 0 0 0 0 0 0 0 0 0 0 0 0 0 0 0 0 0 0 0 0 0 0 0 0 0 0 0 0 0 0 0 0 0 0 0 0 0 0 0 0 0 0 0 0 0 0 0 0 0 0 0 0 0 0 3.32192809488736 0 0 0 0 0 0 0 0 0 0 0 0 0 0 0 0 0 0 0 0 0 0 0 0 0 0 0 0 0 0 0 0 0 0 0 0 0…	0	0	0	0	0	0	0	0	0	0	0	0	0	0	0	0	0	0	0	0	0	0	0	0	0	0	0	0	0	0	2.32192809488736	0	0	0	0	0	0	0	0	0	0	0	0	7.12928301694497	0	0	0	0	0
Bacteria; Proteobacteria; Deltaproteobacteria; Desulfobacterales; Desulfobulbaceae 0 0 0 0 0 0 0 0 0 0 0 0 0 0 0 0 0 0 0 0 0 0 0 0 0 0 0 0 0 0 0 0 0 0 0 0 0 0 0 0 0 0 0 0 0 0 0 0 0 0 0 0 0 0 0 0 0 0 0 0 0 0 0 0 0 0 0 0 0 0 0 0 0 0 0 0 0 0 0 0 0 0 0 0 0 0 0 0 0 0 0 0 0 0 0 0 0 0 0 0 0 0 0 0 0 0 0 0 0 0 0 0 0 0 0 0 0 0 0 0 0 0 0 0 0 0 0 0 0 0 0 0 0 0 0 0 0 0 0 2 0 0 0 0 0 0 0 0 0 0 0 0 0 0 2 0 0 0 …	0	0	0	0	0	0	0	0	0	0	0	0	0	0	0	0	0	0	0	4.52356195605701	0	0	1.58496250072116	0	1	0	0	0	0	0	0	0	1.58496250072116	0	0	0	0	0	0	0	0	0	1	0	0	0	0	0	0
Bacteria; Proteobacteria; Deltaproteobacteria; Desulfuromonadales; Geobacteraceae 0 0 0 0 0 0 0 0 0 0 0 0 0 0 0 0 0 1.58496250072116 0 0 0 0 0 0 0 0 0 0 0 0 0 0 0 0 0 0 0 0 0 0 0 0 0 0 0 0 0 0 0 0 0 0 0 0 0 0 0 0 0 0 0 0 0 0 0 0 0 0 3.32192809488736 0 0 0 0 0 0 0 0 0 0 0 0 0 0 0 0 0 0 0 0 0 0 0 0 0 0 0 0 0 0 0 0 0 0 3.58496250072116 0 0 0 0 0 0 0 0 0 0 0 0 0 0 3.58496250072116 0 0 0 0 0 0 0 0 0 0…	0	0	0	0	0	0	0	0	0	0	0	0	0	0	0	0	0	0	0	0	0	0	0	0	0	0	0	0	0	0	0	0	0	2.32192809488736	0	0	0	0	0	0	0	0	0	0	0	0	0	0	0
Bacteria; Proteobacteria; Deltaproteobacteria; Myxococcales; bacteriap25 0 0 0 0 0 0 0 0 0 0 0 0 0 0 0 0 0 0 0 0 0 0 0 0 3.32192809488736 0 0 0 0 0 0 0 0 0 0 0 0 1.58496250072116 1 0 0 0 0 0 0 0 0 0 0 0 0 0 0 0 0 0 1.58496250072116 0 3 0 0 0 0 0 2.8073549220576 0 0 0 0 0 0 0 3 0 0 0 0 0 0 0 5.35755200461808 0 0 0 0 0 0 0 0 0 0 3.58496250072116 4.32192809488736 0 0 0 0 0 0 0 0 0 0 0 0 0 0 0 0 0 0 …	0	0	0	0	0	0	0	0	0	0	0	0	0	0	0	0	0	0	0	0	0	0	0	0	0	0	0	0	0	0	0	0	0	0	0	0	0	0	2.32192809488736	0	0	0	0	0	0	0	0	0	0
Bacteria; Proteobacteria; Deltaproteobacteria; Myxococcales; Blfdi19 0 0 0 0 0 0 0 0 0 0 0 0 0 0 0 0 0 0 0 0 5.97727992349992 0 0 0 0 0 0 0 0 0 0 0 0 0 0 0 0 0 0 0 0 0 0 0 0 0 0 0 0 0 0 0 0 0 0 0 0 0 0 0 0 0 0 0 0 0 0 0 0 0 0 0 0 0 0 0 0 0 0 0 0 0 0 0 0 0 0 0 0 0 0 0 0 0 0 0 0 0 0 0 0 0 0 0 0 0 0 0 0 0 0 0 0 0 0 0 0 0 0 0 0 0 0 0 0 0 0 0 0 0 0 3 0 0 0 0 0 0 0 0 0 0 0 0 0 0 0 0 0 0 4.1699250014423…	0	0	0	0	0	0	0	0	0	0	0	0	0	0	0	0	0	0	0	0	0	0	1.58496250072116	0	0	0	0	0	0	0	2	0	0	1	0	0	2	2	0	0	0	0	0	0	0	0	0	0	0
Bacteria; Proteobacteria; Deltaproteobacteria; Myxococcales; mle1-27 0 0 0 0 0 0 0 0 0 0 0 0 0 0 0 0 0 0 0 0 0 0 0 0 0 0 0 0 0 0 0 0 0 0 0 3.32192809488736 0 0 0 0 0 0 0 0 0 0 0 0 0 0 0 0 0 0 0 0 0 0 0 0 0 0 0 0 0 0 0 0 0 0 0 0 0 0 0 0 0 0 0 0 0 0 0 0 0 0 0 0 1.58496250072116 0 0 0 0 0 0 0 0 0 0 0 2 0 0 0 0 0 0 0 0 0 0 0 0 0 0 0 0 0 0 0 0 0 0 0 0 0 0 6.70043971814109 0 0 0 0 0 0 0 0 0 0 0 0 0 0 0…	0	0	0	0	0	0	0	0	0	0	0	0	0	0	0	0	0	0	2.8073549220576	0	0	0	0	0	0	0	0	0	0	0	0	0	0	4.58496250072116	0	0	0	0	0	0	0	0	0	0	0	0	0	0	0
Bacteria; Proteobacteria; Deltaproteobacteria; Myxococcales; Nannocystaceae 0 0 0 0 0 0 0 0 0 0 0 0 0 0 0 0 0 0 0 0 0 0 0 0 0 0 0 0 0 0 0 0 0 0 0 0 0 0 0 0 0 0 0 3.90689059560852 0 0 0 0 0 0 0 0 0 0 0 0 0 0 0 0 0 0 0 0 0 0 0 0 0 0 0 0 0 0 0 0 0 0 0 0 0 0 0 0 0 0 0 0 0 0 0 0 0 0 0 0 0 3.58496250072116 0 0 0 0 0 0 0 0 0 0 0 0 0 0 0 0 0 0 0 0 0 0 0 0 0 0 0 0 0 0 0 0 0 0 0 0 0 0 0 0 0 0 0 0 0 0 0 0 0…	0	0	0	0	0	0	0	0	0	0	0	0	0	0	0	0	0	0	0	0	0	0	0	0	0	0	0	0	0	0	0	0	0	0	0	0	0	0	0	1.58496250072116	0	0	0	0	0	0	0	0	0
Bacteria; Proteobacteria; Deltaproteobacteria; Myxococcales; Phaselicystidaceae 0 0 0 0 0 0 0 0 0 0 0 0 0 0 0 0 0 0 0 0 0 0 0 0 0 0 0 0 0 0 0 0 0 0 0 0 0 0 0 0 0 0 0 0 0 0 0 0 0 0 0 0 0 0 0 0 0 0 0 0 0 0 0 0 0 0 0 0 0 0 0 0 0 0 0 0 0 0 0 0 0 0 0 0 0 0 0 0 2.8073549220576 0 0 0 0 0 0 0 0 2.58496250072116 0 0 0 0 0 0 0 0 0 0 0 0 0 0 0 0 0 0 0 0 0 0 0 0 0 0 3.90689059560852 0 0 0 0 0 0 0 0 0 0 0 0 0…	0	0	0	0	0	0	0	0	0	0	7.27612440527424	0	0	0	0	0	0	0	4.08746284125034	0	5.95419631038687	1.58496250072116	0	0	0	0	0	0	0	0	0	0	0	0	0	0	0	0	0	0	0	0	0	5.32192809488736	0	0	0	0	0
Bacteria; Proteobacteria; Deltaproteobacteria; Myxococcales; Sandaracinaceae 0 0 0 0 0 0 1.58496250072116 0 0 0 0 0 0 0 0 0 0 0 0 0 0 0 0 0 4.64385618977472 0 0 0 0 0 0 0 0 0 4.95419631038687 0 0 2.32192809488736 2 0 0 0 0 0 5.35755200461808 0 0 0 0 0 0 4.95419631038687 0 0 0 0 0 0 0 0 0 0 0 0 0 0 0 0 5.83289001416474 0 0 0 0 0 0 0 0 0 0 0 0 0 0 0 4.75488750216347 0 0 2 0 1.58496250072116 0 0 0 0…	0	0	0	0	0	0	0	0	0	0	0	0	0	0	0	0	0	0	0	0	0	0	0	0	0	0	0	0	0	0	0	0	0	0	0	0	0	4.58496250072116	0	0	0	0	0	0	0	0	0	0	0
Bacteria; Proteobacteria; Deltaproteobacteria; Myxococcales; Vulgatibacteraceae 0 0 0 0 0 0 0 0 0 0 0 0 0 0 0 0 0 0 0 0 0 0 0 0 0 0 0 0 0 0 0 0 0 0 0 0 0 0 0 0 0 0 0 0 0 0 0 0 0 0 0 0 0 0 0 0 0 0 1.58496250072116 0 0 0 0 0 2 0 0 0 0 0 0 0 0 0 0 0 0 0 0 0 0 0 0 0 0 0 0 0 0 0 0 0 0 0 0 0 0 0 0 0 0 0 0 0 0 0 0 0 0 0 0 0 0 0 0 0 0 0 0 0 0 0 0 0 0 0 0 0 0 0 0 0 0 0 0 0 0 0 0 0 0 0 0 0 0 0 0 0 0 0 0 0 …	0	0	0	0	0	0	0	0	0	0	0	0	0	0	0	0	0	0	4.4594316186373	7.49185309632967	0	0	0	0	5.16992500144231	2	0	0	0	0	0	0	0	0	0	1.58496250072116	0	0	0	2	0	3.16992500144231	0	0	0	0	0	6.02236781302845	0
Bacteria; Proteobacteria; Deltaproteobacteria; NB1-j; NA 0 0 0 0 0 0 0 0 0 2.32192809488736 0 0 0 0 0 0 0 0 0 0 0 0 0 0 0 0 0 0 0 0 0 0 0 0 0 0 0 0 0 0 0 0 0 0 0 0 0 0 0 0 0 0 0 0 0 0 0 0 0 0 0 1.58496250072116 0 0 0 0 0 0 0 0 0 0 0 0 0 0 0 0 0 0 0 0 0 0 0 0 0 0 0 0 0 0 0 0 0 0 0 0 0 0 0 0 0 0 0 0 0 0 0 0 0 0 0 0 0 0 0 0 0 0 0 0 0 0 0 0 0 0 0 0 0 0 0 0 0 0 0 0 0 0 0 0 0 0 0 0 0 0 0 0 0 0 0 0 0 0 …	0	0	0	0	0	0	4.64385618977472	0	0	2.58496250072116	6.04439411935845	0	0	0	0	1	0	8.07146236255662	5.35755200461808	5.39231742277876	3.58496250072116	1.58496250072116	2.32192809488736	3.32192809488736	5.7279204545632	0	2.58496250072116	0	0	0	6.55458885167764	0	0	5.12928301694497	5.75488750216347	5.4594316186373	5.75488750216347	3.58496250072116	5	3.32192809488736	0	0	2.8073549220576	7.10852445677817	7.22881869049588	0	0	7.65105169117893	0
Bacteria; Proteobacteria; Deltaproteobacteria; Oligoflexales; Oligoflexaceae 0 0 0 0 0 0 0 0 0 0 2 0 0 0 0 0 0 4.95419631038687 0 1.58496250072116 5.8073549220576 0 0 2 0 0 3.16992500144231 0 0 0 0 2 0 0 0 4 4.16992500144231 0 3.58496250072116 0 0 0 1 0 0 0 0 2 0 0 0 0 5.32192809488736 4.85798099512757 0 0 0 0 0 0 0 2 0 0 0 0 0 0 0 3.58496250072116 0 4.08746284125034 0 5.4262647547021 3.807354922…	0	0	0	0	0	0	0	0	0	0	0	0	0	0	0	0	0	0	0	0	0	0	0	0	0	0	0	0	0	0	0	0	0	0	0	0	0	0	0	0	0	0	0	0	0	0	0	0	0
Bacteria; Proteobacteria; Deltaproteobacteria; SAR324clade(MarinegroupB); NA 0 0 0 0 0 0 0 0 0 0 0 0 0 0 0 0 0 1 1 4.64385618977472 0 0 0 0 0 0 1 0 0 0 3.8073549220576 1.58496250072116 0 3.4594316186373 3.4594316186373 4.16992500144231 3.16992500144231 0 1 3.16992500144231 0 1 0 1 6.32192809488736 0 0 0 0 0 0 0 5.95419631038687 0 0 0 0 0 0 0 0 0 0 0 0 0 8.07146236255662 0 0 0 0 3.70043971814109 0…	0	0	0	0	0	0	0	0	0	0	0	0	0	0	0	0	0	0	0	0	0	0	0	0	0	0	0	0	0	0	0	0	0	0	0	1.58496250072116	0	0	0	0	0	0	0	0	0	0	0	0	0
Bacteria; Proteobacteria; Gammaproteobacteria; Acidiferrobacterales; Acidiferrobacteraceae 0 0 0 0 0 0 0 0 0 0 0 0 0 0 0 0 0 0 0 0 0 0 0 0 0 0 0 0 0 0 0 0 0 0 0 0 0 0 0 0 0 0 0 0 0 0 0 0 0 0 0 0 0 0 0 0 0 0 0 0 0 0 0 0 0 0 0 0 0 0 0 0 0 0 0 0 0 0 0 0 0 0 0 0 0 0 0 0 0 0 0 0 0 0 0 0 0 0 0 0 0 0 0 0 0 0 0 0 0 0 0 2.32192809488736 0 0 0 0 0 0 0 0 0 0 0 0 0 0 0 0 0 0 0 0 0 0 0 0 0 0 0 0 0 0 0 0 0 0 0…	0	0	0	0	0	0	0	0	0	0	0	0	0	0	0	0	0	0	0	0	0	0	0	0	0	0	0	0	0	0	0	0	0	0	0	0	0	0	0	0	0	0	0	0	0	0	0	0	0
Bacteria; Proteobacteria; Gammaproteobacteria; Aeromonadales; Aeromonadaceae 0 0 0 0 0 0 0 0 0 0 0 0 0 0 0 0 0 0 0 0 0 0 0 0 0 0 0 0 0 0 0 0 0 0 0 0 0 0 1.58496250072116 0 0 0 0 0 0 0 0 0 0 0 0 0 0 0 0 0 0 0 0 0 0 0 0 5.28540221886225 0 0 0 0 0 0 0 0 0 4.24792751344359 0 0 0 0 0 0 0 0 0 0 0 0 0 0 0 0 0 0 0 0 0 0 0 0 0 0 0 0 2.58496250072116 0 0 0 0 0 0 0 0 0 0 0 0 0 0 0 0 0 0 0 0 0 0 0 0 0 0 4.45…	0	0	0	0	0	0	0	0	0	0	0	0	0	0	0	0	0	0	0	0	0	0	0	0	0	0	0	0	0	0	0	0	0	0	0	0	0	0	0	0	0	0	0	0	0	0	0	0	0
Bacteria; Proteobacteria; Gammaproteobacteria; Alteromonadales; Pseudoalteromonadaceae 0 0 0 0 0 0 0 0 0 0 0 0 0 0 0 0 0 0 0 0 0 0 0 0 0 0 0 0 0 0 0 0 0 0 0 0 0 0 0 0 0 0 0 0 0 0 0 0 0 0 0 0 0 0 0 0 0 0 0 0 0 0 0 0 0 0 0 0 0 0 0 0 0 0 0 0 0 0 0 0 0 0 0 0 0 0 0 0 0 0 0 0 0 0 0 0 0 0 0 0 0 0 0 0 0 0 0 0 0 4.52356195605701 0 0 0 0 0 0 0 0 0 0 0 0 0 0 0 0 0 0 0 0 0 0 0 0 0 0 0 0 0 0 0 0 0 0 0 0 0 0 0…	0	0	0	0	0	0	0	0	0	0	0	0	0	0	0	0	0	0	0	0	0	0	0	0	0	0	0	0	0	0	0	0	0	0	0	0	0	0	0	0	0	0	0	0	0	0	0	0	0
Bacteria; Proteobacteria; Gammaproteobacteria; Arenicellales; Arenicellaceae 0 0 0 0 0 0 0 0 0 0 0 0 0 0 0 0 0 0 0 0 0 1 0 0 0 0 0 0 0 0 0 0 0 0 0 0 0 0 0 0 0 0 0 0 0 0 0 0 0 0 0 0 0 0 0 0 0 0 0 0 0 0 0 0 0 0 0 0 0 0 0 0 0 0 0 0 0 0 0 0 0 0 0 0 0 0 0 0 0 0 0 0 0 0 0 0 0 0 0 0 0 0 0 0 0 0 0 0 0 0 0 0 0 0 0 0 0 0 0 0 0 0 0 0 0 0 0 0 0 0 0 0 0 0 0 0 0 0 0 0 0 0 0 0 2.8073549220576 0 0 0 0 0 0 0 0 0 …	0	0	0	0	0	0	0	0	0	0	0	0	0	0	0	0	0	0	0	0	0	0	0	0	0	0	0	0	0	0	0	0	0	0	0	0	0	0	0	0	0	0	0	0	0	0	0	0	0
Bacteria; Proteobacteria; Gammaproteobacteria; Betaproteobacteriales; Aquaspirillaceae 0 0 0 0 0 0 0 0 0 0 0 0 0 0 0 0 0 0 0 0 0 0 0 0 0 0 0 0 0 0 0 0 0 0 0 0 0 0 0 0 0 0 0 0 0 0 0 0 0 0 0 0 0 0 0 0 0 0 0 0 0 0 0 0 0 0 0 0 1.58496250072116 0 0 0 0 0 0 0 0 0 0 0 0 0 0 0 0 0 0 2.32192809488736 0 7.24792751344359 0 0 0 0 0 0 0 0 0 0 0 0 2.32192809488736 0 0 0 0 0 0 0 0 0 0 0 0 0 0 0 0 0 0 0 0 0 0 0 …	0	0	0	0	0	0	0	0	0	0	0	0	0	0	0	0	0	0	0	0	0	0	0	0	0	0	0	0	0	0	0	0	0	0	0	0	0	0	0	0	0	0	0	0	0	0	0	0	0
Bacteria; Proteobacteria; Gammaproteobacteria; Betaproteobacteriales; Burkholderiaceae 2 8.61470984411521 8.64024493622235 2.58496250072116 2.58496250072116 2.32192809488736 4.39231742277876 3.32192809488736 7.93663793900257 7.36632221424582 8.43462822763673 2.58496250072116 1 1 0 1.58496250072116 0 9.16490692667569 10.4040771362412 11.0084286220706 8.94251450533924 4.70043971814109 6.14974711950…	0	0	0	0	0	0	0	0	0	0	0	0	0	0	0	0	0	0	0	0	0	0	0	0	0	1.58496250072116	0	0	0	0	0	0	0	0	0	0	0	2.32192809488736	3.16992500144231	0	0	0	0	0	0	0	0	0	0
Bacteria; Proteobacteria; Gammaproteobacteria; Betaproteobacteriales; Chromobacteriaceae 0 0 0 0 0 0 0 0 0 0 0 0 0 0 0 0 0 0 0 0 0 0 0 0 0 0 0 0 0 0 0 0 0 0 0 0 0 0 4.08746284125034 0 0 0 2.58496250072116 0 0 0 0 0 0 0 0 0 0 0 0 0 0 0 0 0 0 0 0 0 0 0 0 0 0 0 0 0 2 0 0 0 0 0 0 0 0 0 0 0 0 0 0 0 0 0 0 0 0 0 0 0 0 0 0 0 0 0 0 0 0 0 0 0 0 0 0 0 0 0 0 0 0 0 0 0 0 0 0 0 0 0 0 0 0 0 0 0 0 0 0 0 0 0 0 0 …	0	0	0	0	0	0	0	0	0	0	0	0	0	0	0	0	0	0	0	0	0	0	0	0	0	0	0	0	0	0	0	0	0	0	0	0	0	0	0	0	0	0	0	0	0	0	0	0	0
Bacteria; Proteobacteria; Gammaproteobacteria; Betaproteobacteriales; Hydrogenophilaceae 0 0 0 0 0 0 0 0 0 0 0 0 0 0 0 0 0 0 0 0 0 0 0 0 0 0 0 0 0 0 0 0 0 0 0 0 0 0 0 0 0 0 0 0 0 0 0 4.08746284125034 0 0 0 0 0 0 0 0 0 0 0 0 0 0 0 0 0 0 0 0 0 0 0 0 0 0 0 0 0 0 0 0 0 0 0 1 0 0 0 0 0 0 0 0 3 0 0 0 0 0 0 0 0 0 0 0 0 0 0 0 0 0 0 3.70043971814109 0 0 0 0 0 0 0 0 0 0 0 0 0 6.32192809488736 0 4.807354922…	0	0	0	0	0	0	5.04439411935845	0	0	0	3	0	0	0	0	0	0	2.32192809488736	4.58496250072116	0	7.70735913208088	2	0	3.32192809488736	5.93073733756289	0	3.32192809488736	0	4.8073549220576	0	3.58496250072116	3.32192809488736	3	3.8073549220576	3.32192809488736	0	7.49185309632967	5.28540221886225	4.70043971814109	3.70043971814109	2	1.58496250072116	4	5.52356195605701	0	1	0	6.06608919045777	1
Bacteria; Proteobacteria; Gammaproteobacteria; Betaproteobacteriales; NA 0 0 4.95419631038687 0 0 1 0 0 0 0 1.58496250072116 0 0 0 0 0 0 0 2.58496250072116 6.18982455888002 6.85798099512757 0 0 1.58496250072116 0 0 2.8073549220576 0 0 0 1.58496250072116 1 0 3.32192809488736 4.85798099512757 0 5.4594316186373 4.39231742277876 1 3.16992500144231 4.08746284125034 0 2.32192809488736 0 0 0 0 0 1 0 0 0…	10.9447120610435	2.58496250072116	5.20945336562895	11.9266666293473	9.0389189892923	0	8.34872815423108	0	5.55458885167764	3	8.40087943628218	5.4594316186373	4	11.8149829364268	9.79116288855502	1	0	1	2.58496250072116	0	4.16992500144231	10.9447120610435	7.43462822763672	9.16741814583174	7.84549005094437	9.03342300153745	8.24792751344359	3.16992500144231	10.4573808790725	7.01122725542325	5.32192809488736	7.39231742277876	10.0416591516372	7.8703647195834	0	4.64385618977472	1	10.5783726913608	10.9173720794768	9.93810932621924	11.2354159356025	2	1	2.58496250072116	6.37503943134692	1.58496250072116	9.73131903102506	4.90689059560852	11.668441828053
Bacteria; Proteobacteria; Gammaproteobacteria; Betaproteobacteriales; Nitrosomonadaceae 0 0 0 0 0 0 0 0 0 0 0 0 0 0 0 0 0 0 0 0 0 0 0 1 0 0 0 0 0 0 0 0 0 0 0 0 0 3 0 0 0 0 0 0 0 0 0 0 0 0 0 0 0 0 0 0 0 0 0 0 0 0 0 0 0 0 0 0 0 0 0 0 0 0 0 0 0 0 0 0 4.39231742277876 0 0 0 0 0 0 0 0 0 0 0 0 0 0 0 0 0 0 0 0 4 0 0 0 0 0 0 0 0 0 0 0 0 0 0 0 0 3.58496250072116 0 0 0 0 0 0 0 2.58496250072116 4.5235619560…	0	0	0	0	0	0	0	0	0	3.70043971814109	0	0	0	0	0	0	0	6.24792751344359	4.52356195605701	4.70043971814109	3	1	0	0	6.04439411935845	0	2	0	0	0	1	0	0	2	1.58496250072116	2	6.61470984411521	0	1	1	2	1	4.24792751344359	5.93073733756289	0	0	0	0	1
Bacteria; Proteobacteria; Gammaproteobacteria; Betaproteobacteriales; SC-I-84 0 0 0 0 0 0 0 0 0 0 0 0 0 0 0 0 0 4.95419631038687 0 0 0 0 0 0 0 0 0 0 0 0 0 0 0 0 0 0 0 0 1 0 0 0 3.70043971814109 0 0 0 0 0 0 0 0 0 0 0 0 0 0 0 0 0 0 0 0 0 0 0 0 0 2 0 0 0 0 0 0 0 0 0 0 0 0 0 0 0 0 0 0 0 0 0 4.08746284125034 0 0 0 0 0 0 0 0 0 0 5.8073549220576 3.70043971814109 0 0 0 0 0 0 0 0 0 0 0 0 0 0 0 0 0 0 0 0 0…	0	0	0	0	0	0	0	0	0	0	0	0	0	0	0	0	0	0	0	0	0	0	0	0	0	0	0	0	0	0	0	0	0	0	0	0	0	0	0	0	0	0	0	0	0	0	0	0	0
Bacteria; Proteobacteria; Gammaproteobacteria; Betaproteobacteriales; TRA3-20 0 0 0 0 0 0 0 0 0 0 0 0 0 0 0 0 0 2 0 5.28540221886225 0 0 0 0 5.58496250072116 0 0 0 0 0 0 0 0 0 0 4.16992500144231 0 4.70043971814109 1.58496250072116 0 0 1.58496250072116 0 5.4262647547021 0 0 0 0 0 0 0 0 0 0 0 0 0 0 0 0 0 0 0 0 0 0 0 0 5.83289001416474 0 0 3.90689059560852 0 6.44294349584873 4.16992500144231 0 0 0 0…	0	0	0	0	0	0	0	0	0	0	0	0	0	0	0	0	0	0	0	0	0	0	0	0	0	1	0	0	0	0	0	0	0	0	0	0	0	0	0	0	0	0	0	0	0	0	0	0	0
Bacteria; Proteobacteria; Gammaproteobacteria; Cardiobacteriales; Wohlfahrtiimonadaceae 0 0 0 0 0 0 0 0 0 0 0 0 0 0 0 0 0 0 0 0 0 0 0 0 0 0 0 0 0 0 0 0 0 0 0 0 0 0 0 0 0 0 0 0 0 0 0 0 0 0 0 0 0 0 0 0 0 0 0 0 0 0 0 0 0 0 0 0 0 0 0 0 0 0 0 0 0 0 0 0 0 0 0 0 0 0 0 0 0 0 0 0 0 0 0 0 0 0 0 0 0 0 0 0 0 0 0 0 0 0 0 0 0 0 0 0 0 0 0 0 0 0 0 0 0 0 0 0 0 0 0 0 3.58496250072116 0 0 0 0 0 0 0 0 0 0 0 0 0 0 0 …	0	0	0	0	0	0	0	0	0	0	0	0	0	0	0	0	0	3.58496250072116	0	0	0	0	0	0	0	0	0	0	0	0	0	0	0	0	3.16992500144231	0	0	0	0	0	0	0	0	0	0	0	0	0	0
Bacteria; Proteobacteria; Gammaproteobacteria; Cellvibrionales; Cellvibrionaceae 0 0 0 0 0 0 0 0 0 0 0 1 0 0 0 0 0 0 5.08746284125034 0 0 0 0 0 4.90689059560852 0 0 0 1.58496250072116 0 0 0 0 2.32192809488736 0 0 0 0 2.32192809488736 4.16992500144231 2.58496250072116 0 0 0 0 0 0 0 0 0 0 0 0 0 0 0 0 0 0 0 0 1 0 0 0 0 0 0 0 0 0 0 0 0 0 0 0 0 0 0 0 0 0 0 4.39231742277876 0 0 0 0 6.78135971352466 1 0…	0	0	0	0	0	0	0	0	0	0	0	0	0	0	0	0	0	0	0	0	0	0	0	0	1	0	0	0	0	0	0	0	0	0	0	0	0	0	0	0	0	0	2.32192809488736	0	0	0	0	0	0
Bacteria; Proteobacteria; Gammaproteobacteria; Cellvibrionales; NA 0 0 0 0 0 0 0 0 0 0 0 0 0 0 0 0 0 0 0 0 0 0 0 0 0 0 0 0 0 0 0 0 0 0 0 0 0 0 0 0 0 0 0 0 0 0 0 0 0 0 0 0 0 0 0 0 0 0 0 0 0 0 0 0 0 0 0 0 0 0 0 0 0 0 0 0 0 0 0 0 0 0 0 0 1.58496250072116 0 0 0 0 0 0 0 0 0 0 0 0 0 0 0 0 0 0 0 0 0 0 0 0 0 0 0 0 0 0 0 0 0 0 0 0 0 0 0 0 0 0 0 0 0 0 0 0 0 0 0 0 0 0 0 0 0 0 0 0 0 0 0 0 0 0 0 0 0 0 0 0 0 0…	0	0	0	0	0	0	0	0	0	0	0	0	0	0	0	0	0	0	0	3.8073549220576	0	0	0	0	0	0	0	0	0	0	0	1.58496250072116	2.32192809488736	0	0	2.8073549220576	0	0	1.58496250072116	0	0	0	2.58496250072116	0	0	0	0	0	0
Bacteria; Proteobacteria; Gammaproteobacteria; Diplorickettsiales; Diplorickettsiaceae 0 0 0 0 0 0 0 0 0 0 0 0 0 0 0 0 0 3.8073549220576 0 2.58496250072116 3 1.58496250072116 1.58496250072116 0 6.32192809488736 1.58496250072116 0 0 1 0 3 0 0 0 3.32192809488736 4.08746284125034 2.32192809488736 0 3.58496250072116 0 0 0 0 5.20945336562895 4.24792751344359 0 0 6.06608919045777 0 0 0 0 0 0 5.04439411…	0	0	0	1	1	0	1	0	0	0	2	0	0	0	0	0	0	3.4594316186373	2.58496250072116	0	5.61470984411521	1.58496250072116	0	0	0	0	0	0	1	0	2	0	1	3.4594316186373	0	3.16992500144231	0	0	1	0	1	1.58496250072116	0	0	5.49185309632967	0	1.58496250072116	1.58496250072116	0
Bacteria; Proteobacteria; Gammaproteobacteria; GammaproteobacteriaIncertaeSedis; UnknownFamily 0 0 0 0 0 0 0 0 0 0 0 0 0 0 0 0 0 0 0 2.32192809488736 0 0 0 0 0 0 0 0 0 0 0 0 0 0 2.32192809488736 0 0 0 0 0 0 0 0 0 6.24792751344359 0 0 5.12928301694497 0 0 0 0 0 0 0 0 0 0 0 0 0 0 0 0 0 0 4.32192809488736 0 0 0 0 0 0 0 0 0 0 0 0 0 0 0 0 0 0 0 0 0 3.8073549220576 2.8073549220576 0 0 0 0 0 6.426264754…	0	0	0	0	0	0	0	0	0	0	0	0	0	0	0	0	0	0	0	0	0	0	0	0	0	0	0	0	0	0	0	0	0	0	0	0	0	0	0	0	0	0	1	6.7279204545632	0	0	0	6.16992500144231	0
Bacteria; Proteobacteria; Gammaproteobacteria; JG36-GS-52; NA 0 0 0 0 0 0 0 0 0 0 0 0 0 0 0 0 0 0 0 0 0 0 0 0 0 0 0 0 0 0 0 0 0 0 0 0 0 0 0 1.58496250072116 0 0 0 0 0 0 0 0 0 0 0 0 0 0 0 0 0 0 0 0 0 0 0 0 0 0 0 0 0 0 0 0 0 0 0 0 0 0 0 0 0 0 0 0 0 0 0 0 0 0 0 0 0 0 0 0 0 0 0 0 0 0 0 0 0 0 0 0 0 0 0 0 0 0 0 0 0 0 0 0 0 0 0 0 0 0 0 0 0 0 0 0 0 0 0 0 0 0 0 0 0 0 0 0 0 0 0 0 0 0 0 0 0 0 0 0 0 0 0 0 0 …	0	0	0	0	0	0	0	0	0	0	0	0	0	0	0	0	0	0	0	4.4594316186373	0	0	0	0	0	0	0	0	0	0	0	0	0	0	0	0	0	0	0	0	0	0	0	0	0	0	0	0	0
Bacteria; Proteobacteria; Gammaproteobacteria; Legionellales; Legionellaceae 0 0 0 0 0 0 4 0 0 1 0 0 0 0 0 0 0 6.08746284125034 2.58496250072116 4.32192809488736 0 0 0 0 4.24792751344359 0 0 0 0 0 0 0 0 4.4594316186373 0 0 6.65821148275179 3.90689059560852 0 0 0 3.70043971814109 5.12928301694497 0 6.20945336562895 0 0 0 0 0 0 2.32192809488736 5.90689059560852 5.70043971814109 6.39231742277876 0 0…	0	0	0	0	0	0	0	0	0	0	0	0	0	0	0	0	0	0	0	0	0	0	0	0	0	0	0	0	0	0	0	0	0	0	0	0	0	0	0	0	0	0	0	0	0	0	0	0	0
Bacteria; Proteobacteria; Gammaproteobacteria; NA; NA 0 0 4.8073549220576 0 0 0 3.90689059560852 0 0 0 6.64385618977472 1 0 0 0 0 0 7.10852445677817 5.58496250072116 4.75488750216347 3.16992500144231 2 4 2.32192809488736 6.68650052718322 0 0 0 1 0 4.64385618977472 1 0 5.85798099512757 4.52356195605701 4.58496250072116 6 2.8073549220576 3.4594316186373 4.70043971814109 0 4.24792751344359 2.3219280…	0	0	0	0	0	0	0	0	0	0	0	0	0	0	0	0	0	0	0	0	4.70043971814109	0	0	1	0	1.58496250072116	0	0	0	0	0	0	0	3.58496250072116	0	1.58496250072116	0	0	0	0	1	0	0	0	0	0	0	0	0
Bacteria; Proteobacteria; Gammaproteobacteria; Oceanospirillales; NA 0 0 0 0 0 0 0 0 0 0 0 0 0 0 0 0 0 0 0 0 0 0 0 0 0 0 0 0 0 0 0 0 0 0 0 0 0 0 0 0 0 0 0 0 0 0 0 0 0 0 0 0 0 0 0 0 0 0 0 0 0 0 0 0 0 0 0 0 0 0 0 0 0 0 0 0 0 0 0 0 0 0 0 0 0 0 0 0 3.90689059560852 0 0 0 0 0 0 0 0 0 0 0 0 0 0 0 0 0 0 0 0 0 0 0 0 0 0 0 0 0 0 0 0 0 0 0 0 6.95419631038687 0 0 0 0 0 0 0 0 0 0 0 0 0 0 0 0 0 0 0 0 0 0 0 0 …	0	0	0	0	0	0	0	0	0	0	0	0	0	0	0	0	0	0	0	0	0	0	0	0	0	0	0	0	0	0	0	0	0	0	0	0	0	0	0	0	0	0	0	0	0	0	0	0	0
Bacteria; Proteobacteria; Gammaproteobacteria; Pasteurellales; Pasteurellaceae 2.32192809488736 2.32192809488736 0 6.88264304936184 7.97154355395077 0 0 1 0 0 0 0 0 7.02236781302845 8.14974711950468 0 0 0 3.58496250072116 1 0 0 9.40514146313634 9.5372184005386 8.06608919045777 6.89481776330794 5.4262647547021 1 1 5.4262647547021 0 4.08746284125034 8.43879185257826 3.70043971814109 9.7039035734446…	0	1.58496250072116	2.8073549220576	0	0	0	2	2.8073549220576	5.61470984411521	2	1	0	0	2	1.58496250072116	0	0	1	4.4594316186373	0	2.32192809488736	1.58496250072116	1	1	2.58496250072116	1	4.32192809488736	6.4757334309664	0	1.58496250072116	1	10.8097681287104	2.8073549220576	3.8073549220576	3.70043971814109	0	4.95419631038687	2.32192809488736	4.16992500144231	0	1.58496250072116	3	0	1	3.16992500144231	0	1	5.32192809488736	2.32192809488736
Bacteria; Proteobacteria; Gammaproteobacteria; Pseudomonadales; Pseudomonadaceae 2.58496250072116 5.75488750216347 9.64205169292798 1.58496250072116 0 1.58496250072116 1 3.58496250072116 5.70043971814109 5.28540221886225 8.46352437327118 0 3.90689059560852 11.1655351413779 6.8703647195834 0 1 10.3241805466187 12.4011461821535 7.27612440527424 3.8073549220576 1 1 0 4.32192809488736 1 4.95419631038…	0	0	0	0	0	0	0	0	0	0	0	0	0	0	0	0	0	0	0	0	0	0	0	0	0	0	2	0	0	0	0	0	0	0	0	0	0	0	0	1	0	0	3	6.8703647195834	0	0	0	0	0
Bacteria; Proteobacteria; Gammaproteobacteria; Salinisphaerales; Solimonadaceae 0 0 0 0 0 0 0 0 0 0 2.8073549220576 0 0 0 0 0 0 0 0 0 0 0 0 0 0 0 0 0 0 3.4594316186373 0 0 0 0 0 0 0 0 0 0 0 0 0 0 0 0 0 0 0 0 1.58496250072116 0 0 6.88264304936184 0 0 0 0 0 0 0 0 0 0 0 0 0 0 0 0 0 0 0 0 0 0 0 0 0 1 0 0 0 0 0 0 0 0 0 0 0 0 0 0 0 0 0 0 6.04439411935845 0 0 0 0 0 0 0 0 0 0 0 0 0 0 0 0 0 0 0 0 0 0 0 0 …	0	0	0	0	0	0	0	0	0	0	0	0	0	0	0	0	0	0	0	0	0	0	0	0	0	0	0	0	0	0	0	0	0	0	0	0	0	0	0	0	0	0	0	0	0	0	0	0	0
Bacteria; Proteobacteria; Gammaproteobacteria; Thiomicrospirales; Thiomicrospiraceae 0 0 0 0 0 0 0 0 0 0 0 0 0 0 0 0 0 0 0 0 0 0 0 0 0 0 0 0 0 0 0 0 0 0 0 0 0 0 0 0 0 0 0 0 0 0 0 0 0 0 0 0 0 0 0 0 0 0 0 0 0 0 0 0 0 0 0 0 0 0 0 0 0 0 0 0 0 0 0 0 2.8073549220576 0 0 0 5 0 0 0 0 0 0 0 0 0 0 0 0 0 0 0 0 0 0 0 0 0 0 0 0 0 0 0 0 0 0 0 0 0 0 0 0 0 0 0 0 0 0 0 0 5.97727992349992 0 0 0 0 0 0 0 0 0 0 0 0 0…	0	0	0	0	0	0	0	0	0	0	0	0	0	0	0	0	0	0	0	0	0	0	0	0	0	0	2.32192809488736	0	0	0	0	0	0	0	0	0	0	0	0	0	0	0	0	0	0	0	0	0	0
Bacteria; Proteobacteria; Gammaproteobacteria; Vibrionales; Vibrionaceae 0 0 0 0 0 0 0 0 0 0 0 0 0 0 0 0 0 0 0 0 3.70043971814109 0 0 0 0 0 0 0 0 0 0 0 0 0 0 0 0 0 0 0 0 0 0 0 0 0 0 0 0 0 0 0 0 0 0 0 0 0 0 0 0 0 0 0 0 0 0 0 0 0 0 0 0 0 1 0 0 0 0 0 0 0 0 0 0 0 0 0 0 0 0 0 2 0 0 0 0 0 0 0 0 0 0 0 0 0 0 0 0 0 0 0 0 0 0 0 0 0 0 0 0 0 0 2.32192809488736 0 0 0 0 0 3.8073549220576 0 0 0 0 0 0 0 0 0 0 0 …	0	0	0	0	0	0	0	0	0	0	2.58496250072116	0	0	0	0	0	0	0	0	0	0	0	0	1.58496250072116	0	0	0	0	0	0	0	0	0	0	0	3.58496250072116	0	0	0	0	0	0	0	0	0	1.58496250072116	0	1.58496250072116	0
Bacteria; Proteobacteria; Gammaproteobacteria; Xanthomonadales; Xanthomonadaceae 0 0 0 0 0 1 1 2.32192809488736 0 3.70043971814109 6.20945336562895 0 0 0 0 0 0 0 0 4.08746284125034 7.27612440527424 0 0 2 0 0 0 0 0 0 0 10.7279204545632 0 2.8073549220576 1 0 5.58496250072116 4.4594316186373 0 0 0 6.95419631038687 0 0 0 0 0 6.16992500144231 0 0 0 1 1.58496250072116 0 7.43462822763672 0 0 0 0 1 0 0 0…	0	0	0	0	0	0	0	0	0	0	0	0	0	0	0	0	0	2	0	0	0	0	1.58496250072116	0	6.4757334309664	0	0	0	0	0	5.70043971814109	2.58496250072116	0	0	0	0	5.12928301694497	0	0	3.32192809488736	0	0	0	0	1	1	0	6.10852445677817	0
Bacteria; Rokubacteria; NC10; Methylomirabilales; Methylomirabilaceae 0 0 0 0 0 0 0 0 0 0 0 0 0 0 0 0 0 0 0 0 0 0 0 0 0 0 0 0 0 0 0 0 0 0 0 0 0 0 0 0 0 0 0 0 0 0 0 0 0 0 0 0 0 0 0 0 0 0 0 0 0 0 0 0 0 0 0 0 0 0 0 0 0 0 0 0 0 0 0 0 0 0 0 0 0 0 0 0 4.85798099512757 0 0 0 0 0 0 0 0 0 0 0 0 0 0 0 0 0 0 0 0 0 0 0 0 0 0 0 0 0 0 0 0 0 0 0 0 0 0 0 0 0 0 0 0 0 0 0 0 0 0 0 0 0 0 0 0 0 0 0 0 0 0 0 0 0 0 0 0 …	0	0	2	0	0	0	0	0	0	0	0	0	0	0	0	0	0	0	0	0	0	0	0	0	0	0	0	0	0	0	0	0	0	0	0	0	0	1.58496250072116	0	0	0	0	0	0	0	0	0	0	0
Bacteria; RsaHf231; NA; NA; NA 0 0 0 0 0 0 0 0 0 0 0 0 0 0 0 0 0 0 0 0 0 0 0 0 0 0 0 0 0 0 0 0 0 0 0 0 0 0 0 0 0 0 0 0 0 0 0 0 0 0 0 0 0 0 0 0 0 0 0 0 0 0 0 0 0 0 0 0 0 0 0 0 0 0 0 0 0 0 0 0 0 0 0 0 0 0 0 0 5.61470984411521 0 0 0 0 0 0 0 0 0 0 0 0 0 0 0 0 0 0 0 0 0 0 0 0 0 0 0 0 0 0 0 0 0 0 0 0 0 0 0 0 0 0 0 0 0 0 0 0 0 0 0 0 0 0 0 0 0 0 0 0 0 0 0 0 0 0 0 0 0 0 0 0 0 0 0 0 0 0 0 0 0 0 0 0 0 0 0 0…	0	0	6.96578428466209	0	0	0	0	0	0	0	0	0	0	0	0	0	0	0	0	0	0	0	0	0	0	0	0	0	0	0	0	0	0	0	4.24792751344359	0	0	0	1.58496250072116	0	0	0	0	0	0	0	0	4.75488750216347	0
Bacteria; Spirochaetes; MVP-15; NA; NA 0 0 0 0 0 0 0 0 0 0 0 0 0 0 0 0 0 0 0 0 0 0 0 0 0 0 0 0 0 0 0 0 0 0 0 0 0 0 0 0 0 0 0 0 0 0 0 0 0 0 0 0 0 0 0 0 0 0 0 0 0 0 0 0 0 0 0 0 0 0 0 0 0 0 0 0 0 0 0 0 0 0 0 0 0 0 0 0 0 0 0 0 0 0 0 0 0 0 0 0 0 0 0 0 0 0 0 0 0 0 0 0 0 0 0 0 0 0 0 0 0 0 0 0 0 0 0 0 0 0 0 0 0 0 0 0 0 0 0 0 0 0 0 0 0 0 0 0 0 0 0 0 0 0 0 0 0 0 0 0 0 0 0 0 0 0 0 0 0 0 0 0 0 0 0 0 0 0 0 0 …	1	0	0	0	2.8073549220576	0	0	0	0	4.39231742277876	0	3.58496250072116	1	0	0	0	0	7.23840473932508	5.04439411935845	6.4594316186373	1.58496250072116	1.58496250072116	3.8073549220576	0	5.20945336562895	0	0	0	0	0	6.32192809488736	0	0	5.88264304936184	6.28540221886225	3.8073549220576	5.20945336562895	6.76818432477693	3.16992500144231	4.58496250072116	3	3.16992500144231	0	5	8.02790599656988	0	0	5.78135971352466	0
Bacteria; Synergistetes; Synergistia; Synergistales; Synergistaceae 1.58496250072116 0 0 0 0 0 0 0 0 3.16992500144231 0 0 0 0 0 0 0 0 0 0 0 0 0 0 0 0 0 0 0 0 0 0 0 0 0 0 0 0 0 0 1.58496250072116 0 0 0 0 0 0 0 0 0 0 0 0 0 0 0 0 0 0 0 0 0 0 0 0 0 0 0 0 0 0 0 0 0 0 0 0 0 0 0 0 0 0 0 2 0 0 0 0 0 0 0 0 0 0 0 0 0 0 0 0 0 0 0 0 0 0 1 0 0 0 0 0 5.28540221886225 0 0 0 1.58496250072116 0 0 0 0 0 2 0 0 0 0 …	0	0	0	0	0	0	0	0	0	0	0	0	0	0	0	0	0	0	0	0	0	0	0	0	0	0	0	0	0	0	0	0	0	0	0	0	0	0	0	0	0	0	0	0	0	0	0	0	0
Bacteria; Tenericutes; Mollicutes; Haloplasmatales; Haloplasmataceae 0 0 0 0 0 0 0 0 0 0 0 0 0 0 0 0 0 0 0 0 0 0 0 0 0 0 0 0 0 0 0 0 0 0 0 0 0 0 0 0 0 0 0 0 0 0 0 0 0 0 0 0 0 0 0 0 0 0 0 0 0 0 0 0 0 0 0 0 0 0 0 0 0 0 0 0 0 0 0 0 0 0 0 0 0 0 0 0 0 0 0 0 0 0 0 0 0 0 0 0 0 0 0 0 0 0 0 0 0 0 0 0 0 0 0 0 0 0 0 0 0 0 0 0 0 0 0 0 0 0 0 0 0 0 0 0 0 0 0 0 0 0 0 0 0 0 0 0 0 0 0 0 0 0 0 0 0 0 3.700439718141…	0	0	0	0	0	0	0	0	0	0	0	0	0	0	0	0	0	0	0	0	0	0	0	0	0	0	0	0	0	0	0	0	0	0	0	0	0	0	0	0	0	0	0	0	0	0	0	0	0
Bacteria; Tenericutes; Mollicutes; MollicutesRF39; NA 0 0 0 0 0 0 0 0 0 0 0 0 0 0 0 0 0 0 0 0 0 0 0 0 0 0 0 0 0 0 0 0 0 0 0 0 0 0 0 0 0 0 0 2.58496250072116 0 0 0 0 0 0 0 0 0 0 0 0 0 0 0 0 0 0 0 0 0 0 0 0 0 0 0 0 0 0 0 0 0 0 0 0 3.16992500144231 0 0 0 0 0 0 0 0 0 0 0 0 0 0 0 0 0 0 0 0 0 0 0 0 0 0 0 0 0 0 0 4.16992500144231 0 0 0 0 0 1.58496250072116 0 0 0 0 0 0 4.85798099512757 0 0 0 0 0 0 0 0 0 …	0	5.75488750216347	2	0	0	0	1	0	1	2	2.58496250072116	3.4594316186373	0	2	1.58496250072116	2.32192809488736	0	0	1	0	0	0	0	4.64385618977472	1	2.58496250072116	0	0	0	1	0	0	0	0	0	0	1	3.32192809488736	1	2.32192809488736	2.8073549220576	0	0	0	6.7279204545632	0	0	0	1
Bacteria; WPS-2; NA; NA; NA 0 0 0 0 0 0 0 0 0 0 0 0 0 0 0 0 0 0 0 0 0 0 0 0 0 0 0 0 0 0 0 0 0 0 0 0 0 0 0 0 0 0 0 0 0 0 0 0 0 0 0 0 0 0 0 0 0 0 0 0 0 0 0 0 0 0 0 0 0 0 0 0 0 0 0 0 0 0 0 0 0 0 0 0 0 0 0 0 0 0 0 0 0 0 0 0 0 0 0 0 0 0 0 0 0 0 0 0 0 0 0 0 0 0 0 0 0 0 0 0 0 0 0 0 0 0 0 0 0 0 0 0 0 0 0 0 0 0 0 2.32192809488736 0 0 0 0 0 0 0 0 0 0 0 2 0 0 0 0 0 0 0 0 0 0 0 0 0 0 0 0 0 0 0 0 0 0 0 0 0 0 …	0	0	0	0	0	0	0	0	0	0	0	0	0	0	0	0	0	0	0	0	0	0	0	0	0	0	0	0	0	0	0	0	0	0	0	0	0	0	0	0	0	0	0	0	0	0	0	0	0
[truncated: 185 more columns]
