# Supplementary material for: A prevalent and culturable microbiota links ecological balance to clinical stability of the human lung after transplantation
Source: Nat Commun. 2021 Apr 9;12:2126. doi: 10.1038/s41467-021-22344-4 (PMC8035266; doi:10.1038/s41467-021-22344-4)
Supplement: Supplementary file 9 — Supplementary Data 6 [file 41467_2021_22344_MOESM9_ESM.zip › Supplementary_Data_6/output/primary_dataset.txt_filtered.txt_lvl5_rar.txt]

	BAL158	BAMA170	BAMA184	BAL215	BAMA261	BAMA344	BEAL107	BAL.160	BEAL37	BEAL40	BEAL51	BEAL86	BAL.143	BOLI28	BOLI48	CESI29	BAL.33	CHLU270	CHLU280	CHLU296	CHLU351	CHMA236	CHMA246	CHMA267	CHMA289	CHMA329	CHMA403	BAL104	COAN218	DECH179	DECH283	DECH83	BAL103	DELU254	DELU263	DELU272	DELU303	DELU324	DELU340	DELU369	DELU415	DEPA210	DEPA220	DEPA241	DEPA308	DEPA377	BAL185	DERI286	DERI78
Bacteria; Acidobacteria; Acidobacteriia; Acidobacteriales; Acidobacteriaceae(Subgroup1) 0 0 0 0 0 0 0 0 0 0 0 0 0 0 0 0 0 0 0 0 0 0 0 0 0 0 0 0 0 0 0 0 0 0 0 0 0 0 0 0 0 0 0 0 0 0 0 0 0 0 0 0 0 0 0 0 0 0 0 0 0 0 0 0 0 0 0 0 0 0 0 0 0 0 0 0 0 0 0 0 0 0 0 0 0 0 0 0 0 0 0 0 0 0 0 0 0 0 0 0 0 0 0 0 0 0 0 0 0 0 0 0 0 0 0 0 0 0 0 0 0 0 0 0 0 0 0 0 0 0 0 0 0 0 0 0 0 0 0 0 0 0 0 0 0 0 0 0 0 0 0 0 0 0 0 0…	0	0	0	0	0	0	0	0	0	0	0	0	0	0	0	0	0	0	0	0	0	0	0	0	0	0	0	0	0	0	0	0	0	0	0	0	0	0	0	0	0	0	0	0	0	0	0	0	0
Bacteria; Acidobacteria; Acidobacteriia; Solibacterales; Solibacteraceae(Subgroup3) 0 0 0 0 0 0 0 0 0 0 0 0 0 0 0 0 0 26 0 6 110 0 1 0 27 0 0 0 0 0 1 0 0 0 1 0 0 0 0 0 0 0 0 0 0 0 0 0 0 0 0 0 0 0 0 0 0 0 11 0 0 0 0 0 19 0 0 0 186 0 0 0 0 15 0 0 0 0 0 0 39 0 0 0 0 0 0 0 0 10 0 0 62 0 0 11 0 47 0 0 0 0 17 0 0 0 0 0 0 0 0 0 10 0 0 0 0 0 4 0 0 4 0 0 0 0 3 29 0 0 0 0 21 0 190 2 0 0 0 0 0 0 0 0 0 10 1 …	0	0	0	0	0	0	0	0	0	0	0	0	0	0	0	0	0	0	0	0	0	0	0	0	0	0	0	0	0	0	0	0	0	0	0	0	0	0	0	0	0	0	0	0	0	0	0	0	0
Bacteria; Acidobacteria; Blastocatellia(Subgroup4); 45597; NA 0 0 0 0 0 0 0 0 0 0 0 0 0 0 0 0 0 39 0 0 0 0 0 0 0 0 0 0 0 0 0 0 0 0 0 0 75 0 0 0 0 0 0 100 15 0 0 2 0 0 0 0 0 137 0 0 0 0 7 0 0 0 0 0 0 0 0 0 0 0 0 0 0 0 0 0 0 0 0 0 0 0 0 0 0 0 0 0 0 0 0 0 0 0 0 50 0 14 0 0 0 0 0 0 1 0 0 0 0 1 0 0 0 0 0 0 0 0 3 0 0 0 30 1 0 0 0 0 0 0 0 0 0 0 0 0 0 0 0 0 0 0 0 0 2 28 0 0 0 0 0 0 0 0 0 0 0 0 0 0 0 0 0 …	0	0	0	0	0	0	0	0	0	0	0	0	0	0	0	0	0	0	0	39	0	0	0	0	37	1	5	0	0	0	0	0	0	0	0	0	0	0	6	0	0	0	4	0	0	0	0	0	0
Bacteria; Acidobacteria; Blastocatellia(Subgroup4); Chloracidobacteriales; Chloracidobacteriaceae 0 0 0 0 0 0 0 0 0 0 0 0 0 0 0 0 0 0 0 0 0 0 0 0 0 0 0 0 0 0 0 0 0 0 0 0 0 0 0 0 0 0 0 0 0 0 0 0 0 0 0 0 0 0 0 0 0 0 0 0 0 0 0 0 0 0 0 0 0 0 0 0 0 0 0 0 0 0 0 0 0 0 0 0 0 0 0 0 0 0 0 0 0 0 0 35 0 0 0 0 0 0 0 0 0 0 0 0 0 0 0 0 0 0 0 0 0 0 0 0 0 0 0 0 0 0 0 0 0 0 0 0 0 0 0 0 0 0 0 0 0 0 0 0 0 0 0 0 0 0 …	0	0	0	0	0	0	0	0	0	0	0	0	0	0	0	0	0	0	0	0	0	0	0	0	0	0	0	0	0	0	0	0	0	0	0	0	0	0	0	0	0	0	0	0	0	0	0	0	0
Bacteria; Acidobacteria; Blastocatellia(Subgroup4); Pyrinomonadales; Pyrinomonadaceae 0 0 0 0 0 0 0 0 0 0 43 0 0 0 0 0 0 0 0 0 0 0 0 0 0 0 2 0 0 0 0 0 0 0 0 0 0 0 0 0 0 0 0 0 0 0 0 0 0 0 0 0 0 0 0 0 0 0 0 0 0 0 0 0 0 0 0 0 0 0 0 0 0 0 0 0 0 0 0 0 1 0 0 0 0 0 0 0 0 0 0 0 0 0 0 0 0 0 0 0 0 0 0 0 0 0 2 0 0 5 0 0 0 0 0 0 0 0 10 0 0 0 50 0 0 0 0 0 0 0 0 0 0 0 68 16 0 0 0 0 0 0 0 0 0 0 0 0 0 0 0 0 0 0 …	0	0	0	0	1	0	0	0	0	0	0	0	0	0	0	0	0	95	0	170	0	1	0	2	13	0	0	0	0	0	12	0	0	1	11	13	0	0	0	5	0	2	0	58	3	0	0	98	0
Bacteria; Acidobacteria; Holophagae; Subgroup7; NA 0 0 0 0 0 0 0 0 0 0 0 0 0 0 0 0 0 0 0 0 56 0 0 5 0 0 0 0 0 0 0 0 0 0 0 0 0 0 0 0 0 0 0 0 0 0 0 0 0 0 0 0 0 0 0 0 0 0 0 0 0 0 0 0 0 0 0 0 0 0 0 0 0 0 0 0 0 0 0 0 0 0 0 0 0 0 0 0 0 0 0 0 0 0 0 0 0 0 0 0 0 0 0 0 0 0 0 0 0 0 0 27 0 0 0 0 0 0 0 0 0 0 0 0 0 0 0 0 0 0 0 0 0 0 0 0 0 0 0 0 0 0 0 0 0 0 0 0 0 0 0 0 0 0 0 0 0 0 0 0 0 0 0 0 0 0 0 0 0 0 0 0 0 …	0	0	0	0	0	0	0	0	0	0	0	0	0	0	0	0	0	0	0	0	0	0	0	0	0	0	0	0	0	0	0	0	0	0	0	0	0	0	0	0	0	0	0	0	0	0	0	0	0
Bacteria; Acidobacteria; Subgroup11; NA; NA 0 0 0 0 0 0 0 0 0 0 0 0 0 0 0 0 0 0 0 0 0 0 0 0 0 0 0 0 0 0 0 0 0 0 0 0 0 0 0 0 0 0 0 0 0 0 0 0 0 0 0 0 0 0 0 0 0 0 13 0 0 0 0 0 0 0 0 0 0 0 0 0 0 0 0 0 0 0 0 0 0 0 0 0 0 0 0 0 0 0 0 0 0 0 0 0 0 0 0 0 0 0 0 0 0 0 0 0 0 0 0 0 0 0 0 0 0 0 0 0 0 0 0 0 0 0 0 0 0 0 0 0 0 0 0 0 0 0 0 0 0 0 0 0 0 0 0 0 0 0 0 0 0 0 0 0 0 0 0 0 0 0 0 0 0 0 0 0 0 0 0 0 0 0 0 0 0 …	0	0	0	0	0	0	0	0	0	0	0	0	0	0	0	0	0	0	0	0	0	0	0	0	0	0	0	0	0	0	0	0	0	0	0	0	19	0	0	0	0	0	0	0	0	0	0	0	0
Bacteria; Acidobacteria; Subgroup22; NA; NA 0 0 0 0 0 0 0 0 0 0 0 0 0 0 0 0 0 0 0 0 0 0 0 0 0 0 12 0 0 0 0 0 0 0 0 0 0 0 0 0 0 0 0 0 0 0 0 0 0 0 0 0 0 0 0 0 0 0 0 0 0 0 0 0 0 0 0 0 0 0 0 0 6 0 0 0 0 0 0 0 0 0 0 0 0 0 0 0 0 2 0 0 0 0 0 0 0 0 0 0 0 0 0 0 0 0 0 0 0 0 0 0 0 0 0 0 0 0 0 0 0 0 0 0 0 0 0 0 0 0 0 0 0 0 0 0 0 0 0 0 0 0 0 0 0 0 0 0 0 0 0 0 0 0 0 0 0 0 0 0 0 0 0 0 0 0 0 0 0 0 0 0 0 0 0 0 0 …	0	0	0	0	0	0	0	0	0	0	0	0	0	0	0	0	0	0	0	0	0	0	0	0	0	0	0	0	0	0	0	0	0	0	0	0	0	0	0	0	0	0	0	0	0	0	0	0	0
Bacteria; Acidobacteria; Subgroup6; NA; NA 0 0 0 0 0 0 0 0 0 0 6 3 0 0 0 0 0 23 0 0 0 0 3 0 0 0 0 0 0 0 0 7 0 0 0 0 0 25 0 0 0 0 0 0 0 0 0 0 0 0 0 0 0 0 0 0 0 0 0 0 0 0 0 0 0 0 0 0 0 0 2 0 3 68 0 0 0 0 0 0 0 0 0 0 0 0 0 0 41 0 4 2 0 0 0 77 0 0 0 0 4 0 13 0 8 0 0 0 0 27 0 79 72 0 0 0 0 0 0 0 29 0 0 0 0 0 120 0 0 0 0 0 0 0 0 0 0 0 0 15 0 0 0 0 2 0 0 0 0 2 0 0 0 0 0 0 0 0 126 0 0 0 0 0 0 0 0 0 0 0 0…	0	0	0	0	0	0	0	0	0	0	0	0	0	0	0	0	0	0	0	0	0	0	0	0	0	0	0	0	0	0	0	0	0	0	0	0	0	0	0	0	0	0	0	0	0	0	0	0	0
Bacteria; Actinobacteria; Acidimicrobiia; IMCC26256; NA 0 0 0 0 0 0 0 0 0 0 0 0 0 0 0 0 0 0 0 44 0 0 0 0 0 0 0 0 0 0 5 0 0 0 0 0 0 12 1 0 0 3 0 0 0 0 0 0 0 0 0 0 0 0 0 0 0 0 0 0 0 0 0 0 0 0 0 0 0 0 0 0 9 0 0 0 0 0 0 0 0 0 0 0 0 14 0 0 0 0 0 0 0 0 0 0 0 118 0 0 0 0 111 73 0 0 0 0 0 60 0 0 0 0 0 0 0 0 0 0 0 0 0 8 0 40 4 8 0 0 0 0 0 0 0 0 0 0 0 0 0 0 0 0 0 9 0 0 0 0 0 0 0 0 0 0 0 0 0 0 0 0 0 0 0 0 0…	0	0	0	0	0	0	0	0	0	0	0	0	0	0	0	0	0	0	0	0	0	0	0	0	0	0	9	0	0	0	0	0	0	0	0	0	0	0	5	0	0	0	0	0	0	0	0	0	0
Bacteria; Actinobacteria; Acidimicrobiia; Microtrichales; Ilumatobacteraceae 0 0 0 0 0 0 0 0 0 0 0 0 0 0 0 0 0 0 32 11 59 0 0 0 0 4 0 0 0 0 2 0 0 2 0 3 0 0 0 0 0 5 0 0 0 0 0 0 0 0 0 2 0 0 0 0 0 0 0 0 0 0 0 0 0 0 0 0 37 0 0 0 0 23 74 0 0 0 0 0 4 0 0 0 36 0 0 0 0 97 0 0 0 0 0 0 0 24 0 0 0 0 142 0 0 0 1 0 0 0 0 0 11 0 0 0 0 0 2 12 0 0 0 0 57 0 1 0 0 0 0 258 47 1 0 9 0 0 0 0 0 0 0 0 0 0 0 10 44 77 0 …	0	0	0	0	0	0	0	0	0	0	0	0	0	0	0	0	0	0	37	0	24	0	0	0	0	0	0	0	0	0	0	0	0	0	0	0	0	0	6	0	3	0	4	0	0	0	0	0	0
Bacteria; Actinobacteria; Acidimicrobiia; Microtrichales; NA 0 0 0 0 0 0 0 0 0 0 0 0 0 0 0 0 0 0 0 0 0 0 0 0 0 0 0 0 0 0 0 0 0 0 0 0 0 0 3 0 0 0 0 0 0 0 0 0 0 0 0 0 0 0 0 0 0 0 0 0 0 0 0 0 0 0 0 0 0 0 0 0 0 0 0 0 0 0 0 0 0 0 0 0 33 0 0 0 0 0 0 0 77 0 0 0 0 0 0 0 0 0 0 0 0 0 0 0 0 0 0 0 0 0 0 0 0 0 0 0 0 0 0 0 0 0 0 0 0 0 0 0 0 0 0 0 0 0 0 0 0 0 0 0 0 0 0 0 0 63 0 0 5 0 0 0 0 0 0 0 0 0 0 0 0 0 0 0…	0	0	0	0	0	0	0	0	0	0	0	0	0	0	0	0	0	0	11	0	0	2	0	7	0	0	0	0	0	0	0	0	0	0	0	0	0	0	0	0	0	0	0	0	0	0	0	0	0
Bacteria; Actinobacteria; Acidimicrobiia; NA; NA 0 0 0 0 0 0 0 0 0 0 0 0 0 0 0 0 0 0 0 0 17 0 0 0 0 0 2 0 0 0 0 0 0 6 0 10 0 1 0 0 0 0 0 0 0 0 0 0 0 0 0 0 0 0 0 0 0 0 0 0 0 1 0 0 0 0 0 0 0 0 0 0 0 0 0 0 0 0 0 0 0 0 0 0 0 0 0 0 0 0 0 0 0 0 0 0 0 0 0 0 0 0 0 0 0 0 0 0 0 28 0 0 0 0 0 0 0 0 8 35 0 0 0 0 0 0 6 94 0 0 0 0 0 0 67 0 37 0 0 0 0 0 0 0 0 0 0 0 0 0 0 0 0 0 0 0 0 0 0 0 0 0 0 0 0 0 0 0 0 0 0 0…	0	0	0	0	0	0	0	0	0	0	0	0	0	0	0	0	0	0	0	0	0	0	0	0	0	0	0	0	0	0	0	0	0	0	0	0	0	0	0	0	0	0	0	0	0	0	0	0	0
Bacteria; Actinobacteria; Actinobacteria; Actinomycetales; Actinomycetaceae 443 1 3 1 57 0 272 337 271 343 537 558 80 65 189 1 1 1 1 6 37 312 31 454 154 505 33 0 730 169 778 89 140 617 310 40 1 353 120 383 197 286 1 14 0 0 109 129 478 62 1200 0 319 0 2 0 1063 118 155 70 27 224 242 698 1622 67 1 67 0 343 386 114 220 10 0 626 171 120 1 141 115 3135 27 38 0 18 172 153 0 0 191 0 0 306 0 1 141 0 0 73 …	1	80	281	31	9	0	0	1	0	1	0	1	0	0	25	0	0	0	0	0	8	0	6	1	64	0	1	0	0	13	78	0	379	0	8	0	0	4	7	2	4	0	47	1	46	0	0	0	0
Bacteria; Actinobacteria; Actinobacteria; Corynebacteriales; Corynebacteriaceae 0 0 896 0 4 0 23 10 0 0 0 261 2 4 1 3279 3059 1 8 0 14 3 23 108 81 18 26 19 0 19 2 393 3 0 1 9 22 0 14 5 5 2 0 88 0 0 0 1 3 11 1 60 0 0 56 1 0 1 1 0 0 1 0 1 665 33 0 11 39 0 58 3095 0 246 0 4 3 293 2 10 0 9 0 0 20 1776 35 0 6 0 1 1 442 6 1932 2 8 82 0 0 1 0 320 66 82 2 4 18 67 48 10338 89 173 0 1 10 0 8 7 360 236 1 0 …	0	0	0	0	0	0	0	0	0	0	0	0	0	0	0	0	0	0	0	0	0	0	0	0	0	0	0	0	0	0	0	0	0	0	0	0	0	0	0	0	0	0	0	0	0	0	0	0	0
Bacteria; Actinobacteria; Actinobacteria; Corynebacteriales; Mycobacteriaceae 0 0 0 0 0 0 0 0 0 25 0 0 0 0 0 0 0 0 0 0 0 0 0 0 0 0 0 0 0 0 0 19 0 0 0 0 0 0 0 0 0 0 0 0 0 0 0 0 0 0 0 0 0 0 0 0 0 0 0 0 0 0 0 0 0 0 0 0 0 0 0 0 0 0 0 0 0 0 0 0 0 0 0 0 0 0 0 0 0 0 0 0 0 0 0 0 0 0 0 0 0 0 0 0 0 0 0 0 0 33 0 0 0 0 0 0 0 0 0 0 0 0 0 0 0 0 0 124 0 0 0 0 0 0 0 0 0 0 0 0 0 0 0 0 0 0 0 0 0 0 0 3 0 2 0 0 0 0 …	0	0	0	0	0	1	0	0	0	0	0	0	0	0	0	0	0	0	0	9	0	0	0	0	0	0	8	0	0	0	0	0	0	0	0	0	0	36	67	0	0	1	0	0	0	0	0	0	0
Bacteria; Actinobacteria; Actinobacteria; Frankiales; Cryptosporangiaceae 0 0 0 0 0 0 0 0 0 0 0 0 0 0 0 0 0 0 2 0 0 0 0 0 0 0 0 0 3 0 0 0 0 0 0 0 0 0 0 0 0 0 0 0 0 0 0 0 0 0 0 0 0 0 0 0 0 0 0 0 0 0 0 0 0 0 0 0 0 0 24 0 0 0 0 0 0 0 0 0 0 0 0 0 0 0 0 2 0 0 0 0 44 0 0 0 0 0 0 0 0 0 0 0 0 0 0 0 0 0 0 0 20 0 0 0 0 0 0 79 0 0 0 0 0 0 0 0 0 0 0 0 0 0 0 0 0 0 0 0 0 0 0 0 0 0 0 0 327 0 0 0 0 0 0 0 0 0 0 0…	0	0	0	0	0	0	0	0	0	0	0	0	0	0	0	0	0	0	0	0	0	0	0	0	0	0	0	0	0	0	0	8	0	0	0	0	0	0	0	0	0	0	0	0	0	0	0	0	0
Bacteria; Actinobacteria; Actinobacteria; Frankiales; Geodermatophilaceae 0 0 0 0 0 0 0 0 0 0 0 0 0 0 0 0 0 0 0 0 0 0 0 0 0 0 0 0 1 0 0 0 0 0 0 0 0 0 0 0 0 0 1 0 0 0 0 0 0 0 0 0 0 0 0 0 0 0 0 0 0 0 0 0 0 0 0 0 0 0 0 60 0 0 0 0 0 0 0 0 0 0 0 0 0 0 0 0 0 0 0 0 0 0 0 0 0 0 0 0 0 0 144 0 0 0 0 0 3 8 0 0 0 0 0 0 0 0 0 0 0 0 0 0 0 0 0 0 0 0 0 0 0 0 0 0 0 0 0 0 0 0 0 0 0 0 0 0 0 0 0 0 0 0 0 0 0 0 0 0 0 …	0	0	0	0	0	0	0	0	0	0	0	0	0	0	0	0	0	0	55	0	87	0	0	0	0	0	1	0	0	0	0	0	0	0	0	0	0	0	0	0	0	0	0	0	0	0	0	0	0
Bacteria; Actinobacteria; Actinobacteria; Frankiales; Nakamurellaceae 0 0 0 0 0 0 0 0 0 0 0 0 0 0 0 0 0 0 0 0 0 0 0 0 0 0 0 0 0 0 0 0 0 0 0 0 0 0 0 0 0 0 0 0 0 0 0 0 0 0 0 0 0 0 0 0 0 0 0 0 0 0 0 0 0 0 0 0 0 0 0 0 0 0 0 0 0 0 0 0 0 0 0 0 0 0 0 0 0 0 0 0 0 0 0 0 0 0 0 0 0 0 0 0 0 0 0 0 0 0 0 0 0 0 0 0 0 0 0 0 0 0 0 0 0 0 0 0 0 0 0 0 0 0 0 0 0 0 0 0 0 0 0 0 0 0 0 0 0 0 0 0 0 0 0 0 0 0 0 0 0 0 0 0 4…	0	0	0	1	3	0	0	0	0	0	0	0	0	0	0	0	0	337	210	554	86	17	44	32	183	1	47	0	28	0	39	0	0	229	111	335	622	3	6	50	0	58	41	634	397	0	0	272	0
Bacteria; Actinobacteria; Actinobacteria; Frankiales; uncultured 0 0 0 0 0 0 0 0 0 1 0 0 0 0 0 0 0 0 0 0 0 0 0 0 0 0 0 0 0 0 0 0 0 0 0 0 0 0 0 0 0 0 0 0 0 0 0 0 0 0 0 0 0 0 0 0 0 0 1 0 0 0 0 0 0 0 0 0 0 0 0 0 0 0 0 0 0 0 0 0 0 0 0 0 21 0 0 0 0 0 0 0 0 0 0 0 0 0 0 0 0 0 0 0 0 0 0 0 0 0 0 0 0 0 0 0 0 0 0 0 0 0 0 0 0 0 0 0 0 0 0 0 0 0 0 0 0 0 0 0 0 0 0 0 0 0 0 0 0 0 8 0 0 0 0 0 0 0 0 0 0 0 0 0 0 0 0…	0	0	0	0	0	0	0	0	0	0	0	0	0	0	0	0	0	0	0	0	0	0	0	0	0	0	0	0	0	0	0	0	0	0	0	0	0	0	0	0	0	0	0	0	0	0	0	0	0
Bacteria; Actinobacteria; Actinobacteria; Micrococcales; Beutenbergiaceae 0 0 0 0 0 0 0 0 0 0 0 0 0 0 0 0 0 0 0 0 0 0 0 0 0 0 0 0 0 0 0 0 0 0 0 0 0 0 0 0 1 0 0 0 0 0 0 0 0 0 0 0 0 0 0 0 0 0 0 0 0 0 0 0 0 0 0 0 0 0 0 0 0 0 0 0 0 0 0 0 0 0 0 0 0 0 0 0 0 116 0 0 0 0 0 0 0 0 0 0 0 0 0 0 0 0 0 0 0 16 0 0 0 0 0 0 0 0 0 0 0 0 0 0 0 0 0 0 0 0 0 0 0 0 0 0 0 0 0 0 0 0 0 0 0 0 0 0 0 0 0 0 0 0 0 0 0 0 0 0 0 …	0	0	0	0	0	0	0	0	0	0	0	0	0	0	0	0	0	0	0	0	0	0	0	0	3	0	0	0	0	0	0	0	0	0	0	0	0	0	0	0	0	0	0	0	0	0	0	0	0
Bacteria; Actinobacteria; Actinobacteria; Micrococcales; Brevibacteriaceae 0 0 0 0 0 0 0 0 0 0 0 0 0 0 0 0 0 0 0 0 0 0 0 0 0 0 0 0 0 0 0 1 0 0 0 0 0 0 1 0 0 0 0 0 0 0 0 0 0 0 0 0 0 0 0 0 0 0 0 0 0 0 76 0 0 0 0 0 0 0 0 8 0 0 0 0 0 0 0 0 0 0 0 0 0 960 0 0 0 0 0 0 29 0 270 0 0 0 0 0 0 0 0 0 0 0 0 0 5 106 0 0 0 0 0 2 0 0 0 0 0 0 62 0 0 0 0 0 0 0 0 0 0 0 0 0 0 0 0 0 0 2 3 0 0 0 0 0 0 18 0 0 0 0 0 0 0 …	0	0	0	0	0	0	0	0	0	0	0	0	0	0	0	0	0	0	0	0	0	0	0	0	0	0	0	0	0	0	0	0	0	0	0	0	0	0	0	0	0	0	0	0	0	0	0	0	0
Bacteria; Actinobacteria; Actinobacteria; Micrococcales; Demequinaceae 0 0 0 0 0 0 0 0 0 0 0 0 0 0 0 0 0 0 0 0 0 0 0 0 0 0 0 0 0 0 0 0 0 0 0 0 0 0 0 0 0 0 0 0 0 0 0 71 0 0 0 0 0 0 0 0 0 0 0 0 0 0 0 0 0 0 0 0 0 0 0 0 0 0 0 0 0 0 0 0 0 0 0 0 0 0 0 0 0 0 0 0 0 0 0 0 0 0 0 0 0 0 0 0 0 0 0 0 0 0 0 0 0 0 0 0 0 0 0 0 0 0 0 0 0 0 0 0 0 0 0 0 0 0 0 0 0 0 0 0 0 0 0 0 0 0 0 0 0 0 0 0 0 0 0 0 0 0 0 0 0 0 0 0…	0	0	0	0	0	0	0	0	0	0	0	0	0	0	0	0	0	0	0	0	0	0	0	0	0	0	0	0	0	0	0	0	0	0	0	0	0	0	0	0	0	0	0	0	0	0	0	0	0
Bacteria; Actinobacteria; Actinobacteria; Micrococcales; Dermacoccaceae 0 0 0 0 0 0 0 0 0 0 0 0 0 0 0 0 0 0 0 0 0 0 0 0 0 0 0 0 0 0 0 0 0 0 0 0 0 0 0 0 0 0 0 0 0 0 0 0 0 0 0 0 0 0 0 0 0 0 0 0 0 0 13 0 0 0 0 0 0 0 0 0 0 0 0 0 0 0 0 0 0 0 0 0 0 0 0 0 0 0 0 0 0 0 0 0 0 0 0 0 0 0 0 0 0 0 0 0 0 0 0 0 0 0 0 0 0 0 0 0 0 0 0 0 0 0 0 0 0 0 0 0 0 0 0 0 0 0 0 0 0 0 0 0 0 0 0 0 0 0 0 0 0 0 0 0 0 0 0 0 0 0 0 …	0	0	0	0	0	0	0	0	0	0	0	0	0	0	0	0	0	0	0	0	0	0	0	0	0	0	0	0	0	0	0	0	0	0	0	0	0	0	0	0	0	0	0	0	0	0	0	0	0
Bacteria; Actinobacteria; Actinobacteria; Micrococcales; Jonesiaceae 0 0 0 0 0 0 0 0 0 0 0 0 0 0 0 0 0 0 0 0 0 0 0 0 0 0 0 0 0 0 0 0 0 0 0 0 0 0 0 0 0 0 0 0 0 0 0 0 0 0 0 0 0 0 0 0 0 0 0 0 0 0 0 0 0 0 0 0 0 0 0 0 0 0 0 0 0 0 0 0 0 0 0 0 0 0 0 0 0 0 0 0 0 0 0 0 0 0 0 0 0 0 0 0 0 0 0 0 0 0 0 0 0 0 0 0 0 0 0 0 0 0 0 0 0 0 0 0 0 0 0 0 0 0 0 0 0 0 0 0 0 0 0 0 0 0 0 0 0 0 0 0 0 0 0 0 0 0 0 0 0 0 0 0 0 …	0	0	0	2	12	1	1	0	0	0	0	0	0	0	1	0	0	743	289	946	173	28	87	72	578	13	18	1	80	3	183	0	0	249	272	232	1114	64	60	125	1	86	59	912	1199	2	0	382	0
Bacteria; Actinobacteria; Actinobacteria; Micrococcales; Micrococcaceae 33 0 53 7 288 0 0 102 0 0 1 85 28 1 19 1 2 43 51 51 63 5851 499 651 224 486 189 1 53 82 111 62 46 213 369 209 0 162 515 442 428 108 9 1 99 0 64 2 54 39 29 1 4 0 72 0 3 64 130 7 5 47 0 1 1 87 145 14 194 1 32 227 1 147 6 8 10 194 0 3 162 168 24 1 621 49 1083 1530 0 55 35 181 742 6 154 0 114 87 1 9 15 27 17 0 67 2 168 22 0 151 0…	0	0	0	0	0	0	0	0	0	0	0	0	0	0	0	0	0	0	0	0	0	0	0	0	0	1	0	0	0	0	0	0	0	0	0	0	0	0	0	17	10	0	0	0	0	0	0	0	0
Bacteria; Actinobacteria; Actinobacteria; Micrococcales; Promicromonosporaceae 0 0 0 0 0 0 0 0 0 0 0 0 0 0 0 0 0 0 0 0 0 0 0 0 0 0 0 0 0 0 0 0 0 0 0 0 0 0 0 0 0 0 0 0 0 0 0 0 0 0 0 0 0 0 0 0 0 0 0 0 0 1 0 0 0 0 0 0 0 0 0 0 0 0 0 0 0 0 0 0 0 0 0 0 0 0 0 0 0 0 0 0 0 0 0 0 0 0 0 0 0 0 0 0 0 0 0 0 0 0 0 0 0 0 0 0 0 0 0 0 0 0 0 0 0 0 0 0 0 0 0 0 0 0 0 0 0 0 0 0 0 0 0 0 0 0 0 0 0 0 0 0 0 0 0 0 0 0 0 0 …	0	0	0	0	0	0	0	0	0	0	0	0	0	0	0	0	0	0	0	0	0	0	0	0	0	0	0	0	0	0	0	0	0	0	0	0	0	0	0	0	0	0	0	0	0	0	0	0	0
Bacteria; Actinobacteria; Actinobacteria; Micromonosporales; Micromonosporaceae 0 0 0 0 0 0 0 0 0 0 0 0 0 0 0 0 0 0 0 0 0 0 0 0 1 0 0 0 0 0 0 0 0 0 0 0 0 0 0 0 2 0 0 0 0 0 0 0 0 0 0 0 0 0 43 0 0 0 0 0 0 0 0 0 0 0 0 0 0 0 0 0 0 0 0 0 0 0 0 0 0 0 0 0 0 0 0 0 0 0 0 0 0 0 0 0 0 0 0 0 0 0 0 0 0 0 0 0 0 0 0 0 0 0 0 0 0 0 0 0 78 0 0 0 0 0 140 148 0 0 0 0 0 0 0 0 0 0 0 0 0 0 0 0 0 0 0 0 439 0 0 0 0 0 0 0…	0	0	21	0	0	0	0	0	0	0	0	0	0	0	0	0	0	0	9	0	23	0	0	0	0	0	3	0	0	0	0	0	21	1	0	0	0	0	0	0	0	0	4	0	0	0	0	0	0
Bacteria; Actinobacteria; Actinobacteria; PeM15; NA 0 0 0 0 0 0 0 0 0 0 0 0 0 0 0 0 0 0 0 0 0 0 7 0 0 0 0 0 0 0 4 0 0 49 2 0 0 0 3 5 2 4 0 0 0 0 0 70 0 0 0 55 0 0 55 0 0 0 0 0 0 0 0 0 0 0 19 0 0 0 41 0 0 0 35 0 0 0 0 0 0 0 0 0 0 0 0 0 60 0 0 0 47 0 0 0 0 0 0 0 0 40 0 0 0 0 1 5 0 22 0 31 82 0 0 0 0 0 0 0 9 2 42 7 18 0 0 0 0 9 0 1 12 0 60 0 0 0 0 0 0 0 0 0 0 80 0 10 0 124 0 0 0 1 0 1 0 0 0 0 0 0 0 …	0	0	0	0	0	0	0	0	0	0	0	0	0	0	0	0	0	0	0	0	0	0	0	0	0	0	0	0	0	0	0	0	0	0	0	0	0	0	4	0	0	0	0	0	0	0	0	0	0
Bacteria; Actinobacteria; Actinobacteria; Propionibacteriales; Propionibacteriaceae 1 0 0 2 0 0 0 0 0 0 0 4 1 0 0 0 0 29 0 0 0 7 24 114 0 47 23 0 0 0 0 335 25 0 0 0 0 0 52 0 8 0 0 6 0 0 0 0 0 13 0 0 27 0 0 11 0 0 0 14 10 3 120 0 0 11 300 0 0 0 0 0 2 0 0 0 0 33 0 0 2 0 0 0 0 8 0 0 0 0 0 0 0 11 0 0 0 8 0 5 0 0 0 0 0 0 0 0 20 118 0 0 29 10 0 0 74 0 14 0 0 2 0 3 0 0 0 87 0 0 86 438 0 5 0 0 47 8 5 78 …	0	0	0	0	0	0	0	0	0	0	0	0	0	0	0	0	0	0	0	0	0	0	0	0	0	0	0	0	0	0	0	0	0	0	0	0	0	0	0	0	0	0	0	0	0	0	0	0	0
Bacteria; Actinobacteria; Actinobacteria; Streptomycetales; Streptomycetaceae 0 0 0 0 0 0 0 0 0 0 0 0 0 0 0 0 0 0 0 0 0 0 0 0 0 0 0 0 0 0 0 0 0 0 0 0 0 0 0 0 0 0 0 0 0 0 0 0 0 0 0 0 0 0 0 0 0 0 0 0 0 0 0 0 0 0 0 0 0 0 0 0 0 0 0 0 0 0 0 0 0 0 0 0 0 0 0 0 0 0 0 0 0 0 0 0 0 0 0 0 0 0 0 0 0 0 0 0 0 9 0 0 0 0 0 0 0 0 0 0 0 0 0 0 0 0 0 0 0 0 0 0 0 0 0 0 0 0 0 0 0 0 0 0 0 0 0 0 0 0 0 0 0 0 0 0 0 0 0 0 0…	0	0	0	0	0	0	0	0	0	0	0	0	0	0	0	0	0	0	0	0	0	0	0	0	0	0	0	0	0	0	0	0	0	0	0	0	0	0	0	0	0	0	0	0	0	0	0	0	0
Bacteria; Actinobacteria; Coriobacteriia; Coriobacteriales; Atopobiaceae 15 0 0 0 6 0 24 61 0 0 0 29 0 1 0 0 0 0 0 0 0 0 0 64 34 10 30 0 36 70 60 0 4 4 76 12 0 0 15 25 19 0 0 0 0 0 11 0 0 32 26 0 0 0 0 0 451 224 49 67 30 24 0 0 116 26 0 13 21 0 72 2 14 1 0 14 36 235 0 31 28 15 5 0 0 0 0 0 0 2 0 0 34 28 0 0 25 0 0 84 23 52 0 0 0 0 8 7 0 0 0 0 264 58 0 25 125 5 0 0 0 14 0 29 0 0 0 0 1 0 0 0 0 0 0 0…	0	0	0	0	0	0	0	0	0	0	0	0	0	0	0	0	0	0	0	0	15	0	0	1	0	0	0	0	0	0	0	0	0	0	0	0	0	0	0	0	0	0	0	0	0	0	0	0	0
Bacteria; Actinobacteria; Coriobacteriia; Coriobacteriales; CoriobacterialesIncertaeSedis 0 0 0 0 0 0 0 0 0 0 0 0 0 0 0 0 0 0 0 0 0 0 0 0 0 0 0 0 0 0 0 0 0 0 0 0 0 0 0 0 0 0 0 0 0 0 0 0 0 0 0 0 0 0 0 0 0 0 0 0 0 0 0 0 0 0 0 0 0 0 0 0 0 0 0 0 0 0 0 0 0 0 0 0 0 0 0 0 0 0 0 0 0 0 0 0 0 0 0 0 0 0 0 0 0 0 0 0 0 0 0 0 0 0 0 0 0 0 0 0 0 0 0 0 0 0 0 0 0 0 0 0 0 0 0 0 0 0 0 0 0 0 0 0 0 0 0 0 0 0 0 0 0 0 0…	0	0	0	0	0	0	0	0	0	0	0	1	0	0	0	0	0	0	0	0	0	0	0	1	0	0	0	0	0	0	6	0	0	0	0	0	0	0	0	2	0	0	0	10	0	0	0	0	0
Bacteria; Actinobacteria; Coriobacteriia; Coriobacteriales; NA 0 0 0 0 0 0 0 0 0 0 0 0 0 0 0 0 0 0 0 0 0 0 0 0 0 0 0 0 0 0 0 0 0 0 0 0 0 0 0 0 0 0 0 0 0 0 0 0 0 0 0 0 0 0 0 0 0 0 0 0 0 0 0 0 0 0 0 0 0 0 0 0 0 0 0 0 0 0 0 0 0 0 0 0 0 0 0 0 0 0 0 0 0 0 0 0 0 0 0 0 0 0 0 0 0 0 0 0 0 0 0 0 0 0 0 0 0 0 0 0 0 0 0 0 0 0 0 0 0 0 0 0 0 0 0 0 0 0 0 0 0 0 0 0 0 0 0 0 0 0 0 0 0 0 0 0 0 0 0 0 7 0 0 0 0 0 0 0 …	0	0	0	0	0	0	0	0	0	0	0	0	0	0	0	0	0	0	0	0	0	0	0	0	0	0	0	0	0	0	0	0	0	0	0	0	0	0	0	0	0	0	0	0	0	0	0	0	0
Bacteria; Actinobacteria; NA; NA; NA 0 0 0 0 0 0 0 0 0 0 0 0 0 0 0 0 0 0 0 48 0 0 0 0 0 0 0 0 0 0 0 0 0 0 0 0 0 2 0 0 0 0 0 0 0 0 0 0 0 0 0 0 0 0 0 0 0 0 0 0 0 0 0 0 0 0 0 0 0 0 0 0 0 0 0 0 0 0 0 0 0 0 0 0 0 0 0 0 0 0 0 0 0 0 0 0 0 0 0 0 0 0 0 0 0 0 0 0 0 0 0 0 0 0 0 0 0 0 0 0 0 0 0 0 0 0 0 0 0 78 0 0 0 0 0 0 0 0 0 0 0 0 0 14 0 0 0 0 0 0 0 0 0 0 0 0 0 0 0 25 0 0 0 0 0 0 0 0 0 0 0 0 0 0 0 0 0 0 0 …	0	0	0	0	0	0	0	0	0	0	0	0	0	0	0	0	0	0	0	0	70	0	0	0	0	0	0	0	0	0	0	0	0	0	0	0	0	0	0	0	0	0	0	0	0	0	0	0	0
Bacteria; Actinobacteria; Thermoleophilia; Gaiellales; NA 0 0 0 0 0 0 0 0 0 0 0 0 0 0 0 0 0 0 0 0 0 0 0 0 0 0 0 0 0 0 0 0 0 0 0 0 0 4 0 0 0 0 0 0 0 0 0 0 0 0 0 0 0 0 0 0 0 0 0 0 0 0 0 0 0 0 0 0 0 0 0 0 0 0 0 0 0 0 0 0 0 0 0 0 0 0 0 0 0 0 0 0 0 0 0 0 0 0 0 0 0 0 0 0 0 0 0 0 0 0 0 0 0 0 0 0 0 0 0 0 0 0 0 0 0 0 0 0 0 0 0 0 0 0 0 0 0 0 0 0 0 0 0 0 0 0 0 0 0 0 0 0 0 0 0 0 0 0 0 0 0 0 0 0 0 0 0 0 0 0 0…	0	0	0	0	0	0	0	0	147	0	0	0	0	0	0	0	0	9	0	0	0	0	0	0	0	0	0	0	0	0	0	0	0	0	0	0	0	0	0	0	0	0	0	0	0	0	0	0	0
Bacteria; Actinobacteria; Thermoleophilia; NA; NA 0 0 0 0 0 0 0 0 0 0 0 0 0 0 0 0 0 0 0 0 0 0 0 0 0 0 0 0 0 0 0 0 0 0 0 0 0 0 0 0 0 0 0 0 0 0 0 0 0 0 0 0 0 0 0 0 0 0 0 0 0 0 0 0 0 0 0 0 0 0 0 0 0 0 0 0 0 0 0 0 0 0 0 0 0 0 0 0 0 0 0 65 106 0 1 0 0 0 0 0 0 59 0 0 0 0 0 0 0 0 0 0 0 0 0 0 0 0 0 0 0 0 0 1 0 0 0 0 0 0 0 0 0 0 0 0 0 0 0 0 0 0 0 0 0 0 0 0 0 0 0 0 0 0 0 0 0 0 0 0 0 0 0 0 0 0 0 0 0 0 0 0 0…	0	0	0	0	0	0	0	0	0	0	0	0	0	0	0	0	0	0	0	0	0	0	0	0	0	2	0	0	0	0	0	0	0	0	0	0	0	0	0	0	0	0	0	0	0	0	0	0	0
Bacteria; Actinobacteria; Thermoleophilia; Solirubrobacterales; NA 0 0 0 0 0 0 0 0 0 0 0 0 0 0 0 0 0 0 0 0 0 0 0 0 0 0 0 0 0 0 0 0 0 0 0 0 0 0 0 0 0 0 0 0 0 0 0 28 0 0 0 0 0 0 0 0 0 0 0 0 0 0 0 0 43 0 0 0 0 0 0 0 0 0 0 0 0 0 0 0 0 0 0 0 0 0 0 0 0 0 0 0 0 0 0 0 0 0 0 0 0 0 0 0 0 0 0 0 0 0 0 0 0 0 0 0 0 0 0 0 0 0 0 0 0 0 0 0 0 0 0 0 0 0 0 0 0 0 0 0 0 0 0 0 0 0 0 0 0 0 0 0 0 0 0 0 0 0 0 0 0 0 0 0 0 …	0	0	0	0	0	0	0	0	0	0	0	0	0	0	0	0	0	0	0	0	0	0	5	0	0	0	0	0	0	0	0	0	0	0	0	0	0	0	6	0	2	0	0	35	0	0	0	0	0
Bacteria; Armatimonadetes; Armatimonadia; Armatimonadales; Armatimonadaceae 1 0 0 0 0 0 0 0 0 0 0 0 0 0 0 0 0 0 0 0 0 0 0 0 0 0 0 0 0 0 0 0 0 0 0 0 0 0 0 0 0 0 0 0 0 0 0 0 0 0 0 0 0 0 0 0 0 0 0 0 0 4 0 0 0 0 0 0 0 0 0 0 0 0 0 0 0 0 0 0 0 0 0 0 0 0 0 16 0 0 0 0 0 0 0 0 0 0 0 0 0 0 0 0 0 0 0 0 0 0 0 0 0 0 0 0 0 0 0 0 0 0 0 0 0 0 0 0 0 0 0 0 0 0 0 0 17 0 0 0 0 0 0 0 0 0 0 0 0 0 0 0 0 0 0 0 0 0 0 0 0…	0	0	0	0	0	0	0	0	0	0	0	0	0	0	0	0	0	0	0	0	0	0	0	4	0	0	0	0	0	0	0	0	0	0	0	0	0	0	7	6	0	3	0	10	0	0	0	0	0
Bacteria; Armatimonadetes; Chthonomonadetes; Chthonomonadales; NA 0 0 0 0 0 0 0 0 0 0 0 0 0 0 0 0 0 0 0 0 0 0 0 0 0 0 0 0 0 0 2 0 0 0 0 0 0 0 0 0 0 0 0 0 0 0 0 0 0 0 0 0 0 0 0 0 0 0 10 0 0 0 0 0 0 0 0 0 0 0 0 0 0 26 0 0 0 0 0 0 0 0 0 0 0 0 0 0 0 0 0 0 0 0 0 0 0 0 0 0 0 0 0 0 0 0 0 0 0 0 0 0 0 0 0 0 0 0 0 0 0 0 0 0 0 0 0 0 0 0 0 0 0 0 0 0 0 0 0 0 0 0 0 0 0 0 0 0 0 0 0 0 0 0 0 0 0 0 0 0 0 0 0 0 0 0…	0	0	0	0	0	0	0	0	0	0	0	0	0	0	0	0	0	0	0	0	0	0	0	0	0	0	0	0	0	0	0	0	0	0	0	0	0	0	0	0	0	0	0	0	0	0	0	0	0
Bacteria; Bacteroidetes; Bacteroidia; Bacteroidales; Bacteroidaceae 1 0 0 0 0 0 0 6 0 0 0 0 5 0 1 0 6 20 0 0 0 0 0 0 0 0 0 0 0 0 0 0 7 0 0 0 0 0 0 31 7 0 0 0 48 0 0 0 1 0 0 0 0 0 0 0 0 0 0 9 0 1 1 0 0 7 2 8 37 0 17 0 2 320 0 0 6 0 10 6 0 0 0 0 296 0 0 7 14 41 0 0 0 0 70 0 0 0 0 0 0 61 23 1 0 0 0 0 3746 150 4 0 49 32 0 0 0 0 66 39 0 0 0 0 0 0 0 7 0 217 2 0 39 0 0 0 1 0 0 54 0 0 1 0 0 17 0 0 450 0 …	0	0	0	0	0	0	0	0	0	0	0	0	0	0	0	0	0	0	0	0	0	0	0	0	0	0	0	0	0	0	0	0	0	0	0	0	0	0	0	0	0	0	0	0	0	0	0	0	0
Bacteria; Bacteroidetes; Bacteroidia; Bacteroidales; BacteroidetesvadinHA17 0 0 0 0 0 0 0 0 0 0 0 0 0 0 0 0 0 0 0 0 0 0 0 0 0 0 0 0 0 0 0 0 0 0 0 0 0 0 0 0 0 0 0 0 0 0 0 0 0 0 0 0 0 0 0 0 0 0 0 0 0 0 0 0 0 0 0 0 0 0 0 0 0 0 0 0 0 0 0 0 0 0 0 0 16 0 0 0 0 0 0 0 0 0 0 0 0 0 0 0 0 0 0 0 0 0 0 0 0 0 0 0 0 0 0 0 0 0 0 0 0 0 0 0 0 0 0 0 0 0 0 0 0 0 0 0 0 0 0 0 0 0 0 0 0 0 0 0 0 0 0 0 0 0 0 0 0 0 0 0 0 …	0	0	0	0	0	0	0	0	0	0	0	0	0	0	0	0	0	53	0	0	0	0	0	0	0	0	0	0	0	0	0	0	0	0	0	0	0	0	0	0	2	0	0	0	0	0	0	0	0
Bacteria; Bacteroidetes; Bacteroidia; Bacteroidales; Dysgonomonadaceae 0 0 0 0 0 0 0 0 0 0 1 0 0 0 0 0 0 0 0 65 0 0 0 0 0 0 0 0 0 0 0 0 0 5 0 5 0 0 3 0 5 0 0 0 0 0 0 0 0 0 0 0 0 0 0 0 0 0 0 0 0 0 0 0 0 0 0 0 0 0 0 0 0 0 0 0 0 0 0 0 0 0 0 0 0 8 0 0 0 0 0 0 0 0 0 0 0 28 0 0 0 0 0 0 151 0 0 0 0 1 0 0 0 0 0 0 0 0 0 0 0 0 0 5 0 0 0 0 0 10 0 0 0 0 0 0 0 0 0 72 0 0 0 6 0 0 0 0 49 0 0 0 0 0 0 0 0 0 0 0 0…	0	0	0	0	0	0	0	0	0	0	0	0	0	0	0	0	0	0	0	0	0	0	0	0	0	0	0	0	0	0	0	0	0	0	0	0	0	0	0	0	0	0	0	0	0	0	0	0	0
Bacteria; Bacteroidetes; Bacteroidia; Bacteroidales; Marinifilaceae 0 0 0 0 0 0 0 0 0 0 0 0 0 0 0 0 1 0 0 0 0 0 0 0 0 0 0 0 0 0 0 0 0 0 0 0 0 0 0 0 0 0 0 0 0 0 0 0 0 0 0 0 0 0 0 0 0 0 0 0 0 0 0 0 0 0 0 0 0 0 0 0 0 0 0 0 0 0 0 0 0 0 0 0 0 0 0 0 0 0 0 0 0 0 0 0 0 0 0 0 0 0 0 0 0 0 0 0 0 0 0 0 0 0 0 0 0 0 0 0 0 0 0 0 0 0 0 0 0 0 0 0 0 0 0 0 0 0 0 0 0 0 0 0 0 0 0 0 0 0 0 0 0 0 0 0 0 0 0 0 0 0 0 0 0 0…	0	0	0	0	0	2	0	0	0	0	0	0	0	0	0	0	0	0	0	121	0	1	9	4	8	1	0	0	0	0	0	0	1	19	21	29	65	0	0	8	0	3	6	0	12	1	0	0	0
Bacteria; Bacteroidetes; Bacteroidia; Bacteroidales; Muribaculaceae 0 0 169 0 0 0 0 0 0 0 0 0 0 0 0 0 0 0 3 0 0 0 0 0 0 0 0 0 0 0 0 16 0 20 0 0 0 0 0 0 0 0 3 0 0 0 0 0 0 0 0 60 0 0 2 0 0 0 0 0 0 0 0 0 0 0 1 0 0 0 0 0 0 124 0 0 1 0 1 3 0 0 0 0 74 0 0 0 0 51 0 0 0 0 0 0 0 0 0 0 0 0 0 0 0 2 0 0 0 0 4 0 0 0 0 1 0 0 36 0 0 0 0 0 30 1 0 0 0 59 0 0 0 0 0 0 0 0 0 58 0 0 0 0 0 136 0 0 0 90 0 0 0 1 0 0 0 2…	0	0	0	0	0	0	0	3	0	0	0	3	0	0	0	0	0	0	2	5	0	0	0	0	11	0	0	0	0	0	0	0	0	0	0	0	0	1	0	0	1	1	0	2	0	0	0	0	0
Bacteria; Bacteroidetes; Bacteroidia; Bacteroidales; Paludibacteraceae 1 0 0 0 0 0 0 0 25 0 30 7 0 0 0 0 0 2 15 2 0 0 0 2 3 0 0 0 3 0 0 0 0 43 20 13 20 10 0 2 4 5 9 72 0 0 0 18 0 0 0 31 1 40 0 0 0 0 0 0 0 0 0 0 0 0 0 0 0 0 0 6 0 51 0 0 0 0 0 0 34 9 0 45 23 0 0 0 2 0 5 3 0 0 1 41 0 41 0 0 0 0 8 67 6 4 0 1 0 6 0 0 0 0 0 0 0 0 0 0 57 5 13 9 68 0 0 0 0 32 0 19 55 0 0 0 1 1 2 0 1 1 0 0 0 18 0 1 0 0 1 …	1242	0	0	693	188	2	575	0	0	317	102	29	12	2507	1072	1	0	1	1	0	0	0	1	0	1	30	1	1	1200	6	1	0	674	133	224	28	0	618	0	0	1	8	133	0	0	1	116	8	623
Bacteria; Bacteroidetes; Bacteroidia; Bacteroidales; Prevotellaceae 3094 9349 2472 3425 4563 3 5027 6658 3684 6289 3214 4708 7210 248 3826 102 21 3 8 7 48 154 507 2317 2048 3061 5405 5243 2596 5247 3091 71 1965 3451 2585 72 186 988 3310 3457 3081 1 2213 2 524 3 4965 2137 3882 3658 2711 26 45 9 57 2 5468 6408 6200 5432 6013 1897 1093 159 2 3312 21 6787 2 3250 2679 1156 6655 706 936 3418 7516 5674 …	0	0	0	0	0	0	0	0	0	0	0	0	0	0	0	0	0	47	0	0	0	0	6	0	1	0	0	0	0	0	0	0	0	35	18	28	0	0	0	2	0	4	19	0	0	0	0	0	0
Bacteria; Bacteroidetes; Bacteroidia; Bacteroidales; Rikenellaceae 0 0 0 0 1 0 0 0 0 0 0 0 2 0 0 0 4 132 9 184 0 0 12 5 80 0 1 0 0 0 17 0 0 2 58 21 143 0 0 10 0 18 0 122 43 0 0 60 0 1 0 124 90 0 83 0 0 0 0 0 0 0 0 0 0 0 2 4 92 0 18 1 0 0 56 0 4 11 4 1 110 10 1 135 49 1 0 0 116 0 18 19 0 0 0 0 0 117 0 0 0 0 0 269 59 1 0 0 0 25 0 0 0 0 0 0 0 0 0 21 205 15 208 23 15 0 0 0 1 122 0 24 111 0 0 0 1 0 0 …	0	0	0	0	0	0	0	0	0	0	0	0	0	0	0	0	0	91	0	0	0	1	0	0	2	0	0	0	0	0	0	0	0	14	0	0	0	0	0	0	0	0	0	0	0	0	0	0	0
Bacteria; Bacteroidetes; Bacteroidia; Bacteroidales; Tannerellaceae 11 0 0 2 12 0 0 49 70 89 289 4 0 0 0 0 0 0 0 0 37 0 0 0 0 0 0 0 0 0 0 0 0 0 12 0 0 2 0 13 25 0 0 0 0 0 0 0 0 0 0 0 0 0 0 0 0 0 0 0 0 0 0 0 0 1 0 1 0 0 0 0 0 0 49 0 0 0 0 0 0 0 0 0 45 0 0 1 0 0 0 1 0 106 0 0 0 0 0 0 0 0 0 0 0 0 0 19 0 17 1 0 0 0 0 0 0 0 0 0 0 32 0 36 0 0 0 0 0 28 0 0 0 0 0 0 0 0 0 0 0 0 0 0 0 0 0 0 0 0 0 0 0 6 79 …	0	0	0	0	0	0	0	0	0	0	0	0	0	0	0	0	0	0	0	0	0	0	0	0	0	0	0	0	0	0	0	0	0	0	0	0	0	0	0	0	0	0	0	0	0	0	0	0	0
Bacteria; Bacteroidetes; Bacteroidia; BacteroidetesVC2.1Bac22; NA 0 0 0 0 0 0 0 0 0 0 0 0 0 0 0 0 0 0 0 0 0 0 0 0 0 0 0 0 0 0 0 0 0 0 0 0 0 0 0 0 0 0 0 0 0 0 0 0 0 0 0 0 0 0 0 0 0 0 0 0 0 0 0 0 0 0 0 0 0 0 1 0 0 0 12 0 0 0 0 0 0 0 0 0 0 0 0 0 0 0 0 0 0 0 0 0 0 0 0 0 0 0 0 0 0 0 0 0 0 0 0 0 0 0 0 0 0 0 0 0 0 0 0 0 0 0 1 0 0 0 0 0 2 0 0 0 0 0 0 0 0 0 0 0 0 0 0 0 0 0 0 0 0 0 0 0 0 0 0 0 0 0 0 0 0 0 …	0	0	0	0	0	0	0	0	0	0	0	0	0	0	0	0	0	33	0	0	0	0	0	0	0	0	0	0	6	0	0	0	0	0	0	0	19	0	0	0	0	4	6	16	20	0	0	0	0
Bacteria; Bacteroidetes; Bacteroidia; Chitinophagales; Chitinophagaceae 0 0 1 0 1 0 0 0 0 6 26 1 0 0 0 0 0 287 75 97 78 0 11 5 3 0 4 0 3 0 48 0 2 36 47 20 112 19 19 28 4 14 7 217 210 0 2 93 0 0 0 49 68 356 132 0 0 1 0 0 0 1 0 1 0 0 197 0 0 0 41 40 2 66 19 0 0 0 0 0 62 14 3 150 51 0 0 9 92 103 16 190 84 0 115 60 0 20 0 0 3 47 231 130 1 5 0 0 1 65 0 4 0 5 0 4 0 0 28 57 175 11 66 71 69 6 203 78 0 10…	0	0	0	0	0	0	0	0	0	0	0	0	0	0	0	0	0	0	0	0	0	0	0	2	0	0	8	0	0	0	0	0	0	0	1	3	0	0	0	0	0	0	0	8	0	0	0	0	0
Bacteria; Bacteroidetes; Bacteroidia; Chitinophagales; Saprospiraceae 0 0 2 0 0 0 0 0 0 0 0 0 0 0 0 0 0 154 4 7 15 0 2 0 93 2 2 0 0 0 2 0 0 4 0 14 8 3 2 0 0 0 1 59 0 0 0 25 0 0 0 98 0 1 54 0 0 0 0 0 0 1 0 0 0 0 8 0 0 13 0 0 6 132 0 0 0 0 0 0 33 0 0 49 67 0 0 19 142 385 1 0 129 0 81 0 0 23 0 0 4 60 95 38 0 0 0 3 0 6 0 140 0 0 0 0 0 0 27 47 31 11 65 9 33 0 320 0 0 73 0 0 8 0 77 12 0 0 0 123 0 0 0 5…	0	0	0	0	0	0	0	0	0	0	0	0	0	0	0	0	0	0	0	28	12	0	0	0	0	0	0	0	0	0	0	0	0	19	0	32	0	0	8	2	1	0	5	0	0	0	0	0	0
Bacteria; Bacteroidetes; Bacteroidia; Cytophagales; Amoebophilaceae 0 0 0 0 0 0 0 0 0 0 0 0 0 0 0 0 0 0 0 0 0 0 0 0 0 0 0 0 0 0 0 0 0 0 0 0 0 0 0 0 2 0 0 0 0 0 0 0 0 0 0 0 0 0 0 0 0 0 0 0 0 0 0 0 0 0 0 0 0 0 0 0 0 0 0 0 0 0 0 0 0 0 0 0 0 0 0 0 0 0 0 0 0 0 0 0 0 0 0 0 0 0 0 0 0 0 0 0 0 0 0 0 0 0 0 0 0 0 0 0 0 0 0 0 0 0 0 0 0 0 0 0 0 0 0 0 0 0 0 0 0 0 0 0 0 0 0 0 0 0 0 0 0 0 0 0 0 0 0 0 0 0 0 0 0 0…	0	0	0	0	0	0	0	0	0	0	0	0	0	0	0	0	0	0	0	0	5	0	0	0	0	0	0	0	0	0	0	0	0	0	0	0	0	0	0	0	0	0	0	0	0	0	0	0	0
Bacteria; Bacteroidetes; Bacteroidia; Cytophagales; Cytophagaceae 0 0 0 0 0 0 0 0 0 0 0 0 0 0 0 0 0 0 0 0 0 0 0 0 0 0 0 0 0 0 0 0 0 0 0 0 0 0 0 0 0 0 0 0 0 0 0 0 0 0 0 0 0 0 0 0 0 0 0 0 0 0 0 0 0 0 0 0 0 0 0 0 0 0 0 0 0 0 0 0 0 0 0 0 82 0 0 0 0 0 0 0 0 0 0 0 0 0 0 0 0 0 0 24 0 0 0 0 0 0 0 0 0 0 0 0 0 0 0 0 0 0 0 0 0 0 161 127 0 0 0 0 0 0 127 0 0 0 0 0 0 0 0 0 0 0 0 14 0 0 0 0 0 0 0 0 0 0 0 0 0 0 …	0	0	0	0	0	0	0	0	0	0	0	0	0	0	0	0	0	0	4	0	0	0	5	0	35	0	0	0	0	0	0	0	0	0	0	0	0	0	0	8	0	0	1	0	0	0	0	18	0
Bacteria; Bacteroidetes; Bacteroidia; Cytophagales; Microscillaceae 0 0 0 0 0 0 0 0 0 0 0 0 0 0 0 0 0 0 0 0 0 0 0 0 0 0 0 0 0 0 0 0 0 12 5 27 42 13 0 0 0 2 0 0 8 0 0 0 0 0 0 0 0 0 0 0 0 0 0 0 0 0 0 0 0 0 0 0 0 0 10 2 0 0 45 0 0 0 0 0 0 0 0 0 21 0 0 0 0 0 7 0 0 0 48 0 1 0 830 0 0 0 9 44 0 0 0 0 1 0 0 0 0 0 0 0 0 0 0 0 11 0 2 1 18 0 0 0 0 0 0 0 1 0 118 17 0 0 0 0 0 0 0 0 0 0 82 0 0 181 0 0 0 0 0 0 …	0	0	0	0	0	0	0	0	0	0	0	0	0	0	0	0	0	0	0	67	34	0	0	0	0	0	0	0	0	0	9	0	0	11	0	3	129	0	17	0	0	0	0	17	0	0	0	0	0
Bacteria; Bacteroidetes; Bacteroidia; Cytophagales; Spirosomaceae 0 0 0 0 4 0 0 0 0 0 0 0 0 0 0 0 0 352 179 634 54 4 39 28 322 0 2 0 27 0 96 0 0 161 168 164 579 4 8 79 3 49 38 682 390 0 0 127 0 0 7 563 490 657 188 0 3 0 1 0 1 4 0 0 1 0 1338 1 361 0 373 249 3 0 541 0 0 1 0 0 270 21 4 849 50 0 1 10 522 51 94 963 0 0 127 265 0 743 1 0 4 107 104 558 85 14 1 1 1 245 16 0 144 0 0 0 0 4 33 646 218 123 7…	0	0	0	0	1	1	0	0	0	0	0	0	0	0	0	0	0	387	99	101	0	6	15	13	115	0	2	0	1	0	86	0	0	71	20	105	412	3	12	22	0	30	30	241	325	0	0	142	0
Bacteria; Bacteroidetes; Bacteroidia; Flavobacteriales; Cryomorphaceae 0 0 0 0 0 0 0 0 0 0 0 0 0 0 0 0 0 0 0 0 0 0 0 0 0 0 0 0 0 0 0 0 0 0 0 0 0 0 0 0 0 0 0 0 0 0 0 0 0 0 0 0 0 0 0 0 0 0 0 0 0 0 0 0 0 0 0 0 0 0 0 0 0 0 0 0 0 0 0 0 0 0 0 0 0 0 0 0 0 0 0 0 0 0 0 0 0 0 0 0 0 0 0 0 0 0 0 0 0 0 0 0 0 0 0 0 0 0 0 0 0 0 0 0 0 0 0 0 0 0 0 0 0 0 0 0 0 0 0 0 0 0 0 4 0 0 0 0 0 0 0 0 0 0 0 0 0 0 0 0 0 0 0 0 …	112	1	187	37	79	0	135	1	828	533	202	17	5	226	51	0	0	1628	691	1275	89	35	202	229	1409	38	15	0	172	70	504	2	224	542	275	899	1154	193	21	252	87	160	205	1787	2044	0	13	1535	45
Bacteria; Bacteroidetes; Bacteroidia; Flavobacteriales; NA 0 0 0 0 0 0 0 0 0 0 0 0 0 0 0 0 0 0 0 0 0 0 0 0 0 0 0 0 0 0 0 0 0 0 0 0 0 0 0 0 0 0 0 0 0 0 0 0 0 0 0 0 0 0 0 0 0 0 0 0 0 0 0 0 0 0 0 0 0 0 0 0 0 0 0 0 0 0 0 0 0 0 0 0 0 0 0 0 0 0 0 0 0 0 0 0 0 0 0 0 0 0 0 0 0 0 0 0 0 0 0 0 0 0 0 0 0 0 0 0 0 0 0 0 0 0 0 0 0 0 0 0 0 0 94 0 0 0 0 0 0 0 0 0 0 0 0 0 0 0 0 0 0 0 0 0 0 0 0 0 0 0 0 0 0 0 0 0 0 0…	0	0	0	0	0	0	0	0	0	0	0	0	0	0	0	0	0	37	0	7	24	0	0	0	0	0	2	0	9	0	0	0	0	0	0	0	0	0	0	0	0	0	10	0	0	0	0	0	0
Bacteria; Bacteroidetes; Bacteroidia; Flavobacteriales; Weeksellaceae 90 3 102 19 6 0 1 0 0 20 120 5 2 17 11 1 0 76 120 417 107 9 15 32 181 3 0 0 124 6 46 655 27 83 47 102 362 9 10 38 39 17 13 358 399 1 0 188 18 153 22 369 233 329 233 0 0 0 20 16 4 1 106 0 749 22 164 0 0 0 119 95 1 3 90 2 0 21 0 14 191 15 1 374 76 2139 0 5 250 1 41 465 146 1 43 281 1 375 1 3 7 14 82 467 155 10 48 9 1 245 0 22 31 …	0	0	0	0	4	0	0	0	0	0	0	0	0	0	0	0	0	116	16	59	1	2	9	6	44	0	0	0	0	0	11	0	0	10	3	21	0	0	1	9	0	8	16	98	49	0	0	30	0
Bacteria; Bacteroidetes; Bacteroidia; Sphingobacteriales; AKYH767 0 0 0 0 0 0 0 0 0 0 0 0 0 0 0 0 0 0 0 0 0 0 0 1 0 2 0 0 0 0 0 0 0 0 0 3 0 0 0 0 0 0 0 0 0 0 0 0 0 0 0 14 0 0 0 0 0 0 0 0 0 0 0 0 0 0 0 0 0 0 0 0 0 0 0 0 0 0 0 0 0 0 0 0 0 0 0 0 0 0 0 0 0 0 0 0 0 51 0 0 0 55 12 0 0 2 1 0 0 0 0 0 0 0 0 0 0 0 0 0 0 0 0 0 0 0 54 78 0 0 0 0 55 0 0 0 0 0 0 0 0 0 0 0 0 0 0 0 0 0 0 0 0 0 0 0 0 0 0 0 0 0 0 …	0	0	0	0	0	0	0	0	21	0	47	0	0	0	0	0	0	0	73	108	0	2	0	3	31	0	4	0	0	0	2	4	0	15	27	24	160	2	0	1	0	6	3	116	103	0	0	74	0
Bacteria; Bacteroidetes; Bacteroidia; Sphingobacteriales; KD3-93 0 0 0 0 0 0 0 0 0 0 0 0 0 0 0 0 0 0 0 18 0 1 0 0 0 0 0 0 0 0 0 0 0 0 0 0 0 0 0 0 0 0 0 0 58 0 0 41 0 0 0 0 0 0 0 0 0 0 0 0 0 0 0 0 0 0 0 0 0 0 0 0 0 4 0 0 0 0 0 0 0 0 0 9 74 0 0 0 0 0 3 5 0 0 0 0 0 0 0 0 1 33 83 0 0 0 0 0 0 0 0 0 0 0 0 0 0 0 0 0 0 0 0 0 2 0 0 0 0 0 0 15 155 0 0 1 0 0 0 0 0 0 0 3 0 0 0 0 0 0 0 0 0 0 0 0 0 29 0 0 0 0 …	0	0	0	0	0	0	0	0	0	0	0	0	0	0	0	0	0	0	0	21	0	0	0	0	0	0	0	0	0	0	0	0	0	0	0	0	0	0	0	0	0	0	0	36	0	0	0	0	0
Bacteria; Bacteroidetes; Bacteroidia; Sphingobacteriales; LiUU-11-161 0 0 0 0 0 0 0 0 0 0 0 0 0 0 0 0 0 0 19 0 0 0 0 0 0 0 0 0 0 0 0 0 0 0 0 0 0 0 0 0 0 0 0 0 0 0 0 0 0 0 0 0 0 0 0 0 0 0 0 0 0 0 0 0 0 0 0 0 0 0 0 0 0 0 0 0 0 0 0 0 5 0 0 0 0 0 0 0 0 0 0 0 0 0 0 0 0 0 0 0 0 0 0 43 0 0 0 0 0 0 0 0 0 0 0 0 0 0 0 0 2 0 0 0 0 0 0 0 0 0 0 0 0 0 0 0 0 0 0 0 0 0 0 0 0 0 0 0 0 0 0 0 0 0 0 0 0 0 0 0 0 0 0 0…	0	0	0	0	0	0	0	0	0	0	0	0	0	0	0	0	0	0	0	52	0	0	0	0	0	0	0	0	0	0	0	0	0	0	34	3	0	0	3	0	0	0	0	0	0	0	0	0	0
Bacteria; Bacteroidetes; Bacteroidia; Sphingobacteriales; NS11-12marinegroup 0 0 0 0 0 1 0 0 0 0 0 0 0 0 0 0 0 1 19 66 0 0 0 1 1 0 0 0 0 0 1 0 0 23 1 0 46 0 0 9 0 4 14 122 16 0 0 1 0 0 0 105 6 10 0 0 0 0 0 0 0 0 0 0 0 0 0 0 0 0 13 32 0 0 0 0 0 0 0 0 31 0 0 85 73 0 0 1 7 57 14 80 0 0 0 62 0 0 0 0 0 0 15 7 0 0 0 0 0 0 0 0 0 0 0 0 0 0 2 7 3 1 17 10 5 0 0 0 0 9 0 0 55 0 17 0 5 0 0 0 0 0 0 21 2 44 0 1…	0	0	0	0	1	0	0	0	0	0	0	0	0	0	0	0	0	72	48	175	0	3	9	4	114	0	2	0	0	0	9	711	0	29	12	99	149	0	3	0	2	11	18	218	10	0	0	72	0
Bacteria; Bacteroidetes; Ignavibacteria; Ignavibacteriales; NA 0 0 0 0 0 0 0 0 0 0 0 0 0 0 0 0 0 0 0 74 0 0 0 0 0 0 0 0 0 0 0 0 0 4 0 0 0 0 0 0 0 0 0 0 0 0 0 0 0 0 0 0 0 0 0 0 0 0 0 0 0 0 0 0 0 0 0 0 0 0 0 0 0 0 0 0 0 0 0 0 0 0 0 0 0 0 0 0 0 0 0 0 0 0 0 0 0 0 0 0 0 0 0 0 0 0 0 0 0 0 0 0 0 0 0 0 0 0 0 0 8 0 0 0 0 0 0 0 0 0 0 0 0 0 0 0 0 0 0 0 0 0 0 0 0 0 0 0 0 0 0 0 0 0 0 0 0 0 0 0 0 0 0 0 0 0 0 0…	0	0	0	0	0	0	0	0	0	0	0	0	0	0	0	0	0	0	0	0	0	0	0	0	0	0	0	0	0	0	0	0	0	0	0	0	0	0	0	0	0	0	0	0	0	0	0	0	0
Bacteria; Bacteroidetes; Ignavibacteria; OPB56; NA 0 0 0 0 0 0 0 0 0 0 0 0 0 0 0 0 0 23 0 0 0 0 0 0 0 0 0 0 0 0 0 0 0 1 0 0 0 0 2 0 0 15 5 0 219 0 0 0 0 0 0 0 0 0 0 0 0 0 0 0 0 3 0 0 0 0 55 0 0 0 0 0 0 64 0 0 0 0 0 0 0 6 0 0 0 0 0 18 80 31 23 0 50 0 0 106 0 3 0 0 0 0 0 3 0 0 0 5 0 0 0 0 44 0 0 0 0 0 33 0 0 0 0 9 0 0 0 0 0 0 0 0 36 0 0 0 0 0 0 0 0 0 0 17 4 0 0 11 0 0 19 9 8 0 0 0 0 0 0 0 0 0 0 0 0…	0	0	0	0	0	0	0	0	0	0	0	0	0	0	0	0	0	0	0	0	0	0	0	0	0	0	0	0	0	0	15	0	0	0	0	0	0	0	0	0	0	0	0	0	0	0	0	1	0
Bacteria; BRC1; NA; NA; NA 0 0 0 0 0 0 0 0 0 0 0 0 0 0 0 0 0 0 0 0 0 0 0 0 0 0 0 0 0 0 0 0 0 0 0 0 0 0 0 0 0 0 0 0 0 0 0 0 0 0 0 0 0 0 0 0 0 0 0 0 0 0 0 0 0 0 0 0 0 0 0 0 0 0 0 0 0 0 0 0 0 0 0 0 0 0 0 0 0 0 0 24 0 0 0 0 0 0 0 0 0 0 0 0 0 0 0 0 0 0 0 0 0 0 0 0 0 0 0 0 0 0 0 0 0 0 0 0 0 0 0 0 0 0 0 0 0 0 0 0 0 0 0 0 0 0 0 0 0 0 0 0 0 0 0 0 0 0 0 0 0 0 0 0 0 0 0 0 0 0 0 0 0 0 0 0 0 0 0 0 0 0 0 0 0 0…	0	0	0	0	0	0	0	0	0	0	0	0	0	0	0	0	0	0	0	0	0	0	0	0	0	0	0	0	2	0	0	0	0	0	0	0	0	0	0	0	0	0	0	0	0	0	0	0	0
Bacteria; Chloroflexi; Anaerolineae; Ardenticatenales; uncultured 0 0 0 0 0 0 0 0 0 0 0 0 0 0 0 0 0 0 0 0 0 0 0 0 0 0 0 0 0 0 0 0 0 0 0 0 0 0 0 0 0 0 0 0 0 0 0 0 0 0 0 0 0 0 0 0 0 0 0 0 0 0 0 0 0 0 0 0 0 0 0 0 0 0 0 0 0 0 0 0 0 0 0 0 0 0 0 0 0 0 0 0 0 0 0 0 0 0 0 0 0 0 0 0 0 0 0 0 0 0 0 0 0 0 0 0 0 0 0 18 0 0 0 0 0 0 0 0 0 0 0 0 12 0 0 0 0 0 0 0 0 0 0 0 0 0 0 0 0 0 0 0 0 0 0 0 0 0 0 0 0 0 0 0 0 0…	0	0	0	0	0	0	0	0	0	0	47	0	0	0	0	0	0	0	0	0	0	0	0	0	0	0	0	0	0	0	0	0	0	0	0	0	0	15	0	0	0	0	0	0	0	0	0	0	0
Bacteria; Chloroflexi; Anaerolineae; NA; NA 0 0 0 0 0 0 0 0 0 0 0 0 0 0 0 0 0 0 0 0 0 0 0 0 0 0 0 0 0 0 0 0 0 0 0 0 0 0 0 0 0 0 0 0 0 0 0 0 0 0 0 0 0 0 15 0 0 0 0 0 0 0 0 0 0 0 0 0 0 0 0 0 0 0 0 0 0 0 0 0 0 0 0 0 0 0 0 0 18 0 0 0 0 0 0 0 0 55 0 0 0 0 0 0 0 0 0 0 0 0 0 0 0 0 0 0 0 0 0 0 0 0 0 0 0 0 0 0 0 0 0 0 0 0 0 0 0 0 0 0 0 0 0 0 0 0 0 0 0 0 0 0 0 0 0 0 0 0 0 0 0 0 0 0 0 0 0 0 0 0 0 0 0 0 0 0 …	0	0	0	0	0	0	0	0	0	0	0	0	0	0	0	0	0	0	0	0	0	0	0	0	0	0	0	0	0	0	0	0	0	0	0	0	0	0	0	0	0	0	0	0	0	0	0	0	0
Bacteria; Chloroflexi; Anaerolineae; SBR1031; A4b 0 0 0 0 0 0 0 0 0 0 0 0 0 0 0 0 0 0 4 6 0 0 0 0 0 0 0 0 0 0 0 0 0 0 0 0 0 0 0 11 0 3 0 0 22 0 0 7 0 0 0 13 0 0 19 0 0 0 0 0 0 0 0 0 0 0 0 0 17 0 0 21 0 0 0 0 0 0 0 0 0 0 0 3 0 0 0 0 10 0 39 0 35 0 0 0 0 8 0 0 0 0 0 0 0 0 0 0 0 27 0 0 0 0 0 0 0 0 0 0 0 0 0 0 0 0 0 144 0 0 0 0 0 0 20 0 0 0 0 0 0 0 0 0 0 0 0 0 0 0 0 0 0 0 0 0 0 0 0 0 0 0 2 0 0 0 0 0 …	0	0	0	0	0	0	0	0	0	0	0	0	0	0	0	0	0	0	0	0	0	0	3	0	0	0	0	0	0	0	0	0	0	0	0	0	0	0	0	0	0	0	0	0	0	0	0	0	0
Bacteria; Chloroflexi; Anaerolineae; SJA-15; NA 0 0 0 0 0 0 0 0 0 0 0 0 0 0 0 0 0 0 0 0 0 0 0 0 0 0 0 0 0 0 0 0 0 0 0 0 0 0 0 0 0 0 0 0 0 0 0 0 0 0 0 0 0 0 0 0 0 0 0 0 0 0 0 0 0 0 0 0 0 0 0 0 0 0 0 0 0 0 0 0 0 0 0 0 52 0 0 0 0 0 0 0 0 0 0 0 0 0 0 0 0 0 0 0 0 0 0 0 0 0 0 0 0 0 0 0 0 0 0 0 0 0 0 0 0 0 0 0 0 0 0 0 0 0 0 0 0 0 0 0 0 0 0 0 0 0 0 0 0 0 0 0 0 0 0 0 0 109 0 1 0 0 0 0 0 0 0 0 0 0 0 0 0 0 …	0	0	0	0	0	0	0	0	0	0	0	0	0	0	0	0	0	0	0	0	0	0	0	0	49	0	0	0	0	0	0	0	0	0	0	0	0	0	0	0	0	0	0	0	0	0	0	0	0
Bacteria; Chloroflexi; Chloroflexia; Chloroflexales; Roseiflexaceae 0 0 0 0 0 0 0 0 0 0 0 0 0 0 0 0 0 0 0 0 0 2 0 0 0 0 0 0 0 0 0 0 0 0 0 0 0 0 0 0 0 0 0 0 0 0 0 0 0 0 0 0 0 0 0 0 0 0 0 0 0 0 0 0 0 0 0 0 0 0 0 0 0 0 0 0 0 0 0 0 0 0 0 0 0 0 0 0 6 19 0 0 19 0 0 0 0 0 0 0 0 0 0 0 0 0 0 0 0 0 0 0 1 0 0 0 0 0 8 0 0 0 0 0 0 0 0 0 0 0 0 0 0 0 0 0 0 0 0 0 0 0 0 0 0 0 0 0 0 43 0 0 0 0 0 0 0 41 0 0 0 0 0 0…	0	0	0	0	0	0	0	0	0	0	0	0	0	0	0	0	0	0	0	0	0	0	0	0	0	0	0	0	0	0	0	0	0	0	0	0	0	0	0	0	0	0	0	0	0	0	0	0	0
Bacteria; Chloroflexi; Dehalococcoidia; S085; NA 0 0 0 0 0 0 0 0 0 0 0 0 0 0 0 0 0 0 0 0 0 0 0 0 0 0 0 0 0 0 0 0 0 0 0 0 0 0 0 0 0 0 0 0 0 0 0 0 0 0 0 0 0 0 0 0 0 0 0 0 0 0 0 0 0 0 0 0 0 0 0 0 0 0 0 0 0 0 0 0 0 0 0 0 0 0 0 0 0 0 0 0 0 0 0 0 0 0 0 0 0 0 0 0 0 0 0 0 0 27 0 0 0 0 0 0 0 0 0 2 0 0 0 0 0 0 0 0 0 0 0 0 0 0 0 0 0 0 0 0 0 0 0 0 0 0 0 7 0 0 0 0 0 0 0 0 0 0 0 0 0 0 0 0 0 0 0 0 0 0 0 0 0 0 0…	0	0	0	0	0	0	0	0	0	0	0	0	0	0	0	0	0	0	0	0	0	0	0	0	0	0	0	0	0	0	0	0	0	0	0	0	0	0	0	0	0	0	0	0	0	0	0	0	0
Bacteria; Chloroflexi; KD4-96; NA; NA 0 0 0 0 0 0 0 0 0 0 0 0 0 0 0 0 0 0 0 0 0 0 0 0 0 0 0 0 0 0 0 0 0 0 0 0 0 0 0 0 0 0 0 0 21 0 0 0 0 0 0 0 0 0 0 0 0 0 0 0 0 0 0 0 0 0 0 0 0 0 0 0 0 0 0 0 0 0 0 0 0 0 0 0 0 0 0 0 0 0 0 0 138 0 0 0 0 0 0 0 4 0 0 0 0 0 0 0 0 0 0 0 0 0 0 0 0 0 0 0 0 0 0 0 0 0 0 0 0 0 0 0 0 0 0 0 11 0 0 5 0 0 0 0 1 0 0 0 0 0 0 0 0 0 0 0 0 0 0 0 0 0 0 0 0 0 0 0 0 0 0 0 0 0 0 0 0 0 0…	0	0	0	0	0	0	0	0	0	0	0	0	0	0	0	0	0	0	0	0	0	0	0	0	0	0	0	0	0	0	0	0	0	0	0	0	0	0	0	0	0	0	0	0	0	0	0	0	0
Bacteria; Chloroflexi; Ktedonobacteria; Ktedonobacterales; Ktedonobacteraceae 0 0 0 0 0 0 0 0 0 0 0 0 0 0 0 0 0 0 0 0 0 0 0 0 0 0 0 0 0 0 0 0 0 0 0 0 0 0 0 0 0 0 0 16 0 0 0 0 0 0 0 0 0 0 0 0 0 0 0 0 0 0 0 0 0 0 0 0 0 0 0 0 0 0 0 0 0 0 0 0 0 0 0 0 0 0 0 0 0 0 0 0 0 0 0 0 0 0 0 0 0 0 0 0 0 0 0 0 0 0 0 0 0 0 0 0 0 0 0 0 0 0 0 0 0 0 0 0 0 0 0 0 0 0 0 0 0 0 0 0 0 0 0 0 0 0 0 0 0 0 0 0 0 0 0 0 0 0 0 0 …	0	0	0	0	0	0	0	0	0	0	0	0	0	0	0	0	0	0	0	0	0	0	0	0	0	0	0	0	0	0	0	0	0	0	6	0	0	0	0	0	0	0	0	0	0	0	0	0	0
Bacteria; Chloroflexi; P2-11E; NA; NA 0 0 0 0 0 0 0 0 0 0 0 0 0 0 0 0 0 0 0 0 0 0 0 0 0 0 0 0 0 0 0 0 0 0 0 0 0 0 0 0 0 0 0 0 0 0 0 0 0 0 0 0 0 0 0 0 0 0 0 0 0 0 0 0 0 0 0 0 0 0 0 0 0 0 0 0 0 0 0 0 0 0 0 0 0 0 0 0 0 0 0 0 0 0 0 0 0 0 0 0 0 0 0 0 0 0 0 0 0 0 0 0 0 0 0 0 0 0 0 0 8 0 0 0 0 0 0 0 0 0 0 0 0 0 0 0 0 0 0 0 0 0 0 0 0 0 0 0 0 0 0 0 0 0 0 0 0 0 0 0 0 0 0 0 0 0 0 0 0 0 0 0 0 0 0 0 0 0 0 0 0…	0	0	0	0	0	0	0	0	0	0	0	0	0	0	0	0	0	0	0	0	0	0	0	0	0	0	0	0	0	0	0	0	0	0	0	0	0	0	0	0	0	0	0	0	0	0	0	0	0
Bacteria; Cloacimonetes; Cloacimonadia; Cloacimonadales; Cloacimonadaceae 0 0 0 0 0 0 0 0 0 0 0 0 0 0 0 0 0 0 0 0 0 0 0 0 0 0 0 0 0 0 0 0 0 0 0 0 0 0 0 0 0 0 0 0 0 0 0 0 0 0 0 0 0 0 0 0 0 0 0 0 0 0 0 0 0 0 0 0 0 0 0 0 0 0 0 0 0 0 0 0 0 0 0 0 0 0 0 0 0 0 0 0 0 0 0 0 0 0 0 0 0 0 0 0 0 0 0 0 0 0 0 0 0 0 0 0 0 0 0 0 0 0 0 0 0 0 0 0 0 0 0 0 0 0 0 0 0 0 0 0 0 0 0 0 0 0 0 0 0 0 0 0 0 0 0 0 0 0 0 0 0 0 0…	0	0	0	0	0	0	0	0	0	0	0	0	0	0	0	0	0	0	0	0	0	0	0	0	0	0	0	0	0	0	0	0	0	0	0	0	0	0	0	0	0	0	0	0	0	0	0	0	0
Bacteria; Cyanobacteria; Melainabacteria; Gastranaerophilales; NA 0 0 2 0 0 0 0 0 0 0 0 0 0 0 0 0 0 0 0 0 0 1 0 0 0 0 0 0 13 0 0 0 0 0 0 0 0 0 1 0 0 0 12 0 0 0 0 0 0 0 0 0 0 0 0 0 0 0 0 0 0 0 0 0 0 0 0 0 7 0 0 0 0 0 0 0 0 0 0 0 0 4 0 0 0 0 0 0 3 116 0 0 0 0 0 0 0 0 0 0 0 0 0 56 5 0 0 0 0 7 0 0 0 0 0 6 0 0 0 0 0 0 5 8 75 0 0 0 0 0 0 0 0 0 0 0 0 0 0 0 0 0 0 0 0 0 0 0 87 0 0 0 0 0 0 0 0 0 0 0 0 0 0 …	0	0	0	0	0	0	0	0	0	0	0	0	0	0	0	0	0	0	0	0	0	0	0	0	0	0	0	0	0	0	0	0	0	0	0	0	0	0	0	0	0	0	0	0	0	0	0	0	0
Bacteria; Cyanobacteria; Melainabacteria; Obscuribacterales; NA 0 0 0 0 0 0 0 0 0 0 0 0 0 0 0 0 0 83 28 0 0 0 8 1 0 0 0 0 20 0 6 0 0 31 3 4 0 0 0 0 0 2 3 0 0 0 0 52 0 0 0 0 0 0 0 0 14 0 113 0 0 0 0 0 9 0 0 0 0 0 28 0 0 0 0 0 0 0 0 0 0 0 1 0 14 0 0 5 0 0 0 39 0 0 0 0 0 83 0 0 0 0 0 52 0 0 0 0 0 0 0 0 0 0 0 0 0 0 0 0 0 0 0 21 8 0 0 0 0 0 0 0 28 0 48 0 0 0 0 26 0 0 0 0 0 0 45 0 0 0 0 0 0 0 0 0 0 0 0…	0	0	0	0	0	0	0	0	0	0	0	0	0	0	0	0	0	0	0	0	0	0	0	0	0	0	0	0	0	0	0	0	0	0	0	0	0	0	0	0	0	0	0	0	0	0	0	0	0
Bacteria; Cyanobacteria; Oxyphotobacteria; Chloroplast; NA 0 31 300 0 7 1 0 0 0 0 1 0 0 0 0 0 0 4 7 14 10 1 2 4 4 4 23 119 14 3 10 49 0 63 1 20 78 2 25 0 2 3 28 46 27 0 0 54 0 0 3 6 123 284 231 2 0 1 0 0 0 1 0 33 0 0 0 0 167 0 7 14 11 146 5 0 0 0 0 21 70 75 6 1 203 0 0 25 81 236 9 59 329 0 236 2 0 28 0 0 12 48 160 9 0 4 5 11 0 8 0 7 119 0 0 0 0 2 32 10 127 31 208 1 55 0 288 214 768 315 0 0 6 1 21…	0	0	0	0	0	0	0	0	0	0	0	0	0	0	0	0	0	0	0	0	0	0	0	0	0	0	7	0	0	0	0	0	0	0	0	0	0	0	0	0	0	0	0	0	0	0	0	0	0
Bacteria; Cyanobacteria; Oxyphotobacteria; NA; NA 0 0 0 0 0 0 0 0 0 0 0 0 0 0 0 0 0 5 0 0 12 0 2 0 0 0 0 0 0 0 0 0 0 0 0 0 0 0 0 0 0 0 0 0 0 0 0 0 0 0 0 0 0 0 0 0 0 0 0 0 0 0 0 0 0 0 0 0 0 0 0 0 0 0 0 0 0 0 0 0 0 0 0 0 0 0 0 0 0 0 0 0 0 0 47 0 0 0 0 0 0 0 0 0 0 0 0 0 0 0 0 12 0 0 0 0 0 0 2 0 8 2 0 0 0 0 96 0 0 0 0 0 0 0 44 0 0 0 0 0 0 0 0 0 0 0 0 0 0 0 0 0 0 0 0 0 0 0 0 0 0 0 0 0 0 0 0 0 0 0 0 0 …	0	0	0	0	0	0	0	0	0	0	0	0	0	0	0	0	0	0	0	0	0	0	0	0	0	0	0	0	0	0	0	0	0	0	0	0	0	0	0	0	0	0	0	0	0	0	0	0	0
Bacteria; Cyanobacteria; Oxyphotobacteria; Nostocales; Phormidiaceae 0 0 0 0 0 0 0 0 0 0 0 0 0 0 0 0 0 0 0 0 0 0 0 0 0 0 0 0 0 0 0 0 0 0 0 0 0 0 0 0 0 0 0 0 0 0 0 0 0 0 0 0 0 0 0 0 0 0 0 0 0 0 0 0 0 0 0 0 0 0 0 0 0 0 0 0 0 0 0 0 0 0 0 0 0 0 0 0 0 0 0 0 109 0 0 0 0 0 0 0 0 0 0 0 0 0 0 0 0 0 0 0 0 0 0 0 0 0 0 0 0 0 0 0 0 0 0 0 0 0 0 0 0 0 0 0 0 0 0 0 0 0 0 0 0 0 0 0 0 0 0 0 0 0 0 0 0 0 0 0 0 0 0 0 …	0	0	0	0	0	0	0	0	0	0	0	0	0	0	0	0	0	0	0	0	0	0	0	0	0	0	0	0	0	0	0	0	0	0	0	0	0	0	0	0	0	0	0	0	0	0	0	0	0
Bacteria; Cyanobacteria; Oxyphotobacteria; OxyphotobacteriaIncertaeSedis; UnknownFamily 0 0 0 0 0 0 0 0 0 0 0 0 0 0 0 0 0 0 0 0 0 0 0 0 0 0 0 0 0 0 0 0 0 0 0 0 0 0 0 0 0 0 0 0 0 0 0 0 0 0 0 0 0 0 0 0 0 0 0 0 0 0 0 0 0 0 0 0 0 0 0 0 0 0 0 0 0 0 0 0 0 0 0 0 0 0 0 0 0 0 0 0 0 0 0 0 0 7 0 0 0 0 0 0 0 0 0 0 0 0 0 0 0 0 0 0 0 0 0 0 0 0 0 0 0 0 0 0 0 0 0 0 0 0 0 0 0 0 0 0 0 0 0 0 0 0 0 0 0 0 0 0 0 0 0 0…	0	0	0	0	0	0	0	0	0	0	0	0	0	0	0	0	0	0	0	0	5	0	0	0	0	0	0	0	0	0	0	0	0	0	0	0	0	0	0	0	0	0	0	0	0	0	0	0	0
Bacteria; Cyanobacteria; Oxyphotobacteria; SepB-3; NA 0 0 0 0 0 0 0 0 0 0 0 0 0 0 0 0 0 0 0 0 0 0 0 0 0 0 0 0 0 0 0 0 0 0 0 0 0 0 0 0 0 0 0 0 0 0 0 0 0 0 0 0 0 0 0 0 0 0 0 0 0 0 0 0 0 0 0 0 0 0 0 0 0 0 0 0 0 0 0 0 0 0 0 0 0 0 0 0 0 0 0 0 0 0 0 0 0 0 0 0 0 0 0 0 0 0 0 0 0 0 0 0 0 0 0 0 0 0 0 0 0 0 0 0 0 0 0 0 0 0 0 0 0 0 0 0 0 0 0 0 0 0 0 0 0 0 0 0 0 0 0 0 0 0 0 0 0 0 0 0 0 0 0 0 0 0 0 0 0 0 0 0 0…	0	0	0	0	0	0	0	0	0	0	0	0	0	0	0	0	0	0	0	0	0	0	0	0	0	0	0	0	0	0	0	0	0	0	0	0	0	0	0	0	0	0	0	0	0	0	0	0	0
Bacteria; Cyanobacteria; Sericytochromatia; NA; NA 0 0 0 0 0 0 0 0 0 0 0 0 0 0 0 0 0 0 0 0 0 0 0 0 0 0 0 0 0 0 0 0 0 0 0 0 0 0 0 0 0 0 0 0 0 0 0 0 0 0 0 0 0 0 0 0 0 0 0 0 0 0 0 0 0 0 0 0 0 0 0 0 0 0 0 0 0 0 0 0 0 0 0 0 0 0 0 0 0 0 0 0 0 0 0 0 0 0 0 0 0 0 0 0 0 0 0 0 0 0 0 0 0 0 0 0 0 0 0 0 0 0 0 0 0 0 0 0 0 0 0 0 0 0 0 0 0 0 0 0 0 0 0 0 0 0 0 0 0 0 0 0 0 0 0 0 0 0 0 0 0 0 0 0 0 0 0 0 0 0 0 0 0 0 …	0	0	0	0	0	0	0	0	0	0	0	0	0	0	0	0	0	0	0	0	0	0	0	0	0	0	0	0	0	0	0	0	0	0	0	0	0	0	0	0	0	0	0	0	0	0	0	0	0
Bacteria; Deferribacteres; Deferribacteres; Deferribacterales; Deferribacteraceae 0 0 0 0 0 0 0 0 0 0 0 0 0 0 0 0 0 0 0 0 0 0 0 0 0 0 0 0 0 0 0 0 0 0 0 0 0 0 0 0 0 0 0 0 0 0 0 0 0 0 0 0 0 0 0 0 0 0 0 0 0 0 0 0 0 0 0 0 0 0 0 0 0 0 0 0 1 0 0 0 0 0 0 0 0 0 0 0 0 0 0 0 0 0 0 0 0 0 0 0 0 0 0 0 0 0 0 0 0 0 0 0 0 0 0 0 0 0 0 0 0 0 0 0 0 0 0 0 0 0 0 0 0 0 0 0 0 0 0 0 0 0 0 0 0 0 0 0 0 0 0 0 0 0 0 0 0 0 0…	0	0	0	0	0	0	0	0	0	0	0	0	0	0	0	0	0	0	0	14	0	0	0	0	0	0	0	0	0	0	0	0	0	0	0	0	0	0	0	0	0	0	0	0	0	0	0	0	0
Bacteria; Deinococcus-Thermus; Deinococci; Deinococcales; Trueperaceae 0 0 0 0 0 0 0 0 0 0 0 0 0 0 0 0 0 0 0 0 0 0 0 0 0 0 0 0 0 0 0 0 0 0 0 0 0 0 0 0 0 0 0 0 0 0 0 0 0 0 0 0 0 0 0 0 0 0 0 0 0 0 0 0 0 0 0 0 0 0 0 0 0 0 0 0 0 0 0 0 0 0 0 0 0 0 0 6 0 0 0 0 0 0 0 0 0 0 0 0 0 0 0 0 0 0 0 0 0 0 0 0 0 0 0 0 0 0 0 0 0 0 0 0 0 0 0 0 0 0 0 0 0 0 0 0 0 0 0 0 0 0 0 0 0 0 0 0 0 0 0 0 0 0 0 0 0 0 0 0 0 0 0 0 …	0	0	0	0	0	0	0	0	0	0	0	0	0	0	0	0	0	0	0	0	0	0	0	0	0	0	0	0	0	0	0	8	0	0	0	0	0	0	0	0	4	0	0	0	0	0	0	0	0
Bacteria; Dependentiae; Babeliae; Babeliales; Babeliaceae 0 0 0 0 0 0 0 0 0 0 0 0 0 0 0 0 0 0 0 0 0 0 0 0 0 0 0 0 0 0 0 0 0 0 0 0 0 0 0 0 0 0 0 0 0 0 0 0 0 0 0 0 0 0 0 0 0 0 0 0 0 0 0 0 0 0 0 0 0 0 0 7 0 0 0 0 0 0 0 0 0 0 0 0 0 0 0 0 0 0 0 0 0 0 0 0 0 0 0 0 0 0 0 0 0 0 0 0 0 0 0 0 0 0 0 0 0 0 0 0 0 0 0 0 0 0 0 0 0 0 0 0 0 0 0 0 0 0 0 0 0 0 0 0 0 0 0 0 0 0 0 0 0 0 0 0 0 0 0 0 0 0 0 0 0 0 0 0 0 0 0…	0	0	0	0	0	0	0	0	154	0	11	1	0	0	0	0	0	74	0	8	0	1	2	0	1	0	0	0	0	0	17	2	0	1	8	16	0	0	5	0	0	2	9	5	0	0	0	55	0
Bacteria; Dependentiae; Babeliae; Babeliales; UBA12409 0 0 0 0 0 0 0 0 0 0 0 0 0 0 0 0 0 0 0 0 0 1 0 0 0 0 0 0 0 0 0 0 0 27 0 0 3 0 0 0 0 0 0 0 0 0 0 0 0 0 0 0 0 0 0 0 0 0 0 0 0 0 0 0 0 0 0 0 0 0 0 0 0 0 0 0 0 0 0 0 0 0 0 2 32 0 0 0 0 0 0 0 0 0 0 0 0 0 0 0 0 12 0 0 0 0 0 0 0 0 0 0 0 0 0 0 0 0 0 16 0 0 0 0 0 0 0 0 0 0 0 0 0 0 10 0 0 0 0 0 0 0 0 0 0 0 0 0 0 0 2 0 0 0 0 0 0 0 0 0 0 0 0 0 0 0 0 0 0 0…	0	0	0	0	0	0	0	0	0	0	0	0	0	0	0	0	0	121	0	0	0	0	4	0	0	0	14	0	0	0	0	0	0	3	4	0	0	0	0	0	0	0	5	139	0	0	0	0	0
Bacteria; Elusimicrobia; Elusimicrobia; LineageIV; NA 0 0 0 0 0 0 0 0 0 0 0 0 0 0 0 0 0 0 0 0 16 0 0 0 0 0 0 0 0 0 0 0 0 0 0 0 0 0 0 0 0 0 0 0 0 0 0 0 0 0 0 0 0 0 0 0 0 0 2 0 0 0 0 0 49 0 0 0 0 0 0 0 0 0 0 0 0 0 0 0 0 0 0 18 0 0 0 0 0 0 0 0 0 0 0 0 0 0 0 0 0 0 0 0 0 0 0 0 0 0 0 0 0 0 0 0 0 0 0 0 0 0 0 0 0 0 46 0 0 0 0 0 0 0 0 0 0 0 0 0 0 0 0 0 0 0 0 0 0 0 0 0 0 0 0 0 0 0 0 0 0 0 0 0 0 0 0 0 0 0 0…	0	0	0	0	0	0	0	0	0	0	0	0	0	0	0	0	0	0	34	0	0	0	0	0	0	0	0	0	0	0	6	0	0	0	0	0	0	0	0	0	0	0	0	0	0	0	0	0	0
Bacteria; Elusimicrobia; Endomicrobia; Endomicrobiales; Endomicrobiaceae 0 0 0 0 0 0 0 0 0 0 0 0 0 0 0 0 0 0 0 0 0 0 0 0 0 0 0 0 0 0 0 0 0 0 0 0 0 0 0 0 0 0 0 0 0 0 0 0 0 0 0 0 0 0 0 0 0 0 0 0 0 0 0 0 0 0 0 0 0 0 0 0 0 0 0 0 0 0 0 0 0 0 0 0 0 0 0 0 0 0 0 0 0 0 0 0 0 0 0 0 0 0 0 0 0 0 0 0 0 0 0 0 0 0 0 0 0 0 0 0 0 0 0 0 0 0 0 0 0 80 0 0 0 0 0 0 0 0 0 0 0 0 0 0 0 0 0 0 0 0 0 0 0 0 0 0 0 0 0 0 0 0 0…	0	0	0	0	0	0	0	0	0	0	0	0	0	0	0	0	0	0	0	0	0	0	3	0	0	0	0	0	0	0	0	0	0	0	0	7	0	0	0	0	0	0	0	0	0	0	0	39	0
Bacteria; Elusimicrobia; LineageIIb; NA; NA 0 0 0 0 0 0 0 0 0 0 0 0 0 0 0 0 0 3 4 0 0 0 3 0 3 0 0 0 0 0 1 0 0 17 0 32 0 0 0 1 0 0 0 0 0 0 0 0 0 0 0 66 0 0 0 0 0 0 0 0 0 0 0 0 0 0 0 0 5 0 0 0 2 0 0 0 0 0 0 0 0 0 0 0 0 0 0 0 0 0 1 59 0 0 0 55 0 64 0 0 0 0 35 23 0 0 0 0 0 3 0 0 0 0 0 0 0 0 0 0 0 1 13 2 6 0 7 0 0 0 0 2 18 0 69 0 0 0 0 0 0 0 0 0 0 2 181 61 0 0 0 0 0 0 0 0 0 0 0 0 0 0 0 0 0 0 0 0 0 0 0…	0	0	0	0	0	0	0	0	0	0	0	0	0	0	0	0	0	0	0	0	0	0	0	0	37	0	0	0	0	0	0	0	0	0	0	0	0	0	4	0	0	4	0	0	0	0	0	0	0
Bacteria; Epsilonbacteraeota; Campylobacteria; Campylobacterales; Arcobacteraceae 0 0 0 0 0 0 0 0 0 1 0 0 0 0 0 0 0 77 0 0 0 0 0 0 0 0 1 0 0 0 0 0 0 0 1 11 14 0 10 0 0 0 0 0 0 0 0 0 0 0 0 0 0 0 0 0 0 0 0 0 0 1 0 0 0 0 0 0 0 0 3 0 0 0 0 0 0 0 0 0 0 0 0 0 127 0 0 12 0 50 0 0 0 0 179 0 0 0 700 0 0 1 133 0 0 0 1 0 0 0 0 0 0 0 0 0 0 0 18 0 0 0 0 0 0 0 0 143 0 381 0 0 0 0 175 0 0 0 0 71 0 0 0 0 0 0 0 0…	41	0	0	2	79	0	190	9	672	346	326	108	61	2	55	2	1	0	0	0	75	1	22	59	53	24	9	0	82	162	100	0	100	153	219	5	0	127	36	43	44	0	0	1	0	0	121	56	39
Bacteria; Epsilonbacteraeota; Campylobacteria; Campylobacterales; Helicobacteraceae 0 0 0 0 0 0 0 0 0 0 0 0 0 0 0 0 0 0 0 0 0 0 0 0 0 0 0 0 0 0 0 0 0 0 0 0 0 0 0 0 0 0 0 0 0 0 0 0 0 0 0 0 0 0 0 0 0 0 0 0 0 0 0 0 0 0 0 0 0 0 0 0 0 0 0 0 0 0 0 0 0 0 0 0 0 0 0 0 0 0 0 0 0 0 0 0 0 0 0 0 0 0 0 0 0 0 0 0 0 0 0 0 0 0 0 0 0 0 0 0 0 0 0 0 0 0 0 0 0 0 0 0 0 0 0 0 0 0 0 0 0 0 0 0 0 0 0 0 0 0 0 0 0 0 0 0 0 0…	0	0	0	0	0	0	0	0	0	0	0	0	0	0	0	0	0	0	0	0	0	0	0	0	0	0	0	0	0	0	0	0	0	1	0	0	0	0	0	0	0	0	0	0	0	0	0	0	0
Bacteria; Epsilonbacteraeota; Campylobacteria; Campylobacterales; Sulfurospirillaceae 0 0 0 0 0 0 0 0 0 0 0 0 0 0 0 0 0 0 6 0 0 0 0 0 0 0 0 0 0 0 0 0 0 0 3 0 0 0 0 8 0 6 0 29 0 0 0 0 0 0 0 11 0 0 0 0 0 0 0 0 0 0 0 0 0 0 0 0 0 0 0 0 0 0 0 0 0 0 0 0 0 0 0 0 0 0 0 0 0 0 0 0 0 0 0 0 0 0 0 0 0 0 0 0 0 0 0 0 0 31 0 1 0 0 0 0 0 0 11 0 0 0 0 0 0 0 0 0 0 0 0 0 0 0 0 0 0 0 0 0 0 0 0 11 0 0 65 0 291 0 0 0 0…	0	0	0	0	0	0	0	0	0	0	0	0	0	0	0	0	0	0	0	0	0	0	6	0	0	0	0	0	0	0	0	0	0	0	0	0	0	0	0	0	0	0	0	0	1	0	0	0	0
Bacteria; Epsilonbacteraeota; Campylobacteria; Campylobacterales; uncultured 0 0 0 0 0 0 1 0 0 0 0 0 0 0 0 0 0 0 8 0 0 0 0 0 0 0 0 0 0 0 0 0 0 0 0 0 2 0 0 0 1 0 0 34 41 0 0 0 0 0 0 0 0 123 69 0 0 0 0 0 0 0 0 0 0 0 0 0 0 0 19 0 0 0 0 0 0 0 0 0 0 0 0 0 0 0 0 0 0 0 0 60 0 0 0 121 0 25 0 0 0 0 0 0 0 0 0 0 0 0 0 0 0 0 0 0 0 0 0 0 28 4 0 4 5 0 0 0 0 0 0 0 0 0 0 0 0 0 0 1 0 0 0 0 3 0 1 0 87 0 0 0 0 0 0 …	0	0	0	0	0	0	0	0	0	0	0	0	0	0	0	0	0	0	0	0	0	0	0	0	0	0	0	0	0	0	0	0	0	0	0	0	0	0	0	0	0	0	0	0	0	0	0	0	0
Bacteria; Fibrobacteres; Fibrobacteria; Fibrobacterales; Fibrobacteraceae 0 0 0 0 0 0 0 0 0 0 0 0 0 0 0 0 0 0 0 0 3 0 0 0 0 0 1 0 0 0 0 0 0 0 0 0 0 2 2 3 0 0 0 0 0 0 0 0 0 0 0 0 0 0 0 0 0 0 0 0 0 0 0 0 0 0 0 0 0 0 0 16 0 0 0 0 0 0 0 0 0 0 0 0 24 0 0 9 0 0 0 0 0 0 0 0 0 0 0 0 0 110 0 0 0 6 0 0 0 0 0 0 0 0 0 0 0 0 0 0 0 0 0 9 0 0 0 0 0 69 0 0 0 0 46 0 0 0 0 0 0 0 0 0 3 0 0 0 0 0 0 0 0 0 0 0 0 94 0 …	0	0	1	0	0	0	0	0	0	0	0	0	0	0	0	0	0	67	0	153	0	0	1	0	12	0	0	0	0	0	1	98	0	27	0	0	50	17	0	0	0	2	0	85	0	0	0	0	0
Bacteria; Firmicutes; Bacilli; Bacillales; FamilyX 0 0 0 0 0 0 0 0 0 0 0 0 0 0 0 0 0 0 0 0 0 0 0 0 0 0 0 0 0 0 0 0 0 3 0 1 0 0 0 0 0 0 0 0 0 0 0 0 0 0 0 0 0 0 0 0 0 0 0 0 0 0 0 0 36 0 0 0 0 0 0 0 0 0 0 0 0 0 0 0 0 0 0 0 0 4 0 0 0 0 0 0 0 0 0 0 0 0 0 0 0 0 0 14 0 0 0 0 0 0 0 16 0 0 0 0 0 0 0 0 0 0 0 0 0 0 0 0 0 0 0 0 0 0 0 0 0 0 0 0 0 0 0 0 0 0 0 0 0 0 0 0 0 0 0 0 0 0 0 0 13 0 0 0 0 0 0 0 0 0 0 0 …	304	1	0	270	151	0	33	5	0	6	0	92	24	52	0	0	1	1	37	1	0	1	1387	852	401	430	114	1	272	209	34	71	265	217	277	137	58	849	131	142	358	1	0	1	1	0	90	165	92
Bacteria; Firmicutes; Bacilli; Bacillales; FamilyXII 0 0 0 0 0 0 0 0 0 0 0 0 0 0 0 0 0 0 0 0 0 0 0 0 0 0 0 0 0 0 0 0 0 0 0 0 0 0 0 0 0 0 0 0 0 0 0 0 0 0 0 0 0 0 0 0 0 0 0 0 0 0 0 0 0 0 0 0 0 0 0 0 0 0 0 0 0 0 0 0 0 0 0 0 0 0 0 0 0 0 0 0 0 0 0 0 0 0 0 0 0 0 0 0 0 0 0 0 0 0 0 0 0 0 0 0 0 0 0 0 0 0 0 0 0 0 0 0 0 0 0 0 0 0 0 0 0 0 0 0 0 0 0 0 0 0 0 0 0 0 0 0 0 0 0 0 0 0 0 0 0 0 0 0 0 0 0 0 0 0 0 0 0 …	0	0	0	0	0	0	0	0	0	0	0	0	0	0	0	0	0	0	0	0	0	0	0	0	0	0	0	0	0	0	0	0	0	0	0	0	0	0	0	0	0	0	0	0	0	0	0	0	0
Bacteria; Firmicutes; Bacilli; Bacillales; NA 0 0 0 0 0 0 0 0 0 0 0 0 0 0 0 0 0 0 0 0 0 0 0 0 0 0 0 0 0 0 0 0 0 0 0 0 0 0 0 0 0 0 0 0 0 0 0 0 0 0 0 0 0 0 0 0 0 0 0 0 0 0 0 0 0 0 0 0 0 0 0 0 0 0 0 0 0 0 0 0 0 2 0 0 0 0 0 8 0 0 0 0 0 0 0 0 0 0 0 0 0 0 0 0 0 0 0 0 0 0 0 0 0 0 0 0 0 0 0 0 0 0 0 9 5 56 0 0 0 0 0 0 0 0 0 0 0 0 0 0 0 0 0 0 0 0 0 0 0 0 0 0 0 0 0 0 0 0 0 0 0 0 0 0 0 0 0 0 0 0 0 0 0 0 0 0 …	0	0	0	0	0	0	0	0	0	0	0	0	0	0	0	0	0	0	0	22	0	0	0	0	0	0	0	0	0	0	0	10	0	0	0	0	0	0	0	0	0	0	0	14	30	0	0	0	0
Bacteria; Firmicutes; Bacilli; Bacillales; Planococcaceae 0 0 0 0 0 0 0 0 0 0 0 0 0 0 0 0 0 0 0 0 0 0 0 0 0 0 0 0 0 0 0 0 0 0 0 0 0 0 0 0 0 0 0 0 0 0 0 0 0 0 0 0 0 0 211 0 0 0 0 0 0 0 0 0 0 0 0 0 0 0 0 0 0 0 0 0 0 0 0 0 0 0 0 0 0 5 0 0 49 0 0 0 3 0 0 0 0 0 0 0 0 0 0 0 0 0 0 0 0 0 0 0 0 0 0 0 0 0 0 0 0 0 0 0 0 0 0 0 0 0 0 0 0 0 12 0 0 0 0 0 0 0 0 0 0 0 0 0 0 253 0 0 0 0 0 0 0 0 0 0 0 0 0 0 0 0 0 0…	1	14	1	105	90	10411	0	1	1	0	0	1	1	1	0	7015	7313	42	0	0	27	0	2	7	3	0	2	0	7	0	2	263	1	0	0	20	1	2	4	0	2	8	9	61	1	0	4	0	9
Bacteria; Firmicutes; Bacilli; Bacillales; Thermoactinomycetaceae 0 0 0 0 0 0 0 0 0 0 0 0 0 0 0 0 0 0 0 0 0 0 0 0 0 0 0 0 0 0 0 0 0 19 0 0 0 0 0 0 0 0 0 0 0 0 0 0 0 0 0 3 0 0 0 0 0 0 0 0 0 0 0 0 0 0 0 0 0 0 0 0 0 0 0 0 0 0 0 0 0 0 0 0 0 0 0 0 0 0 0 0 0 0 0 0 0 0 0 0 0 0 0 0 0 0 0 0 0 0 0 3 40 0 0 0 0 0 0 0 0 0 0 0 0 0 0 0 0 0 0 0 72 0 0 0 0 0 0 0 0 0 0 0 0 0 0 0 0 0 0 0 0 0 0 0 0 0 0 0 0 0 0 0 49…	1	0	0	0	0	0	122	0	47	0	0	11	0	7	0	0	0	0	0	0	0	275	12	46	0	36	90	0	32	1	0	63	0	0	9	0	0	0	2	0	0	0	0	0	0	0	2	0	0
Bacteria; Firmicutes; Bacilli; Lactobacillales; Carnobacteriaceae 146 0 482 9 70 0 93 658 130 139 75 368 71 38 291 4 0 0 45 0 41 210 357 407 85 330 66 65 72 65 218 39 406 205 119 0 71 187 217 182 297 99 0 0 0 0 99 53 121 69 0 0 188 1 64 0 0 55 74 59 34 36 39 8338 1717 46 0 66 0 65 399 0 0 148 69 488 243 87 0 135 203 816 54 0 99 243 197 57 0 8 453 2 48 29 0 82 89 0 0 21 6 0 19 0 119 17 224 145 1 2…	0	374	18	0	0	0	0	0	0	0	0	0	0	0	0	0	0	0	0	0	78	0	0	0	0	0	1	0	0	0	0	10	0	0	0	0	34	0	0	0	0	8	19	0	0	0	0	0	0
Bacteria; Firmicutes; Bacilli; Lactobacillales; Lactobacillaceae 1 28 79 0 7 0 40 0 0 0 0 22 0 2 0 0 3 0 0 0 470 2 0 0 0 0 0 0 5 0 299 19 1 0 0 0 0 1 0 0 0 0 0 1 0 0 0 0 0 162 2 0 0 0 0 1 0 372 338 53 0 5 0 0 0 0 0 0 0 0 0 0 8 29 42 2 34 8 0 0 0 27 236 0 109 30 68 334 0 59 0 0 0 0 0 1 1176 0 1 0 0 0 1 0 0 0 0 0 0 197 0 0 0 0 0 24 0 0 25 0 0 6 0 27 28 0 12 51 7 0 0 1 0 0 403 0 0 291 0 0 1 26 47 0 …	0	0	0	0	0	0	0	0	0	0	0	0	0	0	0	0	0	0	0	0	92	0	0	0	0	0	0	0	0	0	0	24	0	0	0	0	0	0	0	0	0	0	0	0	0	0	0	0	0
Bacteria; Firmicutes; Bacilli; Lactobacillales; NA 0 0 0 0 1 0 0 2 0 0 0 0 6 8 0 0 0 0 43 0 0 0 243 127 52 16 31 0 0 55 31 36 0 0 0 0 0 0 0 0 0 0 0 0 0 0 12 0 13 126 0 0 0 0 0 90 0 2 0 1 0 0 0 0 0 0 0 0 0 0 1 0 1 0 0 0 0 0 0 4 0 1 0 0 0 0 0 0 0 0 0 0 0 5 0 0 1 0 0 0 0 0 0 0 276 15 192 278 1 25 0 0 0 17 0 0 0 1 0 1 0 12 0 0 0 0 0 0 0 0 0 0 0 0 1 0 0 0 0 0 0 21 0 0 0 0 0 0 0 0 0 0 5 0 52 0 15 0 0 0…	1846	39	794	842	2253	3	483	166	1876	334	93	1009	374	530	1016	10	24	2	249	26	5664	894	4764	1746	413	2573	2271	1931	548	1196	810	2736	2942	516	1509	511	605	797	1290	1261	1464	86	3	423	180	0	1588	360	429
Bacteria; Firmicutes; Clostridia; Clostridiales; Caldicoprobacteraceae 0 0 0 0 0 0 0 0 0 0 0 0 0 0 0 0 0 0 0 0 0 0 0 0 0 0 0 0 0 0 0 0 0 0 0 0 0 0 0 0 0 0 0 0 0 0 0 0 0 0 0 0 0 0 0 0 0 0 0 0 0 0 0 0 0 0 0 0 0 0 0 0 0 0 0 0 0 0 0 0 0 0 0 0 0 0 0 0 0 0 0 0 0 0 0 0 0 0 0 0 0 0 0 0 0 0 0 0 0 0 0 0 0 0 0 0 0 0 0 0 0 0 0 0 0 0 0 0 0 0 0 0 0 0 0 0 0 0 0 0 0 0 0 0 0 0 0 0 0 0 0 0 0 0 0 0 0 0 0 0 0 0 0 0 …	0	0	0	0	0	0	0	0	0	0	0	0	0	0	0	0	0	0	0	0	0	0	0	0	0	0	0	0	0	0	0	0	0	0	0	9	0	0	0	0	0	0	0	0	0	0	0	0	0
Bacteria; Firmicutes; Clostridia; Clostridiales; Clostridiaceae1 0 0 0 0 3 1 0 0 1 0 0 0 0 0 0 0 0 203 24 182 59 0 0 7 88 0 0 0 5 0 7 2 0 51 30 0 106 0 0 0 0 6 17 216 9 0 0 28 0 0 0 96 18 336 277 0 0 0 0 0 0 1 0 15 0 0 0 0 0 0 45 0 2 52 0 0 0 0 0 0 54 25 0 90 109 0 0 10 72 0 12 25 150 0 163 67 0 4 0 0 0 59 0 60 21 1 0 0 0 112 0 84 2 0 0 0 0 0 35 160 0 6 227 34 44 1 17 81 0 58 0 155 104 0 1 17 0 0…	0	0	0	0	0	0	0	0	0	0	0	0	0	0	0	0	0	0	0	0	0	0	0	0	0	0	0	0	0	0	0	0	0	0	0	0	0	0	0	0	0	0	0	0	0	0	0	0	0
Bacteria; Firmicutes; Clostridia; Clostridiales; ClostridialesvadinBB60group 0 0 0 0 0 0 0 0 0 0 0 0 0 0 0 0 0 0 0 0 0 0 0 0 0 0 0 0 0 0 0 0 0 0 0 0 0 0 0 0 0 0 0 0 0 0 0 0 0 0 0 0 0 0 0 0 0 0 0 0 0 0 0 0 0 0 0 0 0 0 0 0 0 0 0 0 0 0 0 0 0 0 0 0 0 0 0 0 0 0 0 0 0 0 0 0 0 0 0 0 0 0 0 0 0 0 0 0 0 0 0 0 0 5 0 0 0 0 0 0 0 0 0 0 140 0 0 0 0 0 0 0 0 0 0 0 0 0 0 0 0 0 0 0 0 0 0 0 0 0 0 0 0 0 0 0 1 0 0 11…	0	0	0	0	0	0	0	0	0	0	0	0	0	0	0	0	0	0	0	0	0	0	0	0	0	0	0	0	0	0	0	0	0	0	0	0	0	10	0	0	0	0	0	0	0	0	0	0	0
Bacteria; Firmicutes; Clostridia; Clostridiales; Eubacteriaceae 0 0 0 0 0 0 0 0 0 0 0 2 0 0 0 0 0 0 0 0 0 0 0 0 0 0 0 0 0 0 0 0 0 0 0 0 0 0 0 0 0 0 0 0 0 0 0 0 0 0 0 0 0 0 0 0 0 0 0 0 0 0 0 0 0 0 0 0 0 0 0 1 0 0 0 0 0 0 0 0 0 0 0 0 0 0 0 0 0 0 0 0 0 0 0 0 0 0 0 0 0 0 0 0 0 0 3 5 0 0 0 22 0 0 0 0 0 0 0 0 0 0 0 0 79 0 0 0 0 0 0 0 0 0 0 0 0 0 0 39 0 0 0 0 0 0 0 0 0 0 10 0 0 0 2 0 0 0 0 0 0 0 0 0 73 …	1	0	6	2	4	0	43	1	0	0	0	2	7	0	0	0	0	0	0	0	45	0	1	0	0	9	0	22	5	0	0	63	109	0	4	23	0	620	9	25	16	0	0	81	0	0	0	0	0
Bacteria; Firmicutes; Clostridia; Clostridiales; FamilyXII 0 0 0 0 0 0 0 0 0 0 0 0 0 0 0 0 0 0 26 0 0 2 0 0 0 0 0 0 0 0 0 0 0 0 0 0 0 0 0 9 0 0 0 0 0 0 0 0 0 0 0 0 0 0 0 0 0 0 0 0 0 0 0 0 0 0 0 0 0 0 1 0 0 0 4 0 0 0 0 0 0 0 0 0 0 0 0 0 0 0 0 14 0 0 0 0 0 0 0 0 0 0 0 21 0 0 0 0 0 39 0 0 0 0 0 0 0 0 0 8 4 0 0 20 20 0 0 0 0 0 0 0 23 0 0 0 0 0 0 0 0 0 0 8 0 12 0 0 0 0 0 0 0 0 0 0 0 0 0 0 0 0 0 0 0 0 …	0	0	0	0	0	0	0	0	0	17	0	0	0	0	43	0	0	0	0	0	0	0	0	0	0	31	0	0	0	0	0	0	0	13	13	0	0	42	4	0	6	0	0	0	0	0	4	0	0
Bacteria; Firmicutes; Clostridia; Clostridiales; Gracilibacteraceae 0 0 0 0 0 0 0 0 0 0 0 0 0 0 0 0 0 0 0 21 0 0 0 0 0 0 0 0 0 0 0 0 0 0 6 0 0 0 0 0 0 0 0 25 0 0 0 0 0 0 0 0 2 0 0 0 0 0 0 0 0 0 0 0 0 0 0 0 0 0 0 12 0 0 0 0 0 0 0 0 0 0 0 0 0 0 0 0 32 0 0 0 0 0 0 0 0 0 0 0 0 0 0 0 0 0 0 0 0 0 0 0 0 0 0 0 0 0 0 0 0 0 0 0 0 0 0 0 0 0 0 0 0 0 0 0 0 0 0 0 0 0 0 13 4 0 0 0 0 0 0 0 0 0 0 0 0 0 0 0 0 27 0…	0	0	0	0	0	0	0	0	0	0	0	0	0	0	0	0	0	0	0	0	0	0	0	0	0	0	0	0	0	0	0	0	0	0	0	0	0	0	0	0	0	0	0	0	0	0	0	0	0
Bacteria; Firmicutes; Clostridia; Clostridiales; Lachnospiraceae 180 0 2 20 42 1 185 280 121 157 419 249 208 10 145 2 0 39 0 0 0 0 4 164 87 164 13 208 56 332 231 15 183 188 359 317 81 911 47 159 126 0 1 0 49 0 227 82 81 255 0 0 71 0 93 0 0 24 92 104 137 32 108 0 0 181 0 258 97 286 90 24 192 139 41 235 221 126 0 55 0 24 64 43 145 8 0 5 0 0 22 0 52 388 213 0 703 0 0 155 1 211 110 0 0 13 68 74 1 95 …	0	0	0	0	0	0	32	0	0	0	43	0	0	0	0	0	0	0	0	5	0	0	0	0	0	0	0	0	0	0	0	0	0	0	0	0	0	0	0	11	1	0	0	0	0	0	0	0	0
Bacteria; Firmicutes; Clostridia; Clostridiales; Peptococcaceae 0 0 0 0 0 0 0 0 0 0 0 0 0 0 0 0 0 0 0 0 0 0 0 0 0 0 0 0 0 0 0 0 0 0 0 0 0 0 0 0 0 0 0 0 0 0 0 0 0 0 0 0 0 0 0 0 0 0 0 0 0 0 0 0 0 0 0 0 0 0 0 0 0 0 0 0 0 0 0 0 0 0 0 0 0 0 0 0 0 0 0 0 0 0 0 0 0 0 0 0 0 0 0 0 0 0 0 0 0 0 0 0 0 0 0 0 0 0 0 0 0 0 0 0 0 0 0 0 0 0 0 0 0 0 0 0 0 0 0 0 0 0 0 0 0 0 0 0 0 0 0 0 0 0 0 0 0 0 0 2 0 0 0 0 0 0 0 0…	1	0	0	0	2	0	0	0	1	0	0	1	0	0	0	0	0	45	0	0	0	0	0	0	0	3	0	0	0	0	0	0	0	23	0	0	0	28	6	0	3	0	0	0	0	0	0	0	0
Bacteria; Firmicutes; Clostridia; Clostridiales; Ruminococcaceae 0 0 0 0 11 0 102 0 0 0 0 0 76 0 2 0 0 98 0 31 18 0 2 7 0 0 4 0 3 7 0 0 0 3 20 11 0 0 3 0 0 0 0 0 0 0 149 38 29 0 0 20 0 0 73 0 0 0 0 0 0 2 0 0 9 0 0 23 0 1 15 10 68 171 142 0 1 30 0 22 4 0 0 30 358 2 0 2 37 350 0 0 2 11 86 0 29 0 0 44 1 41 0 0 0 3 0 33 0 133 0 12 72 0 0 0 0 0 15 12 0 158 11 38 0 255 51 58 0 146 0 0 0 0 73 0 0 0 0 13…	0	0	0	0	0	0	0	0	0	0	0	0	0	0	0	0	0	0	0	0	0	0	0	0	0	0	0	0	0	0	0	0	0	0	0	0	0	0	0	0	0	0	0	0	0	0	0	0	0
Bacteria; Firmicutes; Clostridia; DTU014; NA 0 0 0 0 0 0 0 0 0 0 0 0 0 0 0 0 0 0 0 0 0 0 0 0 0 0 0 0 0 0 0 0 0 0 0 0 0 0 0 0 0 0 0 0 0 0 0 0 0 0 0 0 0 0 0 0 0 0 0 0 0 0 0 0 0 0 0 0 0 0 0 0 0 0 0 0 0 0 0 0 0 0 0 0 26 0 0 0 0 0 0 0 0 0 0 0 0 0 0 0 0 0 0 0 0 0 0 0 0 0 0 0 0 0 0 0 0 0 0 0 0 0 0 0 0 0 0 0 0 0 0 0 0 0 0 0 0 0 0 0 0 0 0 0 0 0 0 0 0 0 0 0 0 0 0 0 0 0 0 0 0 0 0 0 0 0 0 0 0 0 0 0 0 0 0 0 0…	0	0	0	0	0	0	0	0	0	0	0	0	0	0	0	0	0	0	0	0	18	0	0	0	0	0	0	0	0	0	0	0	0	0	0	0	0	0	0	0	0	0	0	0	0	0	0	0	0
Bacteria; Firmicutes; Clostridia; Thermoanaerobacterales; FamilyIII 0 4 0 0 0 0 0 0 0 0 0 0 0 0 0 0 0 0 0 0 0 0 0 0 0 0 0 0 0 0 0 0 0 0 0 0 0 0 0 0 0 0 0 0 0 0 0 0 0 0 0 0 0 0 0 0 0 0 0 0 0 0 0 0 0 0 0 0 0 0 0 0 0 0 0 0 0 0 0 0 0 0 0 0 0 0 0 0 0 0 0 0 0 0 0 0 0 0 0 0 6 0 0 0 0 0 0 0 0 0 0 0 0 0 0 0 0 0 0 0 0 0 0 0 0 0 0 0 0 0 0 0 0 0 0 0 0 0 0 0 0 0 0 0 0 0 0 0 0 0 0 0 0 0 0 0 0 0 0 0 0 0 0 0 0 0…	149	0	0	0	15	0	107	135	44	35	3	16	27	5	45	0	0	0	0	1	0	0	0	31	48	61	0	0	0	46	49	19	1	14	55	0	0	409	21	5	38	0	22	0	0	0	21	96	17
Bacteria; Firmicutes; Limnochordia; Limnochordales; Limnochordaceae 0 0 0 0 0 0 0 0 0 0 0 0 0 0 0 0 0 0 0 0 0 0 0 0 0 0 0 0 0 0 0 0 0 0 0 0 0 0 0 0 0 0 0 0 0 0 0 0 0 0 0 0 0 0 0 0 0 0 0 0 0 0 0 0 0 0 0 0 0 0 0 0 0 0 0 0 0 0 0 0 0 0 0 0 0 0 0 0 0 0 0 0 0 0 0 0 0 0 0 0 0 98 0 0 0 0 0 0 0 0 0 0 0 0 0 0 0 0 0 0 0 0 0 0 0 0 0 0 0 0 0 0 0 0 0 0 0 0 0 0 0 0 0 0 0 0 0 0 0 0 0 0 0 0 0 0 0 0 0 0 0 0 0 0 0 …	0	0	0	0	0	0	0	0	0	0	0	0	0	0	0	0	0	0	0	0	0	0	0	0	0	0	0	0	0	0	0	0	0	0	0	0	0	0	0	0	0	0	0	9	0	0	0	0	0
Bacteria; Firmicutes; Negativicutes; Selenomonadales; Veillonellaceae 207 0 802 47 1218 0 1979 1782 676 1335 2813 2323 2049 44 2068 12 3 77 16 21 2 519 240 855 469 1092 814 54 503 2361 2637 16 873 928 1163 226 820 735 368 1342 748 47 138 123 220 0 1208 488 828 815 958 3 95 2 16 147 1990 915 2208 2560 2231 3816 756 710 2765 775 35 1519 0 798 477 292 876 97 442 1411 1258 1306 4 1193 460 1753 916 35…	511	0	300	156	97	0	1	0	1168	145	175	26	17	629	200	0	0	0	0	1	0	0	620	195	196	81	169	22	747	1	1	17	193	187	284	188	156	375	141	624	567	0	0	22	0	1	94	41	62
Bacteria; Fusobacteria; Fusobacteriia; Fusobacteriales; Leptotrichiaceae 21 0 370 747 355 0 450 108 0 1 4 409 133 7 70 0 0 0 0 0 0 0 44 127 58 63 143 3 770 83 48 12 234 0 0 0 0 112 0 1 71 0 0 0 2 0 500 302 195 1 0 0 0 0 73 0 0 0 0 1 197 168 56 0 0 20 1 0 0 1 84 27 1773 0 64 259 61 36 0 38 0 0 0 1 51 1 0 512 0 0 1 0 0 354 0 0 597 0 0 118 0 0 0 1 0 1 0 27 0 124 0 1 0 152 0 43 39 42 69 2 0 129 23 52…	0	0	0	0	0	0	0	0	0	0	0	0	0	0	0	0	0	0	0	0	0	0	0	0	0	0	0	0	0	0	0	0	0	0	0	0	0	0	0	0	0	0	0	0	0	0	10	0	0
Bacteria; GAL15; NA; NA; NA 0 0 0 0 0 0 0 0 0 0 0 0 0 0 0 0 0 0 0 0 0 0 0 0 0 0 0 0 0 0 0 0 0 0 0 0 0 0 0 0 0 0 0 0 0 0 0 0 0 0 0 0 0 0 0 0 0 0 0 0 0 0 0 0 0 0 0 0 0 0 0 0 0 0 0 0 0 0 0 0 0 0 0 0 0 0 0 0 0 0 0 0 0 0 0 0 0 0 0 0 0 0 0 0 0 0 0 0 0 0 0 0 0 0 0 0 0 0 0 0 0 0 0 0 0 0 0 0 0 0 0 0 33 0 0 0 0 0 0 0 0 0 0 0 0 0 0 0 0 0 0 0 0 0 0 0 0 0 0 0 0 0 0 0 0 0 0 0 0 0 0 0 0 0 0 0 0 0 0 0 0 0 0 0 0 …	0	0	0	0	0	0	0	0	0	0	0	0	0	0	0	0	0	0	0	0	0	0	0	0	0	0	0	0	0	0	0	0	0	0	0	0	0	0	0	0	0	0	0	0	0	0	0	0	0
Bacteria; Gemmatimonadetes; Gemmatimonadetes; Gemmatimonadales; Gemmatimonadaceae 0 0 0 0 0 0 0 0 0 0 0 0 0 0 0 0 0 44 0 0 0 0 0 0 0 0 0 0 0 0 0 0 0 0 0 0 55 0 14 4 2 0 0 42 0 0 0 0 0 0 0 0 0 1 0 0 0 0 0 0 0 3 0 0 0 0 25 0 0 0 0 1 0 0 0 0 0 0 0 0 0 0 0 0 0 0 0 6 0 0 0 0 0 0 0 0 0 0 0 0 0 0 0 0 46 0 0 0 0 0 0 0 0 0 0 0 0 0 8 0 0 0 0 0 0 0 104 0 0 0 0 66 13 0 0 0 0 0 0 0 0 0 0 0 0 0 0 0 0 0 0 0 0 0…	0	0	0	0	0	0	0	0	0	0	0	0	0	0	0	0	0	0	0	0	0	0	0	0	0	0	0	0	0	0	0	0	0	0	0	0	0	0	0	0	0	0	0	0	0	0	0	0	0
Bacteria; Halanaerobiaeota; Halanaerobiia; Halanaerobiales; Halanaerobiaceae 0 0 0 0 0 0 0 0 0 0 0 0 0 0 0 0 0 0 0 0 0 0 0 0 0 0 19 0 0 0 0 0 0 0 0 0 0 0 0 0 0 0 0 0 0 0 0 0 0 0 0 0 0 0 0 0 0 0 0 0 0 0 0 0 0 0 0 0 0 0 0 0 0 0 0 0 0 0 0 0 0 0 0 0 0 0 0 0 0 0 0 0 0 0 0 0 0 0 0 0 0 0 0 0 0 0 0 0 0 0 0 0 0 0 0 0 0 0 0 0 0 0 0 0 0 0 0 0 0 22 0 0 0 0 0 0 0 0 0 0 0 0 0 0 0 0 0 0 0 0 0 0 0 0 0 0 0 0 0 0 …	0	0	0	0	0	0	0	0	0	0	0	0	0	0	0	0	0	0	0	0	0	0	0	0	0	0	0	0	0	0	0	0	0	0	0	0	0	0	0	0	0	0	0	0	0	0	0	0	0
Bacteria; Latescibacteria; NA; NA; NA 0 0 0 0 0 0 0 0 0 0 0 0 0 0 0 0 0 39 0 0 0 0 0 0 0 0 0 0 0 0 0 0 0 16 0 0 0 0 0 0 0 3 0 0 0 0 0 0 0 0 0 0 0 0 0 0 0 0 18 0 0 0 0 0 0 0 0 0 0 0 0 0 0 0 0 0 0 0 0 0 0 0 0 0 0 0 0 0 0 0 0 0 0 0 0 0 0 0 0 0 0 0 0 0 0 0 0 0 0 0 0 6 0 0 0 0 0 0 0 0 20 0 0 0 0 17 0 0 0 0 0 0 0 0 0 0 0 0 0 0 0 0 0 0 0 0 0 0 0 0 0 0 0 0 0 0 0 0 0 0 0 0 0 0 0 0 0 0 0 0 0 0 0 0 0 0 0 0 …	0	0	0	0	0	0	0	0	0	0	0	0	0	0	0	0	0	0	0	28	0	0	0	0	0	0	0	0	0	0	0	0	0	0	0	0	0	0	0	0	0	0	0	0	0	0	0	0	0
Bacteria; Lentisphaerae; Oligosphaeria; Oligosphaerales; Oligosphaeraceae 0 0 0 0 0 0 0 0 0 0 0 0 0 0 0 0 0 0 0 0 0 0 0 0 0 0 0 0 0 0 0 0 0 0 0 0 0 0 0 0 0 0 0 0 0 0 0 0 0 0 0 0 0 0 0 0 0 0 0 0 0 0 0 0 0 0 0 0 0 0 0 0 0 0 0 0 0 0 0 0 0 0 0 0 0 0 0 0 0 0 0 0 0 0 0 0 0 0 0 0 0 0 0 0 0 0 0 0 0 0 0 0 0 0 0 0 0 0 0 0 0 0 0 0 0 0 0 0 0 0 0 0 0 0 0 0 0 0 0 0 0 0 0 0 0 0 0 0 0 0 0 0 0 0 0 0 0 0 0 0 0 0 0…	0	0	0	0	0	0	0	0	0	0	0	0	0	0	0	0	0	0	13	0	0	0	0	0	0	0	0	0	0	0	0	0	0	2	0	0	0	0	0	0	0	0	0	0	0	0	0	0	0
Bacteria; Nitrospirae; 4-29-1; NA; NA 0 0 0 0 0 0 0 0 0 0 0 0 0 0 0 0 0 0 0 0 0 0 0 0 0 0 0 0 0 0 0 0 0 0 0 0 0 0 0 0 0 0 0 0 0 0 0 0 0 0 0 0 0 0 0 0 0 0 0 0 0 0 0 0 0 0 0 0 0 0 0 0 0 0 0 0 0 0 0 0 0 0 0 0 0 0 0 0 0 0 0 0 0 0 0 0 0 0 0 0 0 0 27 0 0 0 0 0 0 0 0 0 0 0 0 0 0 0 0 0 0 0 0 0 0 0 0 0 0 0 0 0 0 0 0 0 0 0 0 0 0 0 0 0 0 0 0 0 0 0 0 0 0 0 0 0 0 0 0 0 0 0 0 0 0 0 0 0 0 0 0 0 0 0 0 0 0 0 0 0 …	0	0	0	0	0	0	0	0	0	0	0	0	0	0	0	0	0	1	0	12	0	0	0	0	0	0	4	0	0	0	2	0	0	0	0	0	0	0	0	0	0	0	0	0	0	0	0	35	0
Bacteria; Nitrospirae; Thermodesulfovibrionia; uncultured; NA 0 0 0 0 0 0 0 0 0 0 0 0 0 0 0 0 0 0 0 0 0 0 0 0 0 0 0 0 0 0 0 0 0 0 0 0 0 0 0 0 0 3 0 0 0 0 0 0 0 0 0 0 0 0 0 0 0 0 0 0 0 0 0 0 0 0 0 0 0 0 0 0 0 0 0 0 0 0 0 0 0 0 0 0 0 0 0 0 0 0 0 0 0 0 0 0 0 0 0 0 0 0 0 0 0 0 0 0 0 0 0 0 0 0 0 0 0 0 0 15 0 0 0 0 0 0 0 0 0 0 0 0 0 0 0 0 0 0 0 0 0 0 0 0 0 0 0 0 0 0 0 0 0 0 0 0 0 0 0 0 0 0 0 0 0 0 0 0 …	0	0	0	0	0	0	41	0	0	0	5	0	0	0	0	0	0	5	0	0	0	0	0	0	0	0	0	0	0	0	0	0	0	0	0	0	16	0	2	0	0	0	0	0	0	0	0	0	0
Bacteria; Omnitrophicaeota; Omnitrophia; Omnitrophales; Omnitrophaceae 0 0 0 0 0 0 0 0 0 0 0 0 0 0 0 0 0 0 0 0 0 0 0 0 0 0 0 0 0 0 0 0 0 0 0 0 0 0 0 0 0 0 0 0 0 0 0 0 0 0 0 0 0 0 0 0 0 0 0 0 0 0 0 0 0 0 0 0 0 0 0 0 0 0 0 0 0 0 0 0 0 0 0 0 0 0 0 0 0 0 0 0 0 0 0 0 0 0 0 0 0 0 0 0 0 0 0 0 0 0 0 0 0 0 0 0 0 0 0 0 11 0 0 0 0 0 0 0 0 0 0 0 0 0 0 0 0 0 0 0 0 0 0 0 0 0 0 0 0 0 0 0 0 0 0 0 0 0 0 0 0 0 0 0…	0	0	0	0	0	0	0	0	0	0	0	0	0	0	0	0	0	21	3	15	0	0	0	1	4	0	0	0	0	0	0	0	0	4	0	14	7	0	0	0	0	2	0	1	0	0	0	0	0
Bacteria; Patescibacteria; ABY1; CandidatusKomeilibacteria; NA 0 0 0 0 0 0 0 0 0 0 0 0 0 0 0 0 0 0 0 0 0 0 0 0 0 0 0 0 0 0 0 0 0 10 0 0 0 0 0 0 0 0 0 0 0 0 0 3 0 0 0 0 0 0 0 0 0 0 0 0 0 0 0 0 0 0 66 0 0 0 0 0 0 0 0 0 0 0 0 0 0 0 0 0 0 0 0 0 0 0 0 0 75 0 0 0 0 0 0 0 0 0 0 0 0 0 0 0 0 0 0 0 0 0 0 0 0 0 0 0 9 0 0 0 0 0 0 0 0 0 0 0 0 0 0 0 0 0 0 0 0 0 0 0 0 0 0 0 0 0 0 0 0 0 0 0 0 0 0 0 0 0 0 0 0 0 0…	0	0	0	0	0	0	0	0	0	0	0	0	0	0	0	0	0	0	0	0	0	0	0	0	0	0	0	0	0	0	0	0	0	23	14	0	31	0	1	11	0	0	2	19	19	0	0	0	0
Bacteria; Patescibacteria; ABY1; NA; NA 0 0 0 0 0 0 0 0 0 0 0 0 0 0 0 0 0 0 5 0 0 0 0 0 0 0 0 0 0 0 0 0 0 0 0 0 0 0 0 0 0 0 0 0 18 0 0 0 0 0 0 0 2 0 0 0 0 0 0 0 0 0 0 0 0 0 35 0 0 0 0 12 0 0 7 0 0 0 0 0 2 0 0 0 0 0 0 0 3 0 7 0 0 0 0 0 0 26 0 0 0 0 50 0 7 0 0 0 0 0 0 0 4 0 0 0 0 0 0 4 2 0 0 0 0 0 0 9 0 0 0 0 10 1 24 0 22 9 0 0 0 0 0 27 0 0 0 0 0 18 0 0 0 0 0 0 0 9 0 0 0 0 0 0 0 0 0 0 0 0 0 0 0 0 0…	0	0	0	0	0	0	0	0	0	0	0	0	0	0	0	0	0	0	44	19	0	0	0	0	1	0	0	0	13	0	8	0	0	3	0	31	0	0	0	14	0	0	12	39	1	0	0	0	0
Bacteria; Patescibacteria; CPR2; NA; NA 0 0 0 0 0 0 0 0 0 0 0 0 0 0 0 0 0 0 0 0 0 0 0 0 35 0 0 0 0 0 0 0 0 0 0 0 0 0 0 0 0 0 0 0 0 0 0 0 0 0 0 11 0 0 0 0 0 0 0 0 0 0 0 0 0 0 0 0 0 0 0 0 0 0 0 0 0 0 0 0 0 1 0 47 0 0 0 0 0 0 0 0 11 0 0 0 0 0 0 0 0 0 0 1 0 0 0 0 0 0 0 0 0 0 0 0 0 0 0 0 0 0 0 4 37 0 0 0 0 0 0 0 51 0 0 0 0 0 0 0 0 0 0 0 0 0 0 0 0 0 0 0 0 0 0 0 0 0 0 0 0 0 0 0 0 0 0 0 0 0 0 0 0 0 0 0 0…	0	0	0	1	0	0	0	0	0	0	0	1	0	0	0	0	0	22	2	49	37	4	9	0	26	0	0	0	417	0	13	0	0	1	3	15	15	0	0	1	0	0	2	29	42	0	0	21	0
Bacteria; Patescibacteria; Gracilibacteria; CandidatusPeregrinibacteria; NA 0 0 0 0 0 0 0 0 0 0 0 0 0 0 0 0 0 0 4 18 0 0 0 0 38 0 0 0 0 0 11 0 0 0 9 45 0 0 0 0 0 0 0 0 3 1 0 0 0 0 0 0 0 0 0 0 0 0 0 0 0 0 0 0 0 0 0 0 19 0 0 0 0 0 0 0 0 0 0 0 0 28 0 0 0 0 0 0 14 0 0 0 59 0 0 0 0 0 0 0 0 0 0 3 0 0 0 1 0 0 0 0 0 0 0 0 0 0 0 0 71 0 0 3 0 0 0 0 0 0 0 0 0 0 0 0 0 0 0 0 2 0 0 0 0 52 0 0 0 0 18 0 0 0 0 0 …	0	0	0	1	1	0	0	0	0	0	0	0	0	0	0	0	0	0	9	0	19	0	0	0	52	0	4	0	0	0	48	0	0	44	23	0	0	0	8	0	0	1	21	151	99	0	0	76	0
Bacteria; Patescibacteria; Gracilibacteria; JGI0000069-P22; NA 0 0 0 0 0 0 0 0 0 0 0 0 0 0 0 0 0 0 0 0 0 0 0 0 0 2 0 0 0 0 0 0 0 0 0 0 0 0 0 0 0 0 0 7 0 0 0 0 0 0 0 0 0 0 0 0 0 0 0 0 0 0 0 0 0 0 0 0 0 0 0 0 0 0 0 0 0 0 0 0 0 0 0 0 0 0 0 0 27 0 0 0 0 0 0 0 0 0 0 0 0 0 0 59 0 0 0 0 0 0 0 0 0 0 0 0 0 0 0 0 0 0 0 17 0 0 0 0 0 0 0 0 4 0 0 0 0 0 0 0 0 0 0 0 0 0 0 0 0 0 0 0 0 0 0 0 0 0 0 0 0 0 0 0 0 0 0…	0	0	0	0	0	0	0	0	0	0	0	0	0	0	0	0	0	0	0	3	0	2	0	0	4	0	0	0	0	0	0	0	0	23	0	0	248	0	0	0	0	0	1	38	49	0	0	0	0
Bacteria; Patescibacteria; Kazania; NA; NA 0 0 0 0 0 0 0 0 0 0 0 0 0 0 0 0 0 0 2 0 0 0 0 0 0 0 0 0 0 0 0 0 0 0 0 0 0 0 0 0 0 0 0 0 0 0 0 0 0 0 0 0 0 25 0 0 0 0 0 0 0 0 0 0 0 0 0 0 0 0 0 0 0 0 0 0 0 0 0 0 0 0 0 0 0 0 0 1 24 0 0 0 0 0 0 0 0 0 0 0 0 0 0 0 0 0 0 0 0 0 0 0 0 0 0 0 0 0 0 0 0 0 0 0 0 0 0 0 0 0 0 0 0 0 0 0 0 0 0 0 0 0 0 0 0 6 0 0 0 0 0 0 0 0 0 0 0 0 0 0 0 0 0 0 0 0 0 0 0 0 0 0 0 0 0 0 0 …	0	0	0	0	0	0	0	0	0	0	0	0	0	0	0	0	0	0	0	0	0	0	0	0	0	0	0	0	0	0	0	0	0	0	0	0	0	0	0	0	0	0	0	0	0	0	0	0	0
Bacteria; Patescibacteria; Microgenomatia; CandidatusLevybacteria; NA 0 0 0 0 0 0 0 0 0 0 0 0 0 0 0 0 0 0 0 0 0 0 0 0 0 0 0 0 0 0 0 0 0 0 0 0 0 0 0 0 0 0 0 0 0 0 0 0 0 0 0 0 0 0 0 0 0 0 0 0 0 0 0 0 0 0 0 0 0 0 0 0 0 0 0 0 0 0 0 0 0 0 0 0 0 0 0 0 0 5 0 0 0 0 0 0 0 0 0 0 0 0 0 0 0 0 0 0 0 0 0 0 0 0 0 0 0 0 0 0 0 0 0 0 0 0 0 0 0 0 0 0 0 0 0 0 0 0 0 0 0 0 0 0 0 0 0 0 0 0 0 0 0 0 0 0 0 0 0 0 0 0 0 0 0…	0	0	0	0	0	0	4	0	0	0	0	0	0	0	0	0	0	158	24	19	0	0	14	5	1	0	0	0	2	0	0	0	0	47	6	1	50	21	0	6	0	3	0	49	5	0	0	46	0
Bacteria; Patescibacteria; Microgenomatia; NA; NA 0 0 0 0 0 0 0 0 0 0 0 0 0 0 0 0 0 0 0 0 0 0 0 0 0 0 0 0 0 0 0 0 0 0 0 0 0 0 0 0 0 0 0 0 0 0 0 0 0 0 0 0 0 0 0 0 0 0 0 0 0 0 0 0 0 0 0 0 0 0 0 0 0 0 0 0 0 0 0 0 0 0 0 0 0 0 0 0 2 0 0 0 0 0 0 0 0 0 0 0 0 0 0 0 0 0 0 0 0 0 0 0 0 0 0 0 0 0 0 0 0 0 0 0 0 0 0 0 0 0 0 0 0 0 0 0 0 0 0 0 0 0 0 0 0 0 0 0 0 0 0 0 0 0 0 0 0 0 0 0 0 0 0 0 0 0 0 0 0 0 0 0 0 0 0…	0	0	0	0	0	0	0	11	0	0	0	0	0	0	0	0	0	17	0	24	0	0	0	8	6	0	0	0	1	0	0	0	0	18	17	4	0	28	0	0	0	5	1	0	112	0	0	67	0
Bacteria; Patescibacteria; Parcubacteria; 32-520; NA 0 0 0 0 0 0 0 0 0 0 0 0 0 0 0 0 0 0 0 0 0 0 0 0 0 0 0 0 0 0 0 0 0 0 0 0 0 0 0 0 1 0 0 0 0 0 0 0 0 0 0 0 0 0 0 0 0 0 0 0 0 0 0 0 0 0 0 0 0 0 0 0 0 0 0 0 0 0 0 0 0 0 0 0 53 0 0 0 0 0 0 0 0 0 0 0 0 0 0 0 0 0 0 0 0 0 0 0 0 0 0 0 0 0 0 0 0 0 0 0 0 0 0 0 0 0 0 0 0 0 0 0 0 0 0 0 0 0 0 0 0 0 0 0 0 0 0 0 0 0 0 0 0 0 0 0 0 0 0 0 0 0 3 0 0 0 0 0 0 0 0 0 0…	0	0	0	0	0	0	0	0	0	0	15	0	0	0	0	0	0	104	15	102	1	2	1	3	4	0	0	0	7	0	32	0	0	22	2	100	38	2	24	0	0	4	0	106	59	0	0	24	0
Bacteria; Patescibacteria; Parcubacteria; CandidatusMoranbacteria; NA 0 0 0 0 0 0 0 0 0 0 0 0 0 0 0 0 0 0 0 0 0 0 0 0 0 0 4 0 0 0 0 0 0 0 8 7 0 0 0 0 0 2 0 0 0 0 0 0 0 0 0 0 0 0 0 0 0 0 0 0 0 0 0 0 0 0 0 0 25 0 0 0 0 0 0 0 0 0 0 0 0 0 0 0 0 0 0 0 0 0 0 0 0 0 0 0 0 0 0 0 0 0 0 30 0 0 0 0 0 0 0 2 0 0 0 0 0 0 0 0 0 0 0 0 0 0 0 4 0 0 0 0 36 0 0 0 0 0 0 0 0 0 0 30 0 0 0 0 0 0 0 0 0 0 0 0 0 0 0 0 0 0 0…	0	0	0	0	0	0	0	0	0	0	0	0	0	0	0	0	0	0	0	1	0	0	0	0	11	0	0	0	0	0	0	0	0	0	0	0	0	0	0	0	0	0	0	0	0	0	0	0	0
Bacteria; Patescibacteria; Parcubacteria; CandidatusStaskawiczbacteria; NA 0 0 0 0 0 0 0 0 0 0 0 0 0 0 0 0 0 27 18 17 35 0 0 0 7 0 0 0 0 0 1 0 0 2 12 0 0 5 1 0 0 0 0 1 94 0 0 16 0 0 0 18 5 0 80 0 0 0 0 0 0 0 0 0 0 0 0 0 100 0 0 0 0 0 0 0 0 0 0 0 5 0 0 25 0 0 0 0 5 3 10 2 0 0 0 5 0 2 0 0 0 22 0 3 2 1 0 0 0 2 0 0 13 0 0 0 0 0 0 20 6 7 15 6 40 0 13 25 0 3 0 0 40 0 11 5 0 0 0 0 0 0 0 10 3 31 0 15 0 2…	0	0	0	0	0	0	0	0	0	0	0	0	0	0	0	0	0	0	0	0	0	0	0	0	0	0	0	0	0	0	0	0	0	0	0	0	0	0	0	0	0	0	0	0	0	0	0	0	0
Bacteria; Patescibacteria; Parcubacteria; GWB1-42-6; NA 0 0 0 0 0 0 0 0 0 0 0 0 0 0 0 0 0 0 0 0 0 0 0 0 0 0 0 0 0 0 0 0 0 0 0 0 0 0 0 0 0 0 0 0 0 0 0 0 0 0 0 0 0 0 0 0 0 0 0 0 0 0 0 0 0 0 0 0 0 0 0 0 0 0 0 0 0 0 0 0 0 0 0 0 0 0 0 0 0 0 0 0 0 0 2 0 0 0 0 0 0 0 0 0 0 0 0 0 0 0 0 0 0 0 0 0 0 0 0 0 0 0 0 0 0 0 0 0 0 0 0 0 0 0 0 0 0 0 0 0 0 0 0 0 0 0 0 0 0 0 0 0 0 0 0 0 0 0 0 0 0 0 0 0 0 0 0 0 0 0 0 0…	0	0	0	0	0	0	0	0	0	0	0	0	2	0	0	0	0	308	129	292	241	3	41	4	67	10	3	0	30	0	37	0	0	181	52	48	0	19	62	39	0	17	0	97	66	3	0	269	0
Bacteria; Patescibacteria; Saccharimonadia; Saccharimonadales; NA 0 0 0 0 3 0 7 0 0 0 0 0 0 1 0 1 0 309 175 403 41 20 58 30 243 3 2 0 57 0 28 5 0 168 93 367 499 34 13 71 34 38 24 283 678 0 6 384 2 35 4 640 374 130 31 0 0 0 0 0 1 0 0 0 1 2 95 0 68 0 281 163 3 273 36 0 0 4 0 0 352 67 4 426 224 4 0 17 474 217 110 285 130 8 303 581 0 645 0 0 10 419 252 599 248 22 0 2 0 242 0 1 57 0 0 0 0 0 23 456 292…	0	0	0	0	0	0	15	15	1	0	40	9	4	1	21	0	0	0	0	12	0	4	0	0	2	62	0	0	128	0	1	1	69	0	8	27	0	0	8	0	4	16	0	2	0	0	166	266	0
Bacteria; Patescibacteria; WS6(Dojkabacteria); NA; NA 0 0 0 0 0 0 0 0 0 0 0 0 0 0 0 0 0 0 0 15 0 0 3 0 0 0 0 0 7 0 0 0 0 0 0 0 0 0 0 0 0 0 0 0 0 0 0 108 0 0 0 0 68 0 0 0 0 0 0 0 0 0 0 0 0 0 0 0 0 0 0 0 0 0 0 0 0 0 0 0 0 0 0 16 2 0 0 0 18 103 12 0 0 0 0 0 0 6 0 0 0 0 0 0 0 0 0 0 0 0 0 0 0 0 0 0 0 0 0 0 0 0 0 0 0 0 0 0 0 0 0 0 0 0 0 0 0 0 0 0 0 0 0 27 0 0 0 0 0 0 0 0 0 0 0 0 0 0 0 0 0 0 0 0 0 0 0 0…	0	0	0	0	0	0	0	0	0	0	0	0	0	0	0	0	0	0	0	0	0	0	0	0	0	0	0	0	0	0	0	0	0	0	0	0	0	0	0	0	0	0	0	0	0	0	0	0	0
Bacteria; Planctomycetes; Phycisphaerae; NA; NA 0 0 0 0 0 0 0 0 0 0 0 0 0 0 0 0 0 4 0 0 0 0 0 0 0 0 0 0 0 0 0 0 0 0 0 0 0 0 0 0 0 0 0 0 4 0 0 0 0 0 0 0 0 0 0 0 0 0 0 0 0 0 0 0 0 0 0 0 0 0 1 0 0 0 0 0 0 0 0 0 0 0 0 5 0 0 0 0 0 0 0 0 0 0 0 0 0 0 0 0 0 0 0 0 0 0 0 0 0 0 0 0 0 0 0 0 0 0 0 0 0 0 0 0 0 0 0 0 0 0 0 0 0 0 0 0 0 0 0 0 0 0 0 0 0 0 0 0 0 0 0 0 0 0 0 0 0 0 0 0 0 0 0 0 0 0 0 0 0 0 0 0 0 0 0 0…	0	0	0	0	0	0	0	0	0	0	0	0	0	0	0	0	0	0	0	0	0	0	0	0	0	0	0	0	0	0	0	0	0	0	0	0	0	0	0	0	0	0	6	0	34	0	0	0	0
Bacteria; Planctomycetes; Phycisphaerae; Tepidisphaerales; NA 0 0 0 0 0 0 0 0 0 0 0 0 0 0 0 0 0 0 0 0 0 0 0 0 0 0 0 0 0 0 0 0 0 0 0 0 0 0 0 0 0 0 0 0 0 0 0 0 0 0 0 0 0 0 0 0 0 0 0 0 0 0 0 0 0 0 0 0 0 0 0 0 0 0 0 0 0 0 0 0 0 0 0 0 0 0 0 0 0 0 0 0 0 0 0 0 0 0 0 0 0 0 0 0 0 0 0 0 0 2 0 0 0 0 0 0 0 0 0 0 0 0 0 0 0 0 0 0 0 0 0 0 0 0 0 0 0 0 0 0 0 0 0 0 0 0 0 0 0 0 0 0 0 0 0 0 0 0 0 0 0 0 0 0 0 0 0 0 0…	0	0	0	0	0	0	0	0	0	0	0	0	0	0	0	0	0	0	0	0	0	0	0	0	0	0	0	0	0	0	0	0	0	0	0	0	0	0	0	0	0	0	0	0	0	0	0	0	0
Bacteria; Planctomycetes; Planctomycetacia; Isosphaerales; Isosphaeraceae 0 0 0 0 0 0 0 0 0 0 0 0 0 0 0 0 0 0 0 0 0 0 0 0 0 0 0 0 0 0 0 0 0 0 0 0 0 0 0 0 0 0 0 0 0 0 0 0 0 0 0 0 0 0 0 0 0 0 0 0 0 0 0 0 0 0 0 0 0 0 0 0 0 0 0 0 0 0 0 0 0 0 0 0 0 0 0 0 2 0 0 0 0 0 0 0 0 0 0 0 0 0 0 0 0 0 0 0 0 0 0 0 0 0 0 0 0 0 0 0 0 0 0 0 0 0 0 0 0 0 0 0 0 0 0 0 0 0 0 0 0 0 0 0 0 0 0 0 0 0 0 0 0 0 0 0 0 0 0 0 0 0 0…	0	0	0	0	0	0	0	0	0	0	0	0	0	0	0	0	0	0	0	0	0	0	0	0	0	0	0	0	0	0	0	0	0	12	0	0	0	0	0	0	0	0	0	0	0	0	0	0	0
Bacteria; Proteobacteria; Alphaproteobacteria; Acetobacterales; Acetobacteraceae 0 0 3 0 0 0 0 0 0 0 0 0 0 0 0 0 0 0 0 2 0 1 9 0 0 0 0 0 0 0 0 0 0 0 0 0 0 0 0 0 0 0 0 0 0 0 0 0 0 0 0 0 6 0 0 0 0 0 0 0 0 0 0 0 35 0 0 0 0 0 0 13 0 0 60 0 0 0 0 0 0 0 0 0 0 0 0 0 0 30 0 13 0 0 0 0 0 0 0 0 0 0 0 16 0 0 0 0 0 0 0 0 0 0 0 0 0 0 1 0 0 0 0 0 0 0 0 0 0 62 0 0 0 0 0 0 0 0 0 0 0 0 0 0 0 0 0 3 0 0 0 0 0 0 0 0…	0	0	0	0	0	0	0	0	0	0	0	0	0	0	0	0	0	0	0	0	0	0	0	0	0	0	0	0	0	0	0	0	0	0	0	0	0	0	0	0	0	0	0	0	0	0	0	0	0
Bacteria; Proteobacteria; Alphaproteobacteria; Azospirillales; Azospirillaceae 0 0 0 0 0 0 0 0 0 0 0 0 0 0 0 0 0 0 0 0 0 0 0 0 0 0 0 0 0 0 0 0 0 0 0 0 0 0 0 0 0 0 0 0 0 0 0 0 0 0 0 0 0 0 0 0 0 0 0 0 0 0 0 0 0 0 0 0 0 0 0 0 0 0 0 0 0 0 0 0 0 0 0 0 0 0 0 0 0 0 0 0 0 0 0 0 0 0 0 0 0 0 0 0 0 0 0 0 0 0 0 0 0 0 0 0 0 0 0 0 0 0 0 0 0 0 0 0 0 0 0 0 0 0 0 3 0 0 0 0 0 0 0 0 0 0 0 0 0 0 0 0 0 0 0 0 0 0 0 0 …	0	0	0	0	0	0	0	0	0	0	0	0	0	0	0	0	0	0	66	0	5	2	5	10	2	1	4	0	0	0	0	3	0	0	0	54	0	47	0	20	3	0	0	27	0	0	0	56	0
Bacteria; Proteobacteria; Alphaproteobacteria; Caulobacterales; Hyphomonadaceae 0 0 0 0 0 0 0 0 0 0 0 0 0 0 0 0 0 4 0 8 0 4 0 0 0 0 0 0 0 0 0 0 0 0 0 0 0 15 11 0 0 2 15 8 0 0 0 0 0 0 0 0 0 0 0 0 0 0 0 0 0 2 0 0 0 0 0 0 80 0 2 0 1 0 4 26 0 0 0 0 0 0 0 0 0 0 0 2 0 0 0 0 0 0 0 0 0 39 0 0 0 26 120 0 0 1 0 0 0 52 0 0 0 0 0 0 0 0 0 0 69 0 0 0 0 0 0 0 0 0 0 0 0 0 0 0 0 0 0 0 0 0 0 0 0 0 7 0 0 0 0 0 0 0 …	0	0	0	0	0	0	0	0	0	0	0	0	0	0	0	0	0	0	0	0	0	0	0	0	0	0	0	0	0	0	0	0	0	0	0	0	0	0	0	0	0	0	0	0	0	0	0	0	0
Bacteria; Proteobacteria; Alphaproteobacteria; Elsterales; uncultured 0 0 0 0 0 0 0 0 0 0 0 0 0 0 0 0 0 0 0 0 0 0 0 0 0 0 0 0 0 0 0 0 0 0 0 0 0 0 0 0 0 0 0 0 0 0 0 0 0 0 0 0 0 0 0 0 0 0 0 0 0 0 0 0 0 0 0 0 0 0 0 0 0 0 0 0 0 0 0 0 0 0 0 0 0 0 0 0 0 0 0 0 0 0 0 0 0 0 0 0 0 0 0 0 0 0 0 0 0 0 0 0 0 0 0 0 0 0 7 0 0 0 0 0 0 0 0 0 0 0 0 0 0 0 0 0 0 0 0 0 0 0 0 0 0 0 0 0 0 0 0 0 0 0 0 0 0 0 0 0 0 0 0 0 0…	0	0	0	0	0	0	0	0	0	0	0	0	0	0	0	0	0	0	9	0	0	0	0	0	0	0	0	0	0	0	0	0	0	0	0	0	0	0	0	0	0	0	0	0	0	0	0	0	0
Bacteria; Proteobacteria; Alphaproteobacteria; Micavibrionales; Micavibrionaceae 0 0 0 0 0 0 0 0 0 0 0 0 0 0 0 0 0 0 0 0 0 0 0 0 0 0 0 0 0 0 0 0 0 0 0 0 0 1 0 0 0 0 0 0 16 0 0 0 0 0 0 0 51 5 0 0 0 0 0 0 0 0 0 0 0 0 0 0 0 0 30 0 3 0 0 0 0 0 0 0 0 0 0 58 0 0 0 0 0 0 0 30 0 0 0 0 0 0 0 0 0 0 0 0 0 5 0 0 0 4 0 0 0 0 0 0 0 0 0 0 0 0 0 0 0 0 0 0 0 0 0 0 0 0 0 0 0 0 0 0 0 0 0 0 0 0 0 0 0 0 0 0 0 0 0 0 0…	0	0	0	0	0	0	0	0	0	0	0	0	0	0	0	0	0	0	32	0	0	0	0	0	0	0	0	0	0	0	11	28	0	29	0	0	0	0	0	0	0	17	0	0	0	0	0	0	0
Bacteria; Proteobacteria; Alphaproteobacteria; Micropepsales; Micropepsaceae 0 0 0 0 0 0 0 0 0 0 0 0 0 0 0 0 0 0 0 0 0 0 0 0 0 0 0 0 0 0 18 0 0 0 0 0 0 0 0 0 0 0 0 0 0 0 0 0 0 0 0 0 0 0 0 0 0 0 0 0 0 0 0 0 0 0 0 0 0 0 0 0 0 0 0 0 0 0 0 0 0 0 0 0 0 0 0 0 0 0 0 0 0 0 0 0 0 0 0 0 0 0 0 0 0 0 0 0 0 0 0 0 0 0 0 0 0 0 0 0 0 0 0 0 0 0 0 0 0 0 0 0 0 0 0 0 0 0 0 0 0 0 0 0 0 0 0 0 0 0 0 0 0 0 0 0 0 0 0 0 0…	0	0	0	0	0	0	0	0	0	0	48	0	0	0	0	0	0	128	21	50	0	0	0	4	0	0	19	0	0	0	0	0	0	23	7	0	0	17	14	0	1	8	24	0	105	0	0	0	0
Bacteria; Proteobacteria; Alphaproteobacteria; NRL2; NA 0 0 0 0 0 0 0 0 0 0 0 0 0 0 0 0 0 0 0 0 0 0 0 0 0 0 0 0 0 0 0 0 0 0 0 0 0 0 0 0 0 0 0 0 0 0 0 0 0 0 0 0 0 0 0 0 0 0 0 0 0 0 0 0 0 0 0 0 0 0 0 0 0 0 0 0 0 0 0 0 0 0 0 0 0 0 0 0 0 0 0 0 0 0 0 0 0 0 0 0 0 0 0 0 0 0 0 0 0 0 0 0 0 0 0 0 0 0 0 0 0 0 0 0 0 0 0 0 0 0 0 0 0 0 0 0 0 0 0 0 0 0 0 0 0 0 2 0 0 0 0 0 0 0 0 0 0 0 0 0 0 0 0 0 0 0 0 0 0 0 0 0…	0	0	0	0	0	0	0	0	0	0	0	0	0	0	0	0	0	0	0	31	0	0	0	0	0	0	0	0	0	0	0	0	0	0	1	0	0	0	0	0	0	0	0	0	32	0	0	0	0
Bacteria; Proteobacteria; Alphaproteobacteria; Parvibaculales; Parvibaculaceae 0 0 0 0 0 0 0 0 0 0 0 0 0 0 0 0 0 0 0 0 0 0 0 0 0 0 0 0 0 0 0 0 0 0 0 0 0 0 4 0 0 0 0 0 0 0 0 0 0 0 0 0 0 0 0 0 0 0 0 0 0 0 0 0 0 0 0 0 0 0 0 0 0 0 0 0 0 0 0 0 0 0 0 0 0 0 0 0 0 0 0 0 0 0 0 0 0 0 0 0 0 0 0 0 0 0 0 0 0 0 0 0 0 0 0 0 0 0 0 0 0 0 0 0 0 0 0 0 0 0 0 0 0 0 0 0 0 0 0 0 0 0 0 0 0 0 0 0 0 0 0 0 0 0 0 0 0 0 0 0 …	0	0	0	0	0	0	0	0	0	0	0	0	0	0	0	0	0	4	0	0	0	0	0	0	0	0	0	0	0	0	0	0	0	0	0	0	13	0	0	12	0	8	0	0	0	0	0	0	0
Bacteria; Proteobacteria; Alphaproteobacteria; Rhizobiales; A0839 0 0 0 0 0 1 0 0 0 0 0 0 0 0 0 0 0 0 0 27 0 1 0 0 1 0 0 0 14 0 22 0 0 0 0 5 0 0 0 8 0 4 0 0 0 0 0 0 0 0 0 2 0 0 0 0 0 0 0 0 0 0 0 0 0 0 0 0 0 0 0 0 4 74 0 0 0 0 1 0 0 0 0 0 0 0 0 0 31 0 13 0 0 0 0 179 0 45 0 0 0 0 0 105 92 0 0 0 0 0 0 0 0 0 0 0 0 0 0 0 15 0 0 0 36 0 0 139 0 0 0 0 0 0 35 0 0 0 0 0 0 0 0 0 0 0 0 0 0 0 16 0 0 1 0 0 0 0…	0	0	0	0	0	0	0	0	0	0	0	0	0	0	0	1	0	0	0	2	74	1	0	0	0	1	28	63	0	0	1	20	0	12	0	0	187	0	46	0	0	0	0	0	0	0	0	0	0
Bacteria; Proteobacteria; Alphaproteobacteria; Rhizobiales; Devosiaceae 0 0 0 0 0 0 0 0 0 0 0 0 0 0 0 0 0 0 0 0 0 0 0 0 0 0 0 0 0 0 0 0 0 0 0 0 0 0 3 0 0 0 2 0 0 0 0 0 0 0 2 0 0 0 247 0 0 0 0 0 0 0 0 0 0 0 0 0 0 0 0 0 0 0 0 0 0 0 0 0 0 0 0 0 0 0 0 0 0 0 0 0 0 0 0 0 0 0 0 0 0 41 108 0 0 0 0 1 0 0 0 0 0 0 0 0 0 0 0 0 0 0 108 0 0 0 1 0 0 0 0 0 0 0 2 0 0 0 0 0 0 0 0 0 0 0 0 11 0 0 0 6 0 0 0 0 0 39 0 …	0	0	0	0	0	0	0	0	0	0	0	0	0	0	0	0	0	0	0	0	16	0	0	0	1	0	0	0	0	0	0	0	0	6	12	0	0	3	0	0	0	0	0	4	113	1	0	47	0
Bacteria; Proteobacteria; Alphaproteobacteria; Rhizobiales; Kaistiaceae 0 0 0 0 0 0 0 0 0 0 0 0 0 0 0 0 0 0 0 0 0 0 0 0 0 0 0 0 0 0 0 0 0 0 0 0 0 0 0 0 0 0 0 0 0 0 0 0 0 0 0 0 0 0 0 0 0 0 0 0 0 0 0 0 0 0 0 0 0 0 0 0 0 0 0 0 0 0 0 0 0 0 0 0 0 0 0 0 0 0 0 0 0 0 0 0 0 0 0 0 0 0 0 0 0 0 0 0 0 0 0 0 0 0 0 0 0 0 0 0 0 0 0 0 0 0 0 0 0 0 0 0 0 0 0 0 0 0 0 0 0 0 0 0 0 0 0 0 0 0 0 0 0 0 0 0 0 0 0 0 0 0 0 0…	0	0	0	0	0	0	0	0	0	0	0	0	0	0	0	0	0	0	0	0	0	0	0	0	0	0	0	0	0	0	0	0	0	0	0	0	0	0	0	0	0	0	0	0	0	0	0	0	0
Bacteria; Proteobacteria; Alphaproteobacteria; Rhizobiales; Labraceae 0 0 0 0 0 0 0 0 0 0 0 0 0 0 0 0 0 0 0 108 0 0 0 0 0 0 0 0 0 0 0 0 0 0 0 0 0 0 0 0 0 0 0 0 0 0 0 0 0 0 0 0 0 0 0 0 0 0 0 0 0 0 0 0 0 0 0 0 0 0 0 0 0 0 0 0 0 0 0 0 0 0 0 0 0 0 0 0 0 0 0 0 0 0 0 0 0 0 0 0 0 0 0 0 0 0 0 0 0 0 0 0 0 0 0 0 0 0 0 0 0 0 0 0 0 0 0 0 0 0 0 0 0 0 0 0 0 0 0 0 0 0 0 0 0 0 0 0 0 0 0 0 0 0 0 0 0 0 0 0 0 0 0 0…	0	0	0	0	0	0	0	0	0	0	0	0	0	0	0	0	0	0	0	0	0	0	0	0	0	0	0	0	0	0	0	0	0	0	0	0	0	0	0	0	0	0	0	0	0	0	0	0	0
Bacteria; Proteobacteria; Alphaproteobacteria; Rhizobiales; NA 0 0 0 0 0 0 0 0 0 0 0 0 0 0 0 0 0 0 0 0 0 0 0 0 0 0 0 0 0 0 0 0 0 0 0 0 0 5 0 0 0 0 0 0 0 0 0 0 0 0 0 0 0 0 0 0 14 0 34 0 0 1 0 0 0 0 0 0 0 0 0 0 0 0 0 0 0 0 0 0 0 6 0 0 0 0 0 0 0 0 69 0 0 0 0 0 0 0 0 0 0 0 0 0 0 0 0 0 0 0 0 91 0 0 0 0 0 0 0 3 0 0 0 0 0 1 51 0 0 80 0 0 0 0 0 0 0 0 0 0 0 0 0 7 0 0 0 0 0 0 0 0 0 0 0 0 0 252 0 0 0 0 0 0 …	0	0	0	0	0	0	0	0	0	0	0	0	0	0	0	0	0	0	0	0	0	0	0	0	0	0	0	0	0	0	0	0	0	0	0	0	0	0	0	0	0	0	2	0	0	0	0	0	0
Bacteria; Proteobacteria; Alphaproteobacteria; Rhizobiales; Rhizobiaceae 0 0 13 0 2 0 0 0 0 0 0 0 0 0 0 0 0 168 0 41 67 8 0 2 11 4 0 0 20 0 0 0 0 0 5 0 0 5 11 0 0 9 0 0 0 0 0 0 0 0 1 0 0 0 0 0 0 0 0 0 0 0 0 0 0 0 0 0 358 0 10 2 8 0 0 0 0 0 0 4 0 0 1 102 0 12 0 5 45 0 14 0 0 0 0 0 0 0 0 0 0 146 0 158 0 0 1 9 0 122 2 0 125 0 0 0 0 4 0 123 62 0 0 9 199 0 270 105 0 49 0 0 93 0 0 0 0 0 0 0 0 0 0 0 0 3…	0	0	0	0	0	0	11	0	0	0	0	0	0	0	0	0	0	0	0	16	63	3	0	0	0	3	0	0	0	0	0	0	0	0	0	42	0	0	0	0	0	0	0	0	0	0	0	0	0
Bacteria; Proteobacteria; Alphaproteobacteria; Rhizobiales; Stappiaceae 0 0 0 0 0 0 0 0 0 0 0 0 0 0 0 0 0 0 0 0 0 0 0 0 0 0 0 0 0 0 0 0 0 0 0 0 0 0 0 0 0 0 0 0 0 0 0 0 0 0 0 0 0 0 0 0 0 0 0 0 0 0 0 0 0 0 0 0 0 0 0 0 0 0 0 0 0 0 0 0 0 0 0 0 0 0 0 0 31 0 0 0 0 0 0 0 0 0 0 0 0 0 0 0 0 0 0 0 0 0 0 0 0 0 0 0 0 0 0 0 0 0 0 0 0 0 0 0 0 0 0 0 0 0 0 0 0 0 0 0 0 0 0 0 0 0 0 0 0 0 0 0 0 0 0 0 0 0 0 0 0 0 0 …	0	0	0	0	0	0	0	0	0	20	0	0	2	0	0	0	0	55	0	1	1	6	7	10	1	0	1	0	0	6	3	0	0	36	0	0	98	0	0	34	0	0	4	96	0	0	0	0	0
Bacteria; Proteobacteria; Alphaproteobacteria; Rhodobacterales; Rhodobacteraceae 0 0 66 0 1 0 0 0 0 0 0 0 0 0 0 0 0 47 5 0 63 1 6 0 1 1 3 0 0 0 0 0 0 17 0 0 0 1 27 0 3 0 0 0 91 0 0 0 0 0 0 0 29 0 76 0 0 0 0 0 0 10 0 0 32 0 0 0 228 0 82 9 0 38 0 0 0 0 0 0 0 4 0 0 46 2 0 7 0 28 16 37 271 0 0 0 0 131 37 0 2 0 0 0 0 6 26 2 0 321 0 64 41 0 0 0 0 3 0 104 38 9 1 0 126 0 89 236 0 112 0 0 0 0 0 8 0 0 0 0 …	0	0	0	0	0	0	0	0	0	0	0	0	0	0	0	0	0	0	0	1	0	0	0	0	0	0	0	0	0	0	0	0	0	0	15	0	0	9	0	0	0	12	0	0	8	0	0	0	0
Bacteria; Proteobacteria; Alphaproteobacteria; Rhodospirillales; Rhodopirillaceae 0 0 5 0 0 0 0 0 0 0 0 0 0 0 0 0 0 0 0 0 0 0 0 0 0 0 0 0 0 0 0 0 0 0 0 0 0 0 0 0 0 0 0 0 0 0 0 0 0 0 0 0 0 0 0 0 0 0 0 0 0 0 0 0 0 0 0 0 0 0 0 0 0 0 0 0 0 0 0 0 0 0 0 0 0 0 0 0 0 0 0 0 0 0 0 0 0 0 0 0 0 0 0 0 0 0 0 0 0 0 0 0 0 0 0 0 0 0 0 0 0 0 0 0 0 0 0 0 0 0 0 0 0 0 0 0 0 0 0 0 0 0 0 0 0 0 0 0 0 0 0 0 0 0 0 0 0 0 0…	0	0	0	0	0	0	0	0	0	0	0	0	0	0	0	0	0	0	0	0	0	0	0	0	0	0	0	0	0	0	0	0	0	0	0	0	0	0	3	0	0	1	0	0	167	0	0	43	0
Bacteria; Proteobacteria; Alphaproteobacteria; Rhodospirillales; uncultured 0 0 0 0 0 0 0 0 0 0 0 0 0 0 0 0 0 42 0 60 0 0 0 4 0 0 0 0 0 1 0 0 0 0 23 0 0 0 0 0 5 0 0 0 0 0 0 0 0 0 1 0 0 0 0 0 0 0 1 0 0 0 0 0 0 0 0 0 0 0 0 0 0 1 0 0 0 0 0 0 0 0 0 6 0 0 0 0 0 0 0 70 0 0 0 0 0 0 0 0 0 0 18 0 0 0 0 0 0 0 0 0 63 0 0 0 0 0 0 56 1 15 32 0 0 0 0 0 0 0 0 0 0 0 0 0 0 0 0 5 0 0 0 0 0 0 0 0 0 26 0 10 0 0 0 0 …	0	0	0	0	0	0	0	0	0	0	0	0	0	0	0	0	0	0	0	0	0	0	0	0	0	0	0	0	0	0	0	0	0	0	0	0	0	0	0	0	0	0	0	0	0	0	0	0	0
Bacteria; Proteobacteria; Alphaproteobacteria; Rickettsiales; Midichloriaceae 0 0 0 0 0 0 0 0 0 0 0 0 0 0 0 0 0 0 0 0 0 0 0 0 0 0 0 0 0 0 0 0 0 0 0 0 0 0 0 0 0 0 0 0 0 0 0 0 0 0 0 0 0 0 0 0 0 0 0 0 0 0 0 0 0 0 0 0 0 0 0 0 0 0 0 0 0 0 0 0 0 0 0 0 0 0 0 0 0 0 0 0 0 0 0 0 0 0 0 0 0 0 0 0 0 0 0 0 0 0 0 0 0 0 0 0 0 0 0 0 0 0 0 0 0 0 0 0 0 0 0 0 0 0 0 0 0 0 0 0 0 0 0 0 0 0 0 0 0 0 0 0 0 0 0 0 0 0 0 0 0…	0	0	0	0	0	0	0	0	0	0	0	0	0	0	0	0	0	0	1	7	1	0	0	4	0	0	0	0	0	0	9	0	0	0	0	0	3	0	1	7	0	0	0	0	2	0	0	0	0
Bacteria; Proteobacteria; Alphaproteobacteria; Rickettsiales; NA 0 0 0 0 0 0 0 0 0 0 0 0 0 0 0 0 0 0 14 0 0 0 0 0 0 0 0 0 0 0 0 0 0 0 0 0 0 0 0 0 0 0 0 0 0 0 0 0 0 0 0 0 0 0 0 0 0 0 0 0 0 0 0 0 0 0 0 0 0 0 0 0 0 0 0 0 0 0 0 0 0 11 0 0 0 0 0 0 0 0 0 0 0 0 0 0 0 0 0 0 0 0 0 0 0 0 0 0 0 0 0 0 0 0 0 0 0 0 0 0 15 0 0 0 0 0 0 0 0 0 0 0 0 0 0 0 0 0 0 0 0 0 0 0 0 0 0 0 0 0 0 0 0 0 0 0 0 0 0 0 0 0 0 0 0 0…	0	0	0	0	0	0	0	0	0	0	0	0	0	0	0	0	0	0	14	0	0	0	0	0	0	0	0	0	0	0	0	0	0	0	0	0	0	0	0	0	2	3	0	0	31	0	0	0	0
Bacteria; Proteobacteria; Alphaproteobacteria; Rickettsiales; SM2D12 0 0 0 0 0 0 0 0 0 0 0 0 0 0 0 0 0 318 15 0 0 0 4 0 0 0 0 0 32 0 0 0 0 5 0 0 11 0 1 0 0 0 0 54 112 0 0 10 0 0 0 0 151 436 87 0 0 0 2 0 0 0 0 0 0 0 0 0 0 0 60 19 0 0 0 0 0 0 0 0 2 11 0 0 15 0 0 4 0 0 0 0 0 0 0 0 0 0 0 0 0 0 13 60 0 0 0 0 0 62 0 0 73 0 0 0 0 0 0 25 3 0 57 13 0 0 0 0 0 0 0 0 112 0 0 0 0 0 0 0 0 0 0 0 0 0 5 18 0 137 …	0	0	0	0	0	0	0	0	0	0	0	0	0	0	0	0	0	0	0	0	0	0	0	0	0	0	0	0	0	0	0	0	0	0	0	0	0	0	0	0	0	0	0	0	0	0	0	0	0
Bacteria; Proteobacteria; Alphaproteobacteria; Sphingomonadales; Sphingomonadaceae 0 7 1584 0 1 2 1 8 112 3 216 3 0 0 0 0 0 69 67 262 368 11 17 8 110 7 133 0 22 4 34 318 0 77 50 92 149 77 111 10 9 29 20 37 153 0 0 11 4 61 8 156 91 224 813 0 19 1 0 0 0 7 0 185 105 0 0 0 427 0 91 59 33 106 129 65 1 0 1 2 81 10 0 162 327 77 3 41 284 885 86 98 799 10 0 47 0 243 265 0 34 393 809 69 43 6 1 130 0 103 0 …	0	0	0	0	0	0	0	0	0	0	0	0	0	0	0	0	0	0	31	0	43	0	0	0	0	0	0	0	0	0	0	0	0	0	0	0	0	6	0	0	0	0	0	0	0	0	0	0	0
Bacteria; Proteobacteria; Deltaproteobacteria; Bdellovibrionales; Bacteriovoracaceae 0 0 0 0 0 0 0 0 0 0 0 0 0 0 0 0 0 21 0 0 0 0 0 0 0 0 0 0 0 0 0 0 0 29 0 63 43 0 0 0 0 0 0 0 0 0 0 48 0 0 0 0 5 0 0 0 0 0 1 0 0 1 0 0 0 0 0 0 0 0 0 0 0 0 62 0 0 0 0 0 0 6 0 10 0 0 2 8 0 0 0 87 75 0 0 0 0 20 0 0 0 47 0 0 0 0 0 0 0 6 0 0 0 0 0 0 0 0 3 0 0 8 40 12 0 0 0 0 0 65 0 0 10 1 0 0 0 0 0 0 0 0 0 0 0 1 5 9 0 0…	0	0	0	1	0	1	3	0	0	0	31	0	0	0	0	0	0	63	45	7	84	2	1	3	135	0	5	0	10	4	19	12	0	50	13	4	7	4	0	1	1	8	0	257	40	0	0	40	0
Bacteria; Proteobacteria; Deltaproteobacteria; Bdellovibrionales; NA 0 0 0 0 0 0 0 0 0 0 0 0 0 0 0 0 0 0 0 0 0 0 0 0 0 0 0 0 0 0 0 0 0 0 0 0 0 0 0 0 0 0 0 0 0 0 0 0 0 0 0 0 0 0 0 0 0 0 0 0 0 0 0 0 0 0 0 0 0 0 0 0 0 0 0 0 0 0 0 0 0 0 0 0 0 0 0 0 0 0 0 0 0 0 0 0 0 0 0 0 0 0 0 0 0 0 0 0 0 0 0 0 0 0 0 0 0 0 0 0 9 0 0 0 0 0 0 0 0 0 0 0 0 0 0 0 0 0 0 0 0 0 0 0 0 0 0 0 0 0 0 0 0 0 0 0 0 0 0 0 0 0 0 0 0 …	0	0	0	0	0	0	0	0	0	0	0	0	0	0	0	0	0	0	0	0	0	0	0	0	0	0	0	0	0	0	4	0	0	0	0	0	0	0	0	0	0	0	0	139	0	0	0	0	0
Bacteria; Proteobacteria; Deltaproteobacteria; Desulfobacterales; Desulfobulbaceae 0 0 0 0 0 0 0 0 0 0 0 0 0 0 0 0 0 0 0 0 0 0 0 0 0 0 0 0 0 0 0 0 0 0 0 0 0 0 0 0 0 0 0 0 0 0 0 0 0 0 0 0 0 0 0 0 0 0 0 0 0 0 0 0 0 0 0 0 0 0 0 0 0 0 0 0 0 0 0 0 0 0 0 0 0 0 0 0 0 0 0 0 0 0 0 0 0 0 0 0 0 0 0 0 0 0 0 0 0 0 0 0 0 0 0 0 0 0 0 0 0 0 0 0 0 0 0 0 0 0 0 0 0 0 0 0 0 0 0 3 0 0 0 0 0 0 0 0 0 0 0 0 0 0 3 0 0 0 …	0	0	0	0	0	0	0	0	0	0	0	0	0	0	0	0	0	0	0	22	0	0	2	0	1	0	0	0	0	0	0	0	2	0	0	0	0	0	0	0	0	0	1	0	0	0	0	0	0
Bacteria; Proteobacteria; Deltaproteobacteria; Desulfuromonadales; Geobacteraceae 0 0 0 0 0 0 0 0 0 0 0 0 0 0 0 0 0 2 0 0 0 0 0 0 0 0 0 0 0 0 0 0 0 0 0 0 0 0 0 0 0 0 0 0 0 0 0 0 0 0 0 0 0 0 0 0 0 0 0 0 0 0 0 0 0 0 0 0 9 0 0 0 0 0 0 0 0 0 0 0 0 0 0 0 0 0 0 0 0 0 0 0 0 0 0 0 0 0 0 0 0 0 0 11 0 0 0 0 0 0 0 0 0 0 0 0 0 0 11 0 0 0 0 0 0 0 0 0 0 0 0 0 0 0 0 11 0 0 0 0 0 0 0 0 0 0 0 0 0 0 0 0 0 0 0 0 0 …	0	0	0	0	0	0	0	0	0	0	0	0	0	0	0	0	0	0	0	0	0	0	0	0	0	0	0	0	0	0	0	0	0	4	0	0	0	0	0	0	0	0	0	0	0	0	0	0	0
Bacteria; Proteobacteria; Deltaproteobacteria; Myxococcales; bacteriap25 0 0 0 0 0 0 0 0 0 0 0 0 0 0 0 0 0 0 0 0 0 0 0 0 9 0 0 0 0 0 0 0 0 0 0 0 0 2 1 0 0 0 0 0 0 0 0 0 0 0 0 0 0 0 0 0 2 0 7 0 0 0 0 0 6 0 0 0 0 0 0 0 7 0 0 0 0 0 0 0 40 0 0 0 0 0 0 0 0 0 0 11 19 0 0 0 0 0 0 0 0 0 0 0 0 0 0 0 0 0 0 0 0 0 0 0 0 0 0 0 0 0 0 0 0 0 1 0 0 0 0 0 0 0 0 0 0 0 0 0 0 0 0 0 0 0 0 0 0 0 0 0 0 0 0 0 0 0 0 0 0 0…	0	0	0	0	0	0	0	0	0	0	0	0	0	0	0	0	0	0	0	0	0	0	0	0	0	0	0	0	0	0	0	0	0	0	0	0	0	0	4	0	0	0	0	0	0	0	0	0	0
Bacteria; Proteobacteria; Deltaproteobacteria; Myxococcales; Blfdi19 0 0 0 0 0 0 0 0 0 0 0 0 0 0 0 0 0 0 0 0 62 0 0 0 0 0 0 0 0 0 0 0 0 0 0 0 0 0 0 0 0 0 0 0 0 0 0 0 0 0 0 0 0 0 0 0 0 0 0 0 0 0 0 0 0 0 0 0 0 0 0 0 0 0 0 0 0 0 0 0 0 0 0 0 0 0 0 0 0 0 0 0 0 0 0 0 0 0 0 0 0 0 0 0 0 0 0 0 0 0 0 0 0 0 0 0 0 0 0 0 0 0 0 0 0 0 0 0 0 0 0 7 0 0 0 0 0 0 0 0 0 0 0 0 0 0 0 0 0 0 17 0 0 0 0 0 0 0 0 0 0 0 0 0 …	0	0	0	0	0	0	0	0	0	0	0	0	0	0	0	0	0	0	0	0	0	0	2	0	0	0	0	0	0	0	3	0	0	1	0	0	3	3	0	0	0	0	0	0	0	0	0	0	0
Bacteria; Proteobacteria; Deltaproteobacteria; Myxococcales; mle1-27 0 0 0 0 0 0 0 0 0 0 0 0 0 0 0 0 0 0 0 0 0 0 0 0 0 0 0 0 0 0 0 0 0 0 0 9 0 0 0 0 0 0 0 0 0 0 0 0 0 0 0 0 0 0 0 0 0 0 0 0 0 0 0 0 0 0 0 0 0 0 0 0 0 0 0 0 0 0 0 0 0 0 0 0 0 0 0 0 2 0 0 0 0 0 0 0 0 0 0 0 3 0 0 0 0 0 0 0 0 0 0 0 0 0 0 0 0 0 0 0 0 0 0 0 0 0 0 103 0 0 0 0 0 0 0 0 0 0 0 0 0 0 0 0 0 0 0 0 0 0 0 0 0 0 0 0 0 0 0 0 0 0 0 0 …	0	0	0	0	0	0	0	0	0	0	0	0	0	0	0	0	0	0	6	0	0	0	0	0	0	0	0	0	0	0	0	0	0	23	0	0	0	0	0	0	0	0	0	0	0	0	0	0	0
Bacteria; Proteobacteria; Deltaproteobacteria; Myxococcales; Nannocystaceae 0 0 0 0 0 0 0 0 0 0 0 0 0 0 0 0 0 0 0 0 0 0 0 0 0 0 0 0 0 0 0 0 0 0 0 0 0 0 0 0 0 0 0 14 0 0 0 0 0 0 0 0 0 0 0 0 0 0 0 0 0 0 0 0 0 0 0 0 0 0 0 0 0 0 0 0 0 0 0 0 0 0 0 0 0 0 0 0 0 0 0 0 0 0 0 0 0 11 0 0 0 0 0 0 0 0 0 0 0 0 0 0 0 0 0 0 0 0 0 0 0 0 0 0 0 0 0 0 0 0 0 0 0 0 0 0 0 0 0 0 0 0 0 0 0 0 0 0 0 0 0 0 0 0 0 0 0 0 0 0 0…	0	0	0	0	0	0	0	0	0	0	0	0	0	0	0	0	0	0	0	0	0	0	0	0	0	0	0	0	0	0	0	0	0	0	0	0	0	0	0	2	0	0	0	0	0	0	0	0	0
Bacteria; Proteobacteria; Deltaproteobacteria; Myxococcales; Phaselicystidaceae 0 0 0 0 0 0 0 0 0 0 0 0 0 0 0 0 0 0 0 0 0 0 0 0 0 0 0 0 0 0 0 0 0 0 0 0 0 0 0 0 0 0 0 0 0 0 0 0 0 0 0 0 0 0 0 0 0 0 0 0 0 0 0 0 0 0 0 0 0 0 0 0 0 0 0 0 0 0 0 0 0 0 0 0 0 0 0 0 6 0 0 0 0 0 0 0 0 5 0 0 0 0 0 0 0 0 0 0 0 0 0 0 0 0 0 0 0 0 0 0 0 0 0 0 14 0 0 0 0 0 0 0 0 0 0 0 0 0 0 0 0 0 0 0 0 0 0 0 0 0 0 0 0 0 0 0 0 0 0 …	0	0	0	0	0	0	0	0	0	0	154	0	0	0	0	0	0	0	16	0	61	2	0	0	0	0	0	0	0	0	0	0	0	0	0	0	0	0	0	0	0	0	0	39	0	0	0	0	0
Bacteria; Proteobacteria; Deltaproteobacteria; Myxococcales; Sandaracinaceae 0 0 0 0 0 0 2 0 0 0 0 0 0 0 0 0 0 0 0 0 0 0 0 0 24 0 0 0 0 0 0 0 0 0 30 0 0 4 3 0 0 0 0 0 40 0 0 0 0 0 0 30 0 0 0 0 0 0 0 0 0 0 0 0 0 0 0 0 56 0 0 0 0 0 0 0 0 0 0 0 0 0 0 0 26 0 0 3 0 2 0 0 0 0 0 5 0 32 0 0 0 0 58 2 0 0 0 0 0 0 0 26 0 0 0 0 0 0 10 0 0 2 0 0 0 0 32 19 0 15 0 0 25 0 0 0 0 0 0 0 0 0 0 0 0 0 0 2 0 0 0 0 0 0 …	0	0	0	0	0	0	0	0	0	0	0	0	0	0	0	0	0	0	0	0	0	0	0	0	0	0	0	0	0	0	0	0	0	0	0	0	0	23	0	0	0	0	0	0	0	0	0	0	0
Bacteria; Proteobacteria; Deltaproteobacteria; Myxococcales; Vulgatibacteraceae 0 0 0 0 0 0 0 0 0 0 0 0 0 0 0 0 0 0 0 0 0 0 0 0 0 0 0 0 0 0 0 0 0 0 0 0 0 0 0 0 0 0 0 0 0 0 0 0 0 0 0 0 0 0 0 0 0 0 2 0 0 0 0 0 3 0 0 0 0 0 0 0 0 0 0 0 0 0 0 0 0 0 0 0 0 0 0 0 0 0 0 0 0 0 0 0 0 0 0 0 0 0 0 0 0 0 0 0 0 0 0 0 0 0 0 0 0 0 0 0 0 0 0 0 0 0 0 0 0 0 0 0 0 0 0 0 0 0 0 0 0 0 0 0 0 0 0 0 0 0 0 0 0 0 0 0 0 0 0 0…	0	0	0	0	0	0	0	0	0	0	0	0	0	0	0	0	0	0	21	179	0	0	0	0	35	3	0	0	0	0	0	0	0	0	0	2	0	0	0	3	0	8	0	0	0	0	0	64	0
Bacteria; Proteobacteria; Deltaproteobacteria; NB1-j; NA 0 0 0 0 0 0 0 0 0 4 0 0 0 0 0 0 0 0 0 0 0 0 0 0 0 0 0 0 0 0 0 0 0 0 0 0 0 0 0 0 0 0 0 0 0 0 0 0 0 0 0 0 0 0 0 0 0 0 0 0 0 2 0 0 0 0 0 0 0 0 0 0 0 0 0 0 0 0 0 0 0 0 0 0 0 0 0 0 0 0 0 0 0 0 0 0 0 0 0 0 0 0 0 0 0 0 0 0 0 0 0 0 0 0 0 0 0 0 0 0 0 0 0 0 0 0 0 0 0 0 0 0 0 0 0 0 0 0 0 0 0 0 0 0 0 0 0 0 0 0 0 0 0 0 0 0 0 0 0 0 0 0 0 0 0 0 0 0 0 0 0 …	0	0	0	0	0	0	24	0	0	5	65	0	0	0	0	1	0	268	40	41	11	2	4	9	52	0	5	0	0	0	93	0	0	34	53	43	53	11	31	9	0	0	6	137	149	0	0	200	0
Bacteria; Proteobacteria; Deltaproteobacteria; Oligoflexales; Oligoflexaceae 0 0 0 0 0 0 0 0 0 0 3 0 0 0 0 0 0 30 0 2 55 0 0 3 0 0 8 0 0 0 0 3 0 0 0 15 17 0 11 0 0 0 1 0 0 0 0 3 0 0 0 0 39 28 0 0 0 0 0 0 0 3 0 0 0 0 0 0 0 11 0 16 0 42 13 0 0 0 0 0 64 0 0 46 0 0 0 9 18 0 0 81 1 0 70 56 0 0 0 0 0 25 65 24 0 0 0 0 0 0 1 92 52 0 0 0 0 0 5 0 12 6 4 0 54 0 6 0 0 0 0 0 11 3 0 5 1 0 0 26 0 0 0 19 0 0 78 …	0	0	0	0	0	0	0	0	0	0	0	0	0	0	0	0	0	0	0	0	0	0	0	0	0	0	0	0	0	0	0	0	0	0	0	0	0	0	0	0	0	0	0	0	0	0	0	0	0
Bacteria; Proteobacteria; Deltaproteobacteria; SAR324clade(MarinegroupB); NA 0 0 0 0 0 0 0 0 0 0 0 0 0 0 0 0 0 1 1 24 0 0 0 0 0 0 1 0 0 0 13 2 0 10 10 17 8 0 1 8 0 1 0 1 79 0 0 0 0 0 0 0 61 0 0 0 0 0 0 0 0 0 0 0 0 0 268 0 0 0 0 12 0 26 0 0 0 0 0 0 78 0 0 49 0 6 0 0 42 88 17 3 0 0 0 27 0 0 0 0 0 28 35 74 0 3 0 0 0 0 0 0 0 0 0 0 0 0 7 82 0 5 87 8 0 0 7 0 0 0 0 0 57 0 85 8 0 0 0 11 0 0 0 0 5 1 45 85…	0	0	0	0	0	0	0	0	0	0	0	0	0	0	0	0	0	0	0	0	0	0	0	0	0	0	0	0	0	0	0	0	0	0	0	2	0	0	0	0	0	0	0	0	0	0	0	0	0
Bacteria; Proteobacteria; Gammaproteobacteria; Acidiferrobacterales; Acidiferrobacteraceae 0 0 0 0 0 0 0 0 0 0 0 0 0 0 0 0 0 0 0 0 0 0 0 0 0 0 0 0 0 0 0 0 0 0 0 0 0 0 0 0 0 0 0 0 0 0 0 0 0 0 0 0 0 0 0 0 0 0 0 0 0 0 0 0 0 0 0 0 0 0 0 0 0 0 0 0 0 0 0 0 0 0 0 0 0 0 0 0 0 0 0 0 0 0 0 0 0 0 0 0 0 0 0 0 0 0 0 0 0 0 0 4 0 0 0 0 0 0 0 0 0 0 0 0 0 0 0 0 0 0 0 0 0 0 0 0 0 0 0 0 0 0 0 0 0 0 0 0 0 0 0 0 0 0 …	0	0	0	0	0	0	0	0	0	0	0	0	0	0	0	0	0	0	0	0	0	0	0	0	0	0	0	0	0	0	0	0	0	0	0	0	0	0	0	0	0	0	0	0	0	0	0	0	0
Bacteria; Proteobacteria; Gammaproteobacteria; Aeromonadales; Aeromonadaceae 0 0 0 0 0 0 0 0 0 0 0 0 0 0 0 0 0 0 0 0 0 0 0 0 0 0 0 0 0 0 0 0 0 0 0 0 0 0 2 0 0 0 0 0 0 0 0 0 0 0 0 0 0 0 0 0 0 0 0 0 0 0 0 38 0 0 0 0 0 0 0 0 0 18 0 0 0 0 0 0 0 0 0 0 0 0 0 0 0 0 0 0 0 0 0 0 0 0 0 0 0 0 5 0 0 0 0 0 0 0 0 0 0 0 0 0 0 0 0 0 0 0 0 0 0 0 0 0 0 21 0 0 0 0 0 0 0 0 0 2 0 0 0 0 0 0 0 0 19 0 0 0 0 0 0 0 0 0 0 …	0	0	0	0	0	0	0	0	0	0	0	0	0	0	0	0	0	0	0	0	0	0	0	0	0	0	0	0	0	0	0	0	0	0	0	0	0	0	0	0	0	0	0	0	0	0	0	0	0
Bacteria; Proteobacteria; Gammaproteobacteria; Alteromonadales; Pseudoalteromonadaceae 0 0 0 0 0 0 0 0 0 0 0 0 0 0 0 0 0 0 0 0 0 0 0 0 0 0 0 0 0 0 0 0 0 0 0 0 0 0 0 0 0 0 0 0 0 0 0 0 0 0 0 0 0 0 0 0 0 0 0 0 0 0 0 0 0 0 0 0 0 0 0 0 0 0 0 0 0 0 0 0 0 0 0 0 0 0 0 0 0 0 0 0 0 0 0 0 0 0 0 0 0 0 0 0 0 0 0 0 0 22 0 0 0 0 0 0 0 0 0 0 0 0 0 0 0 0 0 0 0 0 0 0 0 0 0 0 0 0 0 0 0 0 0 0 0 0 0 0 0 0 0 0 0 0 0 0…	0	0	0	0	0	0	0	0	0	0	0	0	0	0	0	0	0	0	0	0	0	0	0	0	0	0	0	0	0	0	0	0	0	0	0	0	0	0	0	0	0	0	0	0	0	0	0	0	0
Bacteria; Proteobacteria; Gammaproteobacteria; Arenicellales; Arenicellaceae 0 0 0 0 0 0 0 0 0 0 0 0 0 0 0 0 0 0 0 0 0 1 0 0 0 0 0 0 0 0 0 0 0 0 0 0 0 0 0 0 0 0 0 0 0 0 0 0 0 0 0 0 0 0 0 0 0 0 0 0 0 0 0 0 0 0 0 0 0 0 0 0 0 0 0 0 0 0 0 0 0 0 0 0 0 0 0 0 0 0 0 0 0 0 0 0 0 0 0 0 0 0 0 0 0 0 0 0 0 0 0 0 0 0 0 0 0 0 0 0 0 0 0 0 0 0 0 0 0 0 0 0 0 0 0 0 0 0 0 0 0 0 0 0 6 0 0 0 0 0 0 0 0 0 0 0 0 0 0 0 0 …	0	0	0	0	0	0	0	0	0	0	0	0	0	0	0	0	0	0	0	0	0	0	0	0	0	0	0	0	0	0	0	0	0	0	0	0	0	0	0	0	0	0	0	0	0	0	0	0	0
Bacteria; Proteobacteria; Gammaproteobacteria; Betaproteobacteriales; Aquaspirillaceae 0 0 0 0 0 0 0 0 0 0 0 0 0 0 0 0 0 0 0 0 0 0 0 0 0 0 0 0 0 0 0 0 0 0 0 0 0 0 0 0 0 0 0 0 0 0 0 0 0 0 0 0 0 0 0 0 0 0 0 0 0 0 0 0 0 0 0 0 2 0 0 0 0 0 0 0 0 0 0 0 0 0 0 0 0 0 0 4 0 151 0 0 0 0 0 0 0 0 0 0 0 0 4 0 0 0 0 0 0 0 0 0 0 0 0 0 0 0 0 0 0 0 0 0 0 0 0 0 0 0 0 0 0 0 0 0 0 0 0 0 0 0 0 0 0 0 0 0 0 0 0 0 0 0 0 …	0	0	0	0	0	0	0	0	0	0	0	0	0	0	0	0	0	0	0	0	0	0	0	0	0	0	0	0	0	0	0	0	0	0	0	0	0	0	0	0	0	0	0	0	0	0	0	0	0
Bacteria; Proteobacteria; Gammaproteobacteria; Betaproteobacteriales; Burkholderiaceae 3 391 398 5 5 4 20 9 244 164 345 5 1 1 0 2 0 573 1354 2059 491 25 70 166 550 546 148 1 11 29 61 72 42 254 118 5113 574 292 115 136 15 109 76 773 423 4 0 400 3 76 3128 634 477 3195 1484 3 37 1 14 1 6 13 18 7 318 0 530 1 1342 1 516 1484 19 3273 263 6 0 5 3 14 806 32 2 570 2952 1250 518 375 2765 1777 168 1717 936 …	0	0	0	0	0	0	0	0	0	0	0	0	0	0	0	0	0	0	0	0	0	0	0	0	0	2	0	0	0	0	0	0	0	0	0	0	0	4	8	0	0	0	0	0	0	0	0	0	0
Bacteria; Proteobacteria; Gammaproteobacteria; Betaproteobacteriales; Chromobacteriaceae 0 0 0 0 0 0 0 0 0 0 0 0 0 0 0 0 0 0 0 0 0 0 0 0 0 0 0 0 0 0 0 0 0 0 0 0 0 0 16 0 0 0 5 0 0 0 0 0 0 0 0 0 0 0 0 0 0 0 0 0 0 0 0 0 0 0 0 0 0 0 0 0 3 0 0 0 0 0 0 0 0 0 0 0 0 0 0 0 0 0 0 0 0 0 0 0 0 0 0 0 0 0 0 0 0 0 0 0 0 0 0 0 0 0 0 0 0 0 0 0 0 0 0 0 0 0 0 0 0 0 0 0 0 0 0 0 0 0 0 0 0 0 0 0 0 0 0 0 0 0 0 0 0 0 0…	0	0	0	0	0	0	0	0	0	0	0	0	0	0	0	0	0	0	0	0	0	0	0	0	0	0	0	0	0	0	0	0	0	0	0	0	0	0	0	0	0	0	0	0	0	0	0	0	0
Bacteria; Proteobacteria; Gammaproteobacteria; Betaproteobacteriales; Hydrogenophilaceae 0 0 0 0 0 0 0 0 0 0 0 0 0 0 0 0 0 0 0 0 0 0 0 0 0 0 0 0 0 0 0 0 0 0 0 0 0 0 0 0 0 0 0 0 0 0 0 16 0 0 0 0 0 0 0 0 0 0 0 0 0 0 0 0 0 0 0 0 0 0 0 0 0 0 0 0 0 0 0 0 0 0 0 1 0 0 0 0 0 0 0 0 7 0 0 0 0 0 0 0 0 0 0 0 0 0 0 0 0 0 0 12 0 0 0 0 0 0 0 0 0 0 0 0 0 79 0 27 0 0 0 0 0 0 0 0 0 0 0 0 0 0 0 0 0 0 0 0 0 20 0 0 0…	0	0	0	0	0	0	32	0	0	0	7	0	0	0	0	0	0	4	23	0	208	3	0	9	60	0	9	0	27	0	11	9	7	13	9	0	179	38	25	12	3	2	15	45	0	1	0	66	1
Bacteria; Proteobacteria; Gammaproteobacteria; Betaproteobacteriales; NA 0 0 30 0 0 1 0 0 0 0 2 0 0 0 0 0 0 0 5 72 115 0 0 2 0 0 6 0 0 0 2 1 0 9 28 0 43 20 1 8 16 0 4 0 0 0 0 0 1 0 0 0 0 0 0 0 0 0 0 0 0 0 0 0 0 0 0 1 0 0 0 0 0 333 47 0 0 0 0 0 23 0 0 33 181 29 0 0 10 0 0 161 8 0 381 91 0 0 0 0 1 17 12 37 1 0 0 10 0 0 0 2 18 0 0 0 0 0 115 0 0 0 0 12 4 0 0 131 1 302 0 84 36 0 113 0 15 0 0 446 0 0 0…	1970	5	36	3892	525	0	325	0	46	7	337	43	15	3602	885	1	0	1	5	0	17	1970	172	574	229	523	303	8	1405	128	39	167	1053	233	0	24	1	1528	1933	980	2410	3	1	5	82	2	849	29	3254
Bacteria; Proteobacteria; Gammaproteobacteria; Betaproteobacteriales; Nitrosomonadaceae 0 0 0 0 0 0 0 0 0 0 0 0 0 0 0 0 0 0 0 0 0 0 0 1 0 0 0 0 0 0 0 0 0 0 0 0 0 7 0 0 0 0 0 0 0 0 0 0 0 0 0 0 0 0 0 0 0 0 0 0 0 0 0 0 0 0 0 0 0 0 0 0 0 0 0 0 0 0 0 0 20 0 0 0 0 0 0 0 0 0 0 0 0 0 0 0 0 0 0 0 0 15 0 0 0 0 0 0 0 0 0 0 0 0 0 0 0 0 11 0 0 0 0 0 0 0 5 22 0 0 0 0 0 0 0 0 0 0 0 0 0 0 0 0 0 0 0 23 0 0 32 0 0…	0	0	0	0	0	0	0	0	0	12	0	0	0	0	0	0	0	75	22	25	7	1	0	0	65	0	3	0	0	0	1	0	0	3	2	3	97	0	1	1	3	1	18	60	0	0	0	0	1
Bacteria; Proteobacteria; Gammaproteobacteria; Betaproteobacteriales; SC-I-84 0 0 0 0 0 0 0 0 0 0 0 0 0 0 0 0 0 30 0 0 0 0 0 0 0 0 0 0 0 0 0 0 0 0 0 0 0 0 1 0 0 0 12 0 0 0 0 0 0 0 0 0 0 0 0 0 0 0 0 0 0 0 0 0 0 0 0 0 3 0 0 0 0 0 0 0 0 0 0 0 0 0 0 0 0 0 0 0 0 0 16 0 0 0 0 0 0 0 0 0 0 55 12 0 0 0 0 0 0 0 0 0 0 0 0 0 0 0 0 0 0 0 0 0 0 0 0 0 0 0 0 0 0 0 0 0 0 0 0 0 0 0 0 0 0 0 0 0 0 84 0 0 0 0 0 0 0 1…	0	0	0	0	0	0	0	0	0	0	0	0	0	0	0	0	0	0	0	0	0	0	0	0	0	0	0	0	0	0	0	0	0	0	0	0	0	0	0	0	0	0	0	0	0	0	0	0	0
Bacteria; Proteobacteria; Gammaproteobacteria; Betaproteobacteriales; TRA3-20 0 0 0 0 0 0 0 0 0 0 0 0 0 0 0 0 0 3 0 38 0 0 0 0 47 0 0 0 0 0 0 0 0 0 0 17 0 25 2 0 0 2 0 42 0 0 0 0 0 0 0 0 0 0 0 0 0 0 0 0 0 0 0 0 0 0 0 0 56 0 0 14 0 86 17 0 0 0 0 0 0 0 0 0 0 0 0 9 0 98 0 0 0 0 0 0 0 0 0 0 0 0 6 0 0 0 0 0 0 0 0 0 106 0 0 0 0 0 0 0 0 1 0 0 0 0 0 0 0 0 0 240 0 0 19 0 0 0 0 0 0 0 0 0 0 0 17 0 0 0 0 0 0…	0	0	0	0	0	0	0	0	0	0	0	0	0	0	0	0	0	0	0	0	0	0	0	0	0	1	0	0	0	0	0	0	0	0	0	0	0	0	0	0	0	0	0	0	0	0	0	0	0
Bacteria; Proteobacteria; Gammaproteobacteria; Cardiobacteriales; Wohlfahrtiimonadaceae 0 0 0 0 0 0 0 0 0 0 0 0 0 0 0 0 0 0 0 0 0 0 0 0 0 0 0 0 0 0 0 0 0 0 0 0 0 0 0 0 0 0 0 0 0 0 0 0 0 0 0 0 0 0 0 0 0 0 0 0 0 0 0 0 0 0 0 0 0 0 0 0 0 0 0 0 0 0 0 0 0 0 0 0 0 0 0 0 0 0 0 0 0 0 0 0 0 0 0 0 0 0 0 0 0 0 0 0 0 0 0 0 0 0 0 0 0 0 0 0 0 0 0 0 0 0 0 0 0 0 0 0 11 0 0 0 0 0 0 0 0 0 0 0 0 0 0 0 0 0 0 0 0 0 0 …	0	0	0	0	0	0	0	0	0	0	0	0	0	0	0	0	0	11	0	0	0	0	0	0	0	0	0	0	0	0	0	0	0	0	8	0	0	0	0	0	0	0	0	0	0	0	0	0	0
Bacteria; Proteobacteria; Gammaproteobacteria; Cellvibrionales; Cellvibrionaceae 0 0 0 0 0 0 0 0 0 0 0 1 0 0 0 0 0 0 33 0 0 0 0 0 29 0 0 0 2 0 0 0 0 4 0 0 0 0 4 17 5 0 0 0 0 0 0 0 0 0 0 0 0 0 0 0 0 0 0 0 0 1 0 0 0 0 0 0 0 0 0 0 0 0 0 0 0 0 0 0 0 0 0 0 20 0 0 0 0 109 1 0 2 0 47 0 0 0 0 0 0 0 13 3 0 0 0 0 0 0 0 0 0 0 0 0 0 0 39 14 0 0 0 11 0 0 43 0 0 35 0 0 12 0 17 0 0 0 0 30 0 0 0 0 0 2 5 0 0 11 1…	0	0	0	0	0	0	0	0	0	0	0	0	0	0	0	0	0	0	0	0	0	0	0	0	1	0	0	0	0	0	0	0	0	0	0	0	0	0	0	0	0	0	4	0	0	0	0	0	0
Bacteria; Proteobacteria; Gammaproteobacteria; Cellvibrionales; NA 0 0 0 0 0 0 0 0 0 0 0 0 0 0 0 0 0 0 0 0 0 0 0 0 0 0 0 0 0 0 0 0 0 0 0 0 0 0 0 0 0 0 0 0 0 0 0 0 0 0 0 0 0 0 0 0 0 0 0 0 0 0 0 0 0 0 0 0 0 0 0 0 0 0 0 0 0 0 0 0 0 0 0 0 2 0 0 0 0 0 0 0 0 0 0 0 0 0 0 0 0 0 0 0 0 0 0 0 0 0 0 0 0 0 0 0 0 0 0 0 0 0 0 0 0 0 0 0 0 0 0 0 0 0 0 0 0 0 0 0 0 0 0 0 0 0 0 0 0 0 0 0 0 0 0 0 0 0 0 0 0 0 0 0 0 0 …	0	0	0	0	0	0	0	0	0	0	0	0	0	0	0	0	0	0	0	13	0	0	0	0	0	0	0	0	0	0	0	2	4	0	0	6	0	0	2	0	0	0	5	0	0	0	0	0	0
Bacteria; Proteobacteria; Gammaproteobacteria; Diplorickettsiales; Diplorickettsiaceae 0 0 0 0 0 0 0 0 0 0 0 0 0 0 0 0 0 13 0 5 7 2 2 0 79 2 0 0 1 0 7 0 0 0 9 16 4 0 11 0 0 0 0 36 18 0 0 66 0 0 0 0 0 0 32 0 0 0 0 0 0 0 0 0 0 0 0 0 49 0 13 1 0 0 16 1 0 0 0 0 10 0 0 0 23 0 0 15 0 0 3 14 0 0 0 0 0 41 157 0 2 10 30 0 0 0 1 0 0 116 0 13 1 28 0 0 0 0 12 0 4 2 43 8 0 11 0 83 0 10 12 0 55 1 76 0 10 1 0 0…	0	0	0	1	1	0	1	0	0	0	3	0	0	0	0	0	0	10	5	0	48	2	0	0	0	0	0	0	1	0	3	0	1	10	0	8	0	0	1	0	1	2	0	0	44	0	2	2	0
Bacteria; Proteobacteria; Gammaproteobacteria; GammaproteobacteriaIncertaeSedis; UnknownFamily 0 0 0 0 0 0 0 0 0 0 0 0 0 0 0 0 0 0 0 4 0 0 0 0 0 0 0 0 0 0 0 0 0 0 4 0 0 0 0 0 0 0 0 0 75 0 0 34 0 0 0 0 0 0 0 0 0 0 0 0 0 0 0 0 0 0 19 0 0 0 0 0 0 0 0 0 0 0 0 0 0 0 0 0 0 0 0 0 13 6 0 0 0 0 0 85 0 0 0 0 0 0 0 47 2 0 0 0 0 0 0 0 75 0 0 0 0 0 0 0 3 0 55 21 0 0 0 0 0 0 0 1 0 0 2 0 0 0 0 5 0 0 0 2 0 0 0 5…	0	0	0	0	0	0	0	0	0	0	0	0	0	0	0	0	0	0	0	0	0	0	0	0	0	0	0	0	0	0	0	0	0	0	0	0	0	0	0	0	0	0	1	105	0	0	0	71	0
Bacteria; Proteobacteria; Gammaproteobacteria; JG36-GS-52; NA 0 0 0 0 0 0 0 0 0 0 0 0 0 0 0 0 0 0 0 0 0 0 0 0 0 0 0 0 0 0 0 0 0 0 0 0 0 0 0 2 0 0 0 0 0 0 0 0 0 0 0 0 0 0 0 0 0 0 0 0 0 0 0 0 0 0 0 0 0 0 0 0 0 0 0 0 0 0 0 0 0 0 0 0 0 0 0 0 0 0 0 0 0 0 0 0 0 0 0 0 0 0 0 0 0 0 0 0 0 0 0 0 0 0 0 0 0 0 0 0 0 0 0 0 0 0 0 0 0 0 0 0 0 0 0 0 0 0 0 0 0 0 0 0 0 0 0 0 0 0 0 0 0 0 0 0 0 0 0 0 0 0 0 0 0 0 0 0 0…	0	0	0	0	0	0	0	0	0	0	0	0	0	0	0	0	0	0	0	21	0	0	0	0	0	0	0	0	0	0	0	0	0	0	0	0	0	0	0	0	0	0	0	0	0	0	0	0	0
Bacteria; Proteobacteria; Gammaproteobacteria; Legionellales; Legionellaceae 0 0 0 0 0 0 15 0 0 1 0 0 0 0 0 0 0 67 5 19 0 0 0 0 18 0 0 0 0 0 0 0 0 21 0 0 100 14 0 0 0 12 34 0 73 0 0 0 0 0 0 4 59 51 83 0 0 0 0 0 0 3 0 0 25 0 12 0 0 2 0 0 0 30 27 0 0 0 0 0 9 4 1 32 35 0 0 0 3 0 33 38 73 0 0 13 0 51 0 0 0 33 44 193 0 0 0 0 3 18 0 30 0 0 0 0 0 0 0 65 0 3 35 36 89 4 4 43 0 0 0 5 33 2 0 0 1 0 0 22 0 0 …	0	0	0	0	0	0	0	0	0	0	0	0	0	0	0	0	0	0	0	0	0	0	0	0	0	0	0	0	0	0	0	0	0	0	0	0	0	0	0	0	0	0	0	0	0	0	0	0	0
Bacteria; Proteobacteria; Gammaproteobacteria; NA; NA 0 0 27 0 0 0 14 0 0 0 99 1 0 0 0 0 0 137 47 26 8 3 15 4 102 0 0 0 1 0 24 1 0 57 22 23 63 6 10 25 0 18 4 115 65 0 0 79 0 2 3 168 150 30 50 0 3 0 0 0 2 0 10 0 9 1 120 0 322 0 55 88 1 0 29 4 0 0 0 0 136 7 0 259 0 0 0 13 154 245 86 368 58 0 0 358 0 254 298 0 3 5 35 132 80 3 0 4 0 130 0 2 1 0 0 2 0 0 0 130 86 26 144 25 52 96 0 111 0 4 0 444 158 1 9…	0	0	0	0	0	0	0	0	0	0	0	0	0	0	0	0	0	0	0	0	25	0	0	1	0	2	0	0	0	0	0	0	0	11	0	2	0	0	0	0	1	0	0	0	0	0	0	0	0
Bacteria; Proteobacteria; Gammaproteobacteria; Oceanospirillales; NA 0 0 0 0 0 0 0 0 0 0 0 0 0 0 0 0 0 0 0 0 0 0 0 0 0 0 0 0 0 0 0 0 0 0 0 0 0 0 0 0 0 0 0 0 0 0 0 0 0 0 0 0 0 0 0 0 0 0 0 0 0 0 0 0 0 0 0 0 0 0 0 0 0 0 0 0 0 0 0 0 0 0 0 0 0 0 0 0 14 0 0 0 0 0 0 0 0 0 0 0 0 0 0 0 0 0 0 0 0 0 0 0 0 0 0 0 0 0 0 0 0 0 0 0 0 123 0 0 0 0 0 0 0 0 0 0 0 0 0 0 0 0 0 0 0 0 0 0 0 0 0 0 0 0 0 0 0 0 0 0 0 0 0 0…	0	0	0	0	0	0	0	0	0	0	0	0	0	0	0	0	0	0	0	0	0	0	0	0	0	0	0	0	0	0	0	0	0	0	0	0	0	0	0	0	0	0	0	0	0	0	0	0	0
Bacteria; Proteobacteria; Gammaproteobacteria; Pasteurellales; Pasteurellaceae 4 4 0 117 250 0 0 1 0 0 0 0 0 129 283 0 0 0 11 1 0 0 677 742 267 118 42 1 1 42 0 16 346 12 833 78 1 247 1206 82 208 9 0 9 0 0 3 0 146 137 0 8 0 1 1 5 0 31 3 79 91 16 0 0 0 5 2 10 0 0 150 6 71 86 171 324 16 11 1 75 0 0 0 0 1 0 0 0 0 1 1 5 0 39 29 1 3 0 1 26 0 0 0 0 2 0 0 174 1915 0 2 0 0 152 0 168 422 42 0 1 2 71 4 27 1…	0	2	6	0	0	0	3	6	48	3	1	0	0	3	2	0	0	1	21	0	4	2	1	1	5	1	19	88	0	2	1	1794	6	13	12	0	30	4	17	0	2	7	0	1	8	0	1	39	4
Bacteria; Proteobacteria; Gammaproteobacteria; Pseudomonadales; Pseudomonadaceae 5 53 798 2 0 2 1 11 51 38 352 0 14 2296 116 0 1 1281 5408 154 13 1 1 0 19 1 30 2589 3 7 21 341 84 0 1 3 161 1 15 15 2 8745 6919 47 24 10416 4 39 4 75 1 93 1 85 687 9968 0 1 2 7 9 4 231 63 48 9 481 1 192 19 6 1 2 260 5 58 8 29 10389 7 75 135 8198 89 237 72 73 10 11 151 26 332 1203 5 184 462 12 214 440 60 5 2176 61 18 …	0	0	0	0	0	0	0	0	0	0	0	0	0	0	0	0	0	0	0	0	0	0	0	0	0	0	3	0	0	0	0	0	0	0	0	0	0	0	0	1	0	0	7	116	0	0	0	0	0
Bacteria; Proteobacteria; Gammaproteobacteria; Salinisphaerales; Solimonadaceae 0 0 0 0 0 0 0 0 0 0 6 0 0 0 0 0 0 0 0 0 0 0 0 0 0 0 0 0 0 10 0 0 0 0 0 0 0 0 0 0 0 0 0 0 0 0 0 0 0 0 2 0 0 117 0 0 0 0 0 0 0 0 0 0 0 0 0 0 0 0 0 0 0 0 0 0 0 0 0 1 0 0 0 0 0 0 0 0 0 0 0 0 0 0 0 0 0 0 65 0 0 0 0 0 0 0 0 0 0 0 0 0 0 0 0 0 0 0 0 0 0 0 0 0 0 0 0 0 0 0 0 0 5 0 116 0 0 0 0 0 0 0 0 0 0 0 0 0 0 0 0 0 0 0 0 1 0…	0	0	0	0	0	0	0	0	0	0	0	0	0	0	0	0	0	0	0	0	0	0	0	0	0	0	0	0	0	0	0	0	0	0	0	0	0	0	0	0	0	0	0	0	0	0	0	0	0
Bacteria; Proteobacteria; Gammaproteobacteria; Thiomicrospirales; Thiomicrospiraceae 0 0 0 0 0 0 0 0 0 0 0 0 0 0 0 0 0 0 0 0 0 0 0 0 0 0 0 0 0 0 0 0 0 0 0 0 0 0 0 0 0 0 0 0 0 0 0 0 0 0 0 0 0 0 0 0 0 0 0 0 0 0 0 0 0 0 0 0 0 0 0 0 0 0 0 0 0 0 0 0 6 0 0 0 31 0 0 0 0 0 0 0 0 0 0 0 0 0 0 0 0 0 0 0 0 0 0 0 0 0 0 0 0 0 0 0 0 0 0 0 0 0 0 0 0 0 0 0 0 62 0 0 0 0 0 0 0 0 0 0 0 0 0 0 4 0 0 0 0 0 0 0 0 0 0 0 …	0	0	0	0	0	0	0	0	0	0	0	0	0	0	0	0	0	0	0	0	0	0	0	0	0	0	4	0	0	0	0	0	0	0	0	0	0	0	0	0	0	0	0	0	0	0	0	0	0
Bacteria; Proteobacteria; Gammaproteobacteria; Vibrionales; Vibrionaceae 0 0 0 0 0 0 0 0 0 0 0 0 0 0 0 0 0 0 0 0 12 0 0 0 0 0 0 0 0 0 0 0 0 0 0 0 0 0 0 0 0 0 0 0 0 0 0 0 0 0 0 0 0 0 0 0 0 0 0 0 0 0 0 0 0 0 0 0 0 0 0 0 0 0 1 0 0 0 0 0 0 0 0 0 0 0 0 0 0 0 0 0 3 0 0 0 0 0 0 0 0 0 0 0 0 0 0 0 0 0 0 0 0 0 0 0 0 0 0 0 0 0 0 4 0 0 0 0 0 13 0 0 0 0 0 0 0 0 0 0 0 0 0 0 0 0 0 0 0 0 0 0 0 0 0 0 0 0 0 0 0 0 …	0	0	0	0	0	0	0	0	0	0	5	0	0	0	0	0	0	0	0	0	0	0	0	2	0	0	0	0	0	0	0	0	0	0	0	11	0	0	0	0	0	0	0	0	0	2	0	2	0
Bacteria; Proteobacteria; Gammaproteobacteria; Xanthomonadales; Xanthomonadaceae 0 0 0 0 0 1 1 4 0 12 73 0 0 0 0 0 0 0 0 16 154 0 0 3 0 0 0 0 0 0 0 1695 0 6 1 0 47 21 0 0 0 123 0 0 0 0 0 71 0 0 0 1 2 0 172 0 0 0 0 1 0 0 0 0 1 0 15 0 151 7 1 85 0 0 1 6 6 0 1 1 0 7 0 0 50 38 0 1 33 212 2 6 14 0 102 13 0 0 0 0 0 1 203 30 0 0 0 3 0 26 1 1 0 5 0 10 0 1 2 20 0 8 30 0 0 0 217 95 0 78 0 2 16 0 0 0 0 0 7 …	0	0	0	0	0	0	0	0	0	0	0	0	0	0	0	0	0	3	0	0	0	0	2	0	88	0	0	0	0	0	51	5	0	0	0	0	34	0	0	9	0	0	0	0	1	1	0	68	0
Bacteria; Rokubacteria; NC10; Methylomirabilales; Methylomirabilaceae 0 0 0 0 0 0 0 0 0 0 0 0 0 0 0 0 0 0 0 0 0 0 0 0 0 0 0 0 0 0 0 0 0 0 0 0 0 0 0 0 0 0 0 0 0 0 0 0 0 0 0 0 0 0 0 0 0 0 0 0 0 0 0 0 0 0 0 0 0 0 0 0 0 0 0 0 0 0 0 0 0 0 0 0 0 0 0 0 28 0 0 0 0 0 0 0 0 0 0 0 0 0 0 0 0 0 0 0 0 0 0 0 0 0 0 0 0 0 0 0 0 0 0 0 0 0 0 0 0 0 0 0 0 0 0 0 0 0 0 0 0 0 0 0 0 0 0 0 0 0 0 0 0 0 0 0 0 0 0 0 0 0 0 0 …	0	0	3	0	0	0	0	0	0	0	0	0	0	0	0	0	0	0	0	0	0	0	0	0	0	0	0	0	0	0	0	0	0	0	0	0	0	2	0	0	0	0	0	0	0	0	0	0	0
Bacteria; RsaHf231; NA; NA; NA 0 0 0 0 0 0 0 0 0 0 0 0 0 0 0 0 0 0 0 0 0 0 0 0 0 0 0 0 0 0 0 0 0 0 0 0 0 0 0 0 0 0 0 0 0 0 0 0 0 0 0 0 0 0 0 0 0 0 0 0 0 0 0 0 0 0 0 0 0 0 0 0 0 0 0 0 0 0 0 0 0 0 0 0 0 0 0 0 48 0 0 0 0 0 0 0 0 0 0 0 0 0 0 0 0 0 0 0 0 0 0 0 0 0 0 0 0 0 0 0 0 0 0 0 0 0 0 0 0 0 0 0 0 0 0 0 0 0 0 0 0 0 0 0 0 0 0 0 0 0 0 0 0 0 0 0 0 0 0 0 0 0 0 0 0 0 0 0 0 0 0 0 0 0 0 0 0 0 0 0 0 0 0 0…	0	0	124	0	0	0	0	0	0	0	0	0	0	0	0	0	0	0	0	0	0	0	0	0	0	0	0	0	0	0	0	0	0	0	18	0	0	0	2	0	0	0	0	0	0	0	0	26	0
Bacteria; Spirochaetes; MVP-15; NA; NA 0 0 0 0 0 0 0 0 0 0 0 0 0 0 0 0 0 0 0 0 0 0 0 0 0 0 0 0 0 0 0 0 0 0 0 0 0 0 0 0 0 0 0 0 0 0 0 0 0 0 0 0 0 0 0 0 0 0 0 0 0 0 0 0 0 0 0 0 0 0 0 0 0 0 0 0 0 0 0 0 0 0 0 0 0 0 0 0 0 0 0 0 0 0 0 0 0 0 0 0 0 0 0 0 0 0 0 0 0 0 0 0 0 0 0 0 0 0 0 0 0 0 0 0 0 0 0 0 0 0 0 0 0 0 0 0 0 0 0 0 0 0 0 0 0 0 0 0 0 0 0 0 0 0 0 0 0 0 0 0 0 0 0 0 0 0 0 0 0 0 0 0 0 0 0 0 0 0 0 0 …	1	0	0	0	6	0	0	0	0	20	0	11	1	0	0	0	0	150	32	87	2	2	13	0	36	0	0	0	0	0	79	0	0	58	77	13	36	108	8	23	7	8	0	31	260	0	0	54	0
Bacteria; Synergistetes; Synergistia; Synergistales; Synergistaceae 2 0 0 0 0 0 0 0 0 8 0 0 0 0 0 0 0 0 0 0 0 0 0 0 0 0 0 0 0 0 0 0 0 0 0 0 0 0 0 0 2 0 0 0 0 0 0 0 0 0 0 0 0 0 0 0 0 0 0 0 0 0 0 0 0 0 0 0 0 0 0 0 0 0 0 0 0 0 0 0 0 0 0 0 3 0 0 0 0 0 0 0 0 0 0 0 0 0 0 0 0 0 0 0 0 0 0 1 0 0 0 0 0 38 0 0 0 2 0 0 0 0 0 3 0 0 0 0 0 0 0 0 0 0 0 0 0 0 0 0 0 0 0 0 0 0 0 0 0 0 0 0 0 0 113 0 0 0 0 0 0 0 0 0 …	0	0	0	0	0	0	0	0	0	0	0	0	0	0	0	0	0	0	0	0	0	0	0	0	0	0	0	0	0	0	0	0	0	0	0	0	0	0	0	0	0	0	0	0	0	0	0	0	0
Bacteria; Tenericutes; Mollicutes; Haloplasmatales; Haloplasmataceae 0 0 0 0 0 0 0 0 0 0 0 0 0 0 0 0 0 0 0 0 0 0 0 0 0 0 0 0 0 0 0 0 0 0 0 0 0 0 0 0 0 0 0 0 0 0 0 0 0 0 0 0 0 0 0 0 0 0 0 0 0 0 0 0 0 0 0 0 0 0 0 0 0 0 0 0 0 0 0 0 0 0 0 0 0 0 0 0 0 0 0 0 0 0 0 0 0 0 0 0 0 0 0 0 0 0 0 0 0 0 0 0 0 0 0 0 0 0 0 0 0 0 0 0 0 0 0 0 0 0 0 0 0 0 0 0 0 0 0 0 0 0 0 0 0 0 0 0 0 0 0 0 0 0 0 0 0 0 12 0 0 0 0 0 0…	0	0	0	0	0	0	0	0	0	0	0	0	0	0	0	0	0	0	0	0	0	0	0	0	0	0	0	0	0	0	0	0	0	0	0	0	0	0	0	0	0	0	0	0	0	0	0	0	0
Bacteria; Tenericutes; Mollicutes; MollicutesRF39; NA 0 0 0 0 0 0 0 0 0 0 0 0 0 0 0 0 0 0 0 0 0 0 0 0 0 0 0 0 0 0 0 0 0 0 0 0 0 0 0 0 0 0 0 5 0 0 0 0 0 0 0 0 0 0 0 0 0 0 0 0 0 0 0 0 0 0 0 0 0 0 0 0 0 0 0 0 0 0 0 0 8 0 0 0 0 0 0 0 0 0 0 0 0 0 0 0 0 0 0 0 0 0 0 0 0 0 0 0 0 0 0 0 17 0 0 0 0 0 2 0 0 0 0 0 0 28 0 0 0 0 0 0 0 0 0 0 0 0 0 2 0 0 0 0 0 0 0 0 0 0 0 0 0 0 0 0 0 0 0 0 0 0 0 14 0 0 0 0 0 0 3 …	0	53	3	0	0	0	1	0	1	3	5	10	0	3	2	4	0	0	1	0	0	0	0	24	1	5	0	0	0	1	0	0	0	0	0	0	1	9	1	4	6	0	0	0	105	0	0	0	1
Bacteria; WPS-2; NA; NA; NA 0 0 0 0 0 0 0 0 0 0 0 0 0 0 0 0 0 0 0 0 0 0 0 0 0 0 0 0 0 0 0 0 0 0 0 0 0 0 0 0 0 0 0 0 0 0 0 0 0 0 0 0 0 0 0 0 0 0 0 0 0 0 0 0 0 0 0 0 0 0 0 0 0 0 0 0 0 0 0 0 0 0 0 0 0 0 0 0 0 0 0 0 0 0 0 0 0 0 0 0 0 0 0 0 0 0 0 0 0 0 0 0 0 0 0 0 0 0 0 0 0 0 0 0 0 0 0 0 0 0 0 0 0 0 0 0 0 0 0 4 0 0 0 0 0 0 0 0 0 0 0 3 0 0 0 0 0 0 0 0 0 0 0 0 0 0 0 0 0 0 0 0 0 0 0 0 0 0 0 0 0 0 0 0 0 0…	0	0	0	0	0	0	0	0	0	0	0	0	0	0	0	0	0	0	0	0	0	0	0	0	0	0	0	0	0	0	0	0	0	0	0	0	0	0	0	0	0	0	0	0	0	0	0	0	0
[truncated: 185 more columns]
