# Supplementary material for: A prevalent and culturable microbiota links ecological balance to clinical stability of the human lung after transplantation
Source: Nat Commun. 2021 Apr 9;12:2126. doi: 10.1038/s41467-021-22344-4 (PMC8035266; doi:10.1038/s41467-021-22344-4)
Supplement: Supplementary file 9 — Supplementary Data 6 [file 41467_2021_22344_MOESM9_ESM.zip › Supplementary_Data_6/output/params.json]

{"adonis_model":null,"bin_levels":["2","3","5","6","7"],"clustering_fun":"pam-bray","similarity_network_fun2":"manhattan","similarity_network_fun1":"jaccard","presence_threshold_type":"int","prim_batch_effect_suppression_fun":"none","prim_sampling_depth":"103000","prim_batch_effect_suppression":null,"clustering":"1","sec_batch_effect_suppression_fun":"none","bin_fun":"sum","sec_batch_effect_suppression":null,"sec_trans_method":"none","presence_threshold":"0","correlation_network_fun":"spearman","pcoa_distfun":"bray","category_column":"Taxonomy","diversity_metric":["richness","shannon","chao1"],"primary_dataset":"/data/genocrunch2/users/18/6gm45cgw/input/primary_dataset.txt","map":"/data/genocrunch2/users/18/6gm45cgw/input/map.txt","prim_trans_method":"log2","description":"16S analysis from Sudip","secondary_dataset":null,"pcoa":"1","adonis_strata":null,"compare_diversity":"TRUE","params_fp":"/data/genocrunch2/users/18/6gm45cgw/input/params.json","advanced_stats":"anova","sec_rarefaction":false,"advanced_model":null,"abundance_threshold":"2","prim_rarefaction":true,"name":"LTx_microb_PCoABrayCurtis20190404","basic_model":"clustering_level_7","sec_sampling_depth":"500000","adonis_distfun":"jaccard","sec_nsampling":"1","abundance_threshold_type":"int","prim_nsampling":"1","model_type":"basic","output":"/data/genocrunch2/users/18/6gm45cgw/output","similarity_network_clust":"walktrap"}
