# Supplementary material for: A prevalent and culturable microbiota links ecological balance to clinical stability of the human lung after transplantation
Source: Nat Commun. 2021 Apr 9;12:2126. doi: 10.1038/s41467-021-22344-4 (PMC8035266; doi:10.1038/s41467-021-22344-4)
Supplement: Supplementary file 9 — Supplementary Data 6 [file 41467_2021_22344_MOESM9_ESM.zip › Supplementary_Data_6/output/primary_dataset.txt_filtered.txt_lvl2_rar_trans.txt]

	BAL158	BAMA170	BAMA184	BAL215	BAMA261	BAMA344	BEAL107	BAL.160	BEAL37	BEAL40	BEAL51	BEAL86	BAL.143	BOLI28	BOLI48	CESI29	BAL.33	CHLU270	CHLU280	CHLU296	CHLU351	CHMA236	CHMA246	CHMA267	CHMA289	CHMA329	CHMA403	BAL104	COAN218	DECH179	DECH283	DECH83	BAL103	DELU254	DELU263	DELU272	DELU303	DELU324	DELU340	DELU369	DELU415	DEPA210	DEPA220	DEPA241	DEPA308	DEPA377	BAL185	DERI286	DERI78
Bacteria; Acidobacteria 0 0 0 0 1 0 0 0 0 0 5.64385618977472 2 0 0 0 0 0 7.52356195605701 0 7.75488750216347 7.38370429247405 1 2.32192809488736 3 6.28540221886225 1 4.32192809488736 0 0 0 3.8073549220576 3 0 1 3.70043971814109 3.8073549220576 6.56985560833095 4.70043971814109 2.8073549220576 2.58496250072116 0 1.58496250072116 2.32192809488736 7.31288295528436 4.24792751344359 0 0 6.658211482751…	8.94836723158468	6.35755200461808	10.2934716488381	5.49185309632967	8.56985560833095	1.58496250072116	8.3264294871223	9	8.71080643369935	8.5352753766208	9.07414146275251	9.876516946565	6.8073549220576	6.16992500144231	7.88264304936184	11.6803595235137	11.580729651599	10.1848753429083	9.46352437327118	10.7056323873614	9.403012023575	12.6029307909152	9.50581155391959	10.5565060546719	10.3695973462787	10.0874628412503	8.61102479730735	4.4594316186373	9.86418614465428	8.4797802640291	10.3094763538411	9.82654848729091	9.27379559921426	10.4210128557792	10.1674181458317	9.73301532168596	10.7813597135247	9.3264294871223	9.79116288855502	10.0457596613827	9.41574176829009	9.11374216604919	7.38370429247405	10.733015321686	10.7665289085989	1.58496250072116	7.53138146051631	9.90086680798075	9.06608919045777
Bacteria; Armatimonadetes 1 0 0 0 0 0 0 0 0 0 0 0 0 0 0 0 0 0 0 0 0 0 0 2.32192809488736 0 0 0 0 0 0 1.58496250072116 0 0 0 0 0 0 0 3 2.8073549220576 0 2 0 3.4594316186373 0 0 0 0 0 0 0 5.78135971352466 0 0 3.70043971814109 0 0 0 3.4594316186373 0 0 2.32192809488736 0 0 0 0 0 0 0 0 0 0 0 4.75488750216347 6.35755200461808 0 0 0 0 0 0 0 0 0 0 0 0 4.4594316186373 0 0 0 0 2 0 0 4.64385618977472 0 0 0…	12.1522848423066	13.1913677134189	11.5186531556734	12.0282514281628	12.2470374187886	3.32192809488736	12.4865836590673	12.7138160802345	12.1764848472919	12.8247598989541	11.9772799234999	12.2212850178105	12.8211760562699	11.5502658068687	12.2767060198924	6.71424551766612	5.04439411935845	11.7797193551434	10.4367115421372	11.8101699376647	8.98013957763916	7.77478705960117	9.71938882094208	11.3734089602287	12.1366707623418	11.6156296369681	12.4117757755765	12.3567270574646	12.0161118382205	12.3799198176465	11.943613701614	10.5117526537674	11.502334580198	12.211888294546	11.8053408284164	10.7448338374995	11.8085620299575	10.8657332708518	11.7397806097733	11.9556499075284	11.6728672764338	8.49585502688717	11.4283601727043	12.0272148851598	12.1289609508557	2.8073549220576	12.3154326379054	12.158294103604	12.1579784499454
Bacteria; BRC1 0 0 0 0 0 0 0 0 0 0 0 0 0 0 0 0 0 0 0 0 0 0 0 0 0 0 0 0 0 0 0 0 0 0 0 0 0 0 0 0 0 0 0 0 0 0 0 0 0 0 0 0 0 0 0 0 0 0 0 0 0 0 0 0 0 0 0 0 0 0 0 0 0 0 0 0 0 0 0 0 0 0 0 0 0 0 0 0 0 0 0 4.64385618977472 0 0 0 0 0 0 0 0 0 0 0 0 0 0 0 0 0 0 0 0 0 0 0 0 0 0 0 0 0 0 0 0 0 0 0 0 0 0 0 0 0 0 0 0 0 0 0 0 0 0 0 0 0 0 0 0 0 0 0 0 0 0 0 0 0 0 0 0 0 0 0 0 0 0 0 0 0 0 0 0 0 0 0 0 0 0 0 0 0 0 0 0 0…	0	0	0	0	0	0	0	0	0	0	5.58496250072116	0	0	0	0	0	0	0	2.32192809488736	2.8073549220576	0	1.58496250072116	2	0	5.64385618977472	0	0	0	1.58496250072116	0	0	0	0	0	2.8073549220576	0	0	4	0	3.58496250072116	0	2	0	4.08746284125034	5.4594316186373	0	0	3	0
Bacteria; Cloacimonetes 0 0 0 0 0 0 0 0 0 0 0 0 0 0 0 0 0 0 0 0 0 0 0 0 0 0 0 0 0 0 0 0 0 0 0 0 0 0 0 0 0 0 0 0 0 0 0 0 0 0 0 0 0 0 0 0 0 0 0 0 0 0 0 0 0 0 0 0 0 0 0 0 0 0 0 0 0 0 0 0 0 0 0 0 0 0 0 0 0 0 0 0 0 0 0 0 0 0 0 0 0 0 0 0 0 0 0 0 0 0 0 0 0 0 0 0 0 0 0 0 0 0 0 0 0 0 0 0 0 0 0 0 0 0 0 0 0 0 0 0 0 0 0 0 0 0 0 0 0 0 0 0 0 0 0 0 0 0 0 0 0 0 0 0 0 0 0 0 0 0 0 0 0 0 0 0 0 0 0 0 0 0 0 0 0 0 0 0…	0	5	8.24317398347295	0	3	1	0	0	0	0	1	0	0	0	0	0	0	6.53915881110803	5.16992500144231	3.90689059560852	4.8073549220576	1.58496250072116	3.70043971814109	2.58496250072116	2.32192809488736	2.32192809488736	4.95419631038687	6.90689059560852	5.58496250072116	2	4.08746284125034	5.64385618977472	0	6.56985560833095	2.32192809488736	4.64385618977472	6.3037807481771	1.58496250072116	4.75488750216347	0	1.58496250072116	2.58496250072116	5.4594316186373	5.55458885167764	4.8073549220576	0	0	6.74146698640115	0
Bacteria; Dadabacteria 0 0 0 0 0 0 0 0 0 0 0 0 0 0 0 0 0 0 0 0 0 0 0 0 0 0 0 0 0 0 0 0 0 0 0 0 0 0 0 0 0 0 0 0 0 0 0 0 0 0 0 0 0 0 0 0 0 0 0 0 0 0 0 0 0 0 0 0 0 0 0 3 0 0 0 0 0 0 0 0 0 0 0 0 0 0 0 0 0 0 0 0 0 0 0 0 0 0 0 0 0 0 0 0 0 0 0 0 0 0 0 0 0 0 0 0 0 0 0 0 0 0 0 0 0 0 0 0 0 0 0 0 0 0 0 0 0 0 0 0 0 0 0 0 0 0 0 0 0 0 0 0 0 0 0 0 0 0 0 0 0 0 0 0 0 0 0 0 0 0 0 0 0 0 0 0 0 0 0 0 0 0 0 0 0 0 0 0 …	0	0	0	0	0	0	0	0	0	0	0	0	0	0	0	0	0	0	0	0	0	0	0	0	0	0	0	0	0	0	0	0	0	0	0	0	0	0	0	0	0	0	0	0	0	0	0	0	0
Bacteria; Deinococcus-Thermus 0 0 0 0 0 0 0 0 0 0 0 0 0 0 0 0 0 0 0 3.90689059560852 0 0 0 0 0 0 0 0 0 0 0 3.16992500144231 0 0 0 0 0 0 0 0 2.32192809488736 0 0 0 0 0 0 0 0 0 0 0 0 0 4.85798099512757 0 0 0 0 0 0 0 0 0 0 0 0 0 0 0 0 0 5.04439411935845 0 0 0 0 0 0 0 0 0 0 0 0 6.83289001416474 0 2.8073549220576 0 0 0 5.78135971352466 5.20945336562895 0 0 0 0 0 0 0 0 0 6.84549005094437 0 0 0 0 0 0 2.…	0	0	0	0	0	0	0	0	7.27612440527424	0	3.58496250072116	1	0	0	0	0	0	7.61470984411521	0	3.16992500144231	0	1.58496250072116	2.8073549220576	0	1	0	3.90689059560852	0	0	0	4.16992500144231	1.58496250072116	0	5	3.70043971814109	4.08746284125034	2	0	2.58496250072116	0	0	1.58496250072116	3.90689059560852	7.17990909001493	0	0	0	5.8073549220576	0
Bacteria; Elusimicrobia 0 0 0 0 0 0 0 0 0 0 0 0 0 0 0 0 0 2 5.28540221886225 0 4.08746284125034 0 2.8073549220576 0 5.35755200461808 0 0 0 0 0 3 0 0 4.16992500144231 0 5.32192809488736 0 0 2.32192809488736 1 0 2.32192809488736 0 0 0 0 0 5.32192809488736 0 0 0 6.06608919045777 6 0 0 0 0 0 1.58496250072116 0 0 0 0 0 5.64385618977472 0 3.32192809488736 0 2.58496250072116 0 3.58496250072116 0 1.58496…	5.39231742277876	0	0	1.58496250072116	6.32192809488736	0	7.58496250072116	3.32192809488736	9.39446269461032	8.44294349584873	8.35314682549808	6.76818432477693	5.95419631038687	1.58496250072116	5.8073549220576	1.58496250072116	1	6.28540221886225	3.90689059560852	0	6.24792751344359	1	4.85798099512757	5.90689059560852	5.75488750216347	4.64385618977472	3.4594316186373	0	6.37503943134692	7.34872815423108	6.65821148275179	0	6.65821148275179	7.27612440527424	7.8073549220576	4.08746284125034	4.08746284125034	7	5.55458885167764	5.70043971814109	5.52356195605701	2.8073549220576	0	6.02236781302845	5.4262647547021	0	6.93073733756289	5.83289001416474	5.32192809488736
Bacteria; FBP 0 0 0 0 0 0 0 0 0 0 0 0 0 0 0 0 0 0 0 0 0 0 0 0 0 0 0 0 0 0 0 0 0 0 0 0 0 0 0 0 0 0 0 0 0 0 0 0 0 0 0 0 0 0 0 0 0 0 0 0 0 0 0 0 0 0 0 0 0 0 0 0 0 0 0 0 0 0 0 0 0 0 0 0 0 0 0 0 0 0 0 0 0 0 0 0 0 0 0 0 0 0 0 0 0 0 0 0 0 0 0 0 0 0 0 0 0 0 0 0 0 0 0 0 0 0 5.64385618977472 0 0 0 0 0 0 0 0 0 0 0 0 0 0 0 0 0 0 0 0 0 0 0 0 0 0 0 0 0 0 1.58496250072116 0 0 0 0 0 0 0 0 0 0 0 0 0 0 0 0 0 0 0 0…	0	0	0	0	0	0	0	0	0	0	0	0	0	0	0	0	0	0	0	0	2	0	0	0	0	0	1	0	0	0	0	0	0	0	0	0	0	1.58496250072116	1.58496250072116	2	0	0	0	0	0	0	0	0	0
Bacteria; Firmicutes 11.4706588740606 8.84862294042934 11.0940776856719 10.3398500028846 11.9173720794768 13.3466522341057 11.652844973002 11.5655781367843 11.5008418795569 10.9829935746943 11.7511255833673 12.0003521774803 11.4737057496194 9.44708322620965 11.8181827049486 12.7821791938312 12.8425467754436 9.16741814583174 8.78463484555752 8.85798099512757 12.6695494634555 10.8948177633079 12.77…	9.05799172275918	0	9.39016895620018	9.82017896241519	8.82336724004623	0	8.82017896241519	6.76818432477693	10.1910592145317	7.19967234483636	7.49185309632967	8.76818432477693	7.23840473932508	9.3151495622563	8.08214904135387	0	0	0	0	1	0	0	9.37721053038855	8.33539035469392	7.99435343685886	7.17990909001493	8.29001884693262	4.70043971814109	10.5679560754155	6.4093909361377	5.64385618977472	4.90689059560852	8.74146698640115	7.55458885167764	8.1548181090521	7.56224242422107	7.29462074889163	8.93073733756289	7.14974711950468	9.29001884693262	9.319672120947	0	0	4.52356195605701	1.58496250072116	1	9.24079133216196	8.4262647547021	8.01122725542325
Bacteria; GAL15 0 0 0 0 0 0 0 0 0 0 0 0 0 0 0 0 0 0 0 0 0 0 0 0 0 0 0 0 0 0 0 0 0 0 0 0 0 0 0 0 0 0 0 0 0 0 0 0 0 0 0 0 0 0 0 0 0 0 0 0 0 0 0 0 0 0 0 0 0 0 0 0 0 0 0 0 0 0 0 0 0 0 0 0 0 0 0 0 0 0 0 0 0 0 0 0 0 0 0 0 0 0 0 0 0 0 0 0 0 0 0 0 0 0 0 0 0 0 0 0 0 0 0 0 0 0 0 0 0 0 0 0 5.08746284125034 0 0 0 0 0 0 0 0 0 0 0 0 0 0 0 0 0 0 0 0 0 0 0 0 0 0 0 0 0 0 0 0 0 0 0 0 0 0 0 0 0 0 0 0 0 0 0 0 0 0 0 …	0	0	0	0	0	0	0	0	0	0	0	0	0	0	0	0	0	5.49185309632967	0	0	0	0	0	0	0	0	0	0	0	0	0	0	0	0	0	0	5.8073549220576	0	3.90689059560852	2.32192809488736	1.58496250072116	0	0	5.4262647547021	0	0	0	0	0
Bacteria; Halanaerobiaeota 0 0 0 0 0 0 0 0 0 0 0 0 0 0 0 0 0 0 0 0 0 0 0 0 0 0 4.32192809488736 0 0 0 0 0 0 0 0 0 0 0 0 0 0 0 0 0 0 0 0 0 0 0 0 0 0 0 0 0 0 0 0 0 0 0 0 0 0 0 0 0 0 0 0 0 0 0 0 0 0 0 0 0 0 0 0 0 0 0 0 0 0 0 0 0 0 0 0 0 0 0 0 0 0 0 0 0 0 0 0 0 0 0 0 0 0 0 0 0 0 0 0 0 0 0 0 0 0 0 0 0 0 4.52356195605701 0 0 0 0 0 0 0 0 0 0 0 0 0 0 0 0 0 0 0 0 0 0 0 0 0 0 0 0 0 0 0 0 0 0 0 0 0 0 0 0 0 …	0	0	0	0	0	0	0	0	0	0	0	0	0	0	0	0	0	0	0	0	0	0	0	0	0	0	0	0	0	0	0	0	0	0	0	0	0	0	0	0	0	0	0	0	0	0	0	0	0
Bacteria; Latescibacteria 0 0 0 0 0 0 0 0 0 0 0 0 0 0 0 0 0 5.32192809488736 0 0 0 0 0 0 0 0 0 0 0 0 0 0 0 4.08746284125034 0 0 0 0 0 0 0 2 0 0 0 0 0 0 0 0 0 0 0 0 0 0 0 0 4.24792751344359 0 0 0 0 0 0 0 0 0 0 0 0 0 0 0 0 0 0 0 0 0 0 0 0 0 0 0 0 0 0 0 0 0 0 0 0 0 0 0 0 0 0 0 0 0 0 0 0 0 0 0 0 2.8073549220576 0 0 0 0 0 0 0 0 4.39231742277876 0 0 0 0 4.16992500144231 0 0 0 0 0 0 0 0 0 0 0 0 0 0 0 0 …	0	0	0	0	0	0	0	0	0	0	0	0	0	0	0	0	0	0	0	4.85798099512757	0	0	0	0	0	0	0	0	0	0	0	0	0	0	0	0	0	0	0	0	0	0	0	0	0	0	0	0	0
Bacteria; Margulisbacteria 0 0 0 0 0 0 0 0 0 0 0 0 0 0 0 0 0 0 3.8073549220576 0 0 0 0 0 0 0 0 0 0 0 0 0 0 1.58496250072116 0 0 0 0 0 0 0 0 0 0 0 0 0 0 0 0 0 0 0 0 0 0 0 0 0 0 0 0 0 0 0 0 0 0 0 0 0 0 0 0 0 0 0 0 0 0 0 0 0 0 0 0 0 0 0 0 0 0 0 0 0 6.4262647547021 0 0 0 0 0 0 0 0 0 0 0 0 0 0 0 0 0 0 0 0 0 0 0 0 0 0 0 0 0 0 0 0 0 0 0 0 0 0 0 0 0 0 0 0 0 0 0 0 0 0 0 0 0 0 0 0 0 0 0 0 0 0 0 0 0 0 0 0 0…	0	0	0	0	0	0	0	0	0	0	0	0	0	0	0	0	0	1	0	3.70043971814109	0	0	0	0	0	0	2.32192809488736	0	0	0	1.58496250072116	0	0	0	0	0	0	0	0	0	0	2	0	0	0	0	0	5.16992500144231	0
Bacteria; Omnitrophicaeota 0 0 0 0 0 0 5.39231742277876 0 0 0 2.58496250072116 0 0 0 0 0 0 2.58496250072116 0 0 0 0 0 0 0 0 0 0 0 0 0 0 0 0 0 0 4.08746284125034 0 1.58496250072116 0 0 0 0 0 0 0 0 0 0 0 0 4.24792751344359 0 1 0 0 0 0 0 0 0 0 0 0 0 0 0 0 0 0 2.58496250072116 0 0 6.10852445677817 0 0 0 0 0 0 0 0 0 2.8073549220576 0 0 0 0 2.32192809488736 0 0 1.58496250072116 5.32192809488736 0 0 0 0…	0	0	0	1.58496250072116	2.32192809488736	0	4.75488750216347	4.75488750216347	1	0	5.8073549220576	3.4594316186373	2.8073549220576	1.58496250072116	4.4594316186373	1	0	9.91737207947684	8.7515440590891	9.95128471496697	8.55074678538324	5.16992500144231	6.98868468677217	5.70043971814109	8.97154355395077	6.28540221886225	3.8073549220576	0	9.37286506011259	0	7.49185309632967	2.8073549220576	6.12928301694497	9.09539702279256	7.95419631038687	9.36632221424582	9.79603960882977	6.78135971352466	6.88264304936184	7.15987133677839	5.32192809488736	6.4757334309664	6	9.68474862042163	10.283088353024	2.32192809488736	7.43462822763672	10.3230547603416	1.58496250072116
Bacteria; Planctomycetes 0 0 0 0 0 0 0 0 0 0 0 0 0 0 0 0 0 2.32192809488736 0 0 0 0 0 0 0 0 0 0 0 0 0 0 0 3.70043971814109 0 0 0 0 0 0 0 0 2.8073549220576 0 5.28540221886225 0 0 0 0 0 0 0 0 4.58496250072116 0 0 1.58496250072116 0 0 0 0 0 0 0 0 0 0 0 7.32192809488736 0 1 0 0 5.6724253419715 3.70043971814109 0 0 0 0 0 0 0 0 2.58496250072116 0 0 0 0 1.58496250072116 0 0 0 0 0 0 0 0 4.16992500144231 …	10.9534689622288	8.85486838326024	11.5347892114803	11.9726208620587	9.61838550225861	3.70043971814109	8.82654848729091	5.32192809488736	8.97154355395077	8.07681559705083	10.7714894695006	5.75488750216347	5.04439411935845	12.5584207132687	10.3297963382207	2.58496250072116	1	11.7439928610602	12.8423503434138	11.7077904955288	11.0251395622785	11.004922678569	9.96289600533726	10.6101020629997	10.9240701855853	10.2491134527137	9.5980525001616	11.4257404243162	10.5989829710361	7.8703647195834	8.82017896241519	12.1324997296285	10.5943246039248	9.97010589061218	10.3072008091408	12.4648009816554	10.9121408562957	11.2532565797812	11.8352609186275	10.4542992936199	11.3939266756404	13.1586096882145	12.8099690471761	11.0821490413539	10.9307373375629	13.3481748675356	9.74819284958946	10.5555477716471	11.7393587074334
Bacteria; Rokubacteria 0 0 2 0 0 0 0 0 0 0 0 0 0 0 0 0 0 0 0 0 0 0 0 0 0 0 0 0 0 0 0 0 0 0 0 0 0 1.58496250072116 0 0 0 0 0 0 0 0 0 0 0 0 0 0 0 0 0 0 0 0 0 0 0 0 0 0 0 0 0 0 0 0 0 0 0 0 0 0 0 0 0 0 0 0 0 0 4.90689059560852 0 0 0 4.85798099512757 0 0 0 0 0 0 0 0 0 0 0 0 0 0 0 0 0 0 0 0 0 0 0 0 0 0 0 0 0 0 0 0 0 0 0 0 0 0 0 0 0 0 0 0 0 0 0 0 0 0 0 0 0 0 0 0 0 0 0 0 0 0 0 0 0 0 0 0 0 0 0 0 0 0 0 0 0…	0	0	0	0	0	0	0	0	0	0	0	0	0	0	0	0	0	0	0	0	0	0	0	0	0	0	0	0	0	0	0	0	0	0	0	0	0	0	0	0	0	0	0	0	0	0	0	0	0
Bacteria; Spirochaetes 1 0 6.96578428466209 0 2.8073549220576 0 0 0 0 4.39231742277876 0 3.58496250072116 1 0 0 0 0 7.23840473932508 5.04439411935845 6.4594316186373 1.58496250072116 1.58496250072116 3.8073549220576 0 5.20945336562895 0 0 0 0 0 6.32192809488736 0 0 5.88264304936184 6.58496250072116 3.8073549220576 5.20945336562895 6.76818432477693 3.4594316186373 4.58496250072116 3 3.169925001442…	1.58496250072116	0	0	0	0	0	0	0	0	3.16992500144231	0	0	0	0	0	0	0	0	0	0	0	0	0	0	0	0	0	0	0	0	0	0	0	0	0	0	0	0	0	0	1.58496250072116	0	0	0	0	0	0	0	0
Bacteria; Tenericutes 0 5.75488750216347 2 0 0 0 1 0 1 2 2.58496250072116 3.4594316186373 0 2 1.58496250072116 2.32192809488736 0 0 1 0 0 0 0 4.64385618977472 1 2.58496250072116 0 0 0 1 0 0 0 0 0 0 1 3.32192809488736 1 2.32192809488736 2.8073549220576 0 0 2.58496250072116 6.7279204545632 0 0 0 1 0 0 0 0 0 0 0 2 2.58496250072116 1 0 0 0 0 1.58496250072116 0 0 0 8.40087943628218 0 12.3440184398813 …	0	0	0	0	0	0	0	0	0	0	0	0	0	0	0	0	0	0	0	0	0	0	0	0	0	0	0	0	0	0	0	0	0	0	0	0	0	0	0	0	0	0	0	0	0	0	0	0	0
Bacteria; Zixibacteria 0 0 0 0 0 0 0 0 0 0 0 0 0 0 0 0 0 0 0 0 0 0 0 0 0 0 0 0 0 0 0 0 0 0 0 0 0 0 0 0 0 0 0 0 0 0 0 0 0 0 0 0 0 0 0 0 0 0 0 0 0 0 0 0 0 0 0 0 0 0 0 0 0 0 0 0 0 0 0 0 5 0 0 0 0 0 0 0 0 0 0 0 0 0 0 0 0 0 0 0 0 0 0 0 0 0 0 0 0 0 0 0 0 0 0 0 0 0 0 0 0 0 0 0 0 0 0 0 0 0 0 0 0 0 0 0 0 0 0 0 0 0 0 0 0 0 0 0 0 0 0 0 0 0 0 0 0 0 0 0 0 0 0 0 0 0 0 0 0 0 0 0 0 0 0 0 0 0 0 0 0 0 0 0 0 0 0 0 …
[truncated: 185 more columns]
