# Supplementary material for: A prevalent and culturable microbiota links ecological balance to clinical stability of the human lung after transplantation
Source: Nat Commun. 2021 Apr 9;12:2126. doi: 10.1038/s41467-021-22344-4 (PMC8035266; doi:10.1038/s41467-021-22344-4)
Supplement: Supplementary file 9 — Supplementary Data 6 [file 41467_2021_22344_MOESM9_ESM.zip › Supplementary_Data_6/output/primary_dataset.txt_filtered.txt_lvl3_rar_trans.txt]

	BAL158	BAMA170	BAMA184	BAL215	BAMA261	BAMA344	BEAL107	BAL.160	BEAL37	BEAL40	BEAL51	BEAL86	BAL.143	BOLI28	BOLI48	CESI29	BAL.33	CHLU270	CHLU280	CHLU296	CHLU351	CHMA236	CHMA246	CHMA267	CHMA289	CHMA329	CHMA403	BAL104	COAN218	DECH179	DECH283	DECH83	BAL103	DELU254	DELU263	DELU272	DELU303	DELU324	DELU340	DELU369	DELU415	DEPA210	DEPA220	DEPA241	DEPA308	DEPA377	BAL185	DERI286	DERI78
Bacteria; Acidobacteria; Acidobacteriia 0 0 0 0 0 0 0 0 0 0 0 0 0 0 0 0 0 4.75488750216347 0 2.8073549220576 6.79441586635011 0 1 0 4.8073549220576 0 0 0 0 0 1 0 0 0 1 0 0 0 0 0 0 0 0 0 0 0 0 0 0 0 0 0 0 0 0 0 0 0 5 0 0 0 0 0 4.32192809488736 0 0 0 7.54689445988764 0 0 0 0 4 0 0 0 0 0 0 5.32192809488736 0 0 0 0 0 0 0 0 3.4594316186373 0 0 5.97727992349992 0 0 3.58496250072116 0 5.58496250072116 0…	0	0	0	0	0	0	0	0	0	0	5.4594316186373	0	0	0	0	0	0	5.32192809488736	0	5.32192809488736	0	0	0	0	5.24792751344359	1	3	0	0	0	0	0	0	0	0	0	6.24792751344359	0	2.8073549220576	0	0	0	2.32192809488736	6.65821148275179	4	0	0	1.58496250072116	0
Bacteria; Acidobacteria; Holophagae 0 0 0 0 1 0 0 0 0 0 0 0 0 0 0 0 0 6.58496250072116 0 7.4178525148859 5.83289001416474 1 0 3 3.8073549220576 0 0 0 0 0 3.70043971814109 0 0 1 3.58496250072116 3.8073549220576 0 0 0 2.58496250072116 0 1.58496250072116 0 5.88264304936184 2 0 0 6.62935662007961 0 0 0 0 0 0 1 0 0 0 0 0 0 0 0 0 0 0 0 0 0 0 2 0 0 0 5.97727992349992 0 0 1.58496250072116 0 0 1.584962500…	0	0	0	0	0	0	0	0	0	0	0	0	0	0	0	0	0	0	0	0	0	0	0	0	0	0	0	0	0	0	0	0	0	0	0	0	0	0	0	0	0	0	0	0	0	0	0	0	0
Bacteria; Acidobacteria; Subgroup11 0 0 0 0 0 0 0 0 0 0 0 0 0 0 0 0 0 0 0 0 0 0 0 0 0 0 0 0 0 0 0 0 0 0 0 0 0 0 0 0 0 0 0 0 0 0 0 0 0 0 0 0 0 0 0 0 0 0 3.8073549220576 0 0 0 0 0 0 0 0 0 0 0 0 0 0 0 0 0 0 0 0 0 0 0 0 0 0 0 0 0 0 0 0 0 0 0 0 0 0 0 0 0 0 0 0 0 0 0 0 0 0 0 0 0 0 0 0 0 0 0 0 0 0 0 0 0 0 0 0 0 0 0 0 0 0 0 0 0 0 0 0 0 0 0 0 0 0 0 0 0 0 0 0 0 0 0 0 0 0 0 0 0 0 0 0 0 0 0 0 0 0 0 0 0 0 0 0…	0	0	0	0	0	0	0	0	0	0	0	0	0	0	0	0	0	0	0	0	0	0	0	0	0	0	0	0	0	0	0	0	0	0	0	0	4.32192809488736	0	0	0	0	0	0	0	0	0	0	0	0
Bacteria; Acidobacteria; Subgroup22 0 0 0 0 0 0 0 0 0 0 0 0 0 0 0 0 0 0 0 0 0 0 0 0 0 0 3.70043971814109 0 0 0 0 0 0 0 0 0 0 0 0 0 0 0 0 0 0 0 0 0 0 0 0 0 0 0 0 0 0 0 0 0 0 0 0 0 0 0 0 0 0 0 0 0 2.8073549220576 0 0 0 0 0 0 0 0 0 0 0 0 0 0 0 0 1.58496250072116 0 0 0 0 0 0 0 0 0 0 0 0 0 0 0 0 0 0 0 0 0 0 0 0 0 0 0 0 0 0 0 0 0 0 0 0 0 0 0 0 0 0 0 0 0 0 0 0 0 0 0 0 0 0 0 0 0 0 0 0 0 0 0 0 0 0 0 0 0 0…	0	0	0	0	0	0	0	0	0	0	0	0	0	0	0	0	0	0	0	0	0	0	0	0	0	0	0	0	0	0	0	0	0	0	0	0	0	0	0	0	0	0	0	0	0	0	0	0	0
Bacteria; Acidobacteria; Subgroup6 0 0 0 0 0 0 0 0 0 0 2.8073549220576 2 0 0 0 0 0 4.58496250072116 0 0 0 0 2 0 0 0 0 0 0 0 0 3 0 0 0 0 0 4.70043971814109 0 0 0 0 0 0 0 0 0 0 0 0 0 0 0 0 0 0 0 0 0 0 0 0 0 0 0 0 0 0 0 0 1.58496250072116 0 2 6.10852445677817 0 0 0 0 0 0 0 0 0 0 0 0 0 0 5.39231742277876 0 2.32192809488736 1.58496250072116 0 0 0 6.28540221886225 0 0 0 0 2.32192809488736 0 3.807354922…	0	0	0	0	0	0	0	0	0	0	0	0	0	0	0	0	0	0	0	0	0	0	0	0	0	0	0	0	0	0	0	0	0	0	0	0	0	0	0	0	0	0	0	0	0	0	0	0	0
Bacteria; Actinobacteria; Acidimicrobiia 0 0 0 0 0 0 0 0 0 0 0 0 0 0 0 0 0 0 6.33985000288462 5.8073549220576 6.65821148275179 1.58496250072116 0 3 0 2.32192809488736 3.58496250072116 0 0 0 3 0 0 3.16992500144231 0 3.8073549220576 0 3.8073549220576 4 0 2 3.16992500144231 2.32192809488736 0 0 0 0 0 0 0 0 1.58496250072116 0 0 5.16992500144231 0 0 0 0 0 0 1 0 0 0 0 0 0 5.24792751344359 0 0 0 3.70043…	8.90388184573618	6.35755200461808	10.2934716488381	5.49185309632967	8.54689445988764	1.58496250072116	8.21431912080077	8.81698362325538	8.08746284125034	8.5352753766208	9.07414146275251	9.82972273508606	6.8073549220576	6.14974711950468	7.88264304936184	11.6803595235137	11.580729651599	10.1736771363034	9.29001884693262	10.6137894644726	8.94251450533924	12.6024669018306	9.49585502688717	10.4848228942621	10.3320365483617	10.0660891904578	8.45121111183233	4.4594316186373	9.8073549220576	8.16490692667569	10.2240016741981	9.82654848729091	9.2644426002266	10.4083297407674	10.0687782779854	9.68999797141945	10.7813597135247	9.283088353024	9.73131903102506	10.0084286220706	9.36413465500805	9.09275714091985	7.34872815423108	10.6943578872215	10.7665289085989	1.58496250072116	7.44294349584873	9.85798099512757	9.06608919045777
Bacteria; Actinobacteria; Coriobacteriia 4 0 0 0 2.8073549220576 0 4.64385618977472 5.95419631038687 0 0 0 4.95419631038687 0 1 0 0 0 0 0 0 4 0 0 6.06608919045777 5.12928301694497 3.4594316186373 4.95419631038687 0 5.20945336562895 6.14974711950468 6.06608919045777 0 2.32192809488736 2.32192809488736 6.2667865406949 3.70043971814109 0 0 4 4.8073549220576 4.32192809488736 0 0 3.4594316186373 0 0 3…	0	0	0	0	0	0	0	0	0	0	0	0	0	0	0	0	0	0	0	0	0	0	0	0	0	0	0	0	0	0	0	0	0	0	0	0	0	0	0	0	0	0	0	0	0	0	0	0	0
Bacteria; Actinobacteria; NA 0 0 0 0 0 0 0 0 0 0 0 0 0 0 0 0 0 0 0 5.61470984411521 0 0 0 0 0 0 0 0 0 0 0 0 0 0 0 0 0 1.58496250072116 0 0 0 0 0 0 0 0 0 0 0 0 0 0 0 0 0 0 0 0 0 0 0 0 0 0 0 0 0 0 0 0 0 0 0 0 0 0 0 0 0 0 0 0 0 0 0 0 0 0 0 0 0 0 0 0 0 0 0 0 0 0 0 0 0 0 0 0 0 0 0 0 0 0 0 0 0 0 0 0 0 0 0 0 0 0 0 0 0 0 0 6.3037807481771 0 0 0 0 0 0 0 0 0 0 0 0 0 3.90689059560852 0 0 0 0 0 0 0 0 0 0 0 0…	0	0	0	0	0	0	0	0	7.20945336562895	0	0	0	0	0	0	0	0	3.32192809488736	0	0	6.14974711950468	0	2.58496250072116	0	0	1.58496250072116	0	0	0	0	0	0	0	0	0	0	0	2.32192809488736	2.8073549220576	0	1.58496250072116	0	0	5.16992500144231	0	0	0	4.85798099512757	0
Bacteria; Armatimonadetes; Armatimonadia 1 0 0 0 0 0 0 0 0 0 0 0 0 0 0 0 0 0 0 0 0 0 0 2.32192809488736 0 0 0 0 0 0 0 0 0 0 0 0 0 0 3 2.8073549220576 0 2 0 3.4594316186373 0 0 0 0 0 0 0 5.78135971352466 0 0 3.70043971814109 0 0 0 0 0 0 2.32192809488736 0 0 0 0 0 0 0 0 0 0 0 0 6.35755200461808 0 0 0 0 0 0 0 0 0 0 0 0 4.08746284125034 0 0 0 0 2 0 0 4.64385618977472 0 0 0 0 0 7.33091687811462 4 3.58…	0	0	0	0	0	0	0	0	0	0	0	0	0	0	0	0	0	0	0	0	0	0	0	0	0	0	0	0	0	0	1.58496250072116	0	0	0	0	0	0	0	0	0	0	0	0	0	0	0	0	0	0
Bacteria; Armatimonadetes; uncultured 0 0 0 0 0 0 0 0 0 0 0 0 0 0 0 0 0 0 0 0 0 0 0 0 0 0 0 0 0 0 0 0 0 0 0 0 0 0 0 0 0 0 0 0 0 0 0 0 0 0 0 0 0 0 0 0 0 0 0 0 0 0 0 0 0 0 0 0 0 0 0 0 0 0 0 0 0 0 0 0 0 0 0 0 0 0 0 2.58496250072116 0 0 0 0 0 0 0 0 0 0 0 0 0 0 0 0 0 0 0 0 0 0 0 0 0 0 0 0 0 0 0 0 0 0 0 0 0 0 0 0 0 0 0 0 0 0 0 0 0 0 0 0 0 0 0 0 0 0 0 0 0 0 0 0 0 0 0 5.90689059560852 0 0 0 0 0 0 0 0 0 0…	12.1522848423066	13.1913677134189	11.5186531556734	12.0282514281628	12.2470374187886	3.32192809488736	12.4865836590673	12.7138160802345	12.1764848472919	12.8247598989541	11.9772799234999	12.2212850178105	12.8211760562699	11.5502658068687	12.2767060198924	6.71424551766612	5.04439411935845	11.7702509273949	10.4367115421372	11.7801296196253	8.98013957763916	7.77478705960117	9.71938882094208	11.3734089602287	12.1366707623418	11.6156296369681	12.4117757755765	12.3567270574646	12.0161118382205	12.3799198176465	11.9381093262192	10.5117526537674	11.502334580198	12.2103669456326	11.8053408284164	10.7448338374995	11.8085620299575	10.8657332708518	11.7389366816761	11.9556499075284	11.6728672764338	8.43462822763673	11.4257404243162	12.0272148851598	12.0566377151132	2.8073549220576	12.3154326379054	12.1579784499454	12.1579784499454
Bacteria; Bacteroidetes; Ignavibacteria 0 0 0 0 0 0 0 0 0 0 0 0 0 0 0 0 0 4.58496250072116 0 6.22881869049588 0 0 0 0 0 0 0 0 0 0 0 0 0 2.58496250072116 0 0 0 0 1.58496250072116 0 0 4 2.58496250072116 0 7.78135971352466 0 0 0 0 0 0 0 0 0 0 0 0 0 0 0 0 2 0 0 0 0 5.8073549220576 0 0 0 0 0 0 6.02236781302845 0 0 0 0 0 0 0 2.8073549220576 0 0 0 0 0 4.24792751344359 6.33985000288462 5 4.58496250072116…	0	0	0	0	0	0	0	0	0	0	0	0	0	0	0	0	0	0	0	0	0	0	0	0	0	0	0	0	0	0	4	0	0	0	0	0	0	0	0	0	0	0	0	0	0	0	0	1	0
Bacteria; BRC1; NA 0 0 0 0 0 0 0 0 0 0 0 0 0 0 0 0 0 0 0 0 0 0 0 0 0 0 0 0 0 0 0 0 0 0 0 0 0 0 0 0 0 0 0 0 0 0 0 0 0 0 0 0 0 0 0 0 0 0 0 0 0 0 0 0 0 0 0 0 0 0 0 0 0 0 0 0 0 0 0 0 0 0 0 0 0 0 0 0 0 0 0 4.64385618977472 0 0 0 0 0 0 0 0 0 0 0 0 0 0 0 0 0 0 0 0 0 0 0 0 0 0 0 0 0 0 0 0 0 0 0 0 0 0 0 0 0 0 0 0 0 0 0 0 0 0 0 0 0 0 0 0 0 0 0 0 0 0 0 0 0 0 0 0 0 0 0 0 0 0 0 0 0 0 0 0 0 0 0 0 0 0 0 0 0 0 0…	0	0	0	0	0	0	0	0	0	0	5.58496250072116	0	0	0	0	0	0	0	2.32192809488736	2.8073549220576	0	0	2	0	0	0	0	0	1.58496250072116	0	0	0	0	0	0	0	0	4	0	3.58496250072116	0	2	0	0	4.52356195605701	0	0	3	0
Bacteria; Chloroflexi; Chloroflexia 0 0 0 0 0 0 0 0 0 0 0 0 0 0 0 0 0 0 0 0 0 1.58496250072116 0 0 5.64385618977472 0 0 0 0 0 0 0 0 0 0 0 0 0 0 0 0 0 0 0 0 0 0 0 0 0 0 0 0 0 0 0 0 0 0 0 0 0 0 0 0 0 4.64385618977472 0 0 0 0 0 0 0 0 0 0 0 0 0 0 0 0 0 0 0 0 0 2.8073549220576 4.32192809488736 0 0 4.32192809488736 0 0 0 0 0 0 0 0 0 0 0 0 0 0 0 0 0 0 0 1 0 0 0 0 0 3.16992500144231 0 0 0 0 0 0 0 0 0 0 0…	0	0	0	0	0	0	0	0	0	0	0	0	0	0	0	0	0	0	0	0	0	0	0	0	0	0	0	0	0	0	0	0	0	0	0	0	0	0	0	0	0	0	0	0	0	0	0	0	0
Bacteria; Chloroflexi; JG30-KF-CM66 0 0 0 0 0 0 0 0 0 0 0 0 0 0 0 0 0 0 0 0 0 0 0 0 0 0 0 0 0 0 0 0 0 0 0 0 0 0 0 0 0 0 0 0 0 0 0 0 0 0 0 0 0 0 0 0 0 0 0 0 0 0 0 0 0 0 0 0 0 0 0 0 0 0 0 0 0 0 0 0 0 0 0 0 0 0 0 0 0 0 0 0 0 0 0 0 0 0 0 0 0 0 0 0 0 0 0 0 0 0 0 0 0 0 0 0 0 0 0 0 0 0 0 0 0 0 0 0 0 0 0 0 0 0 0 0 0 0 0 0 0 0 0 0 0 0 0 0 0 0 0 0 0 0 0 0 0 0 0 0 0 0 0 0 0 0 0 0 0 0 0 0 0 0 0 0 0 0 0 0 0 0…	0	0	0	0	0	0	0	0	0	0	0	0	0	0	0	0	0	0	0	0	0	0	0	0	0	0	0	0	0	0	0	0	0	0	0	0	0	0	0	0	0	0	0	0	4.4594316186373	0	0	0	0
Bacteria; Chloroflexi; Ktedonobacteria 0 0 0 0 0 0 0 0 0 0 0 0 0 0 0 0 0 0 0 0 0 0 0 0 0 0 0 0 0 0 0 0 0 0 0 0 0 0 0 0 0 0 0 4.08746284125034 0 0 0 0 0 0 0 0 0 0 0 0 0 0 0 0 0 0 0 0 0 0 0 0 0 0 0 0 0 0 0 0 0 0 0 0 0 0 0 0 0 0 0 0 0 0 0 0 0 0 0 0 0 0 0 0 0 0 0 0 0 0 0 0 0 0 0 0 0 0 0 0 0 0 0 0 0 0 0 0 0 0 0 0 0 0 0 0 0 0 0 0 0 0 0 0 0 0 0 0 0 0 0 0 0 6.4262647547021 0 0 0 0 0 0 0 0 0 0 0 0 0 0 0 0…	0	0	0	0	0	0	0	0	0	0	0	0	0	0	0	0	0	0	0	0	0	0	0	0	0	0	0	0	0	0	0	0	0	0	2.8073549220576	0	0	0	0	0	0	0	0	0	0	0	0	0	0
Bacteria; Chloroflexi; P2-11E 0 0 0 0 0 0 0 0 0 0 0 0 0 0 0 0 0 0 0 0 0 0 0 0 0 0 0 0 0 0 0 0 0 0 0 0 0 0 0 0 0 0 0 0 0 0 0 0 0 0 0 0 0 0 0 0 0 0 0 0 0 0 0 0 0 0 0 0 0 0 0 0 0 0 0 0 0 0 0 0 0 0 0 0 0 0 0 0 0 0 0 0 0 0 0 0 0 0 0 0 0 0 0 0 0 0 0 0 0 0 0 0 0 0 0 0 0 0 0 0 3.16992500144231 0 0 0 0 0 0 0 0 0 0 0 0 0 0 0 0 0 0 0 0 0 0 0 0 0 0 0 0 0 0 0 0 0 0 0 0 0 0 0 0 0 0 0 0 0 0 0 0 0 0 0 0 0 0 0 0 …	0	0	0	0	0	0	0	0	0	0	0	0	0	0	0	0	0	0	0	0	0	0	0	0	0	0	0	0	0	0	0	0	0	0	0	0	0	0	0	0	0	0	0	0	0	0	0	0	0
Bacteria; Cloacimonetes; Cloacimonadia 0 0 0 0 0 0 0 0 0 0 0 0 0 0 0 0 0 0 0 0 0 0 0 0 0 0 0 0 0 0 0 0 0 0 0 0 0 0 0 0 0 0 0 0 0 0 0 0 0 0 0 0 0 0 0 0 0 0 0 0 0 0 0 0 0 0 0 0 0 0 0 0 0 0 0 0 0 0 0 0 0 0 0 0 0 0 0 0 0 0 0 0 0 0 0 0 0 0 0 0 0 0 0 0 0 0 0 0 0 0 0 0 0 0 0 0 0 0 0 0 0 0 0 0 0 0 0 0 0 0 0 0 0 0 0 0 0 0 0 0 0 0 0 0 0 0 0 0 0 0 0 0 0 0 0 0 0 0 0 0 0 0 0 0 0 0 0 0 0 0 0 0 0 0 0 0 0 0 0 0 …	0	0	1.58496250072116	0	0	0	0	0	0	0	0	0	0	0	0	0	0	6.39231742277876	4.85798099512757	0	0	1	3.16992500144231	1	0	0	0	0	5.08746284125034	0	2.8073549220576	0	0	5	2	2.32192809488736	0	0	1	0	0	1.58496250072116	4	0	0	0	0	5.7279204545632	0
Bacteria; Cyanobacteria; Oxyphotobacteria 0 5 8.2336196767597 0 3 1 0 0 0 0 1 0 0 0 0 0 0 3.32192809488736 3 3.90689059560852 4.8073549220576 1 2.32192809488736 2.32192809488736 2.32192809488736 2.32192809488736 4.95419631038687 6.90689059560852 3.90689059560852 2 3.4594316186373 5.64385618977472 0 6 1 4.39231742277876 6.3037807481771 1.58496250072116 4.70043971814109 0 1.58496250072116 2 4.85798…	0	0	0	0	0	0	0	0	0	0	0	0	0	0	0	0	0	0	0	0	0	0	0	0	0	0	0	0	0	0	0	0	0	0	0	0	0	0	0	0	0	0	0	0	0	0	0	0	0
Bacteria; Dadabacteria; Dadabacteriia 0 0 0 0 0 0 0 0 0 0 0 0 0 0 0 0 0 0 0 0 0 0 0 0 0 0 0 0 0 0 0 0 0 0 0 0 0 0 0 0 0 0 0 0 0 0 0 0 0 0 0 0 0 0 0 0 0 0 0 0 0 0 0 0 0 0 0 0 0 0 0 3 0 0 0 0 0 0 0 0 0 0 0 0 0 0 0 0 0 0 0 0 0 0 0 0 0 0 0 0 0 0 0 0 0 0 0 0 0 0 0 0 0 0 0 0 0 0 0 0 0 0 0 0 0 0 0 0 0 0 0 0 0 0 0 0 0 0 0 0 0 0 0 0 0 0 0 0 0 0 0 0 0 0 0 0 0 0 0 0 0 0 0 0 0 0 0 0 0 0 0 0 0 0 0 0 0 0 0 0 0…	0	0	0	0	0	0	0	0	0	0	0	0	0	0	0	0	0	0	0	0	0	0	0	0	0	0	0	0	0	0	0	0	0	0	0	0	0	0	0	0	0	0	0	0	0	0	0	0	0
Bacteria; Deinococcus-Thermus; Deinococci 0 0 0 0 0 0 0 0 0 0 0 0 0 0 0 0 0 0 0 3.90689059560852 0 0 0 0 0 0 0 0 0 0 0 3.16992500144231 0 0 0 0 0 0 0 0 2.32192809488736 0 0 0 0 0 0 0 0 0 0 0 0 0 4.85798099512757 0 0 0 0 0 0 0 0 0 0 0 0 0 0 0 0 0 5.04439411935845 0 0 0 0 0 0 0 0 0 0 0 0 6.83289001416474 0 2.8073549220576 0 0 0 5.78135971352466 5.20945336562895 0 0 0 0 0 0 0 0 0 6.84549005094437 0 …	0	0	0	0	0	0	0	0	7.27612440527424	0	3.58496250072116	1	0	0	0	0	0	7.61470984411521	0	3.16992500144231	0	1.58496250072116	2.8073549220576	0	1	0	3.90689059560852	0	0	0	4.16992500144231	1.58496250072116	0	5	3.70043971814109	4.08746284125034	2	0	2.58496250072116	0	0	1.58496250072116	3.90689059560852	7.17990909001493	0	0	0	5.8073549220576	0
Bacteria; Elusimicrobia; Elusimicrobia 0 0 0 0 0 0 0 0 0 0 0 0 0 0 0 0 0 0 5.12928301694497 0 4.08746284125034 0 0 0 0 0 0 0 0 0 2.8073549220576 0 0 0 0 0 0 0 0 0 0 0 0 0 0 0 0 0 0 0 0 0 6 0 0 0 0 0 1.58496250072116 0 0 0 0 0 5.64385618977472 0 0 0 0 0 0 0 0 0 0 0 0 0 0 0 0 0 0 4.24792751344359 0 0 0 0 0 0 0 0 0 0 0 0 0 6.12928301694497 0 0 0 0 0 0 0 0 0 0 0 0 0 0 0 0 0 0 0 0 0 0 0 0 0 0 0 0 5.55…	0	0	0	0	0	0	0	0	0	0	0	0	0	0	0	0	0	0	0	0	0	0	0	0	0	0	0	0	0	0	0	0	0	0	0	0	0	0	0	0	0	0	0	0	0	0	0	0	0
Bacteria; Elusimicrobia; LineageIIa 0 0 0 0 0 0 0 0 0 0 0 0 0 0 0 0 0 0 0 0 0 0 2 0 0 0 0 0 0 0 0 0 0 0 0 3 0 0 0 0 0 0 0 0 0 0 0 5.32192809488736 0 0 0 0 0 0 0 0 0 0 0 0 0 0 0 0 0 0 3.32192809488736 0 0 0 3.58496250072116 0 0 6.06608919045777 0 0 0 0 0 0 0 0 0 3.70043971814109 0 0 0 1.58496250072116 0 0 1 0 0 0 0 0 1 0 0 0 0 0 0 4.32192809488736 0 0 1.58496250072116 0 0 0 0 0 0 0 0 0 0 0 0 5.672…	0	0	0	0	0	0	0	0	0	0	0	0	0	0	0	0	0	2	2.32192809488736	0	0	0	2	0	2	0	0	0	0	0	1	0	0	4.16992500144231	0	5.04439411935845	0	0	0	1	0	0	0	0	0	0	0	0	0
Bacteria; Elusimicrobia; LineageIIc 0 0 0 0 0 0 0 0 0 0 0 0 0 0 0 0 0 0 0 0 0 0 0 0 5.24792751344359 0 0 0 0 0 0 0 0 0 0 0 0 0 2.32192809488736 0 0 2.32192809488736 0 0 0 0 0 0 0 0 0 0 0 0 0 0 0 0 0 0 0 0 0 0 0 0 0 0 0 0 0 0 0 0 0 0 0 0 0 0 5.88264304936184 2 0 0 0 0 0 0 0 0 3.32192809488736 0 0 0 0 0 0 2.58496250072116 0 0 0 0 0 0 0 0 0 0 0 0 0 0 0 0 0 0 0 0 0 0 0 1.58496250072116 0 0 0 0 0 0 0 …	5.39231742277876	0	0	1.58496250072116	6.32192809488736	0	7.58496250072116	3.32192809488736	9.39446269461032	8.44294349584873	8.35314682549808	6.76818432477693	5.95419631038687	1.58496250072116	5.8073549220576	1.58496250072116	1	6.28540221886225	3.90689059560852	0	6.24792751344359	1	4.85798099512757	5.90689059560852	5.75488750216347	4.64385618977472	3.4594316186373	0	6.37503943134692	7.34872815423108	6.65821148275179	0	6.65821148275179	7.27612440527424	7.8073549220576	4.08746284125034	4.08746284125034	7	5.55458885167764	5.70043971814109	5.52356195605701	2.8073549220576	0	6.02236781302845	5.4262647547021	0	6.93073733756289	5.83289001416474	5.32192809488736
Bacteria; FBP; NA 0 0 0 0 0 0 0 0 0 0 0 0 0 0 0 0 0 0 0 0 0 0 0 0 0 0 0 0 0 0 0 0 0 0 0 0 0 0 0 0 0 0 0 0 0 0 0 0 0 0 0 0 0 0 0 0 0 0 0 0 0 0 0 0 0 0 0 0 0 0 0 0 0 0 0 0 0 0 0 0 0 0 0 0 0 0 0 0 0 0 0 0 0 0 0 0 0 0 0 0 0 0 0 0 0 0 0 0 0 0 0 0 0 0 0 0 0 0 0 0 0 0 0 0 0 0 5.64385618977472 0 0 0 0 0 0 0 0 0 0 0 0 0 0 0 0 0 0 0 0 0 0 0 0 0 0 0 0 0 0 1.58496250072116 0 0 0 0 0 0 0 0 0 0 0 0 0 0 0 0 0 0…	0	0	0	0	0	0	0	0	0	0	0	0	0	0	0	0	0	0	0	0	2	0	0	0	0	0	1	0	0	0	0	0	0	0	0	0	0	1.58496250072116	1.58496250072116	2	0	0	0	0	0	0	0	0	0
Bacteria; Firmicutes; Bacilli 11.1674181458317 8.83605035505807 10.4262647547021 10.2609195336629 11.3292357417338 13.346375218928 9.59245703726808 9.70217268536555 11.004922678569 8.90689059560852 7.40087943628218 10.5545888516776 8.89784545600551 9.319672120947 10.3531468254981 12.7793089739599 12.8419573990995 6.82017896241519 8.55074678538324 7.66533591718518 12.6377569454121 10.4335854411505…	7.51569983828404	2.32192809488736	3.16992500144231	4.52356195605701	5.97727992349992	1.58496250072116	8.50382573799575	8.13955135239879	6.95419631038687	7.45121111183233	8.85486838326024	7.99435343685886	8.18982455888002	3.4594316186373	7.57742882803575	1.58496250072116	0	8.59245703726808	5.6724253419715	7.90689059560852	7.13955135239879	1.58496250072116	3	7.48381577726426	7.4594316186373	7.70043971814109	4.16992500144231	7.85174904141606	6.12928301694497	8.4093909361377	7.90086680798075	6.33985000288462	8.19475685442225	8.12412131182919	8.75822321472672	8.49585502688717	7.55458885167764	10.654636028528	6.12928301694497	7.67948009950545	7.25738784269265	2.8073549220576	4.24792751344359	8.33539035469392	5.88264304936184	0	8.57364718749332	7.21916852046216	6.79441586635011
Bacteria; Firmicutes; Erysipelotrichia 7.22881869049588 0 0 0 4 0 6.75488750216347 7.08746284125034 5.49185309632967 5.16992500144231 2 4.08746284125034 4.8073549220576 2.58496250072116 5.52356195605701 0 0 0 0 1 0 0 0 5 5.61470984411521 5.95419631038687 0 0 0 5.55458885167764 5.64385618977472 4.32192809488736 1 3.90689059560852 5.8073549220576 0 0 8.67948009950545 4.4594316186373 2.5849625007211…	0	0	0	0	0	0	0	0	0	0	0	0	0	0	0	0	0	0	0	0	0	0	0	0	0	0	0	0	0	0	0	0	0	0	0	0	0	0	0	0	0	0	0	0	0	0	0	0	0
Bacteria; Firmicutes; NA 0 0 0 0 0 0 0 0 0 0 0 0 0 0 0 0 0 0 0 0 0 0 0 0 0 0 0 0 0 0 0 0 0 0 0 0 0 0 0 0 0 0 0 3.32192809488736 0 0 0 0 0 0 0 0 0 0 0 0 0 0 0 0 0 0 0 0 0 0 0 0 0 0 0 0 0 0 0 0 0 0 0 0 0 0 0 0 0 0 0 0 0 0 0 5.58496250072116 0 0 0 0 0 0 0 0 0 0 0 0 0 0 0 0 0 0 0 0 0 0 0 0 0 0 0 0 0 0 0 0 0 0 0 0 0 0 0 0 0 0 0 0 1 0 0 4.32192809488736 0 0 0 0 0 0 0 0 0 5.49185309632967 0 1.5849625007…	7.70043971814109	0	9.64925617751731	5.58496250072116	10.2514824106202	0	10.951284714967	10.800090987625	9.403012023575	10.3837042924741	11.4584066132365	11.1823943534045	11.0014081943928	5.49185309632967	11.01471792986	3.70043971814109	2	6.28540221886225	4.08746284125034	4.4594316186373	1.58496250072116	9.02236781302845	7.91288933622996	9.74146698640115	8.876516946565	10.0940776856719	9.67065624911844	5.78135971352466	8.97727992349992	11.2057932493972	11.3652288492515	4.08746284125034	9.7714894695006	9.85953478638265	10.1848753429083	7.82654848729092	9.68123841177781	9.52356195605701	8.5274770060604	10.3912435894274	9.54882190845875	5.58496250072116	7.11894107272351	6.95419631038687	7.78790255939143	0	10.2395985292491	8.93369065495223	9.69522829149575
Bacteria; Fusobacteria; Fusobacteriia 9.05799172275918 0 9.39016895620018 9.82017896241519 8.82336724004623 0 8.82017896241519 6.76818432477693 10.1910592145317 7.19967234483636 7.49185309632967 8.76818432477693 7.23840473932508 9.3151495622563 8.08214904135387 0 0 0 0 1 0 0 9.37721053038855 8.33539035469392 7.99435343685886 7.17990909001493 8.29001884693262 4.70043971814109 10.5679560754155 6.40…	0	0	0	0	0	0	0	0	0	0	0	0	0	0	0	0	0	0	0	0	0	0	0	0	0	0	0	0	0	0	0	0	0	0	0	0	0	0	0	0	0	0	0	0	0	0	0	0	0
Bacteria; Gemmatimonadetes; BD2-11terrestrialgroup 0 0 0 0 0 0 0 0 0 0 0 0 0 0 0 0 0 0 0 0 0 0 0 0 0 0 0 0 0 0 0 0 0 0 0 0 0 0 0 0 0 0 0 0 0 0 0 0 0 0 0 0 0 0 0 0 1 0 0 0 0 0 0 0 0 0 0 0 0 0 0 0 0 0 0 0 0 0 0 0 0 0 0 0 0 4.16992500144231 0 0 0 0 0 0 0 0 4.39231742277876 0 0 0 0 0 0 0 0 0 0 0 0 0 0 0 0 0 0 0 0 0 0 0 0 0 0 0 0 0 0 0 0 0 0 0 0 0 0 0 0 0 0 0 0 0 0 0 0 0 0 0 0 0 0 0 0 0 0 0 0 0 0 0 0 …	0	0	0	0	0	0	0	0	0	0	0	0	0	0	0	0	0	5.49185309632967	0	0	0	0	0	0	0	0	0	0	0	0	0	0	0	0	0	0	5.8073549220576	0	3.90689059560852	2.32192809488736	1.58496250072116	0	0	5.4262647547021	0	0	0	0	0
Bacteria; Gemmatimonadetes; Longimicrobia 0 0 0 0 0 0 0 0 0 0 0 0 0 0 0 0 0 0 0 0 0 0 0 0 0 0 0 0 0 0 0 0 0 0 0 0 0 0 0 0 0 0 0 0 0 0 0 0 0 0 0 0 0 0 0 0 0 0 0 0 0 0 0 0 0 0 0 0 0 0 0 0 0 0 0 0 0 0 0 0 0 0 0 0 0 0 0 0 0 0 0 0 0 0 0 0 0 0 0 0 0 0 0 0 0 0 0 0 0 0 0 0 0 0 0 0 0 0 0 0 0 0 0 0 0 0 0 0 0 0 0 0 0 0 0 0 0 0 0 0 0 0 0 0 0 0 0 0 0 0 0 0 0 0 0 0 0 0 0 0 0 0 0 0 0 0 0 0 0 0 0 0 0 0 0 0 0 0 0…	0	0	0	0	0	0	0	0	0	0	0	0	0	0	0	0	0	0	0	0	0	0	0	0	0	0	4.32192809488736	0	0	0	0	0	0	0	0	0	0	0	0	0	0	0	0	0	0	0	0	0	0
Bacteria; Kiritimatiellaeota; Kiritimatiellae 0 0 0 0 0 0 0 0 0 0 0 0 0 0 0 0 0 0 0 0 0 0 0 0 0 0 0 0 0 0 0 0 0 0 0 0 0 0 0 0 0 0 0 0 0 0 0 0 0 0 0 0 0 0 0 0 0 0 0 0 0 0 0 0 0 0 0 0 0 0 0 0 0 0 0 0 0 0 0 0 0 0 0 0 0 0 0 0 0 0 0 0 0 0 2.8073549220576 0 0 0 0 0 0 0 0 0 0 0 0 0 0 0 0 0 0 0 0 0 0 0 0 0 0 0 0 0 0 0 0 0 0 0 0 0 0 0 0 0 0 0 0 0 0 0 0 0 0 0 0 0 0 0 0 0 0 0 0 0 0 0 0 0 0 0 0 0 0 0 0 0 0 0…	0	0	0	0	0	0	0	0	0	0	0	0	0	0	0	0	0	5.32192809488736	0	0	0	0	0	0	0	0	0	0	0	0	0	0	0	4.08746284125034	0	0	0	0	0	0	0	2	0	0	0	0	0	0	0
Bacteria; Lentisphaerae; Lentisphaeria 0 0 0 0 0 0 0 0 0 0 0 0 0 0 0 0 0 0 0 4.85798099512757 0 0 0 0 0 0 0 0 0 0 0 0 0 0 0 0 0 0 0 0 0 0 0 0 0 0 0 0 0 0 0 0 0 0 0 0 0 0 0 0 0 0 0 0 0 0 0 0 0 0 0 0 0 0 0 0 0 0 0 0 0 0 0 0 0 0 0 0 0 0 0 0 0 0 0 0 0 0 0 0 0 0 0 0 0 0 0 0 0 0 0 0 0 0 0 0 0 0 0 0 0 0 0 0 0 0 0 0 0 0 0 0 0 0 0 0 0 0 0 0 0 0 0 0 0 0 0 0 0 0 0 0 0 0 0 0 0 0 0 0 0 0 0 0 0 0 0 0 0 0 0 0 0…	0	0	0	0	0	0	0	0	0	0	0	0	0	0	0	0	0	0	0	0	0	0	0	0	0	0	0	0	0	0	0	0	0	0	0	0	0	0	0	0	0	0	0	0	0	0	0	0	0
Bacteria; Margulisbacteria; NA 0 0 0 0 0 0 0 0 0 0 0 0 0 0 0 0 0 0 3.8073549220576 0 0 0 0 0 0 0 0 0 0 0 0 0 0 1.58496250072116 0 0 0 0 0 0 0 0 0 0 0 0 0 0 0 0 0 0 0 0 0 0 0 0 0 0 0 0 0 0 0 0 0 0 0 0 0 0 0 0 0 0 0 0 0 0 0 0 0 0 0 0 0 0 0 0 0 0 0 0 0 6.4262647547021 0 0 0 0 0 0 0 0 0 0 0 0 0 0 0 0 0 0 0 0 0 0 0 0 0 0 0 0 0 0 0 0 0 0 0 0 0 0 0 0 0 0 0 0 0 0 0 0 0 0 0 0 0 0 0 0 0 0 0 0 0 0 0 0 0 0 0…	0	0	0	0	0	0	0	0	0	0	0	0	0	0	0	0	0	0	0	0	0	0	0	0	0	0	0	0	0	0	0	0	0	0	0	0	0	0	0	0	0	0	0	0	0	0	0	0	0
Bacteria; Nitrospirae; Nitrospira 0 0 0 0 0 0 0 0 0 0 0 0 0 0 0 0 0 1 0 3.70043971814109 0 0 0 0 0 0 2.32192809488736 0 0 0 1.58496250072116 0 0 0 0 0 0 0 0 0 0 0 0 0 0 0 0 5.16992500144231 0 0 0 0 0 0 5.70043971814109 0 2.8073549220576 0 1 0 0 0 0 0 5 0 0 0 0 0 4 0 0 6.20945336562895 0 0 0 0 0 0 0 0 0 0 0 0 0 2.32192809488736 0 0 0 4.64385618977472 0 0 0 0 0 0 7.76155123244448 0 0 4.700439718141…	0	0	0	0	0	0	0	0	0	0	0	0	0	0	0	0	0	0	0	0	0	0	0	0	0	0	0	0	0	0	0	0	0	0	0	0	0	0	0	0	0	2	0	0	0	0	0	0	0
Bacteria; Omnitrophicaeota; NA 0 0 0 0 0 0 5.39231742277876 0 0 0 2.58496250072116 0 0 0 0 0 0 2.58496250072116 0 0 0 0 0 0 0 0 0 0 0 0 0 0 0 0 0 0 4.08746284125034 0 1.58496250072116 0 0 0 0 0 0 0 0 0 0 0 0 4.24792751344359 0 1 0 0 0 0 0 0 0 0 0 0 0 0 0 0 0 0 2.58496250072116 0 0 6.10852445677817 0 0 0 0 0 0 0 0 0 2.8073549220576 0 0 0 0 2.32192809488736 0 0 1.58496250072116 5.32192809488736 0 0…	0	0	0	0	0	0	0	0	0	0	0	0	0	0	0	0	0	0	0	0	0	0	0	0	0	0	0	0	0	0	0	0	0	0	0	0	0	0	0	0	0	0	0	0	0	0	0	0	0
Bacteria; Patescibacteria; ABY1 0 0 0 0 0 0 0 0 0 0 0 0 0 0 0 0 0 4.4594316186373 3.16992500144231 4 0 0 0 1 2.32192809488736 0 0 0 0 0 0 0 0 5.24792751344359 3.90689059560852 3.90689059560852 5.28540221886225 0 1 3.58496250072116 0 1.58496250072116 1.58496250072116 4.39231742277876 5.24792751344359 0 0 2 0 0 1 3.32192809488736 5.16992500144231 0 0 0 0 0 0 0 0 0 0 0 0 0 7.2667865406949 0 7.882643…	0	0	0	0	0	0	0	0	0	0	0	0	0	0	0	0	0	0	5.49185309632967	4.32192809488736	0	0	0	0	1	0	0	0	3.8073549220576	0	3.16992500144231	0	0	2	0	5	0	0	0	3.90689059560852	0	0	3.70043971814109	5.32192809488736	1	0	0	0	0
Bacteria; Patescibacteria; CPR2 0 0 0 0 0 0 0 0 0 0 0 0 0 0 0 0 0 0 0 0 0 0 0 0 5.16992500144231 0 0 0 0 0 0 0 0 0 0 0 0 0 0 0 0 0 0 0 0 0 0 0 0 0 0 3.58496250072116 0 0 0 0 0 0 0 0 0 0 0 0 0 0 0 0 0 0 0 0 0 0 0 0 0 0 0 0 0 1 0 5.58496250072116 0 0 0 0 0 0 0 0 3.58496250072116 0 0 0 0 0 0 0 0 0 0 1 0 0 0 0 0 0 0 0 0 0 0 0 0 0 0 0 0 0 0 2.32192809488736 5.24792751344359 0 0 0 0 0 0 0 5.70043971814…	0	0	0	1.58496250072116	1	0	0	0	0	0	0	1	0	0	0	0	0	4.52356195605701	4	6.14974711950468	5.83289001416474	2.8073549220576	3.32192809488736	0	6.91886323727459	1.58496250072116	2.32192809488736	0	8.70735913208088	0	6.18982455888002	0	0	6.10852445677817	5.16992500144231	5.93073733756289	8.04439411935845	0	3.16992500144231	1	0	1	4.64385618977472	7.82017896241519	7.59991284218713	1	0	6.61470984411521	0
Bacteria; Patescibacteria; Kazania 0 0 0 0 0 0 0 0 0 0 0 0 0 0 0 0 0 0 1.58496250072116 0 0 0 0 0 0 0 0 0 0 0 0 0 0 0 0 0 0 0 0 0 0 0 0 0 0 0 0 0 0 0 0 0 0 4.70043971814109 0 0 0 0 0 0 0 0 0 0 0 0 0 0 0 0 0 0 0 0 0 0 0 0 0 0 0 0 0 0 0 0 0 1 4.64385618977472 0 0 0 0 0 0 0 0 0 0 0 0 0 0 0 0 0 0 0 0 0 0 0 0 0 0 0 0 0 0 0 0 0 0 0 0 0 0 0 0 0 0 0 0 0 0 0 0 0 0 0 0 0 0 0 0 2.8073549220576 0 0 0 0 0 0 0…	0	0	0	0	0	0	2.32192809488736	0	0	0	0	0	0	0	0	0	0	7.31288295528436	4.64385618977472	4.32192809488736	0	0	3.90689059560852	2.58496250072116	1	0	0	0	1.58496250072116	0	0	0	0	5.58496250072116	2.8073549220576	1	5.6724253419715	4.4594316186373	0	2.8073549220576	0	2	0	5.64385618977472	2.58496250072116	0	0	5.55458885167764	0
Bacteria; Patescibacteria; NA 0 0 0 0 0 0 0 3.58496250072116 0 0 0 0 0 0 0 0 0 4.16992500144231 0 4.64385618977472 0 0 0 3.16992500144231 2.8073549220576 0 0 0 1 0 0 0 0 4.24792751344359 4.16992500144231 2.32192809488736 0 4.85798099512757 0 0 0 2.58496250072116 1 0 6.82017896241519 0 0 6.08746284125034 0 0 0 0 4.90689059560852 5.20945336562895 0 0 0 0 0 0 0 1.58496250072116 0 0 0 0 6.04439411935…	0	0	0	0	0	0	0	0	0	0	4	0	1.58496250072116	0	0	0	0	8.78135971352466	7.34872815423108	8.68999797141945	8.11894107272351	2.58496250072116	5.4262647547021	3	6.49185309632967	3.4594316186373	3	0	5.24792751344359	0	6.14974711950468	0	0	7.68650052718322	6.22881869049588	7.28540221886225	5.28540221886225	4.75488750216347	6.4594316186373	5.32192809488736	1	4.58496250072116	0	7.67948009950545	7.78135971352466	2	0	8.27612440527424	0
Bacteria; Patescibacteria; Saccharimonadia 0 0 0 0 2 0 4.52356195605701 4 1 0 5.35755200461808 3.32192809488736 2.32192809488736 1.58496250072116 4.4594316186373 1 0 8.27612440527424 7.4594316186373 8.70043971814109 5.39231742277876 4.64385618977472 5.88264304936184 4.95419631038687 7.94251450533924 6.04439411935845 1.58496250072116 0 7.53915881110803 0 4.90689059560852 2.8073549220576 6.12928301…	0	0	0	0	0	0	0	0	0	0	0	0	0	0	0	0	0	0	0	4	0	0	2	0	0	0	0	0	3	0	0	0	0	0	0	0	0	0	0	0	0	0	0	0	0	0	0	6.76818432477693	0
Bacteria; Planctomycetes; OM190 0 0 0 0 0 0 0 0 0 0 0 0 0 0 0 0 0 0 0 0 0 0 0 0 0 0 0 0 0 0 0 0 0 0 0 0 0 0 0 0 0 0 0 0 0 0 0 0 0 0 0 0 0 0 0 0 1.58496250072116 0 0 0 0 0 0 0 0 0 0 0 0 0 0 0 0 0 0 0 0 0 0 0 0 0 0 0 0 0 0 0 0 0 0 0 0 0 0 0 0 0 0 0 0 0 0 1.58496250072116 0 0 0 0 0 0 0 0 0 0 0 0 0 0 0 0 0 0 0 0 0 0 0 0 0 0 0 0 0 0 0 0 0 0 0 0 0 0 0 0 0 0 0 0 0 0 2.58496250072116 0 0 0 0 0 0 0 0 0 0 …	0	0	0	0	0	0	0	0	0	0	0	0	0	0	0	0	0	2.32192809488736	0	0	0	0	0	0	0	0	0	0	0	0	0	0	0	0	0	0	0	0	0	0	0	0	2.8073549220576	0	5.28540221886225	0	0	0	0
Bacteria; Planctomycetes; Planctomycetacia 0 0 0 0 0 0 0 0 0 0 0 0 0 0 0 0 0 0 0 0 0 0 0 0 0 0 0 0 0 0 0 0 0 0 0 0 0 0 0 0 0 0 0 0 0 0 0 0 0 0 0 0 0 4.58496250072116 0 0 0 0 0 0 0 0 0 0 0 0 0 0 0 0 0 0 0 0 0 0 0 0 0 0 0 0 0 0 0 0 0 0 1.58496250072116 0 0 0 0 0 0 0 0 0 0 0 0 0 0 0 0 0 0 0 0 0 0 0 0 0 0 0 0 0 0 0 0 0 0 0 0 0 0 0 0 0 0 0 3 0 1.58496250072116 0 0 0 0 0 0 0 0 0 0 0 0 0 0 0 0 0 0 0 0 0…	0	0	0	0	0	0	0	0	0	0	0	0	0	0	0	0	0	0	0	0	0	0	0	0	0	0	0	0	0	0	0	0	0	3.70043971814109	0	0	0	0	0	0	0	0	0	0	0	0	0	0	0
Bacteria; Proteobacteria; Alphaproteobacteria 0 3 10.7073591320809 0 2.32192809488736 2 3.70043971814109 3.16992500144231 6.82017896241519 4.58496250072116 8.04984854945056 2 1.58496250072116 0 0 1 0 9.70735913208088 8.10852445677817 9.26912667914942 9.45532722030456 5.28540221886225 5.61470984411521 5.4262647547021 7 4.16992500144231 7.56224242422107 6 6.4757334309664 3.58496250072116 6.62935662…	0	0	0	1	0	1	4.90689059560852	0	0	3.32192809488736	7.98868468677217	0	0	0	0	1	0	8.59245703726808	7.02236781302845	8.10852445677817	8.09803208296053	2.8073549220576	3.32192809488736	4	8.00562454919388	2	4.32192809488736	0	3.4594316186373	2.32192809488736	7.05528243550119	4.16992500144231	1.58496250072116	7.24792751344359	6.74146698640115	7.28540221886225	7.04439411935845	5.58496250072116	5.70043971814109	4.58496250072116	1	4.16992500144231	3.16992500144231	9.19967234483636	8.27146302790437	0	0	8.4757334309664	0
Bacteria; Proteobacteria; Gammaproteobacteria 10.9534689622288 8.83289001416474 10.3398500028846 11.9722618487333 9.61102479730735 3.16992500144231 8.68999797141945 5 8.60733031374961 7.89481776330794 10.2656150464845 5.6724253419715 4.95419631038687 12.5584207132687 10.3297963382207 2 1 11.1078709142796 12.7607199474656 11.2609195336629 10.1163439612375 10.9736973663054 9.87498134765377 10.55650…	0	0	0	0	0	0	0	0	0	0	0	0	0	0	0	0	0	2	0	0	0	0	1.58496250072116	0	6.4757334309664	0	0	0	0	0	5.70043971814109	2.58496250072116	0	0	0	0	5.12928301694497	0	0	3.32192809488736	0	0	0	0	1	1	0	6.10852445677817	0
Bacteria; Rokubacteria; NC10 0 0 2 0 0 0 0 0 0 0 0 0 0 0 0 0 0 0 0 0 0 0 0 0 0 0 0 0 0 0 0 0 0 0 0 0 0 1.58496250072116 0 0 0 0 0 0 0 0 0 0 0 0 0 0 0 0 0 0 0 0 0 0 0 0 0 0 0 0 0 0 0 0 0 0 0 0 0 0 0 0 0 0 0 0 0 0 4.90689059560852 0 0 0 4.85798099512757 0 0 0 0 0 0 0 0 0 0 0 0 0 0 0 0 0 0 0 0 0 0 0 0 0 0 0 0 0 0 0 0 0 0 0 0 0 0 0 0 0 0 0 0 0 0 0 0 0 0 0 0 0 0 0 0 0 0 0 0 0 0 0 0 0 0 0 0 0 0 0 0 0 0…	0	0	0	0	0	0	0	0	0	0	0	0	0	0	0	0	0	0	0	0	0	0	0	0	0	0	0	0	0	0	0	0	0	0	0	0	0	0	0	0	0	0	0	0	0	0	0	0	0
Bacteria; Spirochaetes; Leptospirae 0 0 6.96578428466209 0 0 0 0 0 0 0 0 0 0 0 0 0 0 0 0 0 0 0 0 0 0 0 0 0 0 0 0 0 0 0 4.24792751344359 0 0 0 1.58496250072116 0 0 0 0 0 0 0 0 4.75488750216347 0 0 0 7.12928301694497 0 0 4.95419631038687 0 0 0 4.16992500144231 0 0 0 0 0 5.52356195605701 0 0 0 0 0 4.75488750216347 0 1.58496250072116 0 0 0 0 0 0 0 0 0 0 0 3.4594316186373 0 0 0 0 6.12928301694497 0 0 …	0	0	0	0	0	0	0	0	0	0	0	0	0	0	0	0	0	0	0	0	0	0	0	0	0	0	0	0	0	0	0	0	0	0	0	0	0	0	0	0	0	0	0	0	0	0	0	0	0
Bacteria; Spirochaetes; Spirochaetia 1 0 0 0 2.8073549220576 0 0 0 0 4.39231742277876 0 3.58496250072116 1 0 0 0 0 7.23840473932508 5.04439411935845 6.4594316186373 1.58496250072116 1.58496250072116 3.8073549220576 0 5.20945336562895 0 0 0 0 0 6.32192809488736 0 0 5.88264304936184 6.28540221886225 3.8073549220576 5.20945336562895 6.76818432477693 3.16992500144231 4.58496250072116 3 3.169925001442…	1.58496250072116	0	0	0	0	0	0	0	0	3.16992500144231	0	0	0	0	0	0	0	0	0	0	0	0	0	0	0	0	0	0	0	0	0	0	0	0	0	0	0	0	0	0	1.58496250072116	0	0	0	0	0	0	0	0
Bacteria; Tenericutes; Mollicutes 0 5.75488750216347 2 0 0 0 1 0 1 2 2.58496250072116 3.4594316186373 0 2 1.58496250072116 2.32192809488736 0 0 1 0 0 0 0 4.64385618977472 1 2.58496250072116 0 0 0 1 0 0 0 0 0 0 1 3.32192809488736 1 2.32192809488736 2.8073549220576 0 0 2.58496250072116 6.7279204545632 0 0 0 1 0 0 0 0 0 0 0 2 2.58496250072116 1 0 0 0 0 1.58496250072116 0 0 0 8.40087943628218 0 12.34…	0	0	0	0	0	0	0	0	0	0	0	0	0	0	0	0	0	0	0	0	0	0	0	0	0	0	0	0	0	0	0	0	0	0	0	0	0	0	0	0	0	0	0	0	0	0	0	0	0
Bacteria; Zixibacteria; NA 0 0 0 0 0 0 0 0 0 0 0 0 0 0 0 0 0 0 0 0 0 0 0 0 0 0 0 0 0 0 0 0 0 0 0 0 0 0 0 0 0 0 0 0 0 0 0 0 0 0 0 0 0 0 0 0 0 0 0 0 0 0 0 0 0 0 0 0 0 0 0 0 0 0 0 0 0 0 0 0 5 0 0 0 0 0 0 0 0 0 0 0 0 0 0 0 0 0 0 0 0 0 0 0 0 0 0 0 0 0 0 0 0 0 0 0 0 0 0 0 0 0 0 0 0 0 0 0 0 0 0 0 0 0 0 0 0 0 0 0 0 0 0 0 0 0 0 0 0 0 0 0 0 0 0 0 0 0 0 0 0 0 0 0 0 0 0 0 0 0 0 0 0 0 0 0 0 0 0 0 0 0 0 0 0 0 …
[truncated: 185 more columns]
