# Supplementary material for: A prevalent and culturable microbiota links ecological balance to clinical stability of the human lung after transplantation
Source: Nat Commun. 2021 Apr 9;12:2126. doi: 10.1038/s41467-021-22344-4 (PMC8035266; doi:10.1038/s41467-021-22344-4)
Supplement: Supplementary file 9 — Supplementary Data 6 [file 41467_2021_22344_MOESM9_ESM.zip › Supplementary_Data_6/output/log.json.safe]

[
  {
    "type": "map", 
    "name": "map", 
    "log": [
      {
        "path": "/map.txt", 
        "type": "file", 
        "name": "file"
      }, 
      {
        "status": "completed", 
        "name": "validation", 
        "execution_time": "0:00:00.488678", 
        "start_time": "2019-04-16 15:49:35.172084", 
        "messages": [
          {
            "description": "No issue detected."
          }
        ], 
        "type": "validation"
      }
    ]
  }, 
  {
    "type": "dataset", 
    "name": "primary_dataset", 
    "log": [
      {
        "path": "/primary_dataset.txt", 
        "type": "file", 
        "name": "file"
      }, 
      {
        "status": "completed", 
        "name": "validation", 
        "execution_time": "0:00:02.421103", 
        "start_time": "2019-04-16 15:49:35.705432", 
        "messages": [
          {
            "description": "No issue detected."
          }
        ], 
        "type": "validation"
      }, 
      {
        "status": "completed", 
        "name": "sorting", 
        "execution_time": "0:00:02.283197", 
        "start_time": "2019-04-16 15:49:38.127648", 
        "messages": [
          {
            "description": "The table columns were sorted according to the map."
          }, 
          {
            "output": "/primary_dataset.txt"
          }
        ], 
        "type": "operation"
      }, 
      {
        "operations": [
          {
            "status": "completed", 
            "execution_time": "0:00:02.251025", 
            "start_time": "2019-04-16 15:49:40.412847", 
            "messages": [
              {
                "description": "Removed rows not exceeding 2 in at least one column: 551 rows were removed out of 7098. Then, removed rows with presence (number of values not equal to zero) lower than 0: 0 rows were removed out of 6547 (final number of rows = 6547). Min-max abundance found was 0-10439. Min-max presence found was 1-216."
              }, 
              {
                "output": "/primary_dataset.txt_filtered.txt"
              }
            ], 
            "name": "filtering"
          }, 
          {
            "status": "completed", 
            "execution_time": "0:00:13.929519", 
            "start_time": "2019-04-16 15:49:42.668083", 
            "messages": [
              {
                "description": "Observations were binned by categories (category column:Taxonomy, function:sum):"
              }, 
              {
                "description-item": "Category level 2"
              }, 
              {
                "output": "/primary_dataset.txt_filtered.txt_lvl2.txt"
              }, 
              {
                "description-item": "Category level 3"
              }, 
              {
                "output": "/primary_dataset.txt_filtered.txt_lvl3.txt"
              }, 
              {
                "description-item": "Category level 5"
              }, 
              {
                "output": "/primary_dataset.txt_filtered.txt_lvl5.txt"
              }, 
              {
                "description-item": "Category level 6"
              }, 
              {
                "output": "/primary_dataset.txt_filtered.txt_lvl6.txt"
              }, 
              {
                "description-item": "Category level 7"
              }, 
              {
                "output": "/primary_dataset.txt_filtered.txt_lvl7.txt"
              }
            ], 
            "name": "binning"
          }
        ], 
        "type": "step", 
        "name": "pre-processing"
      }, 
      {
        "operations": [
          {
            "status": "completed", 
            "execution_time": "0:00:19.400444", 
            "start_time": "2019-04-16 15:49:56.600886", 
            "messages": [
              {
                "description": "The number of observations per samples were equalized using the rarefaction method with a sampling depth of 10440 (random sampling without replacement) (R package vegan). The rarefied values were calculated as the means of 1 independent samplings that were rounded to the nearest integer."
              }, 
              {
                "output": "/primary_dataset.txt_filtered.txt_lvl2_rar.txt"
              }, 
              {
                "output": "/primary_dataset.txt_filtered.txt_lvl3_rar.txt"
              }, 
              {
                "output": "/primary_dataset.txt_filtered.txt_lvl5_rar.txt"
              }, 
              {
                "output": "/primary_dataset.txt_filtered.txt_lvl6_rar.txt"
              }, 
              {
                "output": "/primary_dataset.txt_filtered.txt_lvl7_rar.txt"
              }
            ], 
            "name": "rarefaction"
          }, 
          {
            "status": "completed", 
            "execution_time": "0:00:03.064307", 
            "start_time": "2019-04-16 15:50:16.003766", 
            "messages": [
              {
                "description": "A log-transformation was applied (log2(x+1))."
              }, 
              {
                "output": "/primary_dataset.txt_filtered.txt_lvl2_rar_trans.txt"
              }, 
              {
                "output": "/primary_dataset.txt_filtered.txt_lvl3_rar_trans.txt"
              }, 
              {
                "output": "/primary_dataset.txt_filtered.txt_lvl5_rar_trans.txt"
              }, 
              {
                "output": "/primary_dataset.txt_filtered.txt_lvl6_rar_trans.txt"
              }, 
              {
                "output": "/primary_dataset.txt_filtered.txt_lvl7_rar_trans.txt"
              }
            ], 
            "name": "transformation"
          }, 
          {
            "status": "skipped", 
            "start_time": "2019-04-16 15:50:19.070674", 
            "messages": [], 
            "name": "batch_effect_suppression"
          }
        ], 
        "type": "step", 
        "name": "transformation"
      }
    ]
  }, 
  {
    "type": "analysis", 
    "name": "analysis", 
    "log": [
      {
        "status": "skipped", 
        "before_step": "transformation", 
        "messages": [], 
        "name": "diversity"
      }, 
      {
        "status": "completed", 
        "name": "clustering", 
        "execution_time": "0:00:19.552869", 
        "start_time": "2019-04-16 15:50:19.072317", 
        "before_step": "analysis", 
        "levels": [
          {
            "status": "completed", 
            "messages": [
              {
                "description": "Clusters were determined using the k-medoids algorithm run on Bray-Curtis dissimilarity (R package {fpc})."
              }, 
              {
                "description": "A distance matrix was calculated based on Bray-Curtis Distance (R package {vegan})."
              }, 
              {
                "description": "Clusters: BAL158:pam1, BAMA170:pam2, BAMA184:pam1, BAL215:pam1, BAMA261:pam1, BAMA344:pam2, BEAL107:pam1, BAL.160:pam1, BEAL37:pam1, BEAL40:pam1, BEAL51:pam1, BEAL86:pam1, BAL.143:pam1, BOLI28:pam1, BOLI48:pam1, CESI29:pam2, BAL.33:pam2, CHLU270:pam3, CHLU280:pam3, CHLU296:pam3, CHLU351:pam3, CHMA236:pam4, CHMA246:pam1, CHMA267:pam1, CHMA289:pam3, CHMA329:pam1, CHMA403:pam1, BAL104:pam2, COAN218:pam1, DECH179:pam1, DECH283:pam3, DECH83:pam2, BAL103:pam1, DELU254:pam3, DELU263:pam3, DELU272:pam3, DELU303:pam3, DELU324:pam3, DELU340:pam3, DELU369:pam1, DELU415:pam1, DEPA210:pam4, DEPA220:pam4, DEPA241:pam3, DEPA308:pam3, DEPA377:pam4, BAL185:pam1, DERI286:pam3, DERI78:pam1, BAL93:pam1, DUCH234:pam1, DUCH245:pam3, DUCH266:pam3, DUCH292:pam3, DUCH327:pam3, BAL119:pam4, FACH121:pam2, FACH152:pam1, FACH164:pam3, BAL178:pam1, BAL223:pam1, FACH331:pam1, BAL186:pam1, GALI148:pam2, GALI154:pam3, BAL174:pam1, BAL195:pam3, BAL.244:pam1, GALI338:pam3, GICL189:pam3, GICL233:pam3, GICL290:pam3, GICL348:pam1, GIDO19:pam3, GIDO226:pam3, BAL68:pam1, BAL.81:pam1, BAL65:pam1, BAL.133:pam4, BAL.146:pam1, HELI211:pam3, HELI214:pam3, HELI221:pam4, HELI314:pam3, INYV163:pam3, INYV166.5:pam1, INYV183:pam2, INYV216:pam1, INYV258:pam3, INYV341:pam3, JALI285:pam3, JALI370:pam3, JALI388:pam3, KIJA136:pam1, KIJA16:pam3, KIJA237:pam3, KUPA187:pam1, KUPA306:pam3, KUPA56:pam1, BAL125:pam1, NENA336:pam4, NENA345:pam3, NENA414:pam3, NIPI232:pam3, NIPI243:pam1, NIPI262:pam4, NIPI275:pam1, NIPI397:pam1, BAL22:pam1, PASA222:pam3, BAL.248:pam2, PASA346:pam4, PASA383:pam3, BAL89:pam1, PASAmin2:pam4, POJU14:pam1, BAL191:pam1, BAL72:pam1, POJUmin4:pam3, POMI215.5:pam3, POMI230:pam3, POMI235:pam1, POMI259:pam3, POMI312:pam1, QUCH268:pam3, QUCH310:pam3, QUCH326:pam3, QUCH375:pam3, RERO149:pam2, RERO159:pam3, BAL175:pam1, BAL200:pam3, RERO239:pam3, RERO287:pam2, RERO335:pam3, RERO352:pam2, BAL201:pam1, BAL79:pam1, BAL145:pam1, ROBR15:pam3, ROBR240:pam1, BAL47:pam1, BAL71:pam1, SAER225:pam3, SAER229:pam1, SAER279:pam3, SCCO265:pam3, SCCO311:pam3, SOBA372:pam3, SOBA391:pam3, Sample.198:pam3, Sample.217:pam1, Sample.227:pam1, Sample.228:pam2, Sample.23:pam1, Sample.251:pam4, Sample.269:pam1, Sample.281:pam3, Sample.318:pam3, Sample.322:pam4, Sample.354:pam4, Sample.358:pam4, Sample.376:pam1, Sample.381:pam1, Sample.392:pam1, Sample.393:pam4, Sample.398:pam2, Sample.402:pam1, Sample.406:pam1, Sample.408:pam1, Sample.410:pam1, Sample.412:pam1, Sample.416:pam1, Sample.417:pam1, Sample.419:pam1, Sample.420:pam1, Sample.421:pam1, Sample.427:pam1, Sample.428:pam2, Sample.430:pam1, Sample.431:pam1, Sample.432:pam1, Sample.433:pam1, Sample.434:pam1, Sample.438:pam4, Sample.439:pam1, Sample.441:pam3, Sample.442:pam3, Sample.445:pam4, Sample.447:pam1, Sample.454:pam2, Sample.455:pam1, Sample.456:pam1, Sample.457:pam1, Sample.458:pam3, Sample.459:pam1, Sample.461:pam4, Sample.462:pam1, Sample.463:pam3, Sample.468:pam1, Sample.469:pam3, Sample.470:pam1, Sample.473:pam4, Sample.475:pam1, Sample.476:pam1, Sample.478:pam1, Sample.484:pam1, Sample.485:pam1, Sample.491:pam1, Sample.493:pam4, Sample.494:pam4, VOPH317:pam3, VOPH332:pam2, VOPH350:pam3, VOPH407:pam1, VOPH418:pam1, ZBCH109:pam1, BAL.142:pam1, ZBCH192:pam3, ZBCH294:pam1, ZBCH316:pam1, ZBCH73:pam1, ZBCH76:pam1, BAL82:pam1, BAL111:pam1, ZWCO264:pam3, BAL38:pam2, BAL153:pam1, BAL165:pam1, BAL176:pam1, BAL.255:pam1, ZWER34:pam4, BAL.41:pam4, BAL77:pam1."
              }, 
              {
                "output": "/clustering/clustering_level_2.pdf"
              }, 
              {
                "output": "/clustering/clustering_level_2.txt"
              }
            ], 
            "level": "2"
          }, 
          {
            "status": "completed", 
            "messages": [
              {
                "description": "Clusters were determined using the k-medoids algorithm run on Bray-Curtis dissimilarity (R package {fpc})."
              }, 
              {
                "description": "A distance matrix was calculated based on Bray-Curtis Distance (R package {vegan})."
              }, 
              {
                "description": "Clusters: BAL158:pam1, BAMA170:pam1, BAMA184:pam1, BAL215:pam1, BAMA261:pam1, BAMA344:pam1, BEAL107:pam1, BAL.160:pam1, BEAL37:pam1, BEAL40:pam1, BEAL51:pam1, BEAL86:pam1, BAL.143:pam1, BOLI28:pam1, BOLI48:pam1, CESI29:pam1, BAL.33:pam1, CHLU270:pam2, CHLU280:pam2, CHLU296:pam2, CHLU351:pam2, CHMA236:pam1, CHMA246:pam2, CHMA267:pam1, CHMA289:pam2, CHMA329:pam1, CHMA403:pam1, BAL104:pam1, COAN218:pam2, DECH179:pam1, DECH283:pam2, DECH83:pam1, BAL103:pam1, DELU254:pam2, DELU263:pam2, DELU272:pam2, DELU303:pam2, DELU324:pam1, DELU340:pam2, DELU369:pam2, DELU415:pam1, DEPA210:pam2, DEPA220:pam2, DEPA241:pam2, DEPA308:pam2, DEPA377:pam1, BAL185:pam1, DERI286:pam2, DERI78:pam1, BAL93:pam1, DUCH234:pam1, DUCH245:pam2, DUCH266:pam2, DUCH292:pam2, DUCH327:pam2, BAL119:pam1, FACH121:pam1, FACH152:pam1, FACH164:pam1, BAL178:pam1, BAL223:pam1, FACH331:pam1, BAL186:pam1, GALI148:pam1, GALI154:pam1, BAL174:pam1, BAL195:pam2, BAL.244:pam1, GALI338:pam2, GICL189:pam1, GICL233:pam2, GICL290:pam2, GICL348:pam2, GIDO19:pam2, GIDO226:pam2, BAL68:pam1, BAL.81:pam1, BAL65:pam1, BAL.133:pam1, BAL.146:pam1, HELI211:pam2, HELI214:pam2, HELI221:pam1, HELI314:pam2, INYV163:pam2, INYV166.5:pam2, INYV183:pam1, INYV216:pam2, INYV258:pam2, INYV341:pam2, JALI285:pam2, JALI370:pam2, JALI388:pam2, KIJA136:pam1, KIJA16:pam2, KIJA237:pam2, KUPA187:pam1, KUPA306:pam2, KUPA56:pam2, BAL125:pam1, NENA336:pam1, NENA345:pam2, NENA414:pam2, NIPI232:pam2, NIPI243:pam2, NIPI262:pam1, NIPI275:pam1, NIPI397:pam1, BAL22:pam1, PASA222:pam2, BAL.248:pam1, PASA346:pam2, PASA383:pam2, BAL89:pam1, PASAmin2:pam1, POJU14:pam1, BAL191:pam1, BAL72:pam1, POJUmin4:pam1, POMI215.5:pam2, POMI230:pam2, POMI235:pam2, POMI259:pam2, POMI312:pam2, QUCH268:pam2, QUCH310:pam2, QUCH326:pam2, QUCH375:pam2, RERO149:pam1, RERO159:pam2, BAL175:pam1, BAL200:pam2, RERO239:pam2, RERO287:pam1, RERO335:pam2, RERO352:pam2, BAL201:pam1, BAL79:pam1, BAL145:pam1, ROBR15:pam2, ROBR240:pam1, BAL47:pam1, BAL71:pam1, SAER225:pam2, SAER229:pam1, SAER279:pam2, SCCO265:pam2, SCCO311:pam2, SOBA372:pam2, SOBA391:pam2, Sample.198:pam2, Sample.217:pam1, Sample.227:pam1, Sample.228:pam1, Sample.23:pam1, Sample.251:pam1, Sample.269:pam1, Sample.281:pam2, Sample.318:pam1, Sample.322:pam1, Sample.354:pam1, Sample.358:pam1, Sample.376:pam1, Sample.381:pam1, Sample.392:pam2, Sample.393:pam1, Sample.398:pam1, Sample.402:pam2, Sample.406:pam1, Sample.408:pam1, Sample.410:pam1, Sample.412:pam1, Sample.416:pam1, Sample.417:pam1, Sample.419:pam1, Sample.420:pam1, Sample.421:pam1, Sample.427:pam1, Sample.428:pam1, Sample.430:pam1, Sample.431:pam1, Sample.432:pam1, Sample.433:pam1, Sample.434:pam1, Sample.438:pam1, Sample.439:pam1, Sample.441:pam2, Sample.442:pam1, Sample.445:pam1, Sample.447:pam1, Sample.454:pam1, Sample.455:pam1, Sample.456:pam2, Sample.457:pam1, Sample.458:pam2, Sample.459:pam1, Sample.461:pam2, Sample.462:pam1, Sample.463:pam2, Sample.468:pam1, Sample.469:pam1, Sample.470:pam1, Sample.473:pam1, Sample.475:pam1, Sample.476:pam1, Sample.478:pam1, Sample.484:pam1, Sample.485:pam1, Sample.491:pam1, Sample.493:pam1, Sample.494:pam1, VOPH317:pam2, VOPH332:pam1, VOPH350:pam2, VOPH407:pam1, VOPH418:pam1, ZBCH109:pam1, BAL.142:pam1, ZBCH192:pam2, ZBCH294:pam1, ZBCH316:pam2, ZBCH73:pam1, ZBCH76:pam1, BAL82:pam1, BAL111:pam1, ZWCO264:pam2, BAL38:pam1, BAL153:pam1, BAL165:pam1, BAL176:pam1, BAL.255:pam1, ZWER34:pam1, BAL.41:pam1, BAL77:pam1."
              }, 
              {
                "output": "/clustering/clustering_level_3.pdf"
              }, 
              {
                "output": "/clustering/clustering_level_3.txt"
              }
            ], 
            "level": "3"
          }, 
          {
            "status": "completed", 
            "messages": [
              {
                "description": "Clusters were determined using the k-medoids algorithm run on Bray-Curtis dissimilarity (R package {fpc})."
              }, 
              {
                "description": "A distance matrix was calculated based on Bray-Curtis Distance (R package {vegan})."
              }, 
              {
                "description": "Clusters: BAL158:pam1, BAMA170:pam1, BAMA184:pam1, BAL215:pam1, BAMA261:pam1, BAMA344:pam1, BEAL107:pam1, BAL.160:pam1, BEAL37:pam1, BEAL40:pam1, BEAL51:pam1, BEAL86:pam1, BAL.143:pam1, BOLI28:pam1, BOLI48:pam1, CESI29:pam1, BAL.33:pam1, CHLU270:pam2, CHLU280:pam2, CHLU296:pam2, CHLU351:pam2, CHMA236:pam1, CHMA246:pam2, CHMA267:pam1, CHMA289:pam2, CHMA329:pam1, CHMA403:pam1, BAL104:pam1, COAN218:pam1, DECH179:pam1, DECH283:pam2, DECH83:pam1, BAL103:pam1, DELU254:pam2, DELU263:pam2, DELU272:pam2, DELU303:pam2, DELU324:pam1, DELU340:pam2, DELU369:pam2, DELU415:pam1, DEPA210:pam2, DEPA220:pam2, DEPA241:pam2, DEPA308:pam2, DEPA377:pam1, BAL185:pam1, DERI286:pam2, DERI78:pam1, BAL93:pam1, DUCH234:pam1, DUCH245:pam2, DUCH266:pam2, DUCH292:pam2, DUCH327:pam2, BAL119:pam1, FACH121:pam1, FACH152:pam1, FACH164:pam1, BAL178:pam1, BAL223:pam1, FACH331:pam1, BAL186:pam1, GALI148:pam1, GALI154:pam1, BAL174:pam1, BAL195:pam2, BAL.244:pam1, GALI338:pam2, GICL189:pam1, GICL233:pam2, GICL290:pam2, GICL348:pam1, GIDO19:pam2, GIDO226:pam2, BAL68:pam1, BAL.81:pam1, BAL65:pam1, BAL.133:pam1, BAL.146:pam1, HELI211:pam2, HELI214:pam2, HELI221:pam1, HELI314:pam2, INYV163:pam2, INYV166.5:pam2, INYV183:pam1, INYV216:pam2, INYV258:pam2, INYV341:pam2, JALI285:pam2, JALI370:pam2, JALI388:pam2, KIJA136:pam1, KIJA16:pam2, KIJA237:pam2, KUPA187:pam1, KUPA306:pam2, KUPA56:pam2, BAL125:pam1, NENA336:pam1, NENA345:pam2, NENA414:pam2, NIPI232:pam2, NIPI243:pam2, NIPI262:pam1, NIPI275:pam1, NIPI397:pam1, BAL22:pam1, PASA222:pam2, BAL.248:pam1, PASA346:pam2, PASA383:pam2, BAL89:pam1, PASAmin2:pam1, POJU14:pam1, BAL191:pam1, BAL72:pam1, POJUmin4:pam2, POMI215.5:pam2, POMI230:pam2, POMI235:pam2, POMI259:pam2, POMI312:pam2, QUCH268:pam2, QUCH310:pam2, QUCH326:pam2, QUCH375:pam2, RERO149:pam1, RERO159:pam2, BAL175:pam1, BAL200:pam2, RERO239:pam2, RERO287:pam1, RERO335:pam2, RERO352:pam2, BAL201:pam1, BAL79:pam1, BAL145:pam1, ROBR15:pam2, ROBR240:pam1, BAL47:pam1, BAL71:pam1, SAER225:pam2, SAER229:pam2, SAER279:pam2, SCCO265:pam2, SCCO311:pam2, SOBA372:pam2, SOBA391:pam2, Sample.198:pam2, Sample.217:pam1, Sample.227:pam1, Sample.228:pam1, Sample.23:pam1, Sample.251:pam1, Sample.269:pam1, Sample.281:pam2, Sample.318:pam2, Sample.322:pam2, Sample.354:pam2, Sample.358:pam1, Sample.376:pam1, Sample.381:pam1, Sample.392:pam2, Sample.393:pam1, Sample.398:pam1, Sample.402:pam1, Sample.406:pam1, Sample.408:pam1, Sample.410:pam1, Sample.412:pam1, Sample.416:pam1, Sample.417:pam1, Sample.419:pam1, Sample.420:pam1, Sample.421:pam1, Sample.427:pam1, Sample.428:pam1, Sample.430:pam1, Sample.431:pam1, Sample.432:pam1, Sample.433:pam1, Sample.434:pam1, Sample.438:pam1, Sample.439:pam1, Sample.441:pam2, Sample.442:pam1, Sample.445:pam1, Sample.447:pam1, Sample.454:pam1, Sample.455:pam1, Sample.456:pam2, Sample.457:pam1, Sample.458:pam2, Sample.459:pam1, Sample.461:pam1, Sample.462:pam1, Sample.463:pam1, Sample.468:pam1, Sample.469:pam2, Sample.470:pam1, Sample.473:pam1, Sample.475:pam1, Sample.476:pam1, Sample.478:pam1, Sample.484:pam1, Sample.485:pam1, Sample.491:pam1, Sample.493:pam1, Sample.494:pam1, VOPH317:pam2, VOPH332:pam1, VOPH350:pam2, VOPH407:pam1, VOPH418:pam1, ZBCH109:pam1, BAL.142:pam1, ZBCH192:pam2, ZBCH294:pam1, ZBCH316:pam1, ZBCH73:pam1, ZBCH76:pam1, BAL82:pam1, BAL111:pam1, ZWCO264:pam2, BAL38:pam1, BAL153:pam1, BAL165:pam1, BAL176:pam1, BAL.255:pam1, ZWER34:pam1, BAL.41:pam1, BAL77:pam1."
              }, 
              {
                "output": "/clustering/clustering_level_5.pdf"
              }, 
              {
                "output": "/clustering/clustering_level_5.txt"
              }
            ], 
            "level": "5"
          }, 
          {
            "status": "completed", 
            "messages": [
              {
                "description": "Clusters were determined using the k-medoids algorithm run on Bray-Curtis dissimilarity (R package {fpc})."
              }, 
              {
                "description": "A distance matrix was calculated based on Bray-Curtis Distance (R package {vegan})."
              }, 
              {
                "description": "Clusters: BAL158:pam1, BAMA170:pam1, BAMA184:pam1, BAL215:pam1, BAMA261:pam1, BAMA344:pam1, BEAL107:pam1, BAL.160:pam1, BEAL37:pam1, BEAL40:pam1, BEAL51:pam1, BEAL86:pam1, BAL.143:pam1, BOLI28:pam1, BOLI48:pam1, CESI29:pam1, BAL.33:pam1, CHLU270:pam2, CHLU280:pam2, CHLU296:pam2, CHLU351:pam2, CHMA236:pam2, CHMA246:pam2, CHMA267:pam1, CHMA289:pam2, CHMA329:pam1, CHMA403:pam1, BAL104:pam1, COAN218:pam1, DECH179:pam1, DECH283:pam2, DECH83:pam1, BAL103:pam1, DELU254:pam2, DELU263:pam2, DELU272:pam2, DELU303:pam2, DELU324:pam1, DELU340:pam1, DELU369:pam1, DELU415:pam1, DEPA210:pam2, DEPA220:pam2, DEPA241:pam2, DEPA308:pam2, DEPA377:pam1, BAL185:pam1, DERI286:pam2, DERI78:pam1, BAL93:pam1, DUCH234:pam1, DUCH245:pam2, DUCH266:pam2, DUCH292:pam2, DUCH327:pam2, BAL119:pam1, FACH121:pam1, FACH152:pam1, FACH164:pam1, BAL178:pam1, BAL223:pam1, FACH331:pam1, BAL186:pam1, GALI148:pam1, GALI154:pam1, BAL174:pam1, BAL195:pam2, BAL.244:pam1, GALI338:pam2, GICL189:pam1, GICL233:pam2, GICL290:pam2, GICL348:pam1, GIDO19:pam2, GIDO226:pam2, BAL68:pam1, BAL.81:pam1, BAL65:pam1, BAL.133:pam1, BAL.146:pam1, HELI211:pam2, HELI214:pam2, HELI221:pam1, HELI314:pam2, INYV163:pam2, INYV166.5:pam2, INYV183:pam1, INYV216:pam2, INYV258:pam2, INYV341:pam2, JALI285:pam2, JALI370:pam2, JALI388:pam2, KIJA136:pam1, KIJA16:pam2, KIJA237:pam2, KUPA187:pam1, KUPA306:pam2, KUPA56:pam2, BAL125:pam1, NENA336:pam1, NENA345:pam2, NENA414:pam2, NIPI232:pam2, NIPI243:pam2, NIPI262:pam1, NIPI275:pam1, NIPI397:pam1, BAL22:pam1, PASA222:pam2, BAL.248:pam1, PASA346:pam2, PASA383:pam2, BAL89:pam1, PASAmin2:pam1, POJU14:pam1, BAL191:pam1, BAL72:pam1, POJUmin4:pam2, POMI215.5:pam2, POMI230:pam2, POMI235:pam2, POMI259:pam2, POMI312:pam2, QUCH268:pam2, QUCH310:pam2, QUCH326:pam2, QUCH375:pam2, RERO149:pam1, RERO159:pam2, BAL175:pam1, BAL200:pam2, RERO239:pam2, RERO287:pam2, RERO335:pam2, RERO352:pam2, BAL201:pam2, BAL79:pam1, BAL145:pam1, ROBR15:pam2, ROBR240:pam1, BAL47:pam1, BAL71:pam1, SAER225:pam2, SAER229:pam2, SAER279:pam2, SCCO265:pam2, SCCO311:pam2, SOBA372:pam2, SOBA391:pam2, Sample.198:pam2, Sample.217:pam1, Sample.227:pam1, Sample.228:pam1, Sample.23:pam1, Sample.251:pam1, Sample.269:pam1, Sample.281:pam2, Sample.318:pam2, Sample.322:pam2, Sample.354:pam2, Sample.358:pam2, Sample.376:pam1, Sample.381:pam1, Sample.392:pam2, Sample.393:pam1, Sample.398:pam1, Sample.402:pam1, Sample.406:pam1, Sample.408:pam1, Sample.410:pam1, Sample.412:pam1, Sample.416:pam1, Sample.417:pam1, Sample.419:pam1, Sample.420:pam1, Sample.421:pam1, Sample.427:pam1, Sample.428:pam1, Sample.430:pam1, Sample.431:pam1, Sample.432:pam1, Sample.433:pam1, Sample.434:pam1, Sample.438:pam1, Sample.439:pam1, Sample.441:pam2, Sample.442:pam1, Sample.445:pam1, Sample.447:pam1, Sample.454:pam1, Sample.455:pam1, Sample.456:pam1, Sample.457:pam1, Sample.458:pam2, Sample.459:pam1, Sample.461:pam1, Sample.462:pam1, Sample.463:pam1, Sample.468:pam1, Sample.469:pam1, Sample.470:pam1, Sample.473:pam1, Sample.475:pam1, Sample.476:pam1, Sample.478:pam1, Sample.484:pam1, Sample.485:pam1, Sample.491:pam1, Sample.493:pam1, Sample.494:pam1, VOPH317:pam2, VOPH332:pam1, VOPH350:pam1, VOPH407:pam1, VOPH418:pam1, ZBCH109:pam1, BAL.142:pam1, ZBCH192:pam2, ZBCH294:pam1, ZBCH316:pam1, ZBCH73:pam1, ZBCH76:pam1, BAL82:pam1, BAL111:pam1, ZWCO264:pam2, BAL38:pam1, BAL153:pam1, BAL165:pam1, BAL176:pam1, BAL.255:pam1, ZWER34:pam1, BAL.41:pam1, BAL77:pam1."
              }, 
              {
                "output": "/clustering/clustering_level_6.pdf"
              }, 
              {
                "output": "/clustering/clustering_level_6.txt"
              }
            ], 
            "level": "6"
          }, 
          {
            "status": "completed", 
            "messages": [
              {
                "description": "Clusters were determined using the k-medoids algorithm run on Bray-Curtis dissimilarity (R package {fpc})."
              }, 
              {
                "description": "A distance matrix was calculated based on Bray-Curtis Distance (R package {vegan})."
              }, 
              {
                "description": "Clusters: BAL158:pam1, BAMA170:pam1, BAMA184:pam1, BAL215:pam1, BAMA261:pam1, BAMA344:pam1, BEAL107:pam1, BAL.160:pam1, BEAL37:pam1, BEAL40:pam1, BEAL51:pam1, BEAL86:pam1, BAL.143:pam1, BOLI28:pam1, BOLI48:pam1, CESI29:pam1, BAL.33:pam1, CHLU270:pam2, CHLU280:pam2, CHLU296:pam2, CHLU351:pam2, CHMA236:pam2, CHMA246:pam2, CHMA267:pam1, CHMA289:pam2, CHMA329:pam1, CHMA403:pam1, BAL104:pam1, COAN218:pam1, DECH179:pam1, DECH283:pam2, DECH83:pam1, BAL103:pam1, DELU254:pam2, DELU263:pam2, DELU272:pam2, DELU303:pam2, DELU324:pam1, DELU340:pam1, DELU369:pam1, DELU415:pam1, DEPA210:pam2, DEPA220:pam2, DEPA241:pam2, DEPA308:pam2, DEPA377:pam1, BAL185:pam1, DERI286:pam2, DERI78:pam1, BAL93:pam1, DUCH234:pam1, DUCH245:pam2, DUCH266:pam2, DUCH292:pam2, DUCH327:pam2, BAL119:pam1, FACH121:pam1, FACH152:pam1, FACH164:pam1, BAL178:pam1, BAL223:pam1, FACH331:pam1, BAL186:pam1, GALI148:pam1, GALI154:pam1, BAL174:pam1, BAL195:pam2, BAL.244:pam1, GALI338:pam2, GICL189:pam1, GICL233:pam2, GICL290:pam2, GICL348:pam1, GIDO19:pam2, GIDO226:pam2, BAL68:pam1, BAL.81:pam1, BAL65:pam1, BAL.133:pam1, BAL.146:pam1, HELI211:pam2, HELI214:pam2, HELI221:pam1, HELI314:pam2, INYV163:pam2, INYV166.5:pam2, INYV183:pam1, INYV216:pam2, INYV258:pam2, INYV341:pam2, JALI285:pam2, JALI370:pam2, JALI388:pam2, KIJA136:pam1, KIJA16:pam2, KIJA237:pam2, KUPA187:pam1, KUPA306:pam2, KUPA56:pam2, BAL125:pam1, NENA336:pam1, NENA345:pam2, NENA414:pam2, NIPI232:pam2, NIPI243:pam2, NIPI262:pam1, NIPI275:pam1, NIPI397:pam1, BAL22:pam1, PASA222:pam2, BAL.248:pam1, PASA346:pam2, PASA383:pam2, BAL89:pam1, PASAmin2:pam1, POJU14:pam1, BAL191:pam1, BAL72:pam1, POJUmin4:pam2, POMI215.5:pam2, POMI230:pam2, POMI235:pam2, POMI259:pam2, POMI312:pam2, QUCH268:pam2, QUCH310:pam2, QUCH326:pam2, QUCH375:pam2, RERO149:pam1, RERO159:pam2, BAL175:pam1, BAL200:pam2, RERO239:pam2, RERO287:pam2, RERO335:pam2, RERO352:pam2, BAL201:pam2, BAL79:pam1, BAL145:pam1, ROBR15:pam2, ROBR240:pam1, BAL47:pam1, BAL71:pam1, SAER225:pam2, SAER229:pam2, SAER279:pam2, SCCO265:pam2, SCCO311:pam2, SOBA372:pam2, SOBA391:pam2, Sample.198:pam2, Sample.217:pam1, Sample.227:pam1, Sample.228:pam1, Sample.23:pam1, Sample.251:pam1, Sample.269:pam1, Sample.281:pam2, Sample.318:pam2, Sample.322:pam2, Sample.354:pam2, Sample.358:pam2, Sample.376:pam1, Sample.381:pam1, Sample.392:pam2, Sample.393:pam1, Sample.398:pam1, Sample.402:pam1, Sample.406:pam1, Sample.408:pam1, Sample.410:pam1, Sample.412:pam1, Sample.416:pam1, Sample.417:pam1, Sample.419:pam1, Sample.420:pam1, Sample.421:pam1, Sample.427:pam1, Sample.428:pam1, Sample.430:pam1, Sample.431:pam1, Sample.432:pam1, Sample.433:pam1, Sample.434:pam1, Sample.438:pam1, Sample.439:pam1, Sample.441:pam2, Sample.442:pam1, Sample.445:pam1, Sample.447:pam1, Sample.454:pam1, Sample.455:pam1, Sample.456:pam1, Sample.457:pam1, Sample.458:pam2, Sample.459:pam1, Sample.461:pam1, Sample.462:pam1, Sample.463:pam1, Sample.468:pam1, Sample.469:pam1, Sample.470:pam1, Sample.473:pam1, Sample.475:pam1, Sample.476:pam1, Sample.478:pam1, Sample.484:pam1, Sample.485:pam1, Sample.491:pam1, Sample.493:pam1, Sample.494:pam1, VOPH317:pam2, VOPH332:pam1, VOPH350:pam1, VOPH407:pam1, VOPH418:pam1, ZBCH109:pam1, BAL.142:pam1, ZBCH192:pam2, ZBCH294:pam1, ZBCH316:pam1, ZBCH73:pam1, ZBCH76:pam1, BAL82:pam1, BAL111:pam1, ZWCO264:pam2, BAL38:pam1, BAL153:pam1, BAL165:pam1, BAL176:pam1, BAL.255:pam1, ZWER34:pam1, BAL.41:pam1, BAL77:pam1."
              }, 
              {
                "output": "/clustering/clustering_level_7.pdf"
              }, 
              {
                "output": "/clustering/clustering_level_7.txt"
              }
            ], 
            "level": "7"
          }
        ]
      }, 
      {
        "status": "skipped", 
        "before_step": "analysis", 
        "messages": [], 
        "name": "similarity_network"
      }, 
      {
        "status": "skipped", 
        "messages": [], 
        "name": "proportions"
      }, 
      {
        "status": "skipped", 
        "messages": [], 
        "name": "adonis"
      }, 
      {
        "status": "skipped", 
        "messages": [], 
        "name": "pca"
      }, 
      {
        "status": "skipped", 
        "messages": [], 
        "name": "ca"
      }, 
      {
        "status": "completed", 
        "name": "pcoa", 
        "execution_time": "0:00:29.119308", 
        "start_time": "2019-04-16 15:50:38.638785", 
        "levels": [
          {
            "status": "completed", 
            "messages": [
              {
                "description": "This is a principal coordinate analysis (PCoA) (R package {FactoMineR}) based on Bray-Curtis Distance (R package {vegan})."
              }, 
              {
                "output": "/pcoa/pcoa_level_2.pdf"
              }, 
              {
                "output": "/pcoa/pcoa_level_2.txt"
              }, 
              {
                "output": "/pcoa/pcoa_level_2.json"
              }
            ], 
            "level": "2"
          }, 
          {
            "status": "completed", 
            "messages": [
              {
                "description": "This is a principal coordinate analysis (PCoA) (R package {FactoMineR}) based on Bray-Curtis Distance (R package {vegan})."
              }, 
              {
                "output": "/pcoa/pcoa_level_3.pdf"
              }, 
              {
                "output": "/pcoa/pcoa_level_3.txt"
              }, 
              {
                "output": "/pcoa/pcoa_level_3.json"
              }
            ], 
            "level": "3"
          }, 
          {
            "status": "completed", 
            "messages": [
              {
                "description": "This is a principal coordinate analysis (PCoA) (R package {FactoMineR}) based on Bray-Curtis Distance (R package {vegan})."
              }, 
              {
                "output": "/pcoa/pcoa_level_5.pdf"
              }, 
              {
                "output": "/pcoa/pcoa_level_5.txt"
              }, 
              {
                "output": "/pcoa/pcoa_level_5.json"
              }
            ], 
            "level": "5"
          }, 
          {
            "status": "completed", 
            "messages": [
              {
                "description": "This is a principal coordinate analysis (PCoA) (R package {FactoMineR}) based on Bray-Curtis Distance (R package {vegan})."
              }, 
              {
                "output": "/pcoa/pcoa_level_6.pdf"
              }, 
              {
                "output": "/pcoa/pcoa_level_6.txt"
              }, 
              {
                "output": "/pcoa/pcoa_level_6.json"
              }
            ], 
            "level": "6"
          }, 
          {
            "status": "completed", 
            "messages": [
              {
                "description": "This is a principal coordinate analysis (PCoA) (R package {FactoMineR}) based on Bray-Curtis Distance (R package {vegan})."
              }, 
              {
                "output": "/pcoa/pcoa_level_7.pdf"
              }, 
              {
                "output": "/pcoa/pcoa_level_7.txt"
              }, 
              {
                "output": "/pcoa/pcoa_level_7.json"
              }
            ], 
            "level": "7"
          }
        ]
      }, 
      {
        "status": "skipped", 
        "messages": [], 
        "name": "cca"
      }, 
      {
        "status": "skipped", 
        "messages": [], 
        "name": "heatmap"
      }, 
      {
        "status": "skipped", 
        "messages": [], 
        "name": "change"
      }, 
      {
        "status": "skipped", 
        "messages": [], 
        "name": "correlation_network"
      }
    ]
  }
]
