# Supplementary material for: A prevalent and culturable microbiota links ecological balance to clinical stability of the human lung after transplantation
Source: Nat Commun. 2021 Apr 9;12:2126. doi: 10.1038/s41467-021-22344-4 (PMC8035266; doi:10.1038/s41467-021-22344-4)
Supplement: Supplementary file 9 — Supplementary Data 6 [file 41467_2021_22344_MOESM9_ESM.zip › Supplementary_Data_6/output/primary_dataset.txt_filtered.txt_lvl3_rar.txt]

	BAL158	BAMA170	BAMA184	BAL215	BAMA261	BAMA344	BEAL107	BAL.160	BEAL37	BEAL40	BEAL51	BEAL86	BAL.143	BOLI28	BOLI48	CESI29	BAL.33	CHLU270	CHLU280	CHLU296	CHLU351	CHMA236	CHMA246	CHMA267	CHMA289	CHMA329	CHMA403	BAL104	COAN218	DECH179	DECH283	DECH83	BAL103	DELU254	DELU263	DELU272	DELU303	DELU324	DELU340	DELU369	DELU415	DEPA210	DEPA220	DEPA241	DEPA308	DEPA377	BAL185	DERI286	DERI78
Bacteria; Acidobacteria; Acidobacteriia 0 0 0 0 0 0 0 0 0 0 0 0 0 0 0 0 0 26 0 6 110 0 1 0 27 0 0 0 0 0 1 0 0 0 1 0 0 0 0 0 0 0 0 0 0 0 0 0 0 0 0 0 0 0 0 0 0 0 31 0 0 0 0 0 19 0 0 0 186 0 0 0 0 15 0 0 0 0 0 0 39 0 0 0 0 0 0 0 0 10 0 0 62 0 0 11 0 47 0 0 0 0 17 0 0 0 0 0 0 0 0 0 10 0 0 0 0 0 4 0 0 4 0 0 0 0 3 29 0 0 0 0 21 0 190 2 0 0 0 0 0 0 0 0 0 10 1 0 0 81 0 0 0 0 0 0 0 0 0 0 0 0 0 0 0 0 0 14 …	0	0	0	0	0	0	0	0	0	0	43	0	0	0	0	0	0	39	0	39	0	0	0	0	37	1	7	0	0	0	0	0	0	0	0	0	75	0	6	0	0	0	4	100	15	0	0	2	0
Bacteria; Acidobacteria; Holophagae 0 0 0 0 1 0 0 0 0 0 0 0 0 0 0 0 0 95 0 170 56 1 0 7 13 0 0 0 0 0 12 0 0 1 11 13 0 0 0 5 0 2 0 58 3 0 0 98 0 0 0 0 0 0 1 0 0 0 0 0 0 0 0 0 0 0 0 0 0 0 3 0 0 0 62 0 0 2 0 0 2 0 0 6 0 0 0 0 99 0 19 25 0 0 0 0 0 28 0 0 0 0 0 152 0 0 0 0 0 0 0 27 0 0 0 0 0 0 0 25 57 1 18 1 120 0 0 0 0 0 0 0 55 0 0 0 0 0 0 0 0 0 0 3 0 70 14 0 0 0 0 0 0 0 0 0 0 0 0 0 0 0 0 0 0 0 0 0 0…	0	0	0	0	0	0	0	0	0	0	0	0	0	0	0	0	0	0	0	0	0	0	0	0	0	0	0	0	0	0	0	0	0	0	0	0	0	0	0	0	0	0	0	0	0	0	0	0	0
Bacteria; Acidobacteria; Subgroup11 0 0 0 0 0 0 0 0 0 0 0 0 0 0 0 0 0 0 0 0 0 0 0 0 0 0 0 0 0 0 0 0 0 0 0 0 0 0 0 0 0 0 0 0 0 0 0 0 0 0 0 0 0 0 0 0 0 0 13 0 0 0 0 0 0 0 0 0 0 0 0 0 0 0 0 0 0 0 0 0 0 0 0 0 0 0 0 0 0 0 0 0 0 0 0 0 0 0 0 0 0 0 0 0 0 0 0 0 0 0 0 0 0 0 0 0 0 0 0 0 0 0 0 0 0 0 0 0 0 0 0 0 0 0 0 0 0 0 0 0 0 0 0 0 0 0 0 0 0 0 0 0 0 0 0 0 0 0 0 0 0 0 0 0 0 0 0 0 0 0 0 0 0 0 0 0 0 0 0 0 0 …	0	0	0	0	0	0	0	0	0	0	0	0	0	0	0	0	0	0	0	0	0	0	0	0	0	0	0	0	0	0	0	0	0	0	0	0	19	0	0	0	0	0	0	0	0	0	0	0	0
Bacteria; Acidobacteria; Subgroup22 0 0 0 0 0 0 0 0 0 0 0 0 0 0 0 0 0 0 0 0 0 0 0 0 0 0 12 0 0 0 0 0 0 0 0 0 0 0 0 0 0 0 0 0 0 0 0 0 0 0 0 0 0 0 0 0 0 0 0 0 0 0 0 0 0 0 0 0 0 0 0 0 6 0 0 0 0 0 0 0 0 0 0 0 0 0 0 0 0 2 0 0 0 0 0 0 0 0 0 0 0 0 0 0 0 0 0 0 0 0 0 0 0 0 0 0 0 0 0 0 0 0 0 0 0 0 0 0 0 0 0 0 0 0 0 0 0 0 0 0 0 0 0 0 0 0 0 0 0 0 0 0 0 0 0 0 0 0 0 0 0 0 0 0 0 0 0 0 0 0 0 0 0 0 0 0 0 0 0 0 0 …	0	0	0	0	0	0	0	0	0	0	0	0	0	0	0	0	0	0	0	0	0	0	0	0	0	0	0	0	0	0	0	0	0	0	0	0	0	0	0	0	0	0	0	0	0	0	0	0	0
Bacteria; Acidobacteria; Subgroup6 0 0 0 0 0 0 0 0 0 0 6 3 0 0 0 0 0 23 0 0 0 0 3 0 0 0 0 0 0 0 0 7 0 0 0 0 0 25 0 0 0 0 0 0 0 0 0 0 0 0 0 0 0 0 0 0 0 0 0 0 0 0 0 0 0 0 0 0 0 0 2 0 3 68 0 0 0 0 0 0 0 0 0 0 0 0 0 0 41 0 4 2 0 0 0 77 0 0 0 0 4 0 13 0 8 0 0 0 0 27 0 79 72 0 0 0 0 0 0 0 29 0 0 0 0 0 120 0 0 0 0 0 0 0 0 0 0 0 0 15 0 0 0 0 2 0 0 0 0 2 0 0 0 0 0 0 0 0 126 0 0 0 0 0 0 0 0 0 0 0 0 0 0 0 0…	0	0	0	0	0	0	0	0	0	0	0	0	0	0	0	0	0	0	0	0	0	0	0	0	0	0	0	0	0	0	0	0	0	0	0	0	0	0	0	0	0	0	0	0	0	0	0	0	0
Bacteria; Actinobacteria; Acidimicrobiia 0 0 0 0 0 0 0 0 0 0 0 0 0 0 0 0 0 0 80 55 100 2 0 7 0 4 11 0 0 0 7 0 0 8 0 13 0 13 15 0 3 8 4 0 0 0 0 0 0 0 0 2 0 0 35 0 0 0 0 0 0 1 0 0 0 0 0 0 37 0 0 0 12 23 74 0 0 0 0 0 4 0 0 0 69 14 0 0 7 148 0 0 154 0 0 53 0 182 0 0 0 0 295 152 0 0 1 0 0 152 0 68 167 0 0 0 0 0 17 47 2 0 7 8 142 40 65 102 0 0 0 271 47 1 72 11 37 0 0 0 0 0 0 0 0 9 0 10 44 140 12 0 5 0 …	478	81	1254	44	373	2	296	450	271	370	538	909	111	70	235	3281	3062	1154	625	1566	491	6218	721	1432	1288	1071	349	21	895	286	1195	907	614	1358	1073	825	1759	622	849	1029	658	545	162	1656	1741	2	173	927	535
Bacteria; Actinobacteria; Coriobacteriia 15 0 0 0 6 0 24 61 0 0 0 30 0 1 0 0 0 0 0 0 15 0 0 66 34 10 30 0 36 70 66 0 4 4 76 12 0 0 15 27 19 0 0 10 0 0 11 0 0 32 26 0 0 0 0 0 451 224 49 67 30 24 0 0 116 26 0 13 21 0 72 2 16 1 51 14 36 237 0 31 28 15 5 0 0 0 0 5 0 2 0 0 34 28 0 0 25 0 0 84 23 52 11 0 0 0 8 7 0 0 0 0 264 58 0 25 125 5 0 0 0 14 0 29 0 0 6 0 1 0 0 0 0 0 68 0 10 323 0 16 0 0 0 0 50 0 0…	0	0	0	0	0	0	0	0	0	0	0	0	0	0	0	0	0	0	0	0	0	0	0	0	0	0	0	0	0	0	0	0	0	0	0	0	0	0	0	0	0	0	0	0	0	0	0	0	0
Bacteria; Actinobacteria; NA 0 0 0 0 0 0 0 0 0 0 0 0 0 0 0 0 0 0 0 48 0 0 0 0 0 0 0 0 0 0 0 0 0 0 0 0 0 2 0 0 0 0 0 0 0 0 0 0 0 0 0 0 0 0 0 0 0 0 0 0 0 0 0 0 0 0 0 0 0 0 0 0 0 0 0 0 0 0 0 0 0 0 0 0 0 0 0 0 0 0 0 0 0 0 0 0 0 0 0 0 0 0 0 0 0 0 0 0 0 0 0 0 0 0 0 0 0 0 0 0 0 0 0 0 0 0 0 0 0 78 0 0 0 0 0 0 0 0 0 0 0 0 0 14 0 0 0 0 0 0 0 0 0 0 0 0 0 0 0 25 0 0 0 0 0 0 0 0 0 0 0 0 0 0 0 0 0 0 0 0 0 0 5 …	0	0	0	0	0	0	0	0	147	0	0	0	0	0	0	0	0	9	0	0	70	0	5	0	0	2	0	0	0	0	0	0	0	0	0	0	0	4	6	0	2	0	0	35	0	0	0	28	0
Bacteria; Armatimonadetes; Armatimonadia 1 0 0 0 0 0 0 0 0 0 0 0 0 0 0 0 0 0 0 0 0 0 0 4 0 0 0 0 0 0 0 0 0 0 0 0 0 0 7 6 0 3 0 10 0 0 0 0 0 0 0 54 0 0 12 0 0 0 0 0 0 4 0 0 0 0 0 0 0 0 0 0 0 0 81 0 0 0 0 0 0 0 0 0 0 0 0 16 0 0 0 0 3 0 0 24 0 0 0 0 0 160 15 11 0 0 0 0 0 0 0 3 0 0 0 0 0 0 0 0 0 0 0 6 0 0 0 0 0 0 0 0 0 0 0 0 17 0 0 0 0 0 0 0 2 0 0 0 0 0 0 0 0 0 0 0 0 0 0 0 0 0 0 0 0 0 0 0 0 0 0 0 0 0…	0	0	0	0	0	0	0	0	0	0	0	0	0	0	0	0	0	0	0	0	0	0	0	0	0	0	0	0	0	0	2	0	0	0	0	0	0	0	0	0	0	0	0	0	0	0	0	0	0
Bacteria; Armatimonadetes; uncultured 0 0 0 0 0 0 0 0 0 0 0 0 0 0 0 0 0 0 0 0 0 0 0 0 0 0 0 0 0 0 0 0 0 0 0 0 0 0 0 0 0 0 0 0 0 0 0 0 0 0 0 0 0 0 0 0 0 0 0 0 0 0 0 0 0 0 0 0 0 0 0 0 0 0 0 0 0 0 0 0 0 0 0 0 0 0 0 5 0 0 0 0 0 0 0 0 0 0 0 0 0 0 0 0 0 0 0 0 0 0 0 0 0 0 0 0 0 0 0 0 0 0 0 0 0 0 0 0 0 0 0 0 0 0 0 0 0 0 0 0 0 0 0 0 0 0 0 0 0 0 0 0 0 0 0 59 0 0 0 0 0 0 0 0 0 0 0 0 0 0 0 0 0 0 0 0 0 0 0 0 …	4551	9353	2933	4176	4860	9	5738	6717	4628	7254	4031	4774	7236	2998	4961	104	32	3492	1385	3516	504	218	842	2652	4502	3137	5448	5244	4141	5329	3923	1459	2900	4738	3578	1715	3586	1865	3417	3971	3264	345	2750	4173	4259	6	5096	4569	4569
Bacteria; Bacteroidetes; Ignavibacteria 0 0 0 0 0 0 0 0 0 0 0 0 0 0 0 0 0 23 0 74 0 0 0 0 0 0 0 0 0 0 0 0 0 5 0 0 0 0 2 0 0 15 5 0 219 0 0 0 0 0 0 0 0 0 0 0 0 0 0 0 0 3 0 0 0 0 55 0 0 0 0 0 0 64 0 0 0 0 0 0 0 6 0 0 0 0 0 18 80 31 23 0 50 0 0 106 0 3 0 0 0 0 0 3 0 0 0 5 0 0 0 0 44 0 0 0 0 0 33 0 8 0 3 9 0 0 0 0 0 1 0 0 36 0 0 0 0 0 0 0 0 0 0 17 4 0 0 11 0 0 19 9 8 0 0 0 0 0 0 0 0 0 0 0 0 0 0 0 0 0…	0	0	0	0	0	0	0	0	0	0	0	0	0	0	0	0	0	0	0	0	0	0	0	0	0	0	0	0	0	0	15	0	0	0	0	0	0	0	0	0	0	0	0	0	0	0	0	1	0
Bacteria; BRC1; NA 0 0 0 0 0 0 0 0 0 0 0 0 0 0 0 0 0 0 0 0 0 0 0 0 0 0 0 0 0 0 0 0 0 0 0 0 0 0 0 0 0 0 0 0 0 0 0 0 0 0 0 0 0 0 0 0 0 0 0 0 0 0 0 0 0 0 0 0 0 0 0 0 0 0 0 0 0 0 0 0 0 0 0 0 0 0 0 0 0 0 0 24 0 0 0 0 0 0 0 0 0 0 0 0 0 0 0 0 0 0 0 0 0 0 0 0 0 0 0 0 0 0 0 0 0 0 0 0 0 0 0 0 0 0 0 0 0 0 0 0 0 0 0 0 0 0 0 0 0 0 0 0 0 0 0 0 0 0 0 0 0 0 0 0 0 0 0 0 0 0 0 0 0 0 0 0 0 0 0 0 0 0 0 0 0 0 0 0 0 0…	0	0	0	0	0	0	0	0	0	0	47	0	0	0	0	0	0	0	4	6	0	0	3	0	0	0	0	0	2	0	0	0	0	0	0	0	0	15	0	11	0	3	0	0	22	0	0	7	0
Bacteria; Chloroflexi; Chloroflexia 0 0 0 0 0 0 0 0 0 0 0 0 0 0 0 0 0 0 0 0 0 2 0 0 49 0 0 0 0 0 0 0 0 0 0 0 0 0 0 0 0 0 0 0 0 0 0 0 0 0 0 0 0 0 0 0 0 0 0 0 0 0 0 0 0 0 24 0 0 0 0 0 0 0 0 0 0 0 0 0 0 0 0 0 0 0 0 0 6 19 0 0 19 0 0 0 0 0 0 0 0 0 0 0 0 0 0 0 0 0 0 0 1 0 0 0 0 0 8 0 0 0 0 0 0 0 0 0 0 0 0 0 0 0 0 0 0 0 0 0 0 0 0 0 0 0 0 0 0 43 0 0 0 0 0 0 0 41 0 0 0 0 0 0 0 0 0 0 0 0 0 0 0 0 0 0 0 0 0…	0	0	0	0	0	0	0	0	0	0	0	0	0	0	0	0	0	0	0	0	0	0	0	0	0	0	0	0	0	0	0	0	0	0	0	0	0	0	0	0	0	0	0	0	0	0	0	0	0
Bacteria; Chloroflexi; JG30-KF-CM66 0 0 0 0 0 0 0 0 0 0 0 0 0 0 0 0 0 0 0 0 0 0 0 0 0 0 0 0 0 0 0 0 0 0 0 0 0 0 0 0 0 0 0 0 0 0 0 0 0 0 0 0 0 0 0 0 0 0 0 0 0 0 0 0 0 0 0 0 0 0 0 0 0 0 0 0 0 0 0 0 0 0 0 0 0 0 0 0 0 0 0 0 0 0 0 0 0 0 0 0 0 0 0 0 0 0 0 0 0 0 0 0 0 0 0 0 0 0 0 0 0 0 0 0 0 0 0 0 0 0 0 0 0 0 0 0 0 0 0 0 0 0 0 0 0 0 0 0 0 0 0 0 0 0 0 0 0 0 0 0 0 0 0 0 0 0 0 0 0 0 0 0 0 0 0 0 0 0 0 0 0 0…	0	0	0	0	0	0	0	0	0	0	0	0	0	0	0	0	0	0	0	0	0	0	0	0	0	0	0	0	0	0	0	0	0	0	0	0	0	0	0	0	0	0	0	0	21	0	0	0	0
Bacteria; Chloroflexi; Ktedonobacteria 0 0 0 0 0 0 0 0 0 0 0 0 0 0 0 0 0 0 0 0 0 0 0 0 0 0 0 0 0 0 0 0 0 0 0 0 0 0 0 0 0 0 0 16 0 0 0 0 0 0 0 0 0 0 0 0 0 0 0 0 0 0 0 0 0 0 0 0 0 0 0 0 0 0 0 0 0 0 0 0 0 0 0 0 0 0 0 0 0 0 0 0 0 0 0 0 0 0 0 0 0 0 0 0 0 0 0 0 0 0 0 0 0 0 0 0 0 0 0 0 0 0 0 0 0 0 0 0 0 0 0 0 0 0 0 0 0 0 0 0 0 0 0 0 0 0 0 0 0 85 0 0 0 0 0 0 0 0 0 0 0 0 0 0 0 0 0 0 0 0 0 0 0 0 0 0 0 0 0 …	0	0	0	0	0	0	0	0	0	0	0	0	0	0	0	0	0	0	0	0	0	0	0	0	0	0	0	0	0	0	0	0	0	0	6	0	0	0	0	0	0	0	0	0	0	0	0	0	0
Bacteria; Chloroflexi; P2-11E 0 0 0 0 0 0 0 0 0 0 0 0 0 0 0 0 0 0 0 0 0 0 0 0 0 0 0 0 0 0 0 0 0 0 0 0 0 0 0 0 0 0 0 0 0 0 0 0 0 0 0 0 0 0 0 0 0 0 0 0 0 0 0 0 0 0 0 0 0 0 0 0 0 0 0 0 0 0 0 0 0 0 0 0 0 0 0 0 0 0 0 0 0 0 0 0 0 0 0 0 0 0 0 0 0 0 0 0 0 0 0 0 0 0 0 0 0 0 0 0 8 0 0 0 0 0 0 0 0 0 0 0 0 0 0 0 0 0 0 0 0 0 0 0 0 0 0 0 0 0 0 0 0 0 0 0 0 0 0 0 0 0 0 0 0 0 0 0 0 0 0 0 0 0 0 0 0 0 0 0 0 0 0 0 0…	0	0	0	0	0	0	0	0	0	0	0	0	0	0	0	0	0	0	0	0	0	0	0	0	0	0	0	0	0	0	0	0	0	0	0	0	0	0	0	0	0	0	0	0	0	0	0	0	0
Bacteria; Cloacimonetes; Cloacimonadia 0 0 0 0 0 0 0 0 0 0 0 0 0 0 0 0 0 0 0 0 0 0 0 0 0 0 0 0 0 0 0 0 0 0 0 0 0 0 0 0 0 0 0 0 0 0 0 0 0 0 0 0 0 0 0 0 0 0 0 0 0 0 0 0 0 0 0 0 0 0 0 0 0 0 0 0 0 0 0 0 0 0 0 0 0 0 0 0 0 0 0 0 0 0 0 0 0 0 0 0 0 0 0 0 0 0 0 0 0 0 0 0 0 0 0 0 0 0 0 0 0 0 0 0 0 0 0 0 0 0 0 0 0 0 0 0 0 0 0 0 0 0 0 0 0 0 0 0 0 0 0 0 0 0 0 0 0 0 0 0 0 0 0 0 0 0 0 0 0 0 0 0 0 0 0 0 0 0 0 0 …	0	0	2	0	0	0	0	0	0	0	0	0	0	0	0	0	0	83	28	0	0	1	8	1	0	0	0	0	33	0	6	0	0	31	3	4	0	0	1	0	0	2	15	0	0	0	0	52	0
Bacteria; Cyanobacteria; Oxyphotobacteria 0 31 300 0 7 1 0 0 0 0 1 0 0 0 0 0 0 9 7 14 27 1 4 4 4 4 30 119 14 3 10 49 0 63 1 20 78 2 25 0 2 3 28 46 27 0 0 54 0 0 6 6 123 284 231 2 0 1 0 0 0 1 0 33 0 0 0 0 245 0 16 14 12 146 5 0 0 0 0 21 70 75 6 1 203 0 0 25 81 236 9 59 438 0 283 2 0 35 0 0 12 81 160 9 0 4 5 13 0 8 0 19 180 0 0 0 0 2 34 10 194 33 280 1 55 0 384 327 768 315 0 0 6 1 403 68 0 0 0 239 …	0	0	0	0	0	0	0	0	0	0	0	0	0	0	0	0	0	0	0	0	0	0	0	0	0	0	0	0	0	0	0	0	0	0	0	0	0	0	0	0	0	0	0	0	0	0	0	0	0
Bacteria; Dadabacteria; Dadabacteriia 0 0 0 0 0 0 0 0 0 0 0 0 0 0 0 0 0 0 0 0 0 0 0 0 0 0 0 0 0 0 0 0 0 0 0 0 0 0 0 0 0 0 0 0 0 0 0 0 0 0 0 0 0 0 0 0 0 0 0 0 0 0 0 0 0 0 0 0 0 0 0 7 0 0 0 0 0 0 0 0 0 0 0 0 0 0 0 0 0 0 0 0 0 0 0 0 0 0 0 0 0 0 0 0 0 0 0 0 0 0 0 0 0 0 0 0 0 0 0 0 0 0 0 0 0 0 0 0 0 0 0 0 0 0 0 0 0 0 0 0 0 0 0 0 0 0 0 0 0 0 0 0 0 0 0 0 0 0 0 0 0 0 0 0 0 0 0 0 0 0 0 0 0 0 0 0 0 0 0 0 0…	0	0	0	0	0	0	0	0	0	0	0	0	0	0	0	0	0	0	0	0	0	0	0	0	0	0	0	0	0	0	0	0	0	0	0	0	0	0	0	0	0	0	0	0	0	0	0	0	0
Bacteria; Deinococcus-Thermus; Deinococci 0 0 0 0 0 0 0 0 0 0 0 0 0 0 0 0 0 0 0 14 0 0 0 0 0 0 0 0 0 0 0 8 0 0 0 0 0 0 0 0 4 0 0 0 0 0 0 0 0 0 0 0 0 0 28 0 0 0 0 0 0 0 0 0 0 0 0 0 0 0 0 0 32 0 0 0 0 0 0 0 0 0 0 0 0 113 0 6 0 0 0 54 36 0 0 0 0 0 0 0 0 0 114 0 0 0 0 0 0 5 0 0 117 0 0 0 0 0 0 0 0 0 1 0 0 0 0 0 0 0 0 0 0 0 0 0 0 0 0 0 0 0 0 0 0 0 0 0 0 0 0 0 0 0 0 0 0 0 0 0 0 0 0 0 0 0 2 0 0 0 0 0 0 …	0	0	0	0	0	0	0	0	154	0	11	1	0	0	0	0	0	195	0	8	0	2	6	0	1	0	14	0	0	0	17	2	0	31	12	16	3	0	5	0	0	2	14	144	0	0	0	55	0
Bacteria; Elusimicrobia; Elusimicrobia 0 0 0 0 0 0 0 0 0 0 0 0 0 0 0 0 0 0 34 0 16 0 0 0 0 0 0 0 0 0 6 0 0 0 0 0 0 0 0 0 0 0 0 0 0 0 0 0 0 0 0 0 63 0 0 0 0 0 2 0 0 0 0 0 49 0 0 0 0 0 0 0 0 0 0 0 0 0 0 0 0 0 0 18 0 0 0 0 0 0 0 0 0 0 0 0 0 69 0 0 0 0 0 0 0 0 0 0 0 0 0 0 0 0 0 0 0 0 0 0 0 0 0 0 0 0 46 0 0 0 0 0 0 0 0 0 0 0 0 0 0 0 0 0 0 0 0 0 0 0 0 0 0 0 0 0 0 0 0 0 0 0 0 0 0 0 0 0 0 0 0 0 0 0 0 0 0…	0	0	0	0	0	0	0	0	0	0	0	0	0	0	0	0	0	0	0	0	0	0	0	0	0	0	0	0	0	0	0	0	0	0	0	0	0	0	0	0	0	0	0	0	0	0	0	0	0
Bacteria; Elusimicrobia; LineageIIa 0 0 0 0 0 0 0 0 0 0 0 0 0 0 0 0 0 0 0 0 0 0 3 0 0 0 0 0 0 0 0 0 0 0 0 7 0 0 0 0 0 0 0 0 0 0 0 39 0 0 0 0 0 0 0 0 0 0 0 0 0 0 0 0 0 0 9 0 0 0 11 0 0 66 0 0 0 0 0 0 0 0 0 12 0 0 0 2 0 0 1 0 0 0 0 0 1 0 0 0 0 0 0 19 0 0 2 0 0 0 0 0 0 0 0 0 0 0 0 50 0 0 0 0 0 0 4 0 0 0 0 0 0 0 0 0 0 0 0 0 0 0 0 0 0 0 9 0 0 0 0 1 0 0 0 0 0 0 0 0 0 0 0 0 0 0 0 0 0 0 0 0 0 0 0 0 0 0 0…	0	0	0	0	0	0	0	0	0	0	0	0	0	0	0	0	0	3	4	0	0	0	3	0	3	0	0	0	0	0	1	0	0	17	0	32	0	0	0	1	0	0	0	0	0	0	0	0	0
Bacteria; Elusimicrobia; LineageIIc 0 0 0 0 0 0 0 0 0 0 0 0 0 0 0 0 0 0 0 0 0 0 0 0 37 0 0 0 0 0 0 0 0 0 0 0 0 0 4 0 0 4 0 0 0 0 0 0 0 0 0 0 0 0 0 0 0 0 0 0 0 0 0 0 0 0 0 0 0 0 0 0 0 0 0 0 0 0 0 0 58 3 0 0 0 0 0 0 0 0 9 0 0 0 0 0 0 5 0 0 0 0 0 0 0 0 0 0 0 0 0 0 0 0 0 0 0 0 0 0 0 2 0 0 0 0 0 0 0 0 0 0 0 0 0 0 0 0 0 0 0 0 0 0 0 0 0 0 0 0 0 0 0 0 0 0 0 0 0 0 0 0 0 0 0 0 0 0 0 0 0 0 0 0 0 0 0 0 0 0 0…	41	0	0	2	79	0	191	9	672	347	326	108	61	2	55	2	1	77	14	0	75	1	28	59	53	24	10	0	82	162	100	0	100	154	223	16	16	127	46	51	45	6	0	64	42	0	121	56	39
Bacteria; FBP; NA 0 0 0 0 0 0 0 0 0 0 0 0 0 0 0 0 0 0 0 0 0 0 0 0 0 0 0 0 0 0 0 0 0 0 0 0 0 0 0 0 0 0 0 0 0 0 0 0 0 0 0 0 0 0 0 0 0 0 0 0 0 0 0 0 0 0 0 0 0 0 0 0 0 0 0 0 0 0 0 0 0 0 0 0 0 0 0 0 0 0 0 0 0 0 0 0 0 0 0 0 0 0 0 0 0 0 0 0 0 0 0 0 0 0 0 0 0 0 0 0 0 0 0 0 0 0 49 0 0 0 0 0 0 0 0 0 0 0 0 0 0 0 0 0 0 0 0 0 0 0 0 0 0 0 0 0 0 2 0 0 0 0 0 0 0 0 0 0 0 0 0 0 0 0 0 0 0 0 0 0 0 0 0 0 0 0 0 0 0 0 …	0	0	0	0	0	0	0	0	0	0	0	0	0	0	0	0	0	0	0	0	3	0	0	0	0	0	1	0	0	0	0	0	0	0	0	0	0	2	2	3	0	0	0	0	0	0	0	0	0
Bacteria; Firmicutes; Bacilli 2299 456 1375 1226 2572 10414 771 832 2054 479 168 1503 476 638 1307 7029 7341 112 374 202 6372 1382 6766 3185 966 3385 2575 1997 936 1526 1395 3369 3615 987 1914 669 819 1853 1644 1585 2121 204 31 585 212 0 1795 578 664 3183 797 100 426 4 823 251 1250 2039 954 464 425 1224 6414 8459 3281 5781 53 328 178 262 1391 493 80 583 2615 1982 1022 1517 9 843 1476 2519 830 67 …	182	4	8	22	62	2	362	281	123	174	462	254	291	10	190	2	0	385	50	239	140	2	7	178	175	207	17	230	69	339	238	80	292	278	432	360	187	1611	69	204	152	6	18	322	58	0	380	148	110
Bacteria; Firmicutes; Erysipelotrichia 149 0 0 0 15 0 107 135 44 35 3 16 27 5 45 0 0 0 0 1 0 0 0 31 48 61 0 0 0 46 49 19 1 14 55 0 0 409 21 5 38 0 22 0 0 0 21 96 17 0 8 0 0 0 38 0 0 0 15 44 11 5 0 0 0 15 0 127 88 0 86 0 0 0 0 131 10 88 0 20 0 38 8 0 12 0 0 0 0 0 0 0 0 77 0 0 85 0 0 28 0 0 0 0 0 26 31 19 0 0 0 0 0 11 0 12 30 47 0 0 0 15 0 44 0 0 0 0 0 153 0 1 0 0 0 0 2 2 0 89 8 21 592 0 0 0 0 0 12…	0	0	0	0	0	0	0	0	0	0	0	0	0	0	0	0	0	0	0	0	0	0	0	0	0	0	0	0	0	0	0	0	0	0	0	0	0	0	0	0	0	0	0	0	0	0	0	0	0
Bacteria; Firmicutes; NA 0 0 0 0 0 0 0 0 0 0 0 0 0 0 0 0 0 0 0 0 0 0 0 0 0 0 0 0 0 0 0 0 0 0 0 0 0 0 0 0 0 0 0 9 0 0 0 0 0 0 0 0 0 0 0 0 0 0 0 0 0 0 0 0 0 0 0 0 0 0 0 0 0 0 0 0 0 0 0 0 0 0 0 0 0 0 0 0 0 0 0 47 0 0 0 0 0 0 0 0 0 0 0 0 0 0 0 0 0 0 0 0 0 0 0 0 0 0 0 0 0 0 0 0 0 0 0 0 0 0 0 0 0 0 0 0 1 0 0 19 0 0 0 0 0 0 0 0 0 44 0 2 0 0 0 0 0 0 0 0 10 0 0 0 0 0 0 0 0 4 0 0 0 17 0 17 0 0 0 0 0 0 0 0 …	207	0	802	47	1218	0	1979	1782	676	1335	2813	2323	2049	44	2068	12	3	77	16	21	2	519	240	855	469	1092	814	54	503	2361	2637	16	873	928	1163	226	820	735	368	1342	748	47	138	123	220	0	1208	488	828
Bacteria; Fusobacteria; Fusobacteriia 532 0 670 903 452 0 451 108 1168 146 179 435 150 636 270 0 0 0 0 1 0 0 664 322 254 144 312 25 1517 84 49 29 427 187 284 188 156 487 141 625 638 0 0 22 2 1 604 343 257 1 0 0 0 0 73 5 0 1 0 26 274 168 56 1 3 24 6 688 0 3 84 80 1773 0 64 634 63 77 0 94 51 0 0 1 52 4 0 512 45 1 1 1 1 410 1 1 629 0 1 218 3 0 0 1 426 30 1340 584 536 124 0 4 0 195 0 123 245 120 84 4…	0	0	0	0	0	0	0	0	0	0	0	0	0	0	0	0	0	0	0	0	0	0	0	0	0	0	0	0	0	0	0	0	0	0	0	0	0	0	0	0	0	0	0	0	0	0	0	0	0
Bacteria; Gemmatimonadetes; BD2-11terrestrialgroup 0 0 0 0 0 0 0 0 0 0 0 0 0 0 0 0 0 0 0 0 0 0 0 0 0 0 0 0 0 0 0 0 0 0 0 0 0 0 0 0 0 0 0 0 0 0 0 0 0 0 0 0 0 0 0 0 1 0 0 0 0 0 0 0 0 0 0 0 0 0 0 0 0 0 0 0 0 0 0 0 0 0 0 0 0 17 0 0 0 0 0 0 0 0 20 0 0 0 0 0 0 0 0 0 0 0 0 0 0 0 0 0 0 0 0 0 0 0 0 0 0 0 0 0 0 0 0 0 0 0 0 0 0 0 0 0 0 0 0 0 0 0 0 0 0 0 0 0 0 0 0 0 0 0 0 0 0 0 0 0 0 0 0 0 0 0 0 0 0 0 0 0 0 …	0	0	0	0	0	0	0	0	0	0	0	0	0	0	0	0	0	44	0	0	0	0	0	0	0	0	0	0	0	0	0	0	0	0	0	0	55	0	14	4	2	0	0	42	0	0	0	0	0
Bacteria; Gemmatimonadetes; Longimicrobia 0 0 0 0 0 0 0 0 0 0 0 0 0 0 0 0 0 0 0 0 0 0 0 0 0 0 0 0 0 0 0 0 0 0 0 0 0 0 0 0 0 0 0 0 0 0 0 0 0 0 0 0 0 0 0 0 0 0 0 0 0 0 0 0 0 0 0 0 0 0 0 0 0 0 0 0 0 0 0 0 0 0 0 0 0 0 0 0 0 0 0 0 0 0 0 0 0 0 0 0 0 0 0 0 0 0 0 0 0 0 0 0 0 0 0 0 0 0 0 0 0 0 0 0 0 0 0 0 0 0 0 0 0 0 0 0 0 0 0 0 0 0 0 0 0 0 0 0 0 0 0 0 0 0 0 0 0 0 0 0 0 0 0 0 0 0 0 0 0 0 0 0 0 0 0 0 0 0 0…	0	0	0	0	0	0	0	0	0	0	0	0	0	0	0	0	0	0	0	0	0	0	0	0	0	0	19	0	0	0	0	0	0	0	0	0	0	0	0	0	0	0	0	0	0	0	0	0	0
Bacteria; Kiritimatiellaeota; Kiritimatiellae 0 0 0 0 0 0 0 0 0 0 0 0 0 0 0 0 0 0 0 0 0 0 0 0 0 0 0 0 0 0 0 0 0 0 0 0 0 0 0 0 0 0 0 0 0 0 0 0 0 0 0 0 0 0 0 0 0 0 0 0 0 0 0 0 0 0 0 0 0 0 0 0 0 0 0 0 0 0 0 0 0 0 0 0 0 0 0 0 0 0 0 0 0 0 6 0 0 0 0 0 0 0 0 0 0 0 0 0 0 0 0 0 0 0 0 0 0 0 0 0 0 0 0 0 0 0 0 0 0 0 0 0 0 0 0 0 0 0 0 0 0 0 0 0 0 0 0 0 0 0 0 0 0 0 0 0 0 0 0 0 0 0 0 0 0 0 0 0 0 0 0 0 0 0 0 0 0…	0	0	0	0	0	0	0	0	0	0	0	0	0	0	0	0	0	39	0	0	0	0	0	0	0	0	0	0	0	0	0	0	0	16	0	0	0	0	0	0	0	3	0	0	0	0	0	0	0
Bacteria; Lentisphaerae; Lentisphaeria 0 0 0 0 0 0 0 0 0 0 0 0 0 0 0 0 0 0 0 28 0 0 0 0 0 0 0 0 0 0 0 0 0 0 0 0 0 0 0 0 0 0 0 0 0 0 0 0 0 0 0 0 0 0 0 0 0 0 0 0 0 0 0 0 0 0 0 0 0 0 0 0 0 0 0 0 0 0 0 0 0 0 0 0 0 0 0 0 0 0 0 0 0 0 0 0 0 0 0 0 0 0 0 0 0 0 0 0 0 0 0 0 0 0 0 0 0 0 0 0 0 0 0 0 0 0 0 0 0 0 0 0 0 0 0 0 0 0 0 0 0 0 0 0 0 0 0 0 0 0 0 0 0 0 0 0 0 0 0 0 0 0 0 0 0 0 0 0 0 0 0 0 0 0 0 0 0 0 0 0…	0	0	0	0	0	0	0	0	0	0	0	0	0	0	0	0	0	0	0	0	0	0	0	0	0	0	0	0	0	0	0	0	0	0	0	0	0	0	0	0	0	0	0	0	0	0	0	0	0
Bacteria; Margulisbacteria; NA 0 0 0 0 0 0 0 0 0 0 0 0 0 0 0 0 0 0 13 0 0 0 0 0 0 0 0 0 0 0 0 0 0 2 0 0 0 0 0 0 0 0 0 0 0 0 0 0 0 0 0 0 0 0 0 0 0 0 0 0 0 0 0 0 0 0 0 0 0 0 0 0 0 0 0 0 0 0 0 0 0 0 0 0 0 0 0 0 0 0 0 0 0 0 0 85 0 0 0 0 0 0 0 0 0 0 0 0 0 0 0 0 0 0 0 0 0 0 0 0 0 0 0 0 0 0 0 0 0 0 0 0 0 0 0 0 0 0 0 0 0 0 0 0 0 0 0 0 0 0 0 0 0 0 0 0 0 0 0 0 0 0 0 0 0 0 0 0 0 0 0 0 0 0 0 0 0 0 0 0 0 0 0 …	0	0	0	0	0	0	0	0	0	0	0	0	0	0	0	0	0	0	0	0	0	0	0	0	0	0	0	0	0	0	0	0	0	0	0	0	0	0	0	0	0	0	0	0	0	0	0	0	0
Bacteria; Nitrospirae; Nitrospira 0 0 0 0 0 0 0 0 0 0 0 0 0 0 0 0 0 1 0 12 0 0 0 0 0 0 4 0 0 0 2 0 0 0 0 0 0 0 0 0 0 0 0 0 0 0 0 35 0 0 0 0 0 0 51 0 6 0 1 0 0 0 0 0 31 0 0 0 0 0 15 0 0 73 0 0 0 0 0 0 0 0 0 0 0 0 0 4 0 0 0 24 0 0 0 0 0 0 216 0 0 25 0 0 0 0 0 0 0 0 0 0 9 0 0 0 0 0 0 0 0 0 0 7 35 0 0 0 0 0 0 0 0 0 0 0 0 0 0 0 0 0 0 0 0 16 0 0 0 96 0 0 0 0 0 0 0 0 0 0 0 0 0 0 0 0 0 0 0 0 0 0 0 0 0 0 …	0	0	0	0	0	0	0	0	0	0	0	0	0	0	0	0	0	0	0	0	0	0	0	0	0	0	0	0	0	0	0	0	0	0	0	0	0	0	0	0	0	3	0	0	0	0	0	0	0
Bacteria; Omnitrophicaeota; NA 0 0 0 0 0 0 41 0 0 0 5 0 0 0 0 0 0 5 0 0 0 0 0 0 0 0 0 0 0 0 0 0 0 0 0 0 16 0 2 0 0 0 0 0 0 0 0 0 0 0 0 18 0 1 0 0 0 0 0 0 0 0 0 0 0 0 0 0 0 0 5 0 0 68 0 0 0 0 0 0 0 0 0 6 0 0 0 0 4 0 0 2 39 0 0 0 0 19 0 0 0 0 8 3 0 0 0 0 0 4 0 0 0 0 0 0 0 0 0 34 0 0 6 0 0 0 0 0 0 0 0 0 2 0 79 0 0 0 0 0 0 0 0 0 0 0 0 3 0 0 0 0 0 0 0 0 0 0 0 0 0 0 0 0 0 0 0 0 0 0 0 0 0 0 0 0 0 0 0 0 …	0	0	0	0	0	0	0	0	0	0	0	0	0	0	0	0	0	0	0	0	0	0	0	0	0	0	0	0	0	0	0	0	0	0	0	0	0	0	0	0	0	0	0	0	0	0	0	0	0
Bacteria; Patescibacteria; ABY1 0 0 0 0 0 0 0 0 0 0 0 0 0 0 0 0 0 21 8 15 0 0 0 1 4 0 0 0 0 0 0 0 0 37 14 14 38 0 1 11 0 2 2 20 37 0 0 3 0 0 1 9 35 0 0 0 0 0 0 0 0 0 0 0 0 0 153 0 235 0 0 12 0 0 12 0 0 0 0 0 57 0 0 13 14 0 0 0 10 0 7 0 75 0 0 0 0 52 3 0 0 0 61 1 7 0 0 0 0 6 0 56 4 0 0 0 0 0 0 4 29 1 12 0 84 9 0 29 0 3 0 0 77 1 24 0 22 9 0 0 0 0 0 43 0 74 1 6 0 22 3 0 0 0 0 0 0 9 0 0 0 0 4 0 0 0 0…	0	0	0	0	0	0	0	0	0	0	0	0	0	0	0	0	0	0	44	19	0	0	0	0	1	0	0	0	13	0	8	0	0	3	0	31	0	0	0	14	0	0	12	39	1	0	0	0	0
Bacteria; Patescibacteria; CPR2 0 0 0 0 0 0 0 0 0 0 0 0 0 0 0 0 0 0 0 0 0 0 0 0 35 0 0 0 0 0 0 0 0 0 0 0 0 0 0 0 0 0 0 0 0 0 0 0 0 0 0 11 0 0 0 0 0 0 0 0 0 0 0 0 0 0 0 0 0 0 0 0 0 0 0 0 0 0 0 0 0 1 0 47 0 0 0 0 0 0 0 0 11 0 0 0 0 0 0 0 0 0 0 1 0 0 0 0 0 0 0 0 0 0 0 0 0 0 0 0 0 0 0 4 37 0 0 0 0 0 0 0 51 0 0 0 0 0 0 0 0 0 0 0 0 0 0 0 0 0 0 0 0 0 0 0 0 0 0 0 0 0 0 0 0 0 0 0 0 0 0 0 0 0 0 0 0 0 0 0 0…	0	0	0	2	1	0	0	0	0	0	0	1	0	0	0	0	0	22	15	70	56	6	9	0	120	2	4	0	417	0	72	0	0	68	35	60	263	0	8	1	0	1	24	225	193	1	0	97	0
Bacteria; Patescibacteria; Kazania 0 0 0 0 0 0 0 0 0 0 0 0 0 0 0 0 0 0 2 0 0 0 0 0 0 0 0 0 0 0 0 0 0 0 0 0 0 0 0 0 0 0 0 0 0 0 0 0 0 0 0 0 0 25 0 0 0 0 0 0 0 0 0 0 0 0 0 0 0 0 0 0 0 0 0 0 0 0 0 0 0 0 0 0 0 0 0 1 24 0 0 0 0 0 0 0 0 0 0 0 0 0 0 0 0 0 0 0 0 0 0 0 0 0 0 0 0 0 0 0 0 0 0 0 0 0 0 0 0 0 0 0 0 0 0 0 0 0 0 0 0 0 0 0 0 6 0 0 0 0 0 0 0 0 0 0 0 0 0 0 0 0 0 0 0 0 0 0 0 0 0 0 0 0 0 0 0 0 0 0 0 …	0	0	0	0	0	0	4	0	0	0	0	0	0	0	0	0	0	158	24	19	0	0	14	5	1	0	0	0	2	0	0	0	0	47	6	1	50	21	0	6	0	3	0	49	5	0	0	46	0
Bacteria; Patescibacteria; NA 0 0 0 0 0 0 0 11 0 0 0 0 0 0 0 0 0 17 0 24 0 0 0 8 6 0 0 0 1 0 0 0 0 18 17 4 0 28 0 0 0 5 1 0 112 0 0 67 0 0 0 0 29 36 0 0 0 0 0 0 0 2 0 0 0 0 65 0 0 0 0 0 0 0 0 0 0 0 0 0 125 1 1 30 0 0 0 0 24 9 29 24 0 0 0 150 0 28 0 0 0 0 271 4 3 4 0 0 0 6 0 0 0 0 0 0 0 0 0 121 84 1 24 30 56 0 84 23 0 67 0 57 37 0 0 0 0 0 0 0 0 0 0 6 4 58 29 20 0 0 0 0 0 0 0 0 0 0 0 0 0 0 0 0 0 0 …	0	0	0	0	0	0	0	0	0	0	15	0	2	0	0	0	0	439	162	412	277	5	42	7	89	10	7	0	37	0	70	0	0	205	74	155	38	26	87	39	1	23	0	204	219	3	0	309	0
Bacteria; Patescibacteria; Saccharimonadia 0 0 0 0 3 0 22 15 1 0 40 9 4 2 21 1 0 309 175 415 41 24 58 30 245 65 2 0 185 0 29 6 69 168 101 394 499 34 21 71 38 54 24 285 678 0 172 650 2 42 4 676 374 130 31 0 1 0 0 71 62 2 1 0 1 2 95 0 68 19 332 210 137 273 36 0 0 260 0 6 358 67 4 454 224 4 0 17 474 217 118 285 131 87 303 581 15 766 0 99 11 419 257 684 303 22 60 28 0 313 0 1 57 0 0 0 83 13 23 456 34…	0	0	0	0	0	0	0	0	0	0	0	0	0	0	0	0	0	0	0	15	0	0	3	0	0	0	0	0	7	0	0	0	0	0	0	0	0	0	0	0	0	0	0	0	0	0	0	108	0
Bacteria; Planctomycetes; OM190 0 0 0 0 0 0 0 0 0 0 0 0 0 0 0 0 0 0 0 0 0 0 0 0 0 0 0 0 0 0 0 0 0 0 0 0 0 0 0 0 0 0 0 0 0 0 0 0 0 0 0 0 0 0 0 0 2 0 0 0 0 0 0 0 0 0 0 0 0 0 0 0 0 0 0 0 0 0 0 0 0 0 0 0 0 0 0 0 0 0 0 0 0 0 0 0 0 0 0 0 0 0 0 2 0 0 0 0 0 0 0 0 0 0 0 0 0 0 0 0 0 0 0 0 0 0 0 0 0 0 0 0 0 0 0 0 0 0 0 0 0 0 0 0 0 0 0 0 0 0 5 0 0 0 0 0 0 0 0 0 0 0 0 0 0 0 0 0 0 0 0 0 0 0 0 0 0 0 0 0 0 0 0 0…	0	0	0	0	0	0	0	0	0	0	0	0	0	0	0	0	0	4	0	0	0	0	0	0	0	0	0	0	0	0	0	0	0	0	0	0	0	0	0	0	0	0	6	0	38	0	0	0	0
Bacteria; Planctomycetes; Planctomycetacia 0 0 0 0 0 0 0 0 0 0 0 0 0 0 0 0 0 0 0 0 0 0 0 0 0 0 0 0 0 0 0 0 0 0 0 0 0 0 0 0 0 0 0 0 0 0 0 0 0 0 0 0 0 23 0 0 0 0 0 0 0 0 0 0 0 0 0 0 0 0 0 0 0 0 0 0 0 0 0 0 0 0 0 0 0 0 0 0 2 0 0 0 0 0 0 0 0 0 0 0 0 0 0 0 0 0 0 0 0 0 0 0 0 0 0 0 0 0 0 0 0 0 0 0 0 0 0 0 0 0 0 0 7 0 2 0 0 0 0 0 0 0 0 0 0 0 0 0 0 0 0 0 0 0 0 0 0 0 0 0 0 0 0 0 0 0 0 0 0 0 0 0 0 0 0 0 0 0…	0	0	0	0	0	0	0	0	0	0	0	0	0	0	0	0	0	0	0	0	0	0	0	0	0	0	0	0	0	0	0	0	0	12	0	0	0	0	0	0	0	0	0	0	0	0	0	0	0
Bacteria; Proteobacteria; Alphaproteobacteria 0 7 1671 0 4 3 12 8 112 23 264 3 2 0 0 1 0 835 275 616 701 38 48 42 127 17 188 63 88 11 98 369 0 205 113 193 461 186 232 91 23 93 67 226 830 1 0 167 4 63 13 398 647 805 2095 4 46 7 137 0 0 38 0 185 238 0 364 0 2127 0 378 270 73 577 294 149 1 0 6 8 297 45 1 726 515 103 3 106 721 1182 262 386 1693 10 150 450 5 799 764 0 47 816 1762 1111 360 28 40 151 0 …	0	0	0	1	0	1	29	0	0	9	253	0	0	0	0	1	0	385	129	275	273	6	9	15	256	3	19	0	10	4	132	17	2	151	106	155	131	47	51	23	1	17	8	587	308	0	0	355	0
Bacteria; Proteobacteria; Gammaproteobacteria 1982 455 1295 4017 781 8 412 31 389 237 1230 50 30 6031 1286 3 1 2206 6939 2453 1109 2010 938 1505 1471 1196 567 2687 1452 218 170 4098 1543 646 1047 5304 1300 2207 3370 1279 2666 9033 7105 1354 812 10425 859 914 3414 1583 3162 1201 996 3727 3069 9997 100 452 44 722 487 42 1410 110 508 26 1533 86 2510 36 953 1747 102 4545 1911 1422 33 363 10395 889 12…	0	0	0	0	0	0	0	0	0	0	0	0	0	0	0	0	0	3	0	0	0	0	2	0	88	0	0	0	0	0	51	5	0	0	0	0	34	0	0	9	0	0	0	0	1	1	0	68	0
Bacteria; Rokubacteria; NC10 0 0 3 0 0 0 0 0 0 0 0 0 0 0 0 0 0 0 0 0 0 0 0 0 0 0 0 0 0 0 0 0 0 0 0 0 0 2 0 0 0 0 0 0 0 0 0 0 0 0 0 0 0 0 0 0 0 0 0 0 0 0 0 0 0 0 0 0 0 0 0 0 0 0 0 0 0 0 0 0 0 0 0 0 29 0 0 0 28 0 0 0 0 0 0 0 0 0 0 0 0 0 0 0 0 0 0 0 0 0 0 0 0 0 0 0 0 0 0 0 0 0 0 0 0 0 0 0 0 0 0 0 0 0 0 0 0 0 0 0 0 0 0 0 0 0 0 0 0 0 0 0 0 0 0 0 0 0 0 0 0 0 0 0 0 0 0 0 0 0 0 0 0 0 0 0 0 0 0 0 0 0 0 0 …	0	0	0	0	0	0	0	0	0	0	0	0	0	0	0	0	0	0	0	0	0	0	0	0	0	0	0	0	0	0	0	0	0	0	0	0	0	0	0	0	0	0	0	0	0	0	0	0	0
Bacteria; Spirochaetes; Leptospirae 0 0 124 0 0 0 0 0 0 0 0 0 0 0 0 0 0 0 0 0 0 0 0 0 0 0 0 0 0 0 0 0 0 0 18 0 0 0 2 0 0 0 0 0 0 0 0 26 0 0 0 139 0 0 30 0 0 0 17 0 0 0 0 0 45 0 0 0 0 0 26 0 2 0 0 0 0 0 0 0 0 0 0 0 10 0 0 0 0 69 0 0 0 0 0 0 0 1 0 0 0 0 0 6 0 0 0 0 0 7 0 0 75 0 0 0 0 0 31 0 0 4 0 0 0 0 0 0 0 0 0 10 0 0 0 0 0 0 0 0 0 0 0 0 0 0 13 1 0 0 0 0 0 0 0 0 0 0 0 0 0 0 0 0 0 0 0 0 0 1 0 0 0 0…	0	0	0	0	0	0	0	0	0	0	0	0	0	0	0	0	0	0	0	0	0	0	0	0	0	0	0	0	0	0	0	0	0	0	0	0	0	0	0	0	0	0	0	0	0	0	0	0	0
Bacteria; Spirochaetes; Spirochaetia 1 0 0 0 6 0 0 0 0 20 0 11 1 0 0 0 0 150 32 87 2 2 13 0 36 0 0 0 0 0 79 0 0 58 77 13 36 108 8 23 7 8 0 31 260 0 0 54 0 0 4 116 9 42 0 0 0 0 0 0 1 0 0 0 0 0 0 0 0 28 41 22 0 0 46 0 0 0 0 0 0 8 1 99 170 0 0 0 122 0 43 29 0 0 0 62 0 41 0 35 0 0 84 28 36 10 1 14 0 87 0 0 41 46 0 0 1 0 0 156 40 27 75 45 111 0 0 0 0 0 0 0 2 0 149 0 4 0 2 27 0 0 0 103 4 42 137 49 0 0 …	2	0	0	0	0	0	0	0	0	8	0	0	0	0	0	0	0	0	0	0	0	0	0	0	0	0	0	0	0	0	0	0	0	0	0	0	0	0	0	0	2	0	0	0	0	0	0	0	0
Bacteria; Tenericutes; Mollicutes 0 53 3 0 0 0 1 0 1 3 5 10 0 3 2 4 0 0 1 0 0 0 0 24 1 5 0 0 0 1 0 0 0 0 0 0 1 9 1 4 6 0 0 5 105 0 0 0 1 0 0 0 0 0 0 0 3 5 1 0 0 0 0 2 0 0 0 337 0 5198 18 1 0 61 0 0 21 0 0 3 8 0 0 3 0 0 0 44 0 5 187 1 0 17 104 0 31 0 1 0 2349 3447 0 0 0 0 2 2 1 0 0 0 17 0 10420 1 0 0 11 0 0 0 0 0 0 29 0 46 0 159 0 34 1 1 0 1 0 0 0 5 0 4 0 43 7 0 0 0 0 0 70 3206 0 4 52 0 5 112 17 1…	0	0	0	0	0	0	0	0	0	0	0	0	0	0	0	0	0	0	0	0	0	0	0	0	0	0	0	0	0	0	0	0	0	0	0	0	0	0	0	0	0	0	0	0	0	0	0	0	0
Bacteria; Zixibacteria; NA 0 0 0 0 0 0 0 0 0 0 0 0 0 0 0 0 0 0 0 0 0 0 0 0 0 0 0 0 0 0 0 0 0 0 0 0 0 0 0 0 0 0 0 0 0 0 0 0 0 0 0 0 0 0 0 0 0 0 0 0 0 0 0 0 0 0 0 0 0 0 0 0 0 0 0 0 0 0 0 0 31 0 0 0 0 0 0 0 0 0 0 0 0 0 0 0 0 0 0 0 0 0 0 0 0 0 0 0 0 0 0 0 0 0 0 0 0 0 0 0 0 0 0 0 0 0 0 0 0 0 0 0 0 0 0 0 0 0 0 0 0 0 0 0 0 0 0 0 0 0 0 0 0 0 0 0 0 0 0 0 0 0 0 0 0 0 0 0 0 0 0 0 0 0 0 0 0 0 0 0 0 0 0 0 0 0…
[truncated: 185 more columns]
