# Supplementary material for: A prevalent and culturable microbiota links ecological balance to clinical stability of the human lung after transplantation
Source: Nat Commun. 2021 Apr 9;12:2126. doi: 10.1038/s41467-021-22344-4 (PMC8035266; doi:10.1038/s41467-021-22344-4)
Supplement: Supplementary file 9 — Supplementary Data 6 [file 41467_2021_22344_MOESM9_ESM.zip › Supplementary_Data_6/output/primary_dataset.txt_filtered.txt_lvl2.txt]

	BAL158	BAMA170	BAMA184	BAL215	BAMA261	BAMA344	BEAL107	BAL.160	BEAL37	BEAL40	BEAL51	BEAL86	BAL.143	BOLI28	BOLI48	CESI29	BAL.33	CHLU270	CHLU280	CHLU296	CHLU351	CHMA236	CHMA246	CHMA267	CHMA289	CHMA329	CHMA403	BAL104	COAN218	DECH179	DECH283	DECH83	BAL103	DELU254	DELU263	DELU272	DELU303	DELU324	DELU340	DELU369	DELU415	DEPA210	DEPA220	DEPA241	DEPA308	DEPA377	BAL185	DERI286	DERI78
Bacteria; Acidobacteria 0 0 0 0 1 0 0 0 0 0 49 3 0 0 0 0 0 183 0 215 166 1 4 7 77 1 19 0 0 0 13 7 0 1 12 13 94 25 6 5 0 2 4 158 18 0 0 101 0 0 0 154 0 137 1 0 6 0 64 0 0 0 0 0 19 0 8 0 187 19 37 0 14 83 72 1 0 2 0 0 42 2 0 23 0 0 20 19 142 23 23 45 218 0 0 197 0 118 0 0 4 0 228 177 9 0 2 2 0 45 0 106 82 0 0 0 0 0 17 26 101 5 108 2 120 0 123 29 0 0 0 9 160 0 309 52 0 0 0 15 1 0 0 28 4 108 63 26 73…	494	81	1255	44	380	2	322	511	419	370	541	939	111	72	236	3288	3064	1164	705	1672	677	6229	726	1505	1324	1088	390	21	931	356	1269	909	618	1373	1149	851	1763	641	885	1056	684	553	167	1705	1747	2	184	957	536
Bacteria; Armatimonadetes 1 0 0 0 0 0 0 0 0 0 0 0 0 0 0 0 0 0 0 0 0 0 0 4 0 0 0 0 0 0 2 0 0 0 0 0 0 0 7 6 0 3 0 10 0 0 0 0 0 0 0 54 0 0 12 0 0 0 10 0 0 4 0 0 0 0 0 0 0 0 0 0 0 26 81 0 0 0 0 0 0 0 0 0 0 0 0 21 0 0 0 0 3 0 0 25 0 0 0 0 0 160 15 11 0 0 0 0 0 0 0 3 0 0 0 0 0 0 0 0 0 0 0 6 0 0 0 0 0 0 0 0 0 0 0 0 17 0 0 0 0 0 0 0 2 0 0 0 0 0 0 0 0 0 0 59 0 0 0 0 0 0 0 0 0 0 0 0 0 0 0 0 0 0 0 0 0 0 0 0…	4554	9371	2939	4180	4868	9	5745	6733	4639	7268	4040	4781	7247	3001	4969	104	33	3522	1385	3600	505	219	844	2654	4510	3139	5458	5253	4150	5338	3942	1460	2905	4749	3584	1717	3588	1866	3419	3976	3264	360	2757	4177	4483	6	5107	4579	4577
Bacteria; BRC1 0 0 0 0 0 0 0 0 0 0 0 0 0 0 0 0 0 0 0 0 0 0 0 0 0 0 0 0 0 0 0 0 0 0 0 0 0 0 0 0 0 0 0 0 0 0 0 0 0 0 0 0 0 0 0 0 0 0 0 0 0 0 0 0 0 0 0 0 0 0 0 0 0 0 0 0 0 0 0 0 0 0 0 0 0 0 0 0 0 0 0 24 0 0 0 0 0 0 0 0 0 0 0 0 0 0 0 0 0 0 0 0 0 0 0 0 0 0 0 0 0 0 0 0 0 0 0 0 0 0 0 0 0 0 0 0 0 0 0 0 0 0 0 0 0 0 0 0 0 0 0 0 0 0 0 0 0 0 0 0 0 0 0 0 0 0 0 0 0 0 0 0 0 0 0 0 0 0 0 0 0 0 0 0 0 0 0 0 0 0 0 0…	0	0	0	0	0	0	0	0	0	0	47	0	0	0	0	0	0	0	4	6	0	2	3	0	49	0	0	0	2	0	0	0	0	0	6	0	0	15	0	11	0	3	0	16	43	0	0	7	0
Bacteria; Cloacimonetes 0 0 0 0 0 0 0 0 0 0 0 0 0 0 0 0 0 0 0 0 0 0 0 0 0 0 0 0 0 0 0 0 0 0 0 0 0 0 0 0 0 0 0 0 0 0 0 0 0 0 0 0 0 0 0 0 0 0 0 0 0 0 0 0 0 0 0 0 0 0 0 0 0 0 0 0 0 0 0 0 0 0 0 0 0 0 0 0 0 0 0 0 0 0 0 0 0 0 0 0 0 0 0 0 0 0 0 0 0 0 0 0 0 0 0 0 0 0 0 0 0 0 0 0 0 0 0 0 0 0 0 0 0 0 0 0 0 0 0 0 0 0 0 0 0 0 0 0 0 0 0 0 0 0 0 0 0 0 0 0 0 0 0 0 0 0 0 0 0 0 0 0 0 0 0 0 0 0 0 0 0 0 0 0 0 0 0 0…	0	31	303	0	7	1	0	0	0	0	1	0	0	0	0	0	0	92	35	14	27	2	12	5	4	4	30	119	47	3	16	49	0	94	4	24	79	2	26	0	2	5	43	46	27	0	0	106	0
Bacteria; Dadabacteria 0 0 0 0 0 0 0 0 0 0 0 0 0 0 0 0 0 0 0 0 0 0 0 0 0 0 0 0 0 0 0 0 0 0 0 0 0 0 0 0 0 0 0 0 0 0 0 0 0 0 0 0 0 0 0 0 0 0 0 0 0 0 0 0 0 0 0 0 0 0 0 7 0 0 0 0 0 0 0 0 0 0 0 0 0 0 0 0 0 0 0 0 0 0 0 0 0 0 0 0 0 0 0 0 0 0 0 0 0 0 0 0 0 0 0 0 0 0 0 0 0 0 0 0 0 0 0 0 0 0 0 0 0 0 0 0 0 0 0 0 0 0 0 0 0 0 0 0 0 0 0 0 0 0 0 0 0 0 0 0 0 0 0 0 0 0 0 0 0 0 0 0 0 0 0 0 0 0 0 0 0 0 0 0 0 0 0 0 …	0	0	0	0	0	0	0	0	0	0	0	0	0	0	0	0	0	0	0	0	0	0	0	0	0	0	0	0	0	0	0	0	0	0	0	0	0	0	0	0	0	0	0	0	0	0	0	0	0
Bacteria; Deinococcus-Thermus 0 0 0 0 0 0 0 0 0 0 0 0 0 0 0 0 0 0 0 14 0 0 0 0 0 0 0 0 0 0 0 8 0 0 0 0 0 0 0 0 4 0 0 0 0 0 0 0 0 0 0 0 0 0 29 0 0 0 0 0 0 0 0 0 0 0 0 0 0 0 0 0 32 0 0 0 0 0 0 0 0 0 0 0 0 114 0 6 0 0 0 54 36 0 0 0 0 0 0 0 0 0 114 0 0 0 0 0 0 5 0 0 117 0 0 0 0 0 0 0 0 0 1 0 0 0 0 0 0 0 0 0 0 0 0 0 0 0 0 0 0 0 0 0 0 0 0 0 0 0 0 0 0 0 0 0 0 0 0 0 0 0 0 0 0 0 2 0 0 0 0 0 0 0 2 0 0 0 0 …	0	0	0	0	0	0	0	0	154	0	12	1	0	0	0	0	0	195	0	8	0	2	6	0	1	0	14	0	0	0	17	2	0	31	12	16	3	0	5	0	0	2	15	145	0	0	0	55	0
Bacteria; Elusimicrobia 0 0 0 0 0 0 0 0 0 0 0 0 0 0 0 0 0 3 38 0 16 0 6 0 40 0 0 0 0 0 7 0 0 17 0 39 0 0 4 1 0 4 0 0 0 0 0 39 0 0 0 66 63 0 0 0 0 0 2 0 0 0 0 0 49 0 9 0 5 0 11 0 2 66 0 0 0 0 0 0 58 3 0 30 0 0 0 2 0 0 11 60 0 0 0 55 1 139 0 0 0 0 35 42 0 0 2 0 0 3 0 0 0 0 0 0 0 0 0 50 0 3 13 2 6 0 57 0 0 80 0 2 18 0 69 0 0 0 0 0 0 0 0 0 0 2 190 61 0 0 0 1 0 0 0 0 0 0 0 0 0 0 0 0 0 0 0 0 0 0 0 0 0 …	41	0	0	2	79	0	191	9	674	347	327	108	62	2	55	2	1	77	14	0	75	1	28	59	53	24	10	0	82	162	100	0	100	154	223	16	16	127	46	51	45	6	0	64	42	0	121	56	39
Bacteria; FBP 0 0 0 0 0 0 0 0 0 0 0 0 0 0 0 0 0 0 0 0 0 0 0 0 0 0 0 0 0 0 0 0 0 0 0 0 0 0 0 0 0 0 0 0 0 0 0 0 0 0 0 0 0 0 0 0 0 0 0 0 0 0 0 0 0 0 0 0 0 0 0 0 0 0 0 0 0 0 0 0 0 0 0 0 0 0 0 0 0 0 0 0 0 0 0 0 0 0 0 0 0 0 0 0 0 0 0 0 0 0 0 0 0 0 0 0 0 0 0 0 0 0 0 0 0 0 49 0 0 0 0 0 0 0 0 0 0 0 0 0 0 0 0 0 0 0 0 0 0 0 0 0 0 0 0 0 0 2 0 0 0 0 0 0 0 0 0 0 0 0 0 0 0 0 0 0 0 0 0 0 0 0 0 0 0 0 0 0 0 0 0 0 …	0	0	0	0	0	0	0	0	0	0	0	0	0	0	0	0	0	0	0	0	3	0	0	0	0	0	1	0	0	0	0	0	0	0	0	0	0	2	2	3	0	0	0	0	0	0	0	0	0
Bacteria; Firmicutes 2842 460 2190 1296 3871 10435 3227 3033 2897 2024 3449 4103 2848 699 3615 7055 7360 574 442 464 6526 1905 7019 4254 1660 4748 3413 2283 1511 4278 4326 3489 4791 2209 3571 1256 1829 4614 2102 3141 3060 257 209 1041 490 0 3407 1314 1621 4257 1766 219 613 343 1352 400 3245 2983 3276 3187 2810 5088 7292 9201 6066 6778 89 2266 998 1371 2267 835 1224 1042 3252 3763 2518 3074 13 215…	532	0	672	903	452	0	453	108	1172	147	179	435	150	638	272	0	0	0	0	1	0	0	664	322	255	144	312	25	1519	85	49	29	427	187	284	188	156	489	141	625	638	0	0	22	2	1	606	343	257
Bacteria; GAL15 0 0 0 0 0 0 0 0 0 0 0 0 0 0 0 0 0 0 0 0 0 0 0 0 0 0 0 0 0 0 0 0 0 0 0 0 0 0 0 0 0 0 0 0 0 0 0 0 0 0 0 0 0 0 0 0 0 0 0 0 0 0 0 0 0 0 0 0 0 0 0 0 0 0 0 0 0 0 0 0 0 0 0 0 0 0 0 0 0 0 0 0 0 0 0 0 0 0 0 0 0 0 0 0 0 0 0 0 0 0 0 0 0 0 0 0 0 0 0 0 0 0 0 0 0 0 0 0 0 0 0 0 33 0 0 0 0 0 0 0 0 0 0 0 0 0 0 0 0 0 0 0 0 0 0 0 0 0 0 0 0 0 0 0 0 0 0 0 0 0 0 0 0 0 0 0 0 0 0 0 0 0 0 0 0 0 0 0 0 0 0 …	0	0	0	0	0	0	0	0	0	0	0	0	0	0	0	0	0	44	0	0	0	0	0	0	0	0	0	0	0	0	0	0	0	0	0	0	55	0	14	4	2	0	0	42	0	0	0	0	0
Bacteria; Halanaerobiaeota 0 0 0 0 0 0 0 0 0 0 0 0 0 0 0 0 0 0 0 0 0 0 0 0 0 0 19 0 0 0 0 0 0 0 0 0 0 0 0 0 0 0 0 0 0 0 0 0 0 0 0 0 0 0 0 0 0 0 0 0 0 0 0 0 0 0 0 0 0 0 0 0 0 0 0 0 0 0 0 0 0 0 0 0 0 0 0 0 0 0 0 0 0 0 0 0 0 0 0 0 0 0 0 0 0 0 0 0 0 0 0 0 0 0 0 0 0 0 0 0 0 0 0 0 0 0 0 0 0 22 0 0 0 0 0 0 0 0 0 0 0 0 0 0 0 0 0 0 0 0 0 0 0 0 0 0 0 0 0 0 0 0 0 0 0 0 0 0 0 0 0 0 0 0 0 0 0 0 0 0 0 0 0 0 0 …	0	0	0	0	0	0	0	0	0	0	0	0	0	0	0	0	0	0	0	0	0	0	0	0	0	0	0	0	0	0	0	0	0	0	0	0	0	0	0	0	0	0	0	0	0	0	0	0	0
Bacteria; Latescibacteria 0 0 0 0 0 0 0 0 0 0 0 0 0 0 0 0 0 39 0 0 0 0 0 0 0 0 0 0 0 0 0 0 0 16 0 0 0 0 0 0 0 3 0 0 0 0 0 0 0 0 0 0 0 0 0 0 0 0 18 0 0 0 0 0 0 0 0 0 0 0 0 0 0 0 0 0 0 0 0 0 0 0 0 0 0 0 0 0 0 0 0 0 0 0 0 0 0 0 0 0 0 0 0 0 0 0 0 0 0 0 0 6 0 0 0 0 0 0 0 0 20 0 0 0 0 17 0 0 0 0 0 0 0 0 0 0 0 0 0 0 0 0 0 0 0 0 0 0 0 0 0 0 0 0 0 0 0 0 0 0 0 0 0 0 0 0 0 0 0 0 0 0 0 0 0 0 0 0 0 0 0 0 0 0 …	0	0	0	0	0	0	0	0	0	0	0	0	0	0	0	0	0	0	0	28	0	0	0	0	0	0	0	0	0	0	0	0	0	0	0	0	0	0	0	0	0	0	0	0	0	0	0	0	0
Bacteria; Margulisbacteria 0 0 0 0 0 0 0 0 0 0 0 0 0 0 0 0 0 0 13 0 0 0 0 0 0 0 0 0 0 0 0 0 0 2 0 0 0 0 0 0 0 0 0 0 0 0 0 0 0 0 0 0 0 0 0 0 0 0 0 0 0 0 0 0 0 0 0 0 0 0 0 0 0 0 0 0 0 0 0 0 0 0 0 0 0 0 0 0 0 0 0 0 0 0 0 86 0 0 0 0 0 0 0 0 0 0 0 0 0 0 0 0 0 0 0 0 0 0 0 0 0 0 0 0 0 0 0 0 0 0 0 0 0 0 0 0 0 0 0 0 0 0 0 0 0 0 0 0 0 0 0 0 0 0 0 0 0 0 0 0 0 0 0 0 0 0 0 0 0 0 0 0 0 0 0 0 0 0 0 0 0 0 0 0 0 …	0	0	0	0	0	0	0	0	0	0	0	0	0	0	0	0	0	1	0	12	0	0	0	0	0	0	4	0	0	0	2	0	0	0	0	0	0	0	0	0	0	3	0	0	0	0	0	35	0
Bacteria; Omnitrophicaeota 0 0 0 0 0 0 41 0 0 0 5 0 0 0 0 0 0 5 0 0 0 0 0 0 0 0 0 0 0 0 0 0 0 0 0 0 16 0 2 0 0 0 0 0 0 0 0 0 0 0 0 18 0 1 0 0 0 0 0 0 0 0 0 0 0 0 0 0 0 0 5 0 0 68 0 0 0 0 0 0 0 0 0 6 0 0 0 0 4 0 0 2 39 0 0 0 0 19 0 0 0 0 8 3 0 0 0 0 0 4 0 0 0 0 0 0 0 0 0 34 11 0 6 0 0 0 0 0 0 0 0 0 2 0 79 0 0 0 0 0 0 0 0 0 0 0 0 3 0 0 0 0 0 0 0 0 0 0 0 0 0 0 0 0 0 0 0 0 0 0 0 0 0 0 0 0 0 0 0 0 0 0…	0	0	0	2	4	0	26	26	1	0	55	10	6	2	22	1	0	966	430	989	374	35	126	51	501	77	13	0	662	0	179	6	70	547	247	659	891	109	117	143	39	88	63	822	1249	4	172	1281	2
Bacteria; Planctomycetes 0 0 0 0 0 0 0 0 0 0 0 0 0 0 0 0 0 4 0 0 0 0 0 0 0 0 0 0 0 0 0 0 0 12 0 0 0 0 0 0 0 0 6 0 38 0 0 0 0 0 0 0 0 23 0 0 2 0 0 0 0 0 0 0 0 0 0 0 160 0 1 0 0 50 12 0 0 0 0 0 0 0 0 5 0 0 0 0 2 0 0 0 0 0 0 0 0 17 0 0 0 0 0 11 0 0 0 0 0 2 0 0 0 0 0 0 0 0 0 0 0 0 0 0 0 0 0 0 0 0 0 0 7 0 2 2 0 0 0 14 0 0 0 0 0 3 0 0 0 0 5 0 0 0 0 0 0 0 0 0 0 0 0 0 0 0 0 0 0 0 0 0 0 0 0 0 0 0 0 0 0 0 …	1986	462	2970	4028	786	12	453	39	502	271	1749	53	32	6039	1288	5	1	3436	7356	3347	2087	2057	997	1568	1948	1220	776	2757	1553	235	451	4496	1546	1005	1267	5660	1930	2447	3653	1404	2692	9155	7190	2171	1954	10446	861	1506	3422
Bacteria; Rokubacteria 0 0 3 0 0 0 0 0 0 0 0 0 0 0 0 0 0 0 0 0 0 0 0 0 0 0 0 0 0 0 0 0 0 0 0 0 0 2 0 0 0 0 0 0 0 0 0 0 0 0 0 0 0 0 0 0 0 0 0 0 0 0 0 0 0 0 0 0 0 0 0 0 0 0 0 0 0 0 0 0 0 0 0 0 29 0 0 0 28 0 0 0 0 0 0 0 0 0 0 0 0 0 0 0 0 0 0 0 0 0 0 0 0 0 0 0 0 0 0 0 0 0 0 0 0 0 0 0 0 0 0 0 0 0 0 0 0 0 0 0 0 0 0 0 0 0 0 0 0 0 0 0 0 0 0 0 0 0 0 0 0 0 0 0 0 0 0 0 0 0 0 0 0 0 0 0 0 0 0 0 0 0 0 0 0 0 0 …	0	0	0	0	0	0	0	0	0	0	0	0	0	0	0	0	0	0	0	0	0	0	0	0	0	0	0	0	0	0	0	0	0	0	0	0	0	0	0	0	0	0	0	0	0	0	0	0	0
Bacteria; Spirochaetes 1 0 124 0 6 0 0 0 0 20 0 11 1 0 0 0 0 150 32 87 2 2 13 0 36 0 0 0 0 0 79 0 0 58 95 13 36 108 10 23 7 8 0 31 260 0 0 80 0 0 4 256 9 43 30 0 0 0 17 0 1 0 0 0 46 0 0 0 0 28 67 22 2 0 46 0 0 0 0 0 0 8 1 99 180 0 0 0 123 69 43 29 0 0 0 62 0 42 0 35 0 0 84 34 36 10 1 14 0 94 0 0 116 46 0 0 1 0 31 157 40 31 75 45 111 0 0 0 0 0 0 10 2 0 149 0 4 0 2 27 0 0 0 103 4 42 151 50 0 0 29 0…	2	0	0	0	0	0	0	0	0	8	0	0	0	0	0	0	0	0	0	0	0	0	0	0	0	0	0	0	0	0	0	0	0	0	0	0	0	0	0	0	2	0	0	0	0	0	0	0	0
Bacteria; Tenericutes 0 53 3 0 0 0 1 0 1 3 5 10 0 3 2 4 0 0 1 0 0 0 0 24 1 5 0 0 0 1 0 0 0 0 0 0 1 9 1 4 6 0 0 5 105 0 0 0 1 0 0 0 0 0 0 0 3 5 1 0 0 0 0 2 0 0 0 337 0 5203 18 1 0 61 0 0 21 0 0 3 8 0 0 3 0 0 0 44 0 5 187 1 0 17 104 0 31 0 1 0 2352 3456 0 0 0 0 2 2 1 0 0 0 17 0 10439 1 0 0 11 0 0 0 0 0 0 29 0 47 0 159 0 34 1 1 0 1 0 0 0 5 0 4 0 43 7 0 0 0 0 0 70 3209 0 4 52 0 5 112 17 20 2 10 0 14 …	0	0	0	0	0	0	0	0	0	0	0	0	0	0	0	0	0	0	0	0	0	0	0	0	0	0	0	0	0	0	0	0	0	0	0	0	0	0	0	0	0	0	0	0	0	0	0	0	0
Bacteria; Zixibacteria 0 0 0 0 0 0 0 0 0 0 0 0 0 0 0 0 0 0 0 0 0 0 0 0 0 0 0 0 0 0 0 0 0 0 0 0 0 0 0 0 0 0 0 0 0 0 0 0 0 0 0 0 0 0 0 0 0 0 0 0 0 0 0 0 0 0 0 0 0 0 0 0 0 0 0 0 0 0 0 0 31 0 0 0 0 0 0 0 0 0 0 0 0 0 0 0 0 0 0 0 0 0 0 0 0 0 0 0 0 0 0 0 0 0 0 0 0 0 0 0 0 0 0 0 0 0 0 0 0 0 0 0 0 0 0 0 0 0 0 0 0 0 0 0 0 0 0 0 0 0 0 0 0 0 0 0 0 0 0 0 0 0 0 0 0 0 0 0 0 0 0 0 0 0 0 0 0 0 0 0 0 0 0 0 0 0 0 0…
[truncated: 185 more columns]
