# Supplementary material for: A prevalent and culturable microbiota links ecological balance to clinical stability of the human lung after transplantation
Source: Nat Commun. 2021 Apr 9;12:2126. doi: 10.1038/s41467-021-22344-4 (PMC8035266; doi:10.1038/s41467-021-22344-4)
Supplement: Supplementary file 9 — Supplementary Data 6 [file 41467_2021_22344_MOESM9_ESM.zip › Supplementary_Data_6/output/primary_dataset.txt_filtered.txt_lvl2_rar.txt]

	BAL158	BAMA170	BAMA184	BAL215	BAMA261	BAMA344	BEAL107	BAL.160	BEAL37	BEAL40	BEAL51	BEAL86	BAL.143	BOLI28	BOLI48	CESI29	BAL.33	CHLU270	CHLU280	CHLU296	CHLU351	CHMA236	CHMA246	CHMA267	CHMA289	CHMA329	CHMA403	BAL104	COAN218	DECH179	DECH283	DECH83	BAL103	DELU254	DELU263	DELU272	DELU303	DELU324	DELU340	DELU369	DELU415	DEPA210	DEPA220	DEPA241	DEPA308	DEPA377	BAL185	DERI286	DERI78
Bacteria; Acidobacteria 0 0 0 0 1 0 0 0 0 0 49 3 0 0 0 0 0 183 0 215 166 1 4 7 77 1 19 0 0 0 13 7 0 1 12 13 94 25 6 5 0 2 4 158 18 0 0 100 0 0 0 154 0 137 1 0 6 0 64 0 0 0 0 0 19 0 8 0 186 19 37 0 13 83 72 1 0 2 0 0 42 2 0 23 0 0 20 19 142 23 23 45 218 0 0 197 0 118 0 0 4 0 228 177 9 0 2 2 0 45 0 106 82 0 0 0 0 0 17 26 101 5 108 2 120 0 123 29 0 0 0 9 160 0 309 51 0 0 0 15 1 0 0 28 4 108 63 26 72…	493	81	1254	44	379	2	320	511	418	370	538	939	111	71	235	3281	3062	1163	705	1669	676	6220	726	1505	1322	1087	390	21	931	356	1268	907	618	1370	1149	850	1759	641	885	1056	682	553	166	1701	1741	2	184	955	535
Bacteria; Armatimonadetes 1 0 0 0 0 0 0 0 0 0 0 0 0 0 0 0 0 0 0 0 0 0 0 4 0 0 0 0 0 0 2 0 0 0 0 0 0 0 7 6 0 3 0 10 0 0 0 0 0 0 0 54 0 0 12 0 0 0 10 0 0 4 0 0 0 0 0 0 0 0 0 0 0 26 81 0 0 0 0 0 0 0 0 0 0 0 0 21 0 0 0 0 3 0 0 24 0 0 0 0 0 160 15 11 0 0 0 0 0 0 0 3 0 0 0 0 0 0 0 0 0 0 0 6 0 0 0 0 0 0 0 0 0 0 0 0 17 0 0 0 0 0 0 0 2 0 0 0 0 0 0 0 0 0 0 59 0 0 0 0 0 0 0 0 0 0 0 0 0 0 0 0 0 0 0 0 0 0 0 0…	4551	9353	2933	4176	4860	9	5738	6717	4628	7254	4031	4774	7236	2998	4961	104	32	3515	1385	3590	504	218	842	2652	4502	3137	5448	5244	4141	5329	3938	1459	2900	4743	3578	1715	3586	1865	3419	3971	3264	360	2755	4173	4478	6	5096	4570	4569
Bacteria; BRC1 0 0 0 0 0 0 0 0 0 0 0 0 0 0 0 0 0 0 0 0 0 0 0 0 0 0 0 0 0 0 0 0 0 0 0 0 0 0 0 0 0 0 0 0 0 0 0 0 0 0 0 0 0 0 0 0 0 0 0 0 0 0 0 0 0 0 0 0 0 0 0 0 0 0 0 0 0 0 0 0 0 0 0 0 0 0 0 0 0 0 0 24 0 0 0 0 0 0 0 0 0 0 0 0 0 0 0 0 0 0 0 0 0 0 0 0 0 0 0 0 0 0 0 0 0 0 0 0 0 0 0 0 0 0 0 0 0 0 0 0 0 0 0 0 0 0 0 0 0 0 0 0 0 0 0 0 0 0 0 0 0 0 0 0 0 0 0 0 0 0 0 0 0 0 0 0 0 0 0 0 0 0 0 0 0 0 0 0 0 0 0 0…	0	0	0	0	0	0	0	0	0	0	47	0	0	0	0	0	0	0	4	6	0	2	3	0	49	0	0	0	2	0	0	0	0	0	6	0	0	15	0	11	0	3	0	16	43	0	0	7	0
Bacteria; Cloacimonetes 0 0 0 0 0 0 0 0 0 0 0 0 0 0 0 0 0 0 0 0 0 0 0 0 0 0 0 0 0 0 0 0 0 0 0 0 0 0 0 0 0 0 0 0 0 0 0 0 0 0 0 0 0 0 0 0 0 0 0 0 0 0 0 0 0 0 0 0 0 0 0 0 0 0 0 0 0 0 0 0 0 0 0 0 0 0 0 0 0 0 0 0 0 0 0 0 0 0 0 0 0 0 0 0 0 0 0 0 0 0 0 0 0 0 0 0 0 0 0 0 0 0 0 0 0 0 0 0 0 0 0 0 0 0 0 0 0 0 0 0 0 0 0 0 0 0 0 0 0 0 0 0 0 0 0 0 0 0 0 0 0 0 0 0 0 0 0 0 0 0 0 0 0 0 0 0 0 0 0 0 0 0 0 0 0 0 0 0…	0	31	302	0	7	1	0	0	0	0	1	0	0	0	0	0	0	92	35	14	27	2	12	5	4	4	30	119	47	3	16	49	0	94	4	24	78	2	26	0	2	5	43	46	27	0	0	106	0
Bacteria; Dadabacteria 0 0 0 0 0 0 0 0 0 0 0 0 0 0 0 0 0 0 0 0 0 0 0 0 0 0 0 0 0 0 0 0 0 0 0 0 0 0 0 0 0 0 0 0 0 0 0 0 0 0 0 0 0 0 0 0 0 0 0 0 0 0 0 0 0 0 0 0 0 0 0 7 0 0 0 0 0 0 0 0 0 0 0 0 0 0 0 0 0 0 0 0 0 0 0 0 0 0 0 0 0 0 0 0 0 0 0 0 0 0 0 0 0 0 0 0 0 0 0 0 0 0 0 0 0 0 0 0 0 0 0 0 0 0 0 0 0 0 0 0 0 0 0 0 0 0 0 0 0 0 0 0 0 0 0 0 0 0 0 0 0 0 0 0 0 0 0 0 0 0 0 0 0 0 0 0 0 0 0 0 0 0 0 0 0 0 0 0 …	0	0	0	0	0	0	0	0	0	0	0	0	0	0	0	0	0	0	0	0	0	0	0	0	0	0	0	0	0	0	0	0	0	0	0	0	0	0	0	0	0	0	0	0	0	0	0	0	0
Bacteria; Deinococcus-Thermus 0 0 0 0 0 0 0 0 0 0 0 0 0 0 0 0 0 0 0 14 0 0 0 0 0 0 0 0 0 0 0 8 0 0 0 0 0 0 0 0 4 0 0 0 0 0 0 0 0 0 0 0 0 0 28 0 0 0 0 0 0 0 0 0 0 0 0 0 0 0 0 0 32 0 0 0 0 0 0 0 0 0 0 0 0 113 0 6 0 0 0 54 36 0 0 0 0 0 0 0 0 0 114 0 0 0 0 0 0 5 0 0 117 0 0 0 0 0 0 0 0 0 1 0 0 0 0 0 0 0 0 0 0 0 0 0 0 0 0 0 0 0 0 0 0 0 0 0 0 0 0 0 0 0 0 0 0 0 0 0 0 0 0 0 0 0 2 0 0 0 0 0 0 0 2 0 0 0 0 …	0	0	0	0	0	0	0	0	154	0	11	1	0	0	0	0	0	195	0	8	0	2	6	0	1	0	14	0	0	0	17	2	0	31	12	16	3	0	5	0	0	2	14	144	0	0	0	55	0
Bacteria; Elusimicrobia 0 0 0 0 0 0 0 0 0 0 0 0 0 0 0 0 0 3 38 0 16 0 6 0 40 0 0 0 0 0 7 0 0 17 0 39 0 0 4 1 0 4 0 0 0 0 0 39 0 0 0 66 63 0 0 0 0 0 2 0 0 0 0 0 49 0 9 0 5 0 11 0 2 66 0 0 0 0 0 0 58 3 0 30 0 0 0 2 0 0 11 59 0 0 0 55 1 138 0 0 0 0 35 42 0 0 2 0 0 3 0 0 0 0 0 0 0 0 0 50 0 3 13 2 6 0 57 0 0 80 0 2 18 0 69 0 0 0 0 0 0 0 0 0 0 2 190 61 0 0 0 1 0 0 0 0 0 0 0 0 0 0 0 0 0 0 0 0 0 0 0 0 0 …	41	0	0	2	79	0	191	9	672	347	326	108	61	2	55	2	1	77	14	0	75	1	28	59	53	24	10	0	82	162	100	0	100	154	223	16	16	127	46	51	45	6	0	64	42	0	121	56	39
Bacteria; FBP 0 0 0 0 0 0 0 0 0 0 0 0 0 0 0 0 0 0 0 0 0 0 0 0 0 0 0 0 0 0 0 0 0 0 0 0 0 0 0 0 0 0 0 0 0 0 0 0 0 0 0 0 0 0 0 0 0 0 0 0 0 0 0 0 0 0 0 0 0 0 0 0 0 0 0 0 0 0 0 0 0 0 0 0 0 0 0 0 0 0 0 0 0 0 0 0 0 0 0 0 0 0 0 0 0 0 0 0 0 0 0 0 0 0 0 0 0 0 0 0 0 0 0 0 0 0 49 0 0 0 0 0 0 0 0 0 0 0 0 0 0 0 0 0 0 0 0 0 0 0 0 0 0 0 0 0 0 2 0 0 0 0 0 0 0 0 0 0 0 0 0 0 0 0 0 0 0 0 0 0 0 0 0 0 0 0 0 0 0 0 0 0 …	0	0	0	0	0	0	0	0	0	0	0	0	0	0	0	0	0	0	0	0	3	0	0	0	0	0	1	0	0	0	0	0	0	0	0	0	0	2	2	3	0	0	0	0	0	0	0	0	0
Bacteria; Firmicutes 2837 460 2185 1295 3867 10416 3219 3030 2897 2023 3446 4096 2843 697 3610 7043 7344 574 440 463 6514 1903 7013 4249 1658 4745 3406 2281 1508 4272 4319 3484 4781 2207 3564 1255 1826 4608 2102 3136 3059 257 209 1039 490 0 3404 1310 1619 4253 1763 219 612 342 1349 398 3240 2978 3269 3182 2805 5081 7279 9184 6055 6764 89 2263 997 1367 2264 832 1224 1042 3244 3759 2514 3069 13 214…	532	0	670	903	452	0	451	108	1168	146	179	435	150	636	270	0	0	0	0	1	0	0	664	322	254	144	312	25	1517	84	49	29	427	187	284	188	156	487	141	625	638	0	0	22	2	1	604	343	257
Bacteria; GAL15 0 0 0 0 0 0 0 0 0 0 0 0 0 0 0 0 0 0 0 0 0 0 0 0 0 0 0 0 0 0 0 0 0 0 0 0 0 0 0 0 0 0 0 0 0 0 0 0 0 0 0 0 0 0 0 0 0 0 0 0 0 0 0 0 0 0 0 0 0 0 0 0 0 0 0 0 0 0 0 0 0 0 0 0 0 0 0 0 0 0 0 0 0 0 0 0 0 0 0 0 0 0 0 0 0 0 0 0 0 0 0 0 0 0 0 0 0 0 0 0 0 0 0 0 0 0 0 0 0 0 0 0 33 0 0 0 0 0 0 0 0 0 0 0 0 0 0 0 0 0 0 0 0 0 0 0 0 0 0 0 0 0 0 0 0 0 0 0 0 0 0 0 0 0 0 0 0 0 0 0 0 0 0 0 0 0 0 0 0 0 0 …	0	0	0	0	0	0	0	0	0	0	0	0	0	0	0	0	0	44	0	0	0	0	0	0	0	0	0	0	0	0	0	0	0	0	0	0	55	0	14	4	2	0	0	42	0	0	0	0	0
Bacteria; Halanaerobiaeota 0 0 0 0 0 0 0 0 0 0 0 0 0 0 0 0 0 0 0 0 0 0 0 0 0 0 19 0 0 0 0 0 0 0 0 0 0 0 0 0 0 0 0 0 0 0 0 0 0 0 0 0 0 0 0 0 0 0 0 0 0 0 0 0 0 0 0 0 0 0 0 0 0 0 0 0 0 0 0 0 0 0 0 0 0 0 0 0 0 0 0 0 0 0 0 0 0 0 0 0 0 0 0 0 0 0 0 0 0 0 0 0 0 0 0 0 0 0 0 0 0 0 0 0 0 0 0 0 0 22 0 0 0 0 0 0 0 0 0 0 0 0 0 0 0 0 0 0 0 0 0 0 0 0 0 0 0 0 0 0 0 0 0 0 0 0 0 0 0 0 0 0 0 0 0 0 0 0 0 0 0 0 0 0 0 …	0	0	0	0	0	0	0	0	0	0	0	0	0	0	0	0	0	0	0	0	0	0	0	0	0	0	0	0	0	0	0	0	0	0	0	0	0	0	0	0	0	0	0	0	0	0	0	0	0
Bacteria; Latescibacteria 0 0 0 0 0 0 0 0 0 0 0 0 0 0 0 0 0 39 0 0 0 0 0 0 0 0 0 0 0 0 0 0 0 16 0 0 0 0 0 0 0 3 0 0 0 0 0 0 0 0 0 0 0 0 0 0 0 0 18 0 0 0 0 0 0 0 0 0 0 0 0 0 0 0 0 0 0 0 0 0 0 0 0 0 0 0 0 0 0 0 0 0 0 0 0 0 0 0 0 0 0 0 0 0 0 0 0 0 0 0 0 6 0 0 0 0 0 0 0 0 20 0 0 0 0 17 0 0 0 0 0 0 0 0 0 0 0 0 0 0 0 0 0 0 0 0 0 0 0 0 0 0 0 0 0 0 0 0 0 0 0 0 0 0 0 0 0 0 0 0 0 0 0 0 0 0 0 0 0 0 0 0 0 0 …	0	0	0	0	0	0	0	0	0	0	0	0	0	0	0	0	0	0	0	28	0	0	0	0	0	0	0	0	0	0	0	0	0	0	0	0	0	0	0	0	0	0	0	0	0	0	0	0	0
Bacteria; Margulisbacteria 0 0 0 0 0 0 0 0 0 0 0 0 0 0 0 0 0 0 13 0 0 0 0 0 0 0 0 0 0 0 0 0 0 2 0 0 0 0 0 0 0 0 0 0 0 0 0 0 0 0 0 0 0 0 0 0 0 0 0 0 0 0 0 0 0 0 0 0 0 0 0 0 0 0 0 0 0 0 0 0 0 0 0 0 0 0 0 0 0 0 0 0 0 0 0 85 0 0 0 0 0 0 0 0 0 0 0 0 0 0 0 0 0 0 0 0 0 0 0 0 0 0 0 0 0 0 0 0 0 0 0 0 0 0 0 0 0 0 0 0 0 0 0 0 0 0 0 0 0 0 0 0 0 0 0 0 0 0 0 0 0 0 0 0 0 0 0 0 0 0 0 0 0 0 0 0 0 0 0 0 0 0 0 0 0 …	0	0	0	0	0	0	0	0	0	0	0	0	0	0	0	0	0	1	0	12	0	0	0	0	0	0	4	0	0	0	2	0	0	0	0	0	0	0	0	0	0	3	0	0	0	0	0	35	0
Bacteria; Omnitrophicaeota 0 0 0 0 0 0 41 0 0 0 5 0 0 0 0 0 0 5 0 0 0 0 0 0 0 0 0 0 0 0 0 0 0 0 0 0 16 0 2 0 0 0 0 0 0 0 0 0 0 0 0 18 0 1 0 0 0 0 0 0 0 0 0 0 0 0 0 0 0 0 5 0 0 68 0 0 0 0 0 0 0 0 0 6 0 0 0 0 4 0 0 2 39 0 0 0 0 19 0 0 0 0 8 3 0 0 0 0 0 4 0 0 0 0 0 0 0 0 0 34 11 0 6 0 0 0 0 0 0 0 0 0 2 0 79 0 0 0 0 0 0 0 0 0 0 0 0 3 0 0 0 0 0 0 0 0 0 0 0 0 0 0 0 0 0 0 0 0 0 0 0 0 0 0 0 0 0 0 0 0 0 0…	0	0	0	2	4	0	26	26	1	0	55	10	6	2	21	1	0	966	430	989	374	35	126	51	501	77	13	0	662	0	179	6	69	546	247	659	888	109	117	142	39	88	63	822	1245	4	172	1280	2
Bacteria; Planctomycetes 0 0 0 0 0 0 0 0 0 0 0 0 0 0 0 0 0 4 0 0 0 0 0 0 0 0 0 0 0 0 0 0 0 12 0 0 0 0 0 0 0 0 6 0 38 0 0 0 0 0 0 0 0 23 0 0 2 0 0 0 0 0 0 0 0 0 0 0 159 0 1 0 0 50 12 0 0 0 0 0 0 0 0 5 0 0 0 0 2 0 0 0 0 0 0 0 0 17 0 0 0 0 0 11 0 0 0 0 0 2 0 0 0 0 0 0 0 0 0 0 0 0 0 0 0 0 0 0 0 0 0 0 7 0 2 2 0 0 0 14 0 0 0 0 0 3 0 0 0 0 5 0 0 0 0 0 0 0 0 0 0 0 0 0 0 0 0 0 0 0 0 0 0 0 0 0 0 0 0 0 0 0 …	1982	462	2966	4018	785	12	453	39	501	269	1747	53	32	6031	1286	5	1	3429	7343	3344	2083	2054	997	1562	1942	1216	774	2750	1550	233	451	4489	1545	1002	1266	5652	1926	2440	3653	1402	2690	9143	7180	2167	1951	10427	859	1504	3418
Bacteria; Rokubacteria 0 0 3 0 0 0 0 0 0 0 0 0 0 0 0 0 0 0 0 0 0 0 0 0 0 0 0 0 0 0 0 0 0 0 0 0 0 2 0 0 0 0 0 0 0 0 0 0 0 0 0 0 0 0 0 0 0 0 0 0 0 0 0 0 0 0 0 0 0 0 0 0 0 0 0 0 0 0 0 0 0 0 0 0 29 0 0 0 28 0 0 0 0 0 0 0 0 0 0 0 0 0 0 0 0 0 0 0 0 0 0 0 0 0 0 0 0 0 0 0 0 0 0 0 0 0 0 0 0 0 0 0 0 0 0 0 0 0 0 0 0 0 0 0 0 0 0 0 0 0 0 0 0 0 0 0 0 0 0 0 0 0 0 0 0 0 0 0 0 0 0 0 0 0 0 0 0 0 0 0 0 0 0 0 0 0 0 …	0	0	0	0	0	0	0	0	0	0	0	0	0	0	0	0	0	0	0	0	0	0	0	0	0	0	0	0	0	0	0	0	0	0	0	0	0	0	0	0	0	0	0	0	0	0	0	0	0
Bacteria; Spirochaetes 1 0 124 0 6 0 0 0 0 20 0 11 1 0 0 0 0 150 32 87 2 2 13 0 36 0 0 0 0 0 79 0 0 58 95 13 36 108 10 23 7 8 0 31 260 0 0 80 0 0 4 255 9 42 30 0 0 0 17 0 1 0 0 0 45 0 0 0 0 28 67 22 2 0 46 0 0 0 0 0 0 8 1 99 180 0 0 0 122 69 43 29 0 0 0 62 0 42 0 35 0 0 84 34 36 10 1 14 0 94 0 0 116 46 0 0 1 0 31 156 40 31 75 45 111 0 0 0 0 0 0 10 2 0 149 0 4 0 2 27 0 0 0 103 4 42 150 50 0 0 29 0…	2	0	0	0	0	0	0	0	0	8	0	0	0	0	0	0	0	0	0	0	0	0	0	0	0	0	0	0	0	0	0	0	0	0	0	0	0	0	0	0	2	0	0	0	0	0	0	0	0
Bacteria; Tenericutes 0 53 3 0 0 0 1 0 1 3 5 10 0 3 2 4 0 0 1 0 0 0 0 24 1 5 0 0 0 1 0 0 0 0 0 0 1 9 1 4 6 0 0 5 105 0 0 0 1 0 0 0 0 0 0 0 3 5 1 0 0 0 0 2 0 0 0 337 0 5198 18 1 0 61 0 0 21 0 0 3 8 0 0 3 0 0 0 44 0 5 187 1 0 17 104 0 31 0 1 0 2349 3447 0 0 0 0 2 2 1 0 0 0 17 0 10420 1 0 0 11 0 0 0 0 0 0 29 0 46 0 159 0 34 1 1 0 1 0 0 0 5 0 4 0 43 7 0 0 0 0 0 70 3206 0 4 52 0 5 112 17 19 2 10 0 14 …	0	0	0	0	0	0	0	0	0	0	0	0	0	0	0	0	0	0	0	0	0	0	0	0	0	0	0	0	0	0	0	0	0	0	0	0	0	0	0	0	0	0	0	0	0	0	0	0	0
Bacteria; Zixibacteria 0 0 0 0 0 0 0 0 0 0 0 0 0 0 0 0 0 0 0 0 0 0 0 0 0 0 0 0 0 0 0 0 0 0 0 0 0 0 0 0 0 0 0 0 0 0 0 0 0 0 0 0 0 0 0 0 0 0 0 0 0 0 0 0 0 0 0 0 0 0 0 0 0 0 0 0 0 0 0 0 31 0 0 0 0 0 0 0 0 0 0 0 0 0 0 0 0 0 0 0 0 0 0 0 0 0 0 0 0 0 0 0 0 0 0 0 0 0 0 0 0 0 0 0 0 0 0 0 0 0 0 0 0 0 0 0 0 0 0 0 0 0 0 0 0 0 0 0 0 0 0 0 0 0 0 0 0 0 0 0 0 0 0 0 0 0 0 0 0 0 0 0 0 0 0 0 0 0 0 0 0 0 0 0 0 0 0 0…
[truncated: 185 more columns]
