# Supplementary material for: A prevalent and culturable microbiota links ecological balance to clinical stability of the human lung after transplantation
Source: Nat Commun. 2021 Apr 9;12:2126. doi: 10.1038/s41467-021-22344-4 (PMC8035266; doi:10.1038/s41467-021-22344-4)
Supplement: Supplementary file 9 — Supplementary Data 6 [file 41467_2021_22344_MOESM9_ESM.zip › Supplementary_Data_6/output/clustering/clustering_level_5.txt]

	clustering_level_5
BAL158	pam1
BAMA170	pam1
BAMA184	pam1
BAL215	pam1
BAMA261	pam1
BAMA344	pam1
BEAL107	pam1
BAL.160	pam1
BEAL37	pam1
BEAL40	pam1
BEAL51	pam1
BEAL86	pam1
BAL.143	pam1
BOLI28	pam1
BOLI48	pam1
CESI29	pam1
BAL.33	pam1
CHLU270	pam2
CHLU280	pam2
CHLU296	pam2
CHLU351	pam2
CHMA236	pam1
CHMA246	pam2
CHMA267	pam1
CHMA289	pam2
CHMA329	pam1
CHMA403	pam1
BAL104	pam1
COAN218	pam1
DECH179	pam1
DECH283	pam2
DECH83	pam1
BAL103	pam1
DELU254	pam2
DELU263	pam2
DELU272	pam2
DELU303	pam2
DELU324	pam1
DELU340	pam2
DELU369	pam2
DELU415	pam1
DEPA210	pam2
DEPA220	pam2
DEPA241	pam2
DEPA308	pam2
DEPA377	pam1
BAL185	pam1
DERI286	pam2
DERI78	pam1
BAL93	pam1
DUCH234	pam1
DUCH245	pam2
DUCH266	pam2
DUCH292	pam2
DUCH327	pam2
BAL119	pam1
FACH121	pam1
FACH152	pam1
FACH164	pam1
BAL178	pam1
BAL223	pam1
FACH331	pam1
BAL186	pam1
GALI148	pam1
GALI154	pam1
BAL174	pam1
BAL195	pam2
BAL.244	pam1
GALI338	pam2
GICL189	pam1
GICL233	pam2
GICL290	pam2
GICL348	pam1
GIDO19	pam2
GIDO226	pam2
BAL68	pam1
BAL.81	pam1
BAL65	pam1
BAL.133	pam1
BAL.146	pam1
HELI211	pam2
HELI214	pam2
HELI221	pam1
HELI314	pam2
INYV163	pam2
INYV166.5	pam2
INYV183	pam1
INYV216	pam2
INYV258	pam2
INYV341	pam2
JALI285	pam2
JALI370	pam2
JALI388	pam2
KIJA136	pam1
KIJA16	pam2
KIJA237	pam2
KUPA187	pam1
KUPA306	pam2
KUPA56	pam2
BAL125	pam1
NENA336	pam1
NENA345	pam2
NENA414	pam2
NIPI232	pam2
NIPI243	pam2
NIPI262	pam1
NIPI275	pam1
NIPI397	pam1
BAL22	pam1
PASA222	pam2
BAL.248	pam1
PASA346	pam2
PASA383	pam2
BAL89	pam1
PASAmin2	pam1
POJU14	pam1
BAL191	pam1
BAL72	pam1
POJUmin4	pam2
POMI215.5	pam2
POMI230	pam2
POMI235	pam2
POMI259	pam2
POMI312	pam2
QUCH268	pam2
QUCH310	pam2
QUCH326	pam2
QUCH375	pam2
RERO149	pam1
RERO159	pam2
BAL175	pam1
BAL200	pam2
RERO239	pam2
RERO287	pam1
RERO335	pam2
RERO352	pam2
BAL201	pam1
BAL79	pam1
BAL145	pam1
ROBR15	pam2
ROBR240	pam1
BAL47	pam1
BAL71	pam1
SAER225	pam2
SAER229	pam2
SAER279	pam2
SCCO265	pam2
SCCO311	pam2
SOBA372	pam2
SOBA391	pam2
Sample.198	pam2
Sample.217	pam1
Sample.227	pam1
Sample.228	pam1
Sample.23	pam1
Sample.251	pam1
Sample.269	pam1
Sample.281	pam2
Sample.318	pam2
Sample.322	pam2
Sample.354	pam2
Sample.358	pam1
Sample.376	pam1
Sample.381	pam1
Sample.392	pam2
Sample.393	pam1
Sample.398	pam1
Sample.402	pam1
Sample.406	pam1
Sample.408	pam1
Sample.410	pam1
Sample.412	pam1
Sample.416	pam1
Sample.417	pam1
Sample.419	pam1
Sample.420	pam1
Sample.421	pam1
Sample.427	pam1
Sample.428	pam1
Sample.430	pam1
Sample.431	pam1
Sample.432	pam1
Sample.433	pam1
Sample.434	pam1
Sample.438	pam1
Sample.439	pam1
Sample.441	pam2
Sample.442	pam1
Sample.445	pam1
Sample.447	pam1
Sample.454	pam1
Sample.455	pam1
Sample.456	pam2
Sample.457	pam1
Sample.458	pam2
Sample.459	pam1
Sample.461	pam1
Sample.462	pam1
Sample.463	pam1
Sample.468	pam1
Sample.469	pam2
Sample.470	pam1
Sample.473	pam1
Sample.475	pam1
Sample.476	pam1
Sample.478	pam1
Sample.484	pam1
Sample.485	pam1
Sample.491	pam1
Sample.493	pam1
Sample.494	pam1
VOPH317	pam2
VOPH332	pam1
VOPH350	pam2
VOPH407	pam1
VOPH418	pam1
ZBCH109	pam1
BAL.142	pam1
ZBCH192	pam2
ZBCH294	pam1
ZBCH316	pam1
ZBCH73	pam1
ZBCH76	pam1
BAL82	pam1
BAL111	pam1
ZWCO264	pam2
BAL38	pam1
BAL153	pam1
BAL165	pam1
BAL176	pam1
BAL.255	pam1
ZWER34	pam1
BAL.41	pam1
BAL77	pam1
