# Supplementary material for: A prevalent and culturable microbiota links ecological balance to clinical stability of the human lung after transplantation
Source: Nat Commun. 2021 Apr 9;12:2126. doi: 10.1038/s41467-021-22344-4 (PMC8035266; doi:10.1038/s41467-021-22344-4)
Supplement: Supplementary file 9 — Supplementary Data 6 [file 41467_2021_22344_MOESM9_ESM.zip › Supplementary_Data_6/output/clustering/clustering_level_2.txt]

	clustering_level_2
BAL158	pam1
BAMA170	pam2
BAMA184	pam1
BAL215	pam1
BAMA261	pam1
BAMA344	pam2
BEAL107	pam1
BAL.160	pam1
BEAL37	pam1
BEAL40	pam1
BEAL51	pam1
BEAL86	pam1
BAL.143	pam1
BOLI28	pam1
BOLI48	pam1
CESI29	pam2
BAL.33	pam2
CHLU270	pam3
CHLU280	pam3
CHLU296	pam3
CHLU351	pam3
CHMA236	pam4
CHMA246	pam1
CHMA267	pam1
CHMA289	pam3
CHMA329	pam1
CHMA403	pam1
BAL104	pam2
COAN218	pam1
DECH179	pam1
DECH283	pam3
DECH83	pam2
BAL103	pam1
DELU254	pam3
DELU263	pam3
DELU272	pam3
DELU303	pam3
DELU324	pam3
DELU340	pam3
DELU369	pam1
DELU415	pam1
DEPA210	pam4
DEPA220	pam4
DEPA241	pam3
DEPA308	pam3
DEPA377	pam4
BAL185	pam1
DERI286	pam3
DERI78	pam1
BAL93	pam1
DUCH234	pam1
DUCH245	pam3
DUCH266	pam3
DUCH292	pam3
DUCH327	pam3
BAL119	pam4
FACH121	pam2
FACH152	pam1
FACH164	pam3
BAL178	pam1
BAL223	pam1
FACH331	pam1
BAL186	pam1
GALI148	pam2
GALI154	pam3
BAL174	pam1
BAL195	pam3
BAL.244	pam1
GALI338	pam3
GICL189	pam3
GICL233	pam3
GICL290	pam3
GICL348	pam1
GIDO19	pam3
GIDO226	pam3
BAL68	pam1
BAL.81	pam1
BAL65	pam1
BAL.133	pam4
BAL.146	pam1
HELI211	pam3
HELI214	pam3
HELI221	pam4
HELI314	pam3
INYV163	pam3
INYV166.5	pam1
INYV183	pam2
INYV216	pam1
INYV258	pam3
INYV341	pam3
JALI285	pam3
JALI370	pam3
JALI388	pam3
KIJA136	pam1
KIJA16	pam3
KIJA237	pam3
KUPA187	pam1
KUPA306	pam3
KUPA56	pam1
BAL125	pam1
NENA336	pam4
NENA345	pam3
NENA414	pam3
NIPI232	pam3
NIPI243	pam1
NIPI262	pam4
NIPI275	pam1
NIPI397	pam1
BAL22	pam1
PASA222	pam3
BAL.248	pam2
PASA346	pam4
PASA383	pam3
BAL89	pam1
PASAmin2	pam4
POJU14	pam1
BAL191	pam1
BAL72	pam1
POJUmin4	pam3
POMI215.5	pam3
POMI230	pam3
POMI235	pam1
POMI259	pam3
POMI312	pam1
QUCH268	pam3
QUCH310	pam3
QUCH326	pam3
QUCH375	pam3
RERO149	pam2
RERO159	pam3
BAL175	pam1
BAL200	pam3
RERO239	pam3
RERO287	pam2
RERO335	pam3
RERO352	pam2
BAL201	pam1
BAL79	pam1
BAL145	pam1
ROBR15	pam3
ROBR240	pam1
BAL47	pam1
BAL71	pam1
SAER225	pam3
SAER229	pam1
SAER279	pam3
SCCO265	pam3
SCCO311	pam3
SOBA372	pam3
SOBA391	pam3
Sample.198	pam3
Sample.217	pam1
Sample.227	pam1
Sample.228	pam2
Sample.23	pam1
Sample.251	pam4
Sample.269	pam1
Sample.281	pam3
Sample.318	pam3
Sample.322	pam4
Sample.354	pam4
Sample.358	pam4
Sample.376	pam1
Sample.381	pam1
Sample.392	pam1
Sample.393	pam4
Sample.398	pam2
Sample.402	pam1
Sample.406	pam1
Sample.408	pam1
Sample.410	pam1
Sample.412	pam1
Sample.416	pam1
Sample.417	pam1
Sample.419	pam1
Sample.420	pam1
Sample.421	pam1
Sample.427	pam1
Sample.428	pam2
Sample.430	pam1
Sample.431	pam1
Sample.432	pam1
Sample.433	pam1
Sample.434	pam1
Sample.438	pam4
Sample.439	pam1
Sample.441	pam3
Sample.442	pam3
Sample.445	pam4
Sample.447	pam1
Sample.454	pam2
Sample.455	pam1
Sample.456	pam1
Sample.457	pam1
Sample.458	pam3
Sample.459	pam1
Sample.461	pam4
Sample.462	pam1
Sample.463	pam3
Sample.468	pam1
Sample.469	pam3
Sample.470	pam1
Sample.473	pam4
Sample.475	pam1
Sample.476	pam1
Sample.478	pam1
Sample.484	pam1
Sample.485	pam1
Sample.491	pam1
Sample.493	pam4
Sample.494	pam4
VOPH317	pam3
VOPH332	pam2
VOPH350	pam3
VOPH407	pam1
VOPH418	pam1
ZBCH109	pam1
BAL.142	pam1
ZBCH192	pam3
ZBCH294	pam1
ZBCH316	pam1
ZBCH73	pam1
ZBCH76	pam1
BAL82	pam1
BAL111	pam1
ZWCO264	pam3
BAL38	pam2
BAL153	pam1
BAL165	pam1
BAL176	pam1
BAL.255	pam1
ZWER34	pam4
BAL.41	pam4
BAL77	pam1
