# Supplementary material for: A prevalent and culturable microbiota links ecological balance to clinical stability of the human lung after transplantation
Source: Nat Commun. 2021 Apr 9;12:2126. doi: 10.1038/s41467-021-22344-4 (PMC8035266; doi:10.1038/s41467-021-22344-4)
Supplement: Supplementary file 9 — Supplementary Data 6 [file 41467_2021_22344_MOESM9_ESM.zip › Supplementary_Data_6/output/pcoa/pcoa_level_7.txt]

	PC1	PC2	PC3	PC4	PC5
BAL158	-2.63750278386471	0.105142574727797	0.325528609545007	0.228696636846851	-0.140023110636872
BAMA170	0.867263161909319	1.53227883039488	0.196345637089821	-0.143898229328606	0.0252901570033121
BAMA184	-0.0993215183601074	0.100715665118303	-0.591317884955976	0.121120737826868	0.0808762859055561
BAL215	-1.33691072891646	0.648094389651907	0.208733767892802	0.12317119390296	-0.605913919659395
BAMA261	-2.1784577749792	-0.335708917341327	0.0957700032893083	-0.0428000093965041	-0.248169615416085
BAMA344	2.2611285303435	2.30387277357824	0.572652834560283	0.0297726780986578	-0.145125785224069
BEAL107	-1.90021741613627	-0.210381869618122	0.284374348859858	0.27314002034521	0.190242810946408
BAL.160	-2.08235618664973	0.318497224146284	0.362163351792896	0.0385544251025434	0.449887420193909
BEAL37	-1.09186245159996	0.190116066603705	0.275337883904004	0.149995870947003	0.0733684124968605
BEAL40	-1.73394949069741	0.113734356556413	0.359800025857762	0.377126146498595	0.00267016577877531
BEAL51	-0.691970715408198	-0.356025345047569	0.140149415406612	0.206660169739691	-0.0187945456112518
BEAL86	-2.43540093325961	-0.0788204830088452	0.275925511002792	0.197131241642784	0.230625725855672
BAL.143	-2.60866797945055	0.126229847771714	0.367268937622069	0.16999154132975	0.209899016143359
BOLI28	-1.83129595569333	0.530923252151394	0.0658542299919823	-0.0301159433049153	-0.56719066685065
BOLI48	-2.5466160361771	0.0832471401856043	0.305482354427126	0.226163328277412	-0.101056591352289
CESI29	1.00763416898494	1.99343525505472	0.287465545406485	-0.290504268178487	-0.308960742141598
BAL.33	1.26676008103089	2.19942728804191	0.30209665017264	-0.253753569037825	-0.273099569865388
CHLU270	2.93774133097096	-0.416102214601833	0.375117161952028	0.0591587935556582	0.00201920663473549
CHLU280	2.04595733740724	-0.9135572686841	0.0982360347533923	-0.277459643426679	-0.112167095154
CHLU296	2.81541166678286	-0.702562505945766	0.395730474036249	0.0783814779129753	-0.0201746100595918
CHLU351	2.29619668821978	0.0491498439211535	-0.13622745361051	0.128661876298216	0.190461703901729
CHMA236	0.0486445407378514	-0.26827890885154	0.0398776129462521	-0.593153422447763	-0.0021102254207788
CHMA246	-0.00885838612355018	-0.931005239662762	0.126619749998613	-0.327580054489803	-0.196383516736389
CHMA267	-0.883111986137309	-1.01472300810555	0.0839076179811681	-0.145197332810052	-0.0553857042574401
CHMA289	0.486554174048055	-1.41896361885734	0.189530886707969	-0.133108300509441	-0.118232217445833
CHMA329	-2.06043137421859	-0.35547126205441	0.13762696653679	0.116738916387344	-0.0491000154734708
CHMA403	-0.749115322478097	-0.624346618570447	-0.362685102969607	-0.203460867792379	-0.00417528615396474
BAL104	-0.822317297132299	0.841594360858799	-0.021019551271847	-0.118841167857419	-0.069103546110957
COAN218	-1.06866661681128	-0.924523905723418	0.185999831798894	-0.0546164617425719	-0.263738364552248
DECH179	-2.17265944949705	-0.153939429236869	0.106788793063412	-0.0959771022045725	0.291422864418307
DECH283	0.0224882509845764	-1.39935952172969	0.131318257290346	-0.377300025804201	0.118591430452442
DECH83	0.488141557846323	0.209045731361869	-0.718976194639362	-0.186632101452579	-0.121885344246278
BAL103	-2.2518045541648	-0.033040334721107	0.01197770943974	0.1600212111895	-0.128778900914063
DELU254	0.552460749124339	-1.52356197555786	0.244719537190114	0.0514070815173967	-0.0469281039735042
DELU263	-0.0766423733713899	-1.43286345291665	0.345317363730881	0.0947388428408374	-0.0661788718423735
DELU272	1.11887952985037	-1.19709727475231	0.221552836510486	-0.0783083674765859	-0.197072623611582
DELU303	2.15654619710439	-0.849819280591975	0.219485655033011	0.101731196186685	-0.0465882813461819
DELU324	-0.377198923857129	-0.828360459445423	-0.0826684347388929	0.245034860820597	-0.144776212471042
DELU340	-0.0435070397468511	-0.953321746312369	-0.219439582250145	0.021646256689957	-0.0340970498558392
DELU369	-0.323844690111109	-1.1125028995528	0.261397803672212	-0.0340142817629221	-0.0818803861627197
DELU415	-1.81706211318721	-0.382546443282359	0.0203000832775726	0.337521961231396	0.0203904156805019
DEPA210	1.40816930854697	-0.7779963393485	0.0147235408448961	-0.550765646292645	-0.14646363605951
DEPA220	1.4136651300526	-0.367344919681714	0.128997652598252	-0.32055722477848	-0.134878312624504
DEPA241	2.43508352102509	-0.773999393269149	0.307430230400577	-0.0534004426314169	-0.131600574891769
DEPA308	2.02819146936858	-0.965161966833508	0.307517730357582	-0.14771038710926	0.0413083109208763
DEPA377	2.25501803716628	2.31695286987496	0.59519129937723	0.161131275424818	-0.0343917916688083
BAL185	-2.51752271587337	-0.0394925231886485	0.415136031382848	0.335806917643119	0.144169612254202
DERI286	0.757940508982	-1.40660673128644	0.304101058900297	0.0612188508665654	-0.028755680424957
DERI78	-2.64175135382552	-0.0498318093942325	0.144920689372181	0.0861702810790929	-0.292718070043957
BAL93	-1.68768735658328	-0.18681732346313	-0.0453700452950678	-0.0778650012772027	-0.0787110221274603
DUCH234	-1.28994717579657	-0.14256669187228	0.198527625707137	-0.231720037162267	0.00870909055672127
DUCH245	2.69058453364377	-0.777617330457422	0.177576897070759	-0.101342158980442	-0.107308476228105
DUCH266	2.28425604184662	-0.929554096362608	0.526111716142513	-0.155267717803531	-0.0446433580913728
DUCH292	2.67762500977762	-0.190666569182061	0.364230620380779	-0.118834625230286	-0.0308717155482519
DUCH327	2.53946205647219	-0.0747525263331487	-0.114933821251566	0.217452144082172	0.102300484309658
BAL119	1.13062088674785	1.6451783746663	0.150772611831901	-0.188064839708851	-0.0528434940629976
FACH121	0.173919266206949	1.17968134597648	0.446802856134841	-0.156417388504255	0.635660232229075
FACH152	-1.50168258633668	0.666149852978086	0.232282543709972	-0.429760323652004	0.363464381960848
FACH164	-0.675165131128211	0.526438658493223	0.313072700538192	-0.216876194468569	0.603496545052214
BAL178	-2.39042909657702	0.214156639036198	0.239051721434044	0.0296065470463785	0.0747625620127383
BAL223	-2.59793046095942	-0.0946022162736258	0.35351675171042	0.191419684734191	0.0144351203105385
FACH331	-1.07498075049019	-0.0481749624258366	0.114370794631928	-0.258101149434671	0.362325219052339
BAL186	-1.01877706672743	0.622679820779554	0.102558108951155	-0.112577618957272	-0.0461177870700397
GALI148	0.146821644132338	0.843800173812194	0.045867512220935	-0.514120928507516	0.15264206398928
GALI154	0.823999750255941	0.68185824349825	0.0839232771047475	-0.120486267011572	0.399291203370862
BAL174	-1.97231506216682	0.408479094614092	0.0198923406813919	-0.351300612757448	0.118765672118826
BAL195	2.1221480085266	-0.401306669511817	0.198552418018699	-0.11075134712514	-0.222873624346165
BAL.244	-2.4276215334685	0.157403935025332	0.375146457305095	0.174639828619614	0.161519784313728
GALI338	2.84905746326358	0.487946457326354	0.208699031386467	0.396197412261889	0.290911108775122
GICL189	-1.40873039524935	0.361840963493073	0.427339530863221	0.128988109581604	0.380884098214548
GICL233	0.617796054725548	-1.4619697238565	0.139870372881683	0.149309693646844	-0.0717714374983402
GICL290	0.912698224524893	-1.10379537631584	0.021805621737333	-0.0204605976609111	-0.196080863925891
GICL348	-0.567180461448086	-0.267369136994459	0.190834679535316	0.15715583868919	0.257991176086774
GIDO19	2.0067712026743	-0.0386498242993301	-0.424789301762188	0.207657035778682	0.162891937920491
GIDO226	0.996439214669712	-0.892521403603317	0.0914664424562767	-0.0641297172587014	-0.200074759967526
BAL68	-1.9157234962624	-0.0153763449570251	0.0788713931752205	-0.0431505460913267	0.0586546855341743
BAL.81	-2.25386499272353	0.366645272169204	0.296542543626442	-0.117893636597735	0.41010626636092
BAL65	-2.42466303082098	-0.345069383689833	0.0958802684866265	0.0781501133148986	0.0319834509959446
BAL.133	1.70721292600812	2.15161916568691	0.366513224835864	-0.0529056444132142	-0.0788130542624498
BAL.146	-2.61797236061442	-0.117862693302101	0.183330000045274	0.242442236963837	-0.0124714709577556
HELI211	1.60211844303379	-1.29947245790804	0.255560608226494	-0.266330623043876	0.043998852058066
HELI214	-0.00240118207014616	-1.00406787687768	0.0596953276893045	-0.5388195770107	0.192728461381723
HELI221	-0.493643979744882	0.495780729046942	0.118042916146543	-0.684312823478331	0.192708574577388
HELI314	2.91337460914507	-0.801605738151036	0.489878522141816	-0.0496951855195701	-0.0707595674538274
INYV163	2.6075074346465	0.167336551038698	-0.247398398438912	0.416366213757092	0.348298761631714
INYV166.5	1.65305068345335	0.730518712957578	-0.421644903122765	0.0062047015322026	-0.0147783262223824
INYV183	0.282820266126362	1.18068067561455	-0.0439835103985267	-0.473248365916213	0.0855271176885563
INYV216	1.2700507741287	-0.541824914159091	-0.201132183570115	-0.374950263266768	0.0682895514507555
INYV258	3.08366822020796	-0.572986016607447	0.394230270115089	0.0478912107738647	-0.0378217045637299
INYV341	2.34150136851051	-0.15226307789919	-0.207576478187531	0.220883288317124	0.168474662580095
JALI285	1.3644836861769	-1.1071976367002	0.253645236954874	-0.256299943577289	-0.0267114586540562
JALI370	2.98276418612906	-0.707304345877792	0.424822969633127	0.0169501882358742	0.000977397417259436
JALI388	2.57649670618248	0.0502605845754111	-0.258481164043528	0.267530786236693	0.110016985173447
KIJA136	-2.26888916901357	-0.080766067760834	0.262583953054171	0.405243440022687	0.131525026932631
KIJA16	2.02757193486478	0.0568316932750458	-0.459560682176008	0.285444364921115	0.100141514013982
KIJA237	2.7371096208075	-0.339692648361376	0.412628357908797	0.00232771216558957	-0.0431468462984403
KUPA187	-2.34668994344608	0.097842760908266	0.217032013005787	-0.0894864089136923	0.341718123467344
KUPA306	3.01117068925056	-0.595026860049846	0.337864312337738	0.063031906483298	0.0180221234521219
KUPA56	2.27912412226109	1.10964664820382	0.193193492014396	0.290457326382007	0.120113627407947
BAL125	-2.11868234592094	0.160774400307033	0.326958213045498	0.342308450400179	0.0472518628357167
NENA336	-0.608327648053385	-0.188242880020773	-0.0863015199178333	-0.426302304964348	0.247910255907544
NENA345	2.74597837041292	0.169274800744988	-0.0264161324119295	0.217969683890284	0.236046904762781
NENA414	2.77398480603695	-0.582730533189123	0.0520167777057138	0.189974583177748	0.112286775106274
NIPI232	3.00448539251939	-0.687433763756564	0.49767549643618	0.0665461231863052	-0.0206806536245291
NIPI243	0.359711330728536	-0.929032416545094	0.122704484570162	-0.230392947019298	-0.38562274009031
NIPI262	0.118274152390323	-0.0435223511351729	0.155355371151514	-0.297169213055816	-0.397586673203291
NIPI275	-1.57318603359026	-0.0781068205756907	0.108109653975789	-0.0618201396607592	-0.277952894288687
NIPI397	-1.50725645710178	-0.65300269052195	-0.0744840030959077	0.200432525527992	-0.347338674834555
BAL22	0.259461270106083	1.12727057161889	-0.0226947041914593	0.27626159126305	-0.506686933088444
PASA222	1.75343862661597	-0.820749521509731	0.00511166415507947	0.0841383880919206	-0.052818567451548
BAL.248	1.61149301077592	1.8589649052804	0.404591846195074	-0.115036673933283	-0.186183778988416
PASA346	1.9328158672354	0.290283738166335	-0.187337933279603	0.0403476603297059	0.167459111553673
PASA383	1.59268019165523	-0.484336310152218	-0.264946182425211	0.113073787648939	0.118296830240104
BAL89	-2.07046258350738	-0.152603908623593	0.207285610251093	0.281502000092768	0.00853972165848345
PASAmin2	2.05694936872719	2.49775675117527	0.758354548384331	0.246731983703214	0.010055845174877
POJU14	-1.4153780410346	0.0460315064522048	0.0230237649065504	-0.266169840948632	0.0410683146664174
BAL191	-2.41060515102811	0.02585917878916	0.228070001418024	0.221830773236365	-0.026516682266633
BAL72	-2.09909660655191	0.0246743872887756	0.15967791630192	0.101843361803799	-0.105456774918377
POJUmin4	1.00968165483141	-0.273259307339166	-0.426468228199527	0.0598697539387169	0.249134398748398
POMI215.5	2.08683393912176	-1.0482243054462	0.19144168948934	-0.0521816096881469	-0.116103862512996
POMI230	1.82998360697755	-1.13595358570308	0.0759434894465944	-0.00536492172065772	-0.0674008693330454
POMI235	-0.572149048410206	-1.54910330831261	0.259717749295839	0.041235168555924	-0.116457637337776
POMI259	2.60911360270233	-0.952194229328703	0.270086110705413	0.0113678958593093	-0.0443312662685593
POMI312	0.0719889817502979	-1.50660041748805	0.223560738720638	0.102716600298439	-0.0330984168060248
QUCH268	2.75597121399981	-0.613708735909791	0.450596605796595	0.0348533904616551	0.00173259318530479
QUCH310	2.08881722123147	0.0941467851092452	0.0507347239290585	0.0217486351264449	0.0145991466119569
QUCH326	1.54000275090594	-0.41130704086571	-0.0884143223882234	0.150694135649905	-0.0329889269212134
QUCH375	2.38860458878287	-0.316993649000921	-0.0923296215728386	0.185671368334392	0.0860485687822897
RERO149	1.32825851785409	1.32787639667944	0.0558534047641546	-0.500730710305176	-0.0950494017116638
RERO159	2.71099701674405	0.46378102585519	-0.205540336630353	0.543015818327686	0.296281252112587
BAL175	-0.557496372055331	0.710717281156454	-0.0239686187148302	0.229023113794049	-0.190030009609892
BAL200	2.133310942075	-0.150137283483655	0.0714203333840393	-0.044582450506881	-0.156995896408472
RERO239	3.27747914819592	-0.58739479264006	0.510056338292274	0.172736830862963	0.0606218623459425
RERO287	2.13945800323645	1.52302343001664	0.305328431056963	-0.116956331509654	-0.302078752604041
RERO335	2.56781466423035	-0.405966472229132	-0.0875268993497138	0.0962701495874513	0.106744031521338
RERO352	2.30157595300695	0.756747374925478	0.000112141054188279	-0.0270382581563694	0.0584605114132983
BAL201	-0.0705565242840353	-0.828482114873917	-0.0220878650828191	-0.428886385092202	0.0501604575729513
BAL79	-1.26370009350003	0.542605372524668	0.177019537599893	-0.472607048248054	0.359042200370418
BAL145	-2.33248415369737	-0.00228785772968742	0.109301546862362	0.143310780861463	-0.318596391304073
ROBR15	2.13556078444187	0.28152227168594	-0.392710905853858	0.367901677682823	0.188257389085208
ROBR240	-1.93117552908078	-0.491563269949797	0.152993450807652	0.0491179947232965	-0.431310188786062
BAL47	-2.37127070096092	0.0869267325062277	0.0390288480469386	-0.0118543453424532	-0.35850974934777
BAL71	-1.03412754537547	0.733415853091259	0.0505623682694241	-0.164320760602561	-0.352673684419611
SAER225	1.19969344966093	-1.13744115022766	0.150671482777216	-0.221837486221198	-0.0233173806211434
SAER229	0.120214545238599	-0.715859315029115	-0.0445998225472437	-0.376073523982139	0.0731650880886331
SAER279	2.75938755690989	-0.629439511181744	0.332407688760545	0.0396876217766693	-0.0178598681939212
SCCO265	2.9987526268055	-0.661651462465339	0.307548661094994	0.00897182607002704	-0.00702215508834652
SCCO311	1.53335388573658	-1.16700002694623	0.127682939038148	-0.249226008441711	0.0118042863830255
SOBA372	2.39661614626894	0.835079955355949	-0.228011006310269	0.547012334616706	0.27439057012284
SOBA391	2.76436865282304	-0.00516258168134817	-0.188788298907219	0.315086266726402	0.166001724691119
Sample.198	0.320152496834972	-1.14067456628431	-0.01463604107507	0.0203927424791003	0.0217693016549058
Sample.217	-1.07787460217777	0.201867403893195	-0.165814019658868	0.0275129761358076	-0.0509302264351975
Sample.227	-1.83943697916101	-0.170690765703442	-0.352294189335605	0.0483094003519157	-0.277102034883266
Sample.228	-1.46551859698268	0.134578647051608	-0.239671340862672	-0.231323876068407	-0.402139235715488
Sample.23	-1.51744205921216	-0.114215097131273	0.243365692463278	0.584500097964219	-0.269689828491854
Sample.251	1.18831741194822	0.899412926093374	-0.494334234476646	0.0863421576432496	0.0116415786186531
Sample.269	-2.6478645030243	-0.0873513182443794	0.249133619758007	0.253361838658377	0.0288377219392843
Sample.281	1.24147902377655	0.138644419051572	-0.823483541843489	0.194373121121154	0.0948894030567726
Sample.318	1.04367647293889	0.304630840218719	-0.875121921613299	0.140600331973341	0.0298705380941906
Sample.322	1.25194906991635	0.539356638056423	-0.65209750808011	-0.0326923781737427	0.0290224845098886
Sample.354	1.85197562006746	0.579189984382054	-0.802877171486585	0.232288883322667	0.0713972215948236
Sample.358	0.956811570789334	0.202836918646563	-0.90342486993995	0.00582026441479111	-0.0416843732582077
Sample.376	0.359509977462525	0.705393595073937	-0.205795482275234	0.423370388787923	0.0781893998759354
Sample.381	-1.7313069589439	0.0737064741115891	-0.323012345252845	0.241369293707519	-0.432234915626718
Sample.392	1.03295300451548	0.212741171559492	-0.845321594846177	0.325561385202767	0.122465137841
Sample.393	0.708365975357299	1.81016172400482	0.0765835424547156	-0.427101496476402	-0.317478485661082
Sample.398	0.447550106545172	1.18504654088106	-0.256554788536724	-0.122409277697018	-0.375764390445427
Sample.402	0.770010666142798	0.331381260780801	-0.765618172873161	0.0447873685771677	0.000298260186578614
Sample.406	-1.88492306289322	-0.00233563623134492	-0.162034085238737	-0.198682062125215	-0.212323883976169
Sample.408	-2.0403472509397	-0.317729970170226	-0.34610312992399	0.202858542425081	-0.0161875759308148
Sample.410	-1.99272388848976	-0.0453511457012365	0.0349268342346083	0.470890389877283	-0.322534021427291
Sample.412	-2.32014810487346	0.368641170884334	0.340226972786298	-0.180582100576044	0.330609736594569
Sample.416	-1.89693004888907	0.0952974411417945	-0.21118396815107	-0.0260076112688582	-0.206305298480115
Sample.417	-0.747938711732787	0.0309304035037734	-0.446903531700708	0.260822507158469	-0.0363892446498207
Sample.419	-2.24379319909389	-0.240993150608927	0.0931484623847575	0.272033828569202	0.132073246406592
Sample.420	-0.592143716961983	0.0332870545095749	-0.504802642932765	-0.0113009643331365	0.357636306539883
Sample.421	-1.49929976164047	-0.255723009940211	0.0421674152507095	0.517468546584435	-0.0361066108027369
Sample.427	-2.4926055757001	-0.0589251946762099	0.192064297897668	0.251790231956168	0.0979675187478735
Sample.428	1.81262169291482	2.24497400579694	0.375651438912434	0.394942563152439	-0.0997614822865027
Sample.430	-1.68894777936415	0.343872266914865	-0.0296014915503783	-0.133837613184411	-0.00556239950184561
Sample.431	-1.77331436960831	-0.303535860531379	-0.25466563183804	0.181961231566071	0.00158699819165209
Sample.432	-0.725474863139823	0.00833146034128785	-0.50186797516638	-0.167000639339778	-0.199866851791188
Sample.433	-1.08991156605081	-0.165826499842717	-0.696440755823811	-0.0760977000270729	-0.210803977540102
Sample.434	-1.81093171980249	0.0233829104568329	-0.508152675801202	-0.33790633413632	0.12291944084419
Sample.438	-0.871116331915206	0.0532801318876328	-0.507349875257014	-0.193167184117371	-0.23599889903179
Sample.439	-2.37808681073848	0.24712549529547	0.289603478841271	0.0213261384070912	0.14460092192502
Sample.441	1.50195988000632	0.172325931341524	-0.794971934626213	0.260432830955563	0.00993887202410833
Sample.442	0.813773540552852	0.401102009194122	-0.789435340001063	-0.21901448397084	0.0351905982759581
Sample.445	0.985017114421165	1.23723388309329	-0.357498899384271	-0.214625299312465	-0.194292055624067
Sample.447	-1.41352891118799	0.115550542225771	-0.258525342345666	-0.244238148123762	0.250210351106498
Sample.454	0.919255496806604	1.88869593178706	0.363579921890759	0.41350854695716	-0.324725782509268
Sample.455	-1.31673761927685	-0.485909180786298	-0.654518129944339	0.0792177737520618	-0.0878805869268693
Sample.456	-0.766742057939322	-0.527601192191185	-0.474220296442856	0.204608339936321	0.08236203207836
Sample.457	-1.33374508583085	-0.678204399238014	-0.602816842781431	0.231160927441802	-0.0123825986551752
Sample.458	1.87579212038391	0.537756967479287	-0.581026090174588	0.331635916673308	0.196976922480474
Sample.459	-0.354434614339371	0.0222096528042085	-0.467655579513912	0.0132951304396162	0.0554494080116753
Sample.461	0.962363757855313	0.269329358364325	-0.957619063137661	-0.0370466125232678	-0.0569638269437057
Sample.462	-1.11076313559841	0.176557635961881	-0.496890792010463	-0.481038138727732	-0.0142560122039533
Sample.463	0.134108786977804	-0.24996311176929	-0.847711829683717	0.148145694837888	0.151290284294178
Sample.468	-1.58805300532507	0.382767337944338	-0.00471791467199169	-0.244347197232695	0.279839896440398
Sample.469	0.590779607510249	-0.0121743031887335	-0.757578997709017	-0.00538887620539694	0.129559358806263
Sample.470	-0.704729971680211	0.0426822328531429	-0.624681638121116	-0.174002633162365	0.0125888979604339
Sample.473	-0.333743746864246	0.535449326554194	-0.546702759221165	-0.151092495558401	-0.304578854921962
Sample.475	-0.0121657920994872	0.280461741671689	-0.79375651407252	-0.0176544630377024	-0.111800595099329
Sample.476	-1.71862612230455	-0.118864113908053	-0.32981778519233	0.0756012015418001	0.000565397996638289
Sample.478	-1.93816650890422	0.514083678429106	0.291903633839292	-0.218493489450817	0.402608276115905
Sample.484	-1.56495784208234	-0.114973663711634	-0.278608619847724	-0.0196502444143567	0.344409368344876
Sample.485	-2.66281959455483	-0.0382515516920056	0.180015903837408	0.0595756213962458	0.235815459883683
Sample.491	-2.11507921780159	-0.100062784371389	-0.144975558426263	-0.0494766893172143	0.252900729568929
Sample.493	-1.3250923935795	0.173072043504952	-0.431322773965596	-0.0578080818409938	-0.35334911215625
Sample.494	-2.00268780406933	0.260210652866239	-0.104692613164828	-0.016446401530713	0.0026565123389063
VOPH317	2.01619908813088	0.141448779128084	-0.304110032919105	-0.12287045351859	0.168559066851217
VOPH332	0.438357124279716	0.442745734603902	-0.114336767732665	-0.681821671538022	-0.0288606495591289
VOPH350	0.150672717515974	-0.743904920877338	-0.174888527084382	-0.151600384094691	0.15566511684202
VOPH407	-0.564817809855256	0.179724074576515	-0.289621502702946	-0.445818872313203	0.0862809454851933
VOPH418	0.474153264932407	0.00438665473786111	-0.590951317158937	-0.286966274712971	0.14068261414042
ZBCH109	-1.65985883147124	0.0534533398965253	-0.00073490279008059	0.273001539862236	-0.116928837091034
BAL.142	-2.14549643464219	-0.085591812795841	0.284872126532183	0.490837457238278	-0.0124453250129025
ZBCH192	1.3248664659013	-0.541987470555192	0.132607070965228	-0.165894046556599	0.0329040950742231
ZBCH294	-2.37780829500452	-0.378272510343363	0.125631195131231	0.181517421792422	-0.138733864142014
ZBCH316	-0.729599824572066	-0.815556093126411	-0.166677433228073	0.305609276618933	-0.0960409111039656
ZBCH73	-1.80383531857427	0.41850172501235	0.201517114546617	-0.0994938920637044	0.139896979163643
ZBCH76	-2.28164762769249	0.0225996575258042	0.159892697779221	0.152471929044773	0.100994407732038
BAL82	-1.35050835736728	0.0955583014431053	-0.0344984564929924	-0.370502261117591	0.222853896512872
BAL111	-1.05915615887691	-0.148054665010956	-0.159795905369128	0.107763840473613	-0.263375725722588
ZWCO264	2.95565271877176	-0.795627632793961	0.496418025941792	0.0606184824685996	-0.0724762014743018
BAL38	-1.28821975866629	0.205185530428251	0.0472004429335006	-0.248282432370104	-0.139274877595897
BAL153	-2.08628886383679	0.270430908564125	0.0629565197742736	-0.0901146028047797	0.194145658233316
BAL165	-2.19835432830416	-0.10016028886503	0.13125218903474	-0.00787206155765533	0.26491428429544
BAL176	-2.62818343579538	0.0898690350904598	0.289352781507438	-0.0553184455659329	0.272616088193461
BAL.255	-2.34618446897731	-0.293565605499456	0.280833585490665	-0.0597097899642541	0.203918821888361
ZWER34	1.67701744924641	1.91687404151913	0.413967500173368	-0.0564892184321097	-0.0532580300138474
BAL.41	0.337381166588893	1.82033355398464	0.554389139490078	-0.00260037432766121	-0.118888255414191
BAL77	-1.2105485667964	0.569129021050433	-0.170970750328628	-0.434519385388659	-0.179746057013318
