# Supplementary material for: A prevalent and culturable microbiota links ecological balance to clinical stability of the human lung after transplantation
Source: Nat Commun. 2021 Apr 9;12:2126. doi: 10.1038/s41467-021-22344-4 (PMC8035266; doi:10.1038/s41467-021-22344-4)
Supplement: Supplementary file 9 — Supplementary Data 6 [file 41467_2021_22344_MOESM9_ESM.zip › Supplementary_Data_6/output/pcoa/pcoa_level_3.json]

{"data":[{"name":"BAL158","OrderSudip":"1","LabPatientNumber":"55","LabSampleNumber":"158","Clusters20190408":"CoreAcess3","Clusters20190228_tertiles":"Balanced","SamplingDate":"25.02.2014","BAL":"1","TimepointMo":"12","TimeWindow":"4","WalktrapClustersMay2018":"NA","COXcrude":"0.002993659","MRC1crude":"2.435000664","DCSIGNcrude":"0.008283933","TNFcrude":"0.021502254","IDOcrude":"0.075674952","IL10crude":"0.033189994","IL1RNcrude":"0.000101992","MMP12crude":"0.001204733","TIMP1crude":"0.026391898","FN1crude":"0.00028872","PDGFDcrude":"0.00132373","COL6A2crude":"0.0000165308","MMP7crude":"0.000793248","MMP9crude":"0.000156599","CHI3L1crude":"0.0000616692","THBS1crude":"0.054031875","IGF1crude":"0.002884771","IGFBP2crude":"0.01042174","SPP1crude":"0.00000477221","LY96crude":"0.008818835","TLR5crude":"0.000382315","CAMPcrude":"0.005785173","NLRP3crude":"0.002633209","IFITM2crude":"0.016939072","MAVScrude":"0.000609796","TLR7crude":"0.003056173","S100A12crude":"0.0000447665","TLR2crude":"0.000000808884","TLR3crude":"0.0000206482","IFNLR1crude":"0.001123201","RSAD2crude":"0.000533139","COXMedTr":"0.384404314","COXMedTrQuart1and4":"1","MRC1MedTr":"0.798866515","DCSIGNMedTr":"1.59827617","TNFMedTr":"1.943313217","IDOMedTr":"3.690111385","IL10MedTr":"3.96196436","IL10MedTrQuart1and4":"4","IL1RNMedTr":"2.415197547","IL1RNMedTrQuart1and4":"2to3","MMP12MedTr":"1.007197431","MMP12MedTrQuart1and4":"2to3","TIMP1MedTr":"2.250634613","FN1MedTr":"1.204662653","PDGFDMedTr":"0.238751226","PDGFDMedTrQuart1and4":"1","RatioPDGFDscaledMMP12scaled":"0.24","COL6A2MedTr":"0.129356282","MMP7MedTr":"12.27356493","RatioPDGFDscaledMMP7scaled":"0.02","MMP9MedTr":"0.662050892","RatioPDGFDscaledMMP9scaled":"0.36","MMP9MedTrQuart1and4":"2to3","CHI3L1MedTr":"0.124622411","THBS1MedTr":"1.081274579","IGF1MedTr":"0.844813302","IGFBP2MedTr":"1.527827004","SPP1MedTr":"1.53082879","SPP1MedTrQuart1and4":"2to3","LY96MedTr":"1.566595129","LY96MedTrQuart1and4":"4","TLR5MedTr":"0.811631997","TLR5MedTrQuart1and4":"2to3","CAMPMedTr":"1.798533293","CAMPMedTrQuart1and4":"4","NLRP3MedTr":"5.823264601","NLRP3MedTrQuart1and4":"4","IFITM2MedTr":"1.431781164","IFITM2MedTrQuart1and4":"2to3","MAVSMedTr":"1.097807596","MAVSMedTrQuart1and4":"2to3","TLR7MedTr":"2.313802141","TLR7MedTrQuart1and4":"4","S100A12MedTr":"1.401024527","S100A12MedTrQuart1and4":"2to3","TLR2MedTr":"0.26802774","TLR2MedTrQuart1and4":"1","TLR3MedTr":"1.768934437","TLR3MedTrQuart1and4":"4","IFNLR1MedTr":"2.52105778","IFNLR1MedTrQuart1and4":"4","RSAD2MedTr":"0.872261865","RSAD2MedTrQuart1and4":"2to3","DiagnosisTx":"NA","NbrOfLungTx":"NA","TypeTx":"NA","AgeAtTx":"NA","RecipientSex":"NA","PreTxBMI":"NA","RecipientSmokingStatus":"NA","SampleBMI":"NA","PreTxDiabetes":"NA","Insulin":"NA","PreTxPPI":"NA","ProtonPumpInhib":"NA","DonorSmokingStatus":"NA","DonorSex":"NA","GraftAge":"NA","DonorDeathCause":"NA","MaxColdIschemia":"NA","ExtraCorpCirc":"NA","ReadsCount":"221725","ReadsAbove10k":"Yes","Cop16SPerMLBAL":"83115","Cop16S_Dec":"10","Cop16SPerMLQuartiles":"4","Cop16SPerML1st4thQuart":"4","Cop16SPerML1st10thDeciles":"10","RichnessOTUs_20190408":"51","Richness_10parts":"3","OldRichnessGenus":"37","OldRichGenQuart1and4":"2to3","ShannonGenus20190408":"3.51","OldShannonGenus":"3.44","OldShannonLev7Quart1and4":"2to3","OTU3_Thirds":"2","OTU11_Thirds":"3","OTU6_Thirds":"2","SumCore_Thirds":"2","SumCore10parts":"6","OTU4_Thirds":"2","OTU7_Thirds":"3","OTU8_Thirds":"3","SumAccesThirds":"3","SumAcces10parts":"0","SumCoreAccesThirds":"3","OTU1_90thPer":"0","OTU2_90thPer":"0","SumOutgr90thPer":"0","SumInvad90thPer":"0","SumOutgrInvadUpperThird":"0","PanAnelloPerMLBAL":"1352607","SumAllSeparateAnelloPCRs":"281830","PanAnelloOrSUMseparPCRPerMLBAL":"1352607","AnelloPerMLQuart1and4":"4","TTV1perMLBAL":"20","TTV2perMLBAL":"2","TTV3perMLBAL":"88","TTV4perMLBAL":"550","TTV5perMLBAL":"21","TTV1to5perMLBAL":"682","TTV1to5perMLBALQuart1and4":"2to3","TTMVperMLBAL":"143315","TTMVperMLBALQuart1and4":"2to3","TTMDVperMLBAL":"137832","TTMDVperMLBALQuart1and4":"2to3","RatioTTMV_TTMDV":"1.039784674","RatioTTMV_TTMDVQuart1and4":"4","CurrentATB":"NA","CurrentATBName":"NA","CurrentATBName_Colistin_others":"NA","CurrentATBName_AZI_others":"NA","ATBclass":"NA","CurrentQuinolone":"NA","RecipientPreTxColonisation":"NA","GraftColonisation":"NA","CurrentBactInfection":"NA","CMVStatus":"NA","BloodCMVcopies":"NA","BloodCMVAbove500":"NA","CurrentCMVdrug":"NA","CMVcopiesBAL":"NA","CMVBALabove100":"NA","EBVStatus":"NA","EBVcopiesBlood":"NA","ProphylaxyPCP":"NA","ATBnbrSinceLastTimepoint":"NA","PulmBactInfectSinceLastTimepoint":"NA","RespVirInfectSinceLastTimepoint":"NA","CurrentRespViralInfection":"NA","CMVinfectSinceLastTimepoint":"NA","CurrentCMVinfection":"NA","CurrentRespFungInfection":"NA","FungPulmInfectNbrSinceLastTimepoint":"NA","CurrentFungusTreatment":"NA","CurrentParasiteInfection":"NA","MeanBactInfectPerMonths":"NA","CurrentInfectBactVirCMVFungParas":"NA","TotalBALCellsPerML":"NA","TotalBALCellsPerMLQuart1and4":"NA","BALMacroPercent":"NA","BALMacroNumber":"NA","BALNeutroPercent":"NA","BALNeutroPercentQuart1and4":"NA","BALNeutroNumber":"NA","BALNeutroNumberQuart1and4":"NA","BALLymphoPercent":"NA","BALLymphoPercentQuart1and4":"NA","BALLymphoNumber":"NA","BALLymphoNumberQuart1and4":"NA","BALEosinoPercent":"NA","BALEosinoAbovex2Percent":"NA","BALBronchialCellsPercent":"NA","BALBronchialCellsAbove5Percent":"NA","CD4TLympho":"NA","CD4Tpercent":"NA","CD8TLympho":"NA","CD8Tpercent":"NA","BLympho":"NA","BLymphoPercent":"NA","IgG":"NA","BloodLeuco":"NA","BloodAbsoluteNeutro":"NA","BloodAbsoluteNeutroQuart1and4":"NA","CRP":"NA","CRPQuart1and4":"NA","DSAMFImaxValue":"NA","DSAMFISum":"NA","DSA1000":"NA","DSAYesNo":"NA","DSAandOrAcuteRejctBiopScore2":"NA","DSAandOrAcuteRejctBiopScore2AndOrOngoingCLAD":"NA","Infect_DSA_Reject":"NA","Biopsy":"NA","BiopsyScore":"NA","AcuteCellRejectA2":"NA","RejectionSinceLastTimepoint":"NA","CLAD":"NA","CLADphenotype":"NA","CLADdaysPostTx":"NA","PrimaryGraftDysfunctionStade3":"NA","HyperacuteRejection":"NA","InductionTreatment":"NA","TacrolimusConc":"NA","TacroliQuart1and4":"NA","MycophenolateMofetilConc":"NA","MMFQuart1and4":"NA","PrednisoneDosis":"NA","Prednisone6Categ":"NA","ImmunosuppresiveTTT":"NA","FEV1PercentPredict":"NA","FEV1PercentPredictQuart1and4":"NA","RatioTLCSingleBestTLC":"NA","RatioTLCSingleBestTLCQuart1and4":"NA","Mean2BestTLCBeforeCurrentTLC":"NA","DLCOPercentPredict":"NA","DLCOPercentPredictQuart1and4":"NA","FEV1FVCRatio":"NA","FEV1FVCRatioQuart1and4":"NA","AbsOstructSyndrFEV1FVCRatioBelow70":"NA","RatioFEV1BestFEV1Dynamic":"NA","RatioFEV1BestFEV1DynamicQuart1and4":"NA","TLCPercentOfSingleBest":"NA","TLCPercentOfSingleBestQuart1and4":"NA","FEV1PercentOfBest":"NA","FEV1PercentOfBestQuart1and4":"NA","RestrictSyndrTLCbelow80percentPV":"NA","RestrictSyndrTLCbelow90percentBestTLC":"NA","AirTrapping":"NA","DecreasedDiffusion":"NA","RestrictBestTLCLiter":"NA","RestrictBestTLCLiterQuart1and4":"NA","TLCvalue":"NA","TLCPercentOfBest":"NA","TLCPercentOfBestQuart1and4":"NA","ObstructiveSyndrome":"NA","CurrentFEV1":"NA","PC1_16SLevel7_feb2019":"-2.417003539","PC2_16SLevel7_feb2019":"0.045043517","PC3_16SLevel7_feb2019":"0.406020235","PC1_tertiles_20190301":"-2.31610713","PC2_tertiles_20190301":"0.039459245","PC3_tertiles_20190301":"0.424719817","PC4_tertiles_20190301":"0.243807088","PC5_tertiles_20190301":"-0.106871755","PC1_20190410":"-2.637502784","PC2_20190410":"0.105142575","PC3_20190410":"0.32552861","PC4_20190410":"0.228696637","PC5_20190410":"-0.140023111","clustering_level_2":"pam1","clustering_level_6":"pam1","clustering_level_7":"pam1","clustering_level_2.1":"pam1","clustering_level_3":"pam1","clustering_level_5":"pam1","clustering_level_6.1":"pam1","clustering_level_7.1":"pam1","data":{"PC1":"-1.42186277626974","PC2":"0.644205709669118","PC3":"0.361872981308954","PC4":"-0.134084852078817","PC5":"-0.18942107755242"}},{"name":"BAMA170","OrderSudip":"2","LabPatientNumber":"2","LabSampleNumber":"170","Clusters20190408":"CoreAcess3","Clusters20190228_tertiles":"LowRichTert","SamplingDate":"01.04.2014","BAL":"1","TimepointMo":"1","TimeWindow":"1","WalktrapClustersMay2018":"4Blue","COXcrude":"0.010339171","MRC1crude":"1.851672683","DCSIGNcrude":"0.009456173","TNFcrude":"0.023593517","IDOcrude":"0.061304496","IL10crude":"0.012868485","IL1RNcrude":"0.000464658","MMP12crude":"0.005596138","TIMP1crude":"0.012898815","FN1crude":"0.000168647","PDGFDcrude":"0.000912468","COL6A2crude":"0.0000904205","MMP7crude":"0.001030511","MMP9crude":"0.000568206","CHI3L1crude":"0.000814247","THBS1crude":"0.007585484","IGF1crude":"0.001418422","IGFBP2crude":"0.00513514","SPP1crude":"0.000112843","LY96crude":"0.008127885","TLR5crude":"0.000387675","CAMPcrude":"0.00180815","NLRP3crude":"0.000681622","IFITM2crude":"0.025707374","MAVScrude":"0.000771626","TLR7crude":"0.001168317","S100A12crude":"0.000206944","TLR2crude":"0.00000757961","TLR3crude":"0.0000164189","IFNLR1crude":"0.000707685","RSAD2crude":"0.00438977","COXMedTr":"1.327613451","COXMedTrQuart1and4":"2to3","MRC1MedTr":"0.607490308","DCSIGNMedTr":"1.824444626","TNFMedTr":"2.132315641","IDOMedTr":"2.989369822","IL10MedTr":"1.536140049","IL10MedTrQuart1and4":"2to3","IL1RNMedTr":"11.00326834","IL1RNMedTrQuart1and4":"4","MMP12MedTr":"4.678559356","MMP12MedTrQuart1and4":"4","TIMP1MedTr":"1.099978445","FN1MedTr":"0.703668192","PDGFDMedTr":"0.164574939","PDGFDMedTrQuart1and4":"1","RatioPDGFDscaledMMP12scaled":"0.04","COL6A2MedTr":"0.70755423","MMP7MedTr":"15.94462795","RatioPDGFDscaledMMP7scaled":"0.01","MMP9MedTr":"2.402193694","RatioPDGFDscaledMMP9scaled":"0.07","MMP9MedTrQuart1and4":"2to3","CHI3L1MedTr":"1.645445529","THBS1MedTr":"0.151799114","IGF1MedTr":"0.415388811","IGFBP2MedTr":"0.752811423","SPP1MedTr":"36.19762686","SPP1MedTrQuart1and4":"4","LY96MedTr":"1.443853524","LY96MedTrQuart1and4":"4","TLR5MedTr":"0.823010281","TLR5MedTrQuart1and4":"2to3","CAMPMedTr":"0.562129818","CAMPMedTrQuart1and4":"1","NLRP3MedTr":"1.507387632","NLRP3MedTrQuart1and4":"2to3","IFITM2MedTr":"2.172924991","IFITM2MedTrQuart1and4":"4","MAVSMedTr":"1.389149767","MAVSMedTrQuart1and4":"4","TLR7MedTr":"0.884522887","TLR7MedTrQuart1and4":"2to3","S100A12MedTr":"6.476590403","S100A12MedTrQuart1and4":"4","TLR2MedTr":"2.511541668","TLR2MedTrQuart1and4":"4","TLR3MedTr":"1.40661043","TLR3MedTrQuart1and4":"2to3","IFNLR1MedTr":"1.588419166","IFNLR1MedTrQuart1and4":"4","RSAD2MedTr":"7.182043478","RSAD2MedTrQuart1and4":"4","DiagnosisTx":"CysticFibrosis","NbrOfLungTx":"1","TypeTx":"Double","AgeAtTx":"33","RecipientSex":"M","PreTxBMI":"16.8","RecipientSmokingStatus":"NeverSmoker","SampleBMI":"18.3","PreTxDiabetes":"No","Insulin":"No","PreTxPPI":"Yes","ProtonPumpInhib":"Yes","DonorSmokingStatus":"NA","DonorSex":"M","GraftAge":"24","DonorDeathCause":"CerebralHemorragiae","MaxColdIschemia":"180","ExtraCorpCirc":"No","ReadsCount":"65752","ReadsAbove10k":"Yes","Cop16SPerMLBAL":"28276","Cop16S_Dec":"9","Cop16SPerMLQuartiles":"4","Cop16SPerML1st4thQuart":"4","Cop16SPerML1st10thDeciles":"2to9","RichnessOTUs_20190408":"31","Richness_10parts":"1","OldRichnessGenus":"13","OldRichGenQuart1and4":"1","ShannonGenus20190408":"0.99","OldShannonGenus":"0.79","OldShannonLev7Quart1and4":"1","OTU3_Thirds":"3","OTU11_Thirds":"1","OTU6_Thirds":"1","SumCore_Thirds":"3","SumCore10parts":"10","OTU4_Thirds":"3","OTU7_Thirds":"1","OTU8_Thirds":"1","SumAccesThirds":"2","SumAcces10parts":"0","SumCoreAccesThirds":"3","OTU1_90thPer":"0","OTU2_90thPer":"0","SumOutgr90thPer":"0","SumInvad90thPer":"0","SumOutgrInvadUpperThird":"0","PanAnelloPerMLBAL":"26863","SumAllSeparateAnelloPCRs":"45999","PanAnelloOrSUMseparPCRPerMLBAL":"26863","AnelloPerMLQuart1and4":"2to3","TTV1perMLBAL":"588","TTV2perMLBAL":"0","TTV3perMLBAL":"109","TTV4perMLBAL":"63","TTV5perMLBAL":"50","TTV1to5perMLBAL":"810","TTV1to5perMLBALQuart1and4":"2to3","TTMVperMLBAL":"26837","TTMVperMLBALQuart1and4":"2to3","TTMDVperMLBAL":"18352","TTMDVperMLBALQuart1and4":"2to3","RatioTTMV_TTMDV":"1.462345744","RatioTTMV_TTMDVQuart1and4":"4","CurrentATB":"Yes","CurrentATBName":"Tobramycine","CurrentATBName_Colistin_others":"OtherABX","CurrentATBName_AZI_others":"OtherABX","ATBclass":"Aminoglycoside","CurrentQuinolone":"No","RecipientPreTxColonisation":"GramNegBacillus","GraftColonisation":"No","CurrentBactInfection":"Yes","CMVStatus":"Rpos","BloodCMVcopies":"NA","BloodCMVAbove500":"NA","CurrentCMVdrug":"Yes","CMVcopiesBAL":"NA","CMVBALabove100":"NA","EBVStatus":"Rneg","EBVcopiesBlood":"NA","ProphylaxyPCP":"CoTrimoxazole","ATBnbrSinceLastTimepoint":"3","PulmBactInfectSinceLastTimepoint":"2","RespVirInfectSinceLastTimepoint":"0","CurrentRespViralInfection":"No","CMVinfectSinceLastTimepoint":"0","CurrentCMVinfection":"No","CurrentRespFungInfection":"No","FungPulmInfectNbrSinceLastTimepoint":"0","CurrentFungusTreatment":"No","CurrentParasiteInfection":"No","MeanBactInfectPerMonths":"0.25","CurrentInfectBactVirCMVFungParas":"Yes","TotalBALCellsPerML":"135000","TotalBALCellsPerMLQuart1and4":"2to3","BALMacroPercent":"58","BALMacroNumber":"78300","BALNeutroPercent":"13","BALNeutroPercentQuart1and4":"4","BALNeutroNumber":"17550","BALNeutroNumberQuart1and4":"4","BALLymphoPercent":"26.5","BALLymphoPercentQuart1and4":"4","BALLymphoNumber":"35775","BALLymphoNumberQuart1and4":"4","BALEosinoPercent":"0","BALEosinoAbovex2Percent":"No","BALBronchialCellsPercent":"1","BALBronchialCellsAbove5Percent":"No","CD4TLympho":"NA","CD4Tpercent":"NA","CD8TLympho":"NA","CD8Tpercent":"NA","BLympho":"NA","BLymphoPercent":"NA","IgG":"NA","BloodLeuco":"8.4","BloodAbsoluteNeutro":"5.34","BloodAbsoluteNeutroQuart1and4":"2to3","CRP":"3","CRPQuart1and4":"2to3","DSAMFImaxValue":"0","DSAMFISum":"0","DSA1000":"No","DSAYesNo":"No","DSAandOrAcuteRejctBiopScore2":"No","DSAandOrAcuteRejctBiopScore2AndOrOngoingCLAD":"No","Infect_DSA_Reject":"Yes","Biopsy":"A0B1","BiopsyScore":"1","AcuteCellRejectA2":"No","RejectionSinceLastTimepoint":"0","CLAD":"No","CLADphenotype":"NA","CLADdaysPostTx":"NA","PrimaryGraftDysfunctionStade3":"No","HyperacuteRejection":"No","InductionTreatment":"Basiliximab","TacrolimusConc":"8.6","TacroliQuart1and4":"2to3","MycophenolateMofetilConc":"NA","MMFQuart1and4":"NA","PrednisoneDosis":"25","Prednisone6Categ":"2to3","ImmunosuppresiveTTT":"Tacro_MMF_Pred","FEV1PercentPredict":"75","FEV1PercentPredictQuart1and4":"2to3","RatioTLCSingleBestTLC":"NA","RatioTLCSingleBestTLCQuart1and4":"NA","Mean2BestTLCBeforeCurrentTLC":"NA","DLCOPercentPredict":"NA","DLCOPercentPredictQuart1and4":"NA","FEV1FVCRatio":"90","FEV1FVCRatioQuart1and4":"2to3","AbsOstructSyndrFEV1FVCRatioBelow70":"No","RatioFEV1BestFEV1Dynamic":"100","RatioFEV1BestFEV1DynamicQuart1and4":"2to3","TLCPercentOfSingleBest":"NA","TLCPercentOfSingleBestQuart1and4":"NA","FEV1PercentOfBest":"83.6","FEV1PercentOfBestQuart1and4":"2to3","RestrictSyndrTLCbelow80percentPV":"NA","RestrictSyndrTLCbelow90percentBestTLC":"NA","AirTrapping":"NA","DecreasedDiffusion":"NA","RestrictBestTLCLiter":"5.25","RestrictBestTLCLiterQuart1and4":"2to3","TLCvalue":"NA","TLCPercentOfBest":"NA","TLCPercentOfBestQuart1and4":"NA","ObstructiveSyndrome":"No","CurrentFEV1":"2.9","PC1_16SLevel7_feb2019":"0.453804254","PC2_16SLevel7_feb2019":"1.557834167","PC3_16SLevel7_feb2019":"-0.068587932","PC1_tertiles_20190301":"0.39717909","PC2_tertiles_20190301":"1.509232729","PC3_tertiles_20190301":"-0.111790562","PC4_tertiles_20190301":"-0.092782964","PC5_tertiles_20190301":"-0.386788833","PC1_20190410":"0.867263162","PC2_20190410":"1.53227883","PC3_20190410":"0.196345637","PC4_20190410":"-0.143898229","PC5_20190410":"0.025290157","clustering_level_2":"pam2","clustering_level_6":"pam1","clustering_level_7":"pam1","clustering_level_2.1":"pam2","clustering_level_3":"pam1","clustering_level_5":"pam1","clustering_level_6.1":"pam1","clustering_level_7.1":"pam1","data":{"PC1":"0.770409724710183","PC2":"1.55405187700326","PC3":"-0.471930074552324","PC4":"-0.152305147449994","PC5":"0.129287767513119"}},{"name":"BAMA184","OrderSudip":"3","LabPatientNumber":"2","LabSampleNumber":"184","Clusters20190408":"CoAc2_OutgrInvad","Clusters20190228_tertiles":"ClusterOther","SamplingDate":"27.05.2014","BAL":"1","TimepointMo":"3","TimeWindow":"2","WalktrapClustersMay2018":"1Red","COXcrude":"0.006096369","MRC1crude":"3.011581471","DCSIGNcrude":"0.00536651","TNFcrude":"0.014486212","IDOcrude":"0.073936965","IL10crude":"0.020236712","IL1RNcrude":"0.000385702","MMP12crude":"0.012320794","TIMP1crude":"0.010484958","FN1crude":"0.000611072","PDGFDcrude":"0.001133622","COL6A2crude":"0.000505682","MMP7crude":"0.000369751","MMP9crude":"0.000832884","CHI3L1crude":"0.001937468","THBS1crude":"0.034165741","IGF1crude":"0.002516091","IGFBP2crude":"0.004480658","SPP1crude":"0.000159784","LY96crude":"0.007534226","TLR5crude":"0.000350058","CAMPcrude":"0.005607865","NLRP3crude":"0.000821232","IFITM2crude":"0.021176703","MAVScrude":"0.001328923","TLR7crude":"0.001590329","S100A12crude":"0.0000569517","TLR2crude":"0.00000326556","TLR3crude":"0.0000525564","IFNLR1crude":"0.001094627","RSAD2crude":"0.002075921","COXMedTr":"0.782811537","COXMedTrQuart1and4":"2to3","MRC1MedTr":"0.988029132","DCSIGNMedTr":"1.035397729","TNFMedTr":"1.30922309","IDOMedTr":"3.605362532","IL10MedTr":"2.415701867","IL10MedTrQuart1and4":"4","IL1RNMedTr":"9.133551099","IL1RNMedTrQuart1and4":"4","MMP12MedTr":"10.30059817","MMP12MedTrQuart1and4":"4","TIMP1MedTr":"0.894130815","FN1MedTr":"2.54965414","PDGFDMedTr":"0.204462924","PDGFDMedTrQuart1and4":"1","RatioPDGFDscaledMMP12scaled":"0.02","COL6A2MedTr":"3.957035971","MMP7MedTr":"5.720993171","RatioPDGFDscaledMMP7scaled":"0.04","MMP9MedTr":"3.521168382","RatioPDGFDscaledMMP9scaled":"0.06","MMP9MedTrQuart1and4":"4","CHI3L1MedTr":"3.915273847","THBS1MedTr":"0.683717656","IGF1MedTr":"0.736844365","IGFBP2MedTr":"0.656864449","SPP1MedTr":"51.25557222","SPP1MedTrQuart1and4":"4","LY96MedTr":"1.338394618","LY96MedTrQuart1and4":"4","TLR5MedTr":"0.743152259","TLR5MedTrQuart1and4":"2to3","CAMPMedTr":"1.743410648","CAMPMedTrQuart1and4":"4","NLRP3MedTr":"1.816129591","NLRP3MedTrQuart1and4":"2to3","IFITM2MedTr":"1.789968422","IFITM2MedTrQuart1and4":"4","MAVSMedTr":"2.392443574","MAVSMedTrQuart1and4":"4","TLR7MedTr":"1.20402391","TLR7MedTrQuart1and4":"2to3","S100A12MedTr":"1.782376149","S100A12MedTrQuart1and4":"2to3","TLR2MedTr":"1.082058543","TLR2MedTrQuart1and4":"2to3","TLR3MedTr":"4.502522786","TLR3MedTrQuart1and4":"4","IFNLR1MedTr":"2.456923316","IFNLR1MedTrQuart1and4":"4","RSAD2MedTr":"3.396386187","RSAD2MedTrQuart1and4":"4","DiagnosisTx":"CysticFibrosis","NbrOfLungTx":"1","TypeTx":"Double","AgeAtTx":"33","RecipientSex":"M","PreTxBMI":"16.8","RecipientSmokingStatus":"NeverSmoker","SampleBMI":"20.2","PreTxDiabetes":"No","Insulin":"No","PreTxPPI":"Yes","ProtonPumpInhib":"Yes","DonorSmokingStatus":"NA","DonorSex":"M","GraftAge":"24","DonorDeathCause":"CerebralHemorragiae","MaxColdIschemia":"180","ExtraCorpCirc":"No","ReadsCount":"48065","ReadsAbove10k":"Yes","Cop16SPerMLBAL":"1549","Cop16S_Dec":"6","Cop16SPerMLQuartiles":"3","Cop16SPerML1st4thQuart":"2to3","Cop16SPerML1st10thDeciles":"2to9","RichnessOTUs_20190408":"64","Richness_10parts":"5","OldRichnessGenus":"35","OldRichGenQuart1and4":"2to3","ShannonGenus20190408":"4.63","OldShannonGenus":"4.17","OldShannonLev7Quart1and4":"4","OTU3_Thirds":"2","OTU11_Thirds":"3","OTU6_Thirds":"2","SumCore_Thirds":"2","SumCore10parts":"6","OTU4_Thirds":"3","OTU7_Thirds":"2","OTU8_Thirds":"1","SumAccesThirds":"2","SumAcces10parts":"0","SumCoreAccesThirds":"2","OTU1_90thPer":"1","OTU2_90thPer":"0","SumOutgr90thPer":"0","SumInvad90thPer":"0","SumOutgrInvadUpperThird":"1","PanAnelloPerMLBAL":"8025452","SumAllSeparateAnelloPCRs":"4064953","PanAnelloOrSUMseparPCRPerMLBAL":"8025452","AnelloPerMLQuart1and4":"4","TTV1perMLBAL":"270","TTV2perMLBAL":"2","TTV3perMLBAL":"85656","TTV4perMLBAL":"1583","TTV5perMLBAL":"274","TTV1to5perMLBAL":"87785","TTV1to5perMLBALQuart1and4":"4","TTMVperMLBAL":"853423","TTMVperMLBALQuart1and4":"4","TTMDVperMLBAL":"3123745","TTMDVperMLBALQuart1and4":"4","RatioTTMV_TTMDV":"0.27320496","RatioTTMV_TTMDVQuart1and4":"4","CurrentATB":"No","CurrentATBName":"NA","CurrentATBName_Colistin_others":"NA","CurrentATBName_AZI_others":"NA","ATBclass":"NA","CurrentQuinolone":"NA","RecipientPreTxColonisation":"GramNegBacillus","GraftColonisation":"No","CurrentBactInfection":"No","CMVStatus":"Rpos","BloodCMVcopies":"NA","BloodCMVAbove500":"NA","CurrentCMVdrug":"Yes","CMVcopiesBAL":"NA","CMVBALabove100":"NA","EBVStatus":"Rneg","EBVcopiesBlood":"NA","ProphylaxyPCP":"CoTrimoxazole","ATBnbrSinceLastTimepoint":"2","PulmBactInfectSinceLastTimepoint":"1","RespVirInfectSinceLastTimepoint":"0","CurrentRespViralInfection":"No","CMVinfectSinceLastTimepoint":"0","CurrentCMVinfection":"No","CurrentRespFungInfection":"No","FungPulmInfectNbrSinceLastTimepoint":"0","CurrentFungusTreatment":"No","CurrentParasiteInfection":"No","MeanBactInfectPerMonths":"0.25","CurrentInfectBactVirCMVFungParas":"No","TotalBALCellsPerML":"350000","TotalBALCellsPerMLQuart1and4":"4","BALMacroPercent":"66.5","BALMacroNumber":"232750","BALNeutroPercent":"5","BALNeutroPercentQuart1and4":"2to3","BALNeutroNumber":"17500","BALNeutroNumberQuart1and4":"4","BALLymphoPercent":"27.5","BALLymphoPercentQuart1and4":"4","BALLymphoNumber":"96250","BALLymphoNumberQuart1and4":"4","BALEosinoPercent":"0","BALEosinoAbovex2Percent":"No","BALBronchialCellsPercent":"1","BALBronchialCellsAbove5Percent":"No","CD4TLympho":"1176","CD4Tpercent":"53.2","CD8TLympho":"733","CD8Tpercent":"33.1","BLympho":"146","BLymphoPercent":"6.6","IgG":"6.82","BloodLeuco":"4.3","BloodAbsoluteNeutro":"1.79","BloodAbsoluteNeutroQuart1and4":"1","CRP":"1","CRPQuart1and4":"1","DSAMFImaxValue":"0","DSAMFISum":"0","DSA1000":"No","DSAYesNo":"No","DSAandOrAcuteRejctBiopScore2":"No","DSAandOrAcuteRejctBiopScore2AndOrOngoingCLAD":"No","Infect_DSA_Reject":"No","Biopsy":"A0B0","BiopsyScore":"0","AcuteCellRejectA2":"No","RejectionSinceLastTimepoint":"0","CLAD":"No","CLADphenotype":"NA","CLADdaysPostTx":"NA","PrimaryGraftDysfunctionStade3":"No","HyperacuteRejection":"No","InductionTreatment":"Basiliximab","TacrolimusConc":"7.6","TacroliQuart1and4":"2to3","MycophenolateMofetilConc":"NA","MMFQuart1and4":"NA","PrednisoneDosis":"20","Prednisone6Categ":"2to3","ImmunosuppresiveTTT":"Tacro_MMF_Pred","FEV1PercentPredict":"72","FEV1PercentPredictQuart1and4":"2to3","RatioTLCSingleBestTLC":"96.95238095","RatioTLCSingleBestTLCQuart1and4":"4","Mean2BestTLCBeforeCurrentTLC":"5.09","DLCOPercentPredict":"82","DLCOPercentPredictQuart1and4":"4","FEV1FVCRatio":"74","FEV1FVCRatioQuart1and4":"1","AbsOstructSyndrFEV1FVCRatioBelow70":"No","RatioFEV1BestFEV1Dynamic":"96.6","RatioFEV1BestFEV1DynamicQuart1and4":"2to3","TLCPercentOfSingleBest":"97","TLCPercentOfSingleBestQuart1and4":"4","FEV1PercentOfBest":"80.7","FEV1PercentOfBestQuart1and4":"2to3","RestrictSyndrTLCbelow80percentPV":"Yes","RestrictSyndrTLCbelow90percentBestTLC":"No","AirTrapping":"No","DecreasedDiffusion":"No","RestrictBestTLCLiter":"5.25","RestrictBestTLCLiterQuart1and4":"2to3","TLCvalue":"5.09","TLCPercentOfBest":"97","TLCPercentOfBestQuart1and4":"4","ObstructiveSyndrome":"No","CurrentFEV1":"2.8","PC1_16SLevel7_feb2019":"-0.04959475","PC2_16SLevel7_feb2019":"0.494411386","PC3_16SLevel7_feb2019":"-0.629977484","PC1_tertiles_20190301":"-0.057211211","PC2_tertiles_20190301":"0.505249038","PC3_tertiles_20190301":"-0.617958324","PC4_tertiles_20190301":"0.236552351","PC5_tertiles_20190301":"-0.122368791","PC1_20190410":"-0.099321518","PC2_20190410":"0.100715665","PC3_20190410":"-0.591317885","PC4_20190410":"0.121120738","PC5_20190410":"0.080876286","clustering_level_2":"pam1","clustering_level_6":"pam1","clustering_level_7":"pam1","clustering_level_2.1":"pam1","clustering_level_3":"pam1","clustering_level_5":"pam1","clustering_level_6.1":"pam1","clustering_level_7.1":"pam1","data":{"PC1":"-0.197558648689971","PC2":"0.379657588915858","PC3":"-0.404125491241474","PC4":"-0.0332684296379169","PC5":"0.025417282563577"}},{"name":"BAL215","OrderSudip":"4","LabPatientNumber":"2","LabSampleNumber":"215","Clusters20190408":"CoreAcess1","Clusters20190228_tertiles":"LowRichTert","SamplingDate":"19.08.2014","BAL":"1","TimepointMo":"6","TimeWindow":"3","WalktrapClustersMay2018":"3Green","COXcrude":"0.072334159","MRC1crude":"0.548753897","DCSIGNcrude":"0.003056893","TNFcrude":"0.012644663","IDOcrude":"0.219944804","IL10crude":"0.075580561","IL1RNcrude":"0.00029517","MMP12crude":"0.003111187","TIMP1crude":"0.004235644","FN1crude":"0.000381961","PDGFDcrude":"0.00188646","COL6A2crude":"0.00025733","MMP7crude":"0.000653017","MMP9crude":"0.000144204","CHI3L1crude":"0.0000731766","THBS1crude":"0.007216313","IGF1crude":"0.009358539","IGFBP2crude":"0.014208419","SPP1crude":"0","LY96crude":"0.006572938","TLR5crude":"0.000428227","CAMPcrude":"0.000522343","NLRP3crude":"0.001678005","IFITM2crude":"0.018437635","MAVScrude":"0.000458782","TLR7crude":"0.001236448","S100A12crude":"0.000143409","TLR2crude":"0.00000259327","TLR3crude":"0.0000185671","IFNLR1crude":"0.001358994","RSAD2crude":"0.003385457","COXMedTr":"9.288153334","COXMedTrQuart1and4":"4","MRC1MedTr":"0.180033262","DCSIGNMedTr":"0.589787365","TNFMedTr":"1.142789075","IDOMedTr":"10.72509208","IL10MedTr":"9.022221825","IL10MedTrQuart1and4":"4","IL1RNMedTr":"6.989740835","IL1RNMedTrQuart1and4":"4","MMP12MedTr":"2.601056998","MMP12MedTrQuart1and4":"4","TIMP1MedTr":"0.361205048","FN1MedTr":"1.593703403","PDGFDMedTr":"0.340246633","PDGFDMedTrQuart1and4":"1","RatioPDGFDscaledMMP12scaled":"0.13","COL6A2MedTr":"2.013645612","MMP7MedTr":"10.10383169","RatioPDGFDscaledMMP7scaled":"0.03","MMP9MedTr":"0.609648982","RatioPDGFDscaledMMP9scaled":"0.56","MMP9MedTrQuart1and4":"2to3","CHI3L1MedTr":"0.1478768","THBS1MedTr":"0.144411356","IGF1MedTr":"2.740674135","IGFBP2MedTr":"2.082954086","SPP1MedTr":"0","SPP1MedTrQuart1and4":"1","LY96MedTr":"1.16762956","LY96MedTrQuart1and4":"2to3","TLR5MedTr":"0.909100157","TLR5MedTrQuart1and4":"2to3","CAMPMedTr":"0.162389589","CAMPMedTrQuart1and4":"1","NLRP3MedTr":"3.710859468","NLRP3MedTrQuart1and4":"4","IFITM2MedTr":"1.558447746","IFITM2MedTrQuart1and4":"4","MAVSMedTr":"0.825940257","MAVSMedTrQuart1and4":"2to3","TLR7MedTr":"0.936103767","TLR7MedTrQuart1and4":"2to3","S100A12MedTr":"4.488152975","S100A12MedTrQuart1and4":"4","TLR2MedTr":"0.859291219","TLR2MedTrQuart1and4":"2to3","TLR3MedTr":"1.590645155","TLR3MedTrQuart1and4":"2to3","IFNLR1MedTr":"3.050302577","IFNLR1MedTrQuart1and4":"4","RSAD2MedTr":"5.53889985","RSAD2MedTrQuart1and4":"4","DiagnosisTx":"CysticFibrosis","NbrOfLungTx":"1","TypeTx":"Double","AgeAtTx":"33","RecipientSex":"M","PreTxBMI":"16.8","RecipientSmokingStatus":"NeverSmoker","SampleBMI":"21.8","PreTxDiabetes":"No","Insulin":"No","PreTxPPI":"Yes","ProtonPumpInhib":"Yes","DonorSmokingStatus":"NA","DonorSex":"M","GraftAge":"24","DonorDeathCause":"CerebralHemorragiae","MaxColdIschemia":"180","ExtraCorpCirc":"No","ReadsCount":"246322","ReadsAbove10k":"Yes","Cop16SPerMLBAL":"5277","Cop16S_Dec":"8","Cop16SPerMLQuartiles":"4","Cop16SPerML1st4thQuart":"4","Cop16SPerML1st10thDeciles":"2to9","RichnessOTUs_20190408":"45","Richness_10parts":"2","OldRichnessGenus":"21","OldRichGenQuart1and4":"1","ShannonGenus20190408":"2.68","OldShannonGenus":"2.43","OldShannonLev7Quart1and4":"1","OTU3_Thirds":"1","OTU11_Thirds":"3","OTU6_Thirds":"1","SumCore_Thirds":"2","SumCore10parts":"5","OTU4_Thirds":"2","OTU7_Thirds":"3","OTU8_Thirds":"2","SumAccesThirds":"1","SumAcces10parts":"0","SumCoreAccesThirds":"1","OTU1_90thPer":"0","OTU2_90thPer":"1","SumOutgr90thPer":"0","SumInvad90thPer":"0","SumOutgrInvadUpperThird":"0","PanAnelloPerMLBAL":"9087259","SumAllSeparateAnelloPCRs":"5795064","PanAnelloOrSUMseparPCRPerMLBAL":"9087259","AnelloPerMLQuart1and4":"4","TTV1perMLBAL":"19","TTV2perMLBAL":"3","TTV3perMLBAL":"357","TTV4perMLBAL":"68","TTV5perMLBAL":"263","TTV1to5perMLBAL":"711","TTV1to5perMLBALQuart1and4":"2to3","TTMVperMLBAL":"474952","TTMVperMLBALQuart1and4":"4","TTMDVperMLBAL":"5319401","TTMDVperMLBALQuart1and4":"4","RatioTTMV_TTMDV":"0.089286836","RatioTTMV_TTMDVQuart1and4":"2to3","CurrentATB":"Yes","CurrentATBName":"Tobramycine","CurrentATBName_Colistin_others":"OtherABX","CurrentATBName_AZI_others":"OtherABX","ATBclass":"Aminoglycoside","CurrentQuinolone":"No","RecipientPreTxColonisation":"GramNegBacillus","GraftColonisation":"No","CurrentBactInfection":"Yes","CMVStatus":"Rpos","BloodCMVcopies":"17000","BloodCMVAbove500":"Yes","CurrentCMVdrug":"Yes","CMVcopiesBAL":"NA","CMVBALabove100":"NA","EBVStatus":"Rneg","EBVcopiesBlood":"NA","ProphylaxyPCP":"No","ATBnbrSinceLastTimepoint":"1","PulmBactInfectSinceLastTimepoint":"0","RespVirInfectSinceLastTimepoint":"0","CurrentRespViralInfection":"No","CMVinfectSinceLastTimepoint":"0","CurrentCMVinfection":"No","CurrentRespFungInfection":"No","FungPulmInfectNbrSinceLastTimepoint":"0","CurrentFungusTreatment":"No","CurrentParasiteInfection":"No","MeanBactInfectPerMonths":"0.25","CurrentInfectBactVirCMVFungParas":"Yes","TotalBALCellsPerML":"40000","TotalBALCellsPerMLQuart1and4":"1","BALMacroPercent":"79.5","BALMacroNumber":"31800","BALNeutroPercent":"5.5","BALNeutroPercentQuart1and4":"2to3","BALNeutroNumber":"2200","BALNeutroNumberQuart1and4":"2to3","BALLymphoPercent":"6","BALLymphoPercentQuart1and4":"1","BALLymphoNumber":"2400","BALLymphoNumberQuart1and4":"1","BALEosinoPercent":"0","BALEosinoAbovex2Percent":"No","BALBronchialCellsPercent":"9","BALBronchialCellsAbove5Percent":"Yes","CD4TLympho":"NA","CD4Tpercent":"NA","CD8TLympho":"NA","CD8Tpercent":"NA","BLympho":"NA","BLymphoPercent":"NA","IgG":"NA","BloodLeuco":"3.7","BloodAbsoluteNeutro":"1.4","BloodAbsoluteNeutroQuart1and4":"1","CRP":"6","CRPQuart1and4":"2to3","DSAMFImaxValue":"0","DSAMFISum":"0","DSA1000":"No","DSAYesNo":"No","DSAandOrAcuteRejctBiopScore2":"No","DSAandOrAcuteRejctBiopScore2AndOrOngoingCLAD":"No","Infect_DSA_Reject":"Yes","Biopsy":"A0Bx","BiopsyScore":"NA","AcuteCellRejectA2":"No","RejectionSinceLastTimepoint":"0","CLAD":"No","CLADphenotype":"NA","CLADdaysPostTx":"NA","PrimaryGraftDysfunctionStade3":"No","HyperacuteRejection":"No","InductionTreatment":"Basiliximab","TacrolimusConc":"6.4","TacroliQuart1and4":"1","MycophenolateMofetilConc":"2.1","MMFQuart1and4":"2to3","PrednisoneDosis":"17.5","Prednisone6Categ":"2to3","ImmunosuppresiveTTT":"Tacro_MMF_Pred","FEV1PercentPredict":"89","FEV1PercentPredictQuart1and4":"2to3","RatioTLCSingleBestTLC":"100","RatioTLCSingleBestTLCQuart1and4":"4","Mean2BestTLCBeforeCurrentTLC":"5.17","DLCOPercentPredict":"56","DLCOPercentPredictQuart1and4":"2to3","FEV1FVCRatio":"89","FEV1FVCRatioQuart1and4":"2to3","AbsOstructSyndrFEV1FVCRatioBelow70":"No","RatioFEV1BestFEV1Dynamic":"100.6","RatioFEV1BestFEV1DynamicQuart1and4":"4","TLCPercentOfSingleBest":"100","TLCPercentOfSingleBestQuart1and4":"4","FEV1PercentOfBest":"98.6","FEV1PercentOfBestQuart1and4":"4","RestrictSyndrTLCbelow80percentPV":"No","RestrictSyndrTLCbelow90percentBestTLC":"No","AirTrapping":"No","DecreasedDiffusion":"Yes","RestrictBestTLCLiter":"5.25","RestrictBestTLCLiterQuart1and4":"2to3","TLCvalue":"5.25","TLCPercentOfBest":"100","TLCPercentOfBestQuart1and4":"4","ObstructiveSyndrome":"No","CurrentFEV1":"3.42","PC1_16SLevel7_feb2019":"-1.223324263","PC2_16SLevel7_feb2019":"0.600937902","PC3_16SLevel7_feb2019":"0.166046528","PC1_tertiles_20190301":"-1.300795599","PC2_tertiles_20190301":"0.617094545","PC3_tertiles_20190301":"0.269031463","PC4_tertiles_20190301":"0.057442743","PC5_tertiles_20190301":"-0.299179054","PC1_20190410":"-1.336910729","PC2_20190410":"0.64809439","PC3_20190410":"0.208733768","PC4_20190410":"0.123171194","PC5_20190410":"-0.60591392","clustering_level_2":"pam1","clustering_level_6":"pam1","clustering_level_7":"pam1","clustering_level_2.1":"pam1","clustering_level_3":"pam1","clustering_level_5":"pam1","clustering_level_6.1":"pam1","clustering_level_7.1":"pam1","data":{"PC1":"-0.511698269058099","PC2":"1.15785029431778","PC3":"-0.14561541545955","PC4":"-0.242879765772824","PC5":"-0.559534935778747"}},{"name":"BAMA261","OrderSudip":"5","LabPatientNumber":"2","LabSampleNumber":"261","Clusters20190408":"CoreAcess3","Clusters20190228_tertiles":"Balanced","SamplingDate":"03.03.2015","BAL":"1","TimepointMo":"12","TimeWindow":"4","WalktrapClustersMay2018":"4Blue","COXcrude":"0.004125214","MRC1crude":"1.942543294","DCSIGNcrude":"0.003745433","TNFcrude":"0.00751092","IDOcrude":"0.037886331","IL10crude":"0.013486748","IL1RNcrude":"0.000244881","MMP12crude":"0.00092989","TIMP1crude":"0.006100962","FN1crude":"0.000396976","PDGFDcrude":"0.004150542","COL6A2crude":"0.001171601","MMP7crude":"0.00013459","MMP9crude":"0.000196056","CHI3L1crude":"0.000751599","THBS1crude":"0.166375134","IGF1crude":"0.002773495","IGFBP2crude":"0.017935334","SPP1crude":"0.00000181998","LY96crude":"0.009008909","TLR5crude":"0.000713018","CAMPcrude":"0.002616989","NLRP3crude":"0.001828795","IFITM2crude":"0.017249478","MAVScrude":"0.000539626","TLR7crude":"0.001179347","S100A12crude":"0.0000368454","TLR2crude":"0.00000734604","TLR3crude":"0.0000297158","IFNLR1crude":"0.001002996","RSAD2crude":"0.002293053","COXMedTr":"0.529703048","COXMedTrQuart1and4":"1","MRC1MedTr":"0.63730282","DCSIGNMedTr":"0.7226322","TNFMedTr":"0.678815817","IDOMedTr":"1.847437993","IL10MedTr":"1.609943472","IL10MedTrQuart1and4":"2to3","IL1RNMedTr":"5.798861257","IL1RNMedTrQuart1and4":"4","MMP12MedTr":"0.777419309","MMP12MedTrQuart1and4":"2to3","TIMP1MedTr":"0.52027464","FN1MedTr":"1.656355862","PDGFDMedTr":"0.748601949","PDGFDMedTrQuart1and4":"2to3","RatioPDGFDscaledMMP12scaled":"0.96","COL6A2MedTr":"9.167952095","MMP7MedTr":"2.082454885","RatioPDGFDscaledMMP7scaled":"0.36","MMP9MedTr":"0.828862284","RatioPDGFDscaledMMP9scaled":"0.9","MMP9MedTrQuart1and4":"2to3","CHI3L1MedTr":"1.518846577","THBS1MedTr":"3.329464381","IGF1MedTr":"0.812225893","IGFBP2MedTr":"2.629319897","SPP1MedTr":"0.583814475","SPP1MedTrQuart1and4":"2to3","LY96MedTr":"1.600360348","LY96MedTrQuart1and4":"4","TLR5MedTr":"1.51369352","TLR5MedTrQuart1and4":"4","CAMPMedTr":"0.813587032","CAMPMedTrQuart1and4":"2to3","NLRP3MedTr":"4.044326106","NLRP3MedTrQuart1and4":"4","IFITM2MedTr":"1.458018309","IFITM2MedTrQuart1and4":"2to3","MAVSMedTr":"0.971482174","MAVSMedTrQuart1and4":"2to3","TLR7MedTr":"0.892873556","TLR7MedTrQuart1and4":"2to3","S100A12MedTr":"1.153122632","S100A12MedTrQuart1and4":"2to3","TLR2MedTr":"2.434147116","TLR2MedTrQuart1and4":"4","TLR3MedTr":"2.545762025","TLR3MedTrQuart1and4":"4","IFNLR1MedTr":"2.251255303","IFNLR1MedTrQuart1and4":"4","RSAD2MedTr":"3.751632468","RSAD2MedTrQuart1and4":"4","DiagnosisTx":"CysticFibrosis","NbrOfLungTx":"1","TypeTx":"Double","AgeAtTx":"33","RecipientSex":"M","PreTxBMI":"16.8","RecipientSmokingStatus":"NeverSmoker","SampleBMI":"22.1","PreTxDiabetes":"No","Insulin":"No","PreTxPPI":"Yes","ProtonPumpInhib":"Yes","DonorSmokingStatus":"NA","DonorSex":"M","GraftAge":"24","DonorDeathCause":"CerebralHemorragiae","MaxColdIschemia":"180","ExtraCorpCirc":"No","ReadsCount":"43257","ReadsAbove10k":"Yes","Cop16SPerMLBAL":"3441","Cop16S_Dec":"7","Cop16SPerMLQuartiles":"3","Cop16SPerML1st4thQuart":"2to3","Cop16SPerML1st10thDeciles":"2to9","RichnessOTUs_20190408":"75","Richness_10parts":"6","OldRichnessGenus":"42","OldRichGenQuart1and4":"2to3","ShannonGenus20190408":"3.35","OldShannonGenus":"3.32","OldShannonLev7Quart1and4":"2to3","OTU3_Thirds":"3","OTU11_Thirds":"3","OTU6_Thirds":"3","SumCore_Thirds":"3","SumCore10parts":"10","OTU4_Thirds":"3","OTU7_Thirds":"2","OTU8_Thirds":"3","SumAccesThirds":"2","SumAcces10parts":"0","SumCoreAccesThirds":"3","OTU1_90thPer":"0","OTU2_90thPer":"1","SumOutgr90thPer":"0","SumInvad90thPer":"0","SumOutgrInvadUpperThird":"0","PanAnelloPerMLBAL":"1815959","SumAllSeparateAnelloPCRs":"993473","PanAnelloOrSUMseparPCRPerMLBAL":"1815959","AnelloPerMLQuart1and4":"4","TTV1perMLBAL":"73","TTV2perMLBAL":"17","TTV3perMLBAL":"224","TTV4perMLBAL":"520","TTV5perMLBAL":"316","TTV1to5perMLBAL":"1151","TTV1to5perMLBALQuart1and4":"2to3","TTMVperMLBAL":"51160","TTMVperMLBALQuart1and4":"2to3","TTMDVperMLBAL":"941163","TTMDVperMLBALQuart1and4":"4","RatioTTMV_TTMDV":"0.054358011","RatioTTMV_TTMDVQuart1and4":"2to3","CurrentATB":"Yes","CurrentATBName":"Tobramycine","CurrentATBName_Colistin_others":"OtherABX","CurrentATBName_AZI_others":"OtherABX","ATBclass":"Aminoglycoside","CurrentQuinolone":"No","RecipientPreTxColonisation":"GramNegBacillus","GraftColonisation":"No","CurrentBactInfection":"No","CMVStatus":"Rpos","BloodCMVcopies":"9000","BloodCMVAbove500":"Yes","CurrentCMVdrug":"No","CMVcopiesBAL":"658","CMVBALabove100":"Yes","EBVStatus":"Rpos","EBVcopiesBlood":"0","ProphylaxyPCP":"No","ATBnbrSinceLastTimepoint":"1","PulmBactInfectSinceLastTimepoint":"0","RespVirInfectSinceLastTimepoint":"1","CurrentRespViralInfection":"No","CMVinfectSinceLastTimepoint":"2","CurrentCMVinfection":"No","CurrentRespFungInfection":"No","FungPulmInfectNbrSinceLastTimepoint":"0","CurrentFungusTreatment":"No","CurrentParasiteInfection":"No","MeanBactInfectPerMonths":"0.25","CurrentInfectBactVirCMVFungParas":"Yes","TotalBALCellsPerML":"243000","TotalBALCellsPerMLQuart1and4":"4","BALMacroPercent":"80.5","BALMacroNumber":"195615","BALNeutroPercent":"4","BALNeutroPercentQuart1and4":"2to3","BALNeutroNumber":"9720","BALNeutroNumberQuart1and4":"2to3","BALLymphoPercent":"15","BALLymphoPercentQuart1and4":"2to3","BALLymphoNumber":"36450","BALLymphoNumberQuart1and4":"4","BALEosinoPercent":"0","BALEosinoAbovex2Percent":"No","BALBronchialCellsPercent":"0.5","BALBronchialCellsAbove5Percent":"No","CD4TLympho":"241","CD4Tpercent":"42.7","CD8TLympho":"239","CD8Tpercent":"42.3","BLympho":"20","BLymphoPercent":"3.6","IgG":"5.44","BloodLeuco":"3.8","BloodAbsoluteNeutro":"2.07","BloodAbsoluteNeutroQuart1and4":"1","CRP":"7","CRPQuart1and4":"2to3","DSAMFImaxValue":"0","DSAMFISum":"0","DSA1000":"No","DSAYesNo":"No","DSAandOrAcuteRejctBiopScore2":"No","DSAandOrAcuteRejctBiopScore2AndOrOngoingCLAD":"No","Infect_DSA_Reject":"Yes","Biopsy":"A0B0","BiopsyScore":"0","AcuteCellRejectA2":"No","RejectionSinceLastTimepoint":"0","CLAD":"No","CLADphenotype":"NA","CLADdaysPostTx":"NA","PrimaryGraftDysfunctionStade3":"No","HyperacuteRejection":"No","InductionTreatment":"Basiliximab","TacrolimusConc":"5.9","TacroliQuart1and4":"1","MycophenolateMofetilConc":"1.4","MMFQuart1and4":"1","PrednisoneDosis":"10","Prednisone6Categ":"1","ImmunosuppresiveTTT":"Tacro_MMF_Pred","FEV1PercentPredict":"78","FEV1PercentPredictQuart1and4":"2to3","RatioTLCSingleBestTLC":"82.66666667","RatioTLCSingleBestTLCQuart1and4":"2to3","Mean2BestTLCBeforeCurrentTLC":"5.17","DLCOPercentPredict":"52","DLCOPercentPredictQuart1and4":"2to3","FEV1FVCRatio":"82","FEV1FVCRatioQuart1and4":"2to3","AbsOstructSyndrFEV1FVCRatioBelow70":"No","RatioFEV1BestFEV1Dynamic":"88.2","RatioFEV1BestFEV1DynamicQuart1and4":"1","TLCPercentOfSingleBest":"82.7","TLCPercentOfSingleBestQuart1and4":"2to3","FEV1PercentOfBest":"86.5","FEV1PercentOfBestQuart1and4":"2to3","RestrictSyndrTLCbelow80percentPV":"Yes","RestrictSyndrTLCbelow90percentBestTLC":"Yes","AirTrapping":"No","DecreasedDiffusion":"Yes","RestrictBestTLCLiter":"5.25","RestrictBestTLCLiterQuart1and4":"2to3","TLCvalue":"4.34","TLCPercentOfBest":"82.7","TLCPercentOfBestQuart1and4":"2to3","ObstructiveSyndrome":"No","CurrentFEV1":"3","PC1_16SLevel7_feb2019":"-2.030085666","PC2_16SLevel7_feb2019":"-0.342823348","PC3_16SLevel7_feb2019":"0.268221064","PC1_tertiles_20190301":"-2.064843443","PC2_tertiles_20190301":"-0.279885856","PC3_tertiles_20190301":"0.285684221","PC4_tertiles_20190301":"-0.028854602","PC5_tertiles_20190301":"-0.066052112","PC1_20190410":"-2.178457775","PC2_20190410":"-0.335708917","PC3_20190410":"0.095770003","PC4_20190410":"-0.042800009","PC5_20190410":"-0.248169615","clustering_level_2":"pam1","clustering_level_6":"pam1","clustering_level_7":"pam1","clustering_level_2.1":"pam1","clustering_level_3":"pam1","clustering_level_5":"pam1","clustering_level_6.1":"pam1","clustering_level_7.1":"pam1","data":{"PC1":"-1.70035297599011","PC2":"0.195009649110503","PC3":"0.118067525852909","PC4":"-0.000504069406003089","PC5":"-0.175011622276696"}},{"name":"BAMA344","OrderSudip":"6","LabPatientNumber":"2","LabSampleNumber":"344","Clusters20190408":"CoAc1_OutgrInvad","Clusters20190228_tertiles":"LowRichTert","SamplingDate":"18.02.2016","BAL":"1","TimepointMo":"24","TimeWindow":"6","WalktrapClustersMay2018":"2Yellow","COXcrude":"0.007073835","MRC1crude":"4.181171238","DCSIGNcrude":"0.009437726","TNFcrude":"0.007408049","IDOcrude":"0.022959163","IL10crude":"0.023068632","IL1RNcrude":"4.80339E-05","MMP12crude":"0.000957523","TIMP1crude":"0.008062606","FN1crude":"0.000381979","PDGFDcrude":"0.015560417","COL6A2crude":"0.000262088","MMP7crude":"0.00012763","MMP9crude":"0.000115706","CHI3L1crude":"0.00032389","THBS1crude":"0.124149538","IGF1crude":"0.004377943","IGFBP2crude":"0.003243631","SPP1crude":"0.000000754301","LY96crude":"0.006094282","TLR5crude":"0.000719823","CAMPcrude":"0.001295349","NLRP3crude":"0.000573979","IFITM2crude":"0.000918064","MAVScrude":"0.000105146","TLR7crude":"0.000645249","S100A12crude":"0.0000077105","TLR2crude":"0.00000720301","TLR3crude":"0.0000141706","IFNLR1crude":"0.000331229","RSAD2crude":"0.00023605","COXMedTr":"0.908324137","COXMedTrQuart1and4":"2to3","MRC1MedTr":"1.371744059","DCSIGNMedTr":"1.820885377","TNFMedTr":"0.669518643","IDOMedTr":"1.119549691","IL10MedTr":"2.753754509","IL10MedTrQuart1and4":"4","IL1RNMedTr":"1.137460517","IL1RNMedTrQuart1and4":"2to3","MMP12MedTr":"0.800521209","MMP12MedTrQuart1and4":"2to3","TIMP1MedTr":"0.687558721","FN1MedTr":"1.593781101","PDGFDMedTr":"2.806515425","PDGFDMedTrQuart1and4":"4","RatioPDGFDscaledMMP12scaled":"3.51","COL6A2MedTr":"2.050880025","MMP7MedTr":"1.974766841","RatioPDGFDscaledMMP7scaled":"1.42","MMP9MedTr":"0.489169434","RatioPDGFDscaledMMP9scaled":"5.74","MMP9MedTrQuart1and4":"2to3","CHI3L1MedTr":"0.654523206","THBS1MedTr":"2.484454595","IGF1MedTr":"1.2820929","IGFBP2MedTr":"0.475516297","SPP1MedTr":"0.241964857","SPP1MedTrQuart1and4":"1","LY96MedTr":"1.082600213","LY96MedTrQuart1and4":"2to3","TLR5MedTr":"1.528140136","TLR5MedTrQuart1and4":"4","CAMPMedTr":"0.402706724","CAMPMedTrQuart1and4":"1","NLRP3MedTr":"1.269337234","NLRP3MedTrQuart1and4":"2to3","IFITM2MedTr":"0.077599727","IFITM2MedTrQuart1and4":"1","MAVSMedTr":"0.189292451","MAVSMedTrQuart1and4":"1","TLR7MedTr":"0.488512523","TLR7MedTrQuart1and4":"1","S100A12MedTr":"0.241309884","S100A12MedTrQuart1and4":"2to3","TLR2MedTr":"2.386752425","TLR2MedTrQuart1and4":"4","TLR3MedTr":"1.213996942","TLR3MedTrQuart1and4":"2to3","IFNLR1MedTr":"0.74345425","IFNLR1MedTrQuart1and4":"2to3","RSAD2MedTr":"0.386197924","RSAD2MedTrQuart1and4":"1","DiagnosisTx":"CysticFibrosis","NbrOfLungTx":"1","TypeTx":"Double","AgeAtTx":"33","RecipientSex":"M","PreTxBMI":"16.8","RecipientSmokingStatus":"NeverSmoker","SampleBMI":"22.8","PreTxDiabetes":"No","Insulin":"No","PreTxPPI":"Yes","ProtonPumpInhib":"Yes","DonorSmokingStatus":"NA","DonorSex":"M","GraftAge":"24","DonorDeathCause":"CerebralHemorragiae","MaxColdIschemia":"180","ExtraCorpCirc":"No","ReadsCount":"38674","ReadsAbove10k":"Yes","Cop16SPerMLBAL":"3124","Cop16S_Dec":"7","Cop16SPerMLQuartiles":"3","Cop16SPerML1st4thQuart":"2to3","Cop16SPerML1st10thDeciles":"2to9","RichnessOTUs_20190408":"23","Richness_10parts":"1","OldRichnessGenus":"1","OldRichGenQuart1and4":"1","ShannonGenus20190408":"0.04","OldShannonGenus":"0.00","OldShannonLev7Quart1and4":"1","OTU3_Thirds":"1","OTU11_Thirds":"1","OTU6_Thirds":"1","SumCore_Thirds":"1","SumCore10parts":"1","OTU4_Thirds":"1","OTU7_Thirds":"1","OTU8_Thirds":"1","SumAccesThirds":"1","SumAcces10parts":"0","SumCoreAccesThirds":"1","OTU1_90thPer":"0","OTU2_90thPer":"1","SumOutgr90thPer":"1","SumInvad90thPer":"0","SumOutgrInvadUpperThird":"1","PanAnelloPerMLBAL":"26040","SumAllSeparateAnelloPCRs":"100222","PanAnelloOrSUMseparPCRPerMLBAL":"26040","AnelloPerMLQuart1and4":"2to3","TTV1perMLBAL":"26","TTV2perMLBAL":"2","TTV3perMLBAL":"95","TTV4perMLBAL":"0","TTV5perMLBAL":"105","TTV1to5perMLBAL":"228","TTV1to5perMLBALQuart1and4":"1","TTMVperMLBAL":"56139","TTMVperMLBALQuart1and4":"2to3","TTMDVperMLBAL":"43855","TTMDVperMLBALQuart1and4":"2to3","RatioTTMV_TTMDV":"1.280122431","RatioTTMV_TTMDVQuart1and4":"4","CurrentATB":"No","CurrentATBName":"NA","CurrentATBName_Colistin_others":"NA","CurrentATBName_AZI_others":"NA","ATBclass":"NA","CurrentQuinolone":"NA","RecipientPreTxColonisation":"GramNegBacillus","GraftColonisation":"No","CurrentBactInfection":"Yes","CMVStatus":"Rpos","BloodCMVcopies":"NA","BloodCMVAbove500":"NA","CurrentCMVdrug":"No","CMVcopiesBAL":"0","CMVBALabove100":"No","EBVStatus":"Rpos","EBVcopiesBlood":"NA","ProphylaxyPCP":"Atovaquone","ATBnbrSinceLastTimepoint":"0","PulmBactInfectSinceLastTimepoint":"0","RespVirInfectSinceLastTimepoint":"3","CurrentRespViralInfection":"No","CMVinfectSinceLastTimepoint":"0","CurrentCMVinfection":"No","CurrentRespFungInfection":"No","FungPulmInfectNbrSinceLastTimepoint":"0","CurrentFungusTreatment":"No","CurrentParasiteInfection":"No","MeanBactInfectPerMonths":"0.25","CurrentInfectBactVirCMVFungParas":"Yes","TotalBALCellsPerML":"150000","TotalBALCellsPerMLQuart1and4":"2to3","BALMacroPercent":"51.25","BALMacroNumber":"76875","BALNeutroPercent":"4.5","BALNeutroPercentQuart1and4":"2to3","BALNeutroNumber":"6750","BALNeutroNumberQuart1and4":"2to3","BALLymphoPercent":"44.25","BALLymphoPercentQuart1and4":"4","BALLymphoNumber":"66375","BALLymphoNumberQuart1and4":"4","BALEosinoPercent":"0","BALEosinoAbovex2Percent":"No","BALBronchialCellsPercent":"0","BALBronchialCellsAbove5Percent":"No","CD4TLympho":"1131","CD4Tpercent":"32.2","CD8TLympho":"1746","CD8Tpercent":"49.6","BLympho":"86","BLymphoPercent":"2.4","IgG":"NA","BloodLeuco":"7.6","BloodAbsoluteNeutro":"3.42","BloodAbsoluteNeutroQuart1and4":"2to3","CRP":"NA","CRPQuart1and4":"NA","DSAMFImaxValue":"1176","DSAMFISum":"1176","DSA1000":"Yes","DSAYesNo":"Yes","DSAandOrAcuteRejctBiopScore2":"Yes","DSAandOrAcuteRejctBiopScore2AndOrOngoingCLAD":"Yes","Infect_DSA_Reject":"Yes","Biopsy":"A0B1","BiopsyScore":"1","AcuteCellRejectA2":"No","RejectionSinceLastTimepoint":"0","CLAD":"No","CLADphenotype":"NA","CLADdaysPostTx":"NA","PrimaryGraftDysfunctionStade3":"No","HyperacuteRejection":"No","InductionTreatment":"Basiliximab","TacrolimusConc":"NA","TacroliQuart1and4":"NA","MycophenolateMofetilConc":"NA","MMFQuart1and4":"NA","PrednisoneDosis":"7.5","Prednisone6Categ":"1","ImmunosuppresiveTTT":"Certic_MMF_Prednisone","FEV1PercentPredict":"79","FEV1PercentPredictQuart1and4":"2to3","RatioTLCSingleBestTLC":"89.14285714","RatioTLCSingleBestTLCQuart1and4":"2to3","Mean2BestTLCBeforeCurrentTLC":"5.17","DLCOPercentPredict":"67","DLCOPercentPredictQuart1and4":"2to3","FEV1FVCRatio":"82","FEV1FVCRatioQuart1and4":"2to3","AbsOstructSyndrFEV1FVCRatioBelow70":"No","RatioFEV1BestFEV1Dynamic":"88.8","RatioFEV1BestFEV1DynamicQuart1and4":"1","TLCPercentOfSingleBest":"89.1","TLCPercentOfSingleBestQuart1and4":"2to3","FEV1PercentOfBest":"87","FEV1PercentOfBestQuart1and4":"2to3","RestrictSyndrTLCbelow80percentPV":"Yes","RestrictSyndrTLCbelow90percentBestTLC":"Yes","AirTrapping":"No","DecreasedDiffusion":"Yes","RestrictBestTLCLiter":"5.25","RestrictBestTLCLiterQuart1and4":"2to3","TLCvalue":"4.68","TLCPercentOfBest":"89.1","TLCPercentOfBestQuart1and4":"2to3","ObstructiveSyndrome":"No","CurrentFEV1":"3.02","PC1_16SLevel7_feb2019":"2.083478324","PC2_16SLevel7_feb2019":"3.081267442","PC3_16SLevel7_feb2019":"0.968473821","PC1_tertiles_20190301":"1.850978178","PC2_tertiles_20190301":"3.018398213","PC3_tertiles_20190301":"0.925060614","PC4_tertiles_20190301":"-0.002790782","PC5_tertiles_20190301":"-0.106651776","PC1_20190410":"2.26112853","PC2_20190410":"2.303872774","PC3_20190410":"0.572652835","PC4_20190410":"0.029772678","PC5_20190410":"-0.145125785","clustering_level_2":"pam2","clustering_level_6":"pam1","clustering_level_7":"pam1","clustering_level_2.1":"pam2","clustering_level_3":"pam1","clustering_level_5":"pam1","clustering_level_6.1":"pam1","clustering_level_7.1":"pam1","data":{"PC1":"3.00519815096612","PC2":"3.14815258500841","PC3":"0.149882529813028","PC4":"0.532847486059424","PC5":"-0.0445204878064809"}},{"name":"BEAL107","OrderSudip":"7","LabPatientNumber":"3","LabSampleNumber":"107","Clusters20190408":"CoreAcess2","Clusters20190228_tertiles":"Balanced","SamplingDate":"01.10.2013","BAL":"1","TimepointMo":"7","TimeWindow":"4","WalktrapClustersMay2018":"NA","COXcrude":"0.013861981","MRC1crude":"2.808646838","DCSIGNcrude":"0.006964387","TNFcrude":"0.023321488","IDOcrude":"0.09130167","IL10crude":"0.01617247","IL1RNcrude":"0.000187198","MMP12crude":"0.003340414","TIMP1crude":"0.006902145","FN1crude":"0.000242506","PDGFDcrude":"0.002661649","COL6A2crude":"0.000421956","MMP7crude":"0","MMP9crude":"0.000125754","CHI3L1crude":"0.000637492","THBS1crude":"0.014837626","IGF1crude":"0.00303778","IGFBP2crude":"0.010220847","SPP1crude":"0","LY96crude":"0.002397025","TLR5crude":"0.000165453","CAMPcrude":"0.00211555","NLRP3crude":"0.000227796","IFITM2crude":"0.001829969","MAVScrude":"0.0000780888","TLR7crude":"0.000107125","S100A12crude":"0.00000522587","TLR2crude":"0.00000643841","TLR3crude":"0.0000137126","IFNLR1crude":"0.000731009","RSAD2crude":"0.000685753","COXMedTr":"1.779964091","COXMedTrQuart1and4":"2to3","MRC1MedTr":"0.921451047","DCSIGNMedTr":"1.343687213","TNFMedTr":"2.107730402","IDOMedTr":"4.452111627","IL10MedTr":"1.93054412","IL10MedTrQuart1and4":"2to3","IL1RNMedTr":"4.432917774","IL1RNMedTrQuart1and4":"4","MMP12MedTr":"2.792698127","MMP12MedTrQuart1and4":"4","TIMP1MedTr":"0.588597563","FN1MedTr":"1.011840188","PDGFDMedTr":"0.480061614","PDGFDMedTrQuart1and4":"2to3","RatioPDGFDscaledMMP12scaled":"0.17","COL6A2MedTr":"3.301872149","MMP7MedTr":"0.006317875","RatioPDGFDscaledMMP7scaled":"75.98","MMP9MedTr":"0.531649666","RatioPDGFDscaledMMP9scaled":"0.9","MMP9MedTrQuart1and4":"2to3","CHI3L1MedTr":"1.288256068","THBS1MedTr":"0.296927474","IGF1MedTr":"0.889622255","IGFBP2MedTr":"1.498376127","SPP1MedTr":"0","SPP1MedTrQuart1and4":"1","LY96MedTr":"0.425812215","LY96MedTrQuart1and4":"1","TLR5MedTr":"0.351245971","TLR5MedTrQuart1and4":"1","CAMPMedTr":"0.657696341","CAMPMedTrQuart1and4":"2to3","NLRP3MedTr":"0.503764776","NLRP3MedTrQuart1and4":"1","IFITM2MedTr":"0.154678803","IFITM2MedTrQuart1and4":"1","MAVSMedTr":"0.140582314","MAVSMedTrQuart1and4":"1","TLR7MedTr":"0.081103645","TLR7MedTrQuart1and4":"1","S100A12MedTr":"0.163550319","S100A12MedTrQuart1and4":"1","TLR2MedTr":"2.133398178","TLR2MedTrQuart1and4":"2to3","TLR3MedTr":"1.174759205","TLR3MedTrQuart1and4":"2to3","IFNLR1MedTr":"1.640771865","IFNLR1MedTrQuart1and4":"4","RSAD2MedTr":"1.121951744","RSAD2MedTrQuart1and4":"2to3","DiagnosisTx":"NA","NbrOfLungTx":"NA","TypeTx":"NA","AgeAtTx":"NA","RecipientSex":"NA","PreTxBMI":"NA","RecipientSmokingStatus":"NA","SampleBMI":"NA","PreTxDiabetes":"NA","Insulin":"NA","PreTxPPI":"NA","ProtonPumpInhib":"NA","DonorSmokingStatus":"NA","DonorSex":"NA","GraftAge":"NA","DonorDeathCause":"NA","MaxColdIschemia":"NA","ExtraCorpCirc":"NA","ReadsCount":"42288","ReadsAbove10k":"Yes","Cop16SPerMLBAL":"462","Cop16S_Dec":"4","Cop16SPerMLQuartiles":"2","Cop16SPerML1st4thQuart":"2to3","Cop16SPerML1st10thDeciles":"2to9","RichnessOTUs_20190408":"57","Richness_10parts":"4","OldRichnessGenus":"37","OldRichGenQuart1and4":"2to3","ShannonGenus20190408":"3.9","OldShannonGenus":"3.78","OldShannonLev7Quart1and4":"4","OTU3_Thirds":"2","OTU11_Thirds":"1","OTU6_Thirds":"3","SumCore_Thirds":"2","SumCore10parts":"7","OTU4_Thirds":"3","OTU7_Thirds":"3","OTU8_Thirds":"3","SumAccesThirds":"3","SumAcces10parts":"0","SumCoreAccesThirds":"2","OTU1_90thPer":"0","OTU2_90thPer":"0","SumOutgr90thPer":"0","SumInvad90thPer":"0","SumOutgrInvadUpperThird":"0","PanAnelloPerMLBAL":"189106","SumAllSeparateAnelloPCRs":"21156","PanAnelloOrSUMseparPCRPerMLBAL":"189106","AnelloPerMLQuart1and4":"2to3","TTV1perMLBAL":"12","TTV2perMLBAL":"1","TTV3perMLBAL":"1619","TTV4perMLBAL":"35","TTV5perMLBAL":"311","TTV1to5perMLBAL":"1978","TTV1to5perMLBALQuart1and4":"2to3","TTMVperMLBAL":"5371","TTMVperMLBALQuart1and4":"2to3","TTMDVperMLBAL":"13808","TTMDVperMLBALQuart1and4":"2to3","RatioTTMV_TTMDV":"0.388959476","RatioTTMV_TTMDVQuart1and4":"4","CurrentATB":"NA","CurrentATBName":"NA","CurrentATBName_Colistin_others":"NA","CurrentATBName_AZI_others":"NA","ATBclass":"NA","CurrentQuinolone":"NA","RecipientPreTxColonisation":"NA","GraftColonisation":"NA","CurrentBactInfection":"NA","CMVStatus":"NA","BloodCMVcopies":"NA","BloodCMVAbove500":"NA","CurrentCMVdrug":"NA","CMVcopiesBAL":"NA","CMVBALabove100":"NA","EBVStatus":"NA","EBVcopiesBlood":"NA","ProphylaxyPCP":"NA","ATBnbrSinceLastTimepoint":"NA","PulmBactInfectSinceLastTimepoint":"NA","RespVirInfectSinceLastTimepoint":"NA","CurrentRespViralInfection":"NA","CMVinfectSinceLastTimepoint":"NA","CurrentCMVinfection":"NA","CurrentRespFungInfection":"NA","FungPulmInfectNbrSinceLastTimepoint":"NA","CurrentFungusTreatment":"NA","CurrentParasiteInfection":"NA","MeanBactInfectPerMonths":"NA","CurrentInfectBactVirCMVFungParas":"NA","TotalBALCellsPerML":"NA","TotalBALCellsPerMLQuart1and4":"NA","BALMacroPercent":"76.5","BALMacroNumber":"NA","BALNeutroPercent":"0","BALNeutroPercentQuart1and4":"1","BALNeutroNumber":"NA","BALNeutroNumberQuart1and4":"NA","BALLymphoPercent":"22.5","BALLymphoPercentQuart1and4":"4","BALLymphoNumber":"NA","BALLymphoNumberQuart1and4":"NA","BALEosinoPercent":"0","BALEosinoAbovex2Percent":"No","BALBronchialCellsPercent":"NA","BALBronchialCellsAbove5Percent":"NA","CD4TLympho":"NA","CD4Tpercent":"NA","CD8TLympho":"NA","CD8Tpercent":"NA","BLympho":"NA","BLymphoPercent":"NA","IgG":"NA","BloodLeuco":"NA","BloodAbsoluteNeutro":"NA","BloodAbsoluteNeutroQuart1and4":"NA","CRP":"NA","CRPQuart1and4":"NA","DSAMFImaxValue":"NA","DSAMFISum":"NA","DSA1000":"NA","DSAYesNo":"NA","DSAandOrAcuteRejctBiopScore2":"NA","DSAandOrAcuteRejctBiopScore2AndOrOngoingCLAD":"NA","Infect_DSA_Reject":"NA","Biopsy":"NA","BiopsyScore":"NA","AcuteCellRejectA2":"NA","RejectionSinceLastTimepoint":"NA","CLAD":"NA","CLADphenotype":"NA","CLADdaysPostTx":"NA","PrimaryGraftDysfunctionStade3":"NA","HyperacuteRejection":"NA","InductionTreatment":"NA","TacrolimusConc":"NA","TacroliQuart1and4":"NA","MycophenolateMofetilConc":"NA","MMFQuart1and4":"NA","PrednisoneDosis":"NA","Prednisone6Categ":"NA","ImmunosuppresiveTTT":"NA","FEV1PercentPredict":"NA","FEV1PercentPredictQuart1and4":"NA","RatioTLCSingleBestTLC":"NA","RatioTLCSingleBestTLCQuart1and4":"NA","Mean2BestTLCBeforeCurrentTLC":"NA","DLCOPercentPredict":"NA","DLCOPercentPredictQuart1and4":"NA","FEV1FVCRatio":"NA","FEV1FVCRatioQuart1and4":"NA","AbsOstructSyndrFEV1FVCRatioBelow70":"NA","RatioFEV1BestFEV1Dynamic":"NA","RatioFEV1BestFEV1DynamicQuart1and4":"NA","TLCPercentOfSingleBest":"NA","TLCPercentOfSingleBestQuart1and4":"NA","FEV1PercentOfBest":"NA","FEV1PercentOfBestQuart1and4":"NA","RestrictSyndrTLCbelow80percentPV":"NA","RestrictSyndrTLCbelow90percentBestTLC":"NA","AirTrapping":"NA","DecreasedDiffusion":"NA","RestrictBestTLCLiter":"NA","RestrictBestTLCLiterQuart1and4":"NA","TLCvalue":"NA","TLCPercentOfBest":"NA","TLCPercentOfBestQuart1and4":"NA","ObstructiveSyndrome":"NA","CurrentFEV1":"NA","PC1_16SLevel7_feb2019":"-1.803374225","PC2_16SLevel7_feb2019":"0.274979227","PC3_16SLevel7_feb2019":"0.543642238","PC1_tertiles_20190301":"-1.823524719","PC2_tertiles_20190301":"0.223269198","PC3_tertiles_20190301":"0.510508393","PC4_tertiles_20190301":"0.322438008","PC5_tertiles_20190301":"0.287096603","PC1_20190410":"-1.900217416","PC2_20190410":"-0.21038187","PC3_20190410":"0.284374349","PC4_20190410":"0.27314002","PC5_20190410":"0.190242811","clustering_level_2":"pam1","clustering_level_6":"pam1","clustering_level_7":"pam1","clustering_level_2.1":"pam1","clustering_level_3":"pam1","clustering_level_5":"pam1","clustering_level_6.1":"pam1","clustering_level_7.1":"pam1","data":{"PC1":"-1.4359380687526","PC2":"-0.0316031978476006","PC3":"0.3725092331946","PC4":"-0.0219861715958712","PC5":"0.0495350644668788"}},{"name":"BAL.160","OrderSudip":"8","LabPatientNumber":"3","LabSampleNumber":"160","Clusters20190408":"CoreAcess3","Clusters20190228_tertiles":"Balanced","SamplingDate":"04.03.2014","BAL":"1","TimepointMo":"12","TimeWindow":"4","WalktrapClustersMay2018":"4Blue","COXcrude":"0.004754635","MRC1crude":"2.435000664","DCSIGNcrude":"0.008283933","TNFcrude":"0.017138518","IDOcrude":"0.028315416","IL10crude":"0.00725524","IL1RNcrude":"4.36782E-05","MMP12crude":"0.000834144","TIMP1crude":"0.0131635","FN1crude":"0.000123045","PDGFDcrude":"0.002538473","COL6A2crude":"0.000102242","MMP7crude":"0.0000614694","MMP9crude":"0.0000202824","CHI3L1crude":"0.0000898144","THBS1crude":"0.032406772","IGF1crude":"0.004177072","IGFBP2crude":"0.020539085","SPP1crude":"0.000000364403","LY96crude":"0.007159548","TLR5crude":"0.000266911","CAMPcrude":"0.012593821","NLRP3crude":"0.000702905","IFITM2crude":"0.012151399","MAVScrude":"0.001143765","TLR7crude":"0.003615591","S100A12crude":"0","TLR2crude":"0.00000202436","TLR3crude":"0.0000519139","IFNLR1crude":"0.000879215","RSAD2crude":"0.000967443","COXMedTr":"0.610524538","COXMedTrQuart1and4":"2to3","MRC1MedTr":"0.798866515","DCSIGNMedTr":"1.59827617","TNFMedTr":"1.548930968","IDOMedTr":"1.380734792","IL10MedTr":"0.866074334","IL10MedTrQuart1and4":"2to3","IL1RNMedTr":"1.034315129","IL1RNMedTrQuart1and4":"2to3","MMP12MedTr":"0.697372642","MMP12MedTrQuart1and4":"2to3","TIMP1MedTr":"1.122550152","FN1MedTr":"0.513394493","PDGFDMedTr":"0.45784522","PDGFDMedTrQuart1and4":"2to3","RatioPDGFDscaledMMP12scaled":"0.66","COL6A2MedTr":"0.800061407","MMP7MedTr":"0.951087472","RatioPDGFDscaledMMP7scaled":"0.48","MMP9MedTr":"0.08574739","RatioPDGFDscaledMMP9scaled":"5.34","MMP9MedTrQuart1and4":"1","CHI3L1MedTr":"0.181498631","THBS1MedTr":"0.648517545","IGF1MedTr":"1.223267064","IGFBP2MedTr":"3.011029708","SPP1MedTr":"0.116893271","SPP1MedTrQuart1and4":"1","LY96MedTr":"1.271836115","LY96MedTrQuart1and4":"2to3","TLR5MedTr":"0.566636014","TLR5MedTrQuart1and4":"1","CAMPMedTr":"3.915251514","CAMPMedTrQuart1and4":"4","NLRP3MedTr":"1.554454308","NLRP3MedTrQuart1and4":"2to3","IFITM2MedTr":"1.027101365","IFITM2MedTrQuart1and4":"2to3","MAVSMedTr":"2.059106846","MAVSMedTrQuart1and4":"4","TLR7MedTr":"2.737332067","TLR7MedTrQuart1and4":"4","S100A12MedTr":"0.002741723","S100A12MedTrQuart1and4":"1","TLR2MedTr":"0.670782166","TLR2MedTrQuart1and4":"2to3","TLR3MedTr":"4.447480525","TLR3MedTrQuart1and4":"4","IFNLR1MedTr":"1.973423319","IFNLR1MedTrQuart1and4":"4","RSAD2MedTr":"1.582819549","RSAD2MedTrQuart1and4":"2to3","DiagnosisTx":"PulmonaryFibrosis","NbrOfLungTx":"1","TypeTx":"Unilateral","AgeAtTx":"60","RecipientSex":"F","PreTxBMI":"29.7","RecipientSmokingStatus":"AncientSmoker","SampleBMI":"31.2","PreTxDiabetes":"No","Insulin":"Yes","PreTxPPI":"Yes","ProtonPumpInhib":"Yes","DonorSmokingStatus":"Smoker","DonorSex":"M","GraftAge":"57","DonorDeathCause":"CerebralHemorragiae","MaxColdIschemia":"233","ExtraCorpCirc":"No","ReadsCount":"148816","ReadsAbove10k":"Yes","Cop16SPerMLBAL":"19750","Cop16S_Dec":"9","Cop16SPerMLQuartiles":"4","Cop16SPerML1st4thQuart":"4","Cop16SPerML1st10thDeciles":"2to9","RichnessOTUs_20190408":"38","Richness_10parts":"2","OldRichnessGenus":"28","OldRichGenQuart1and4":"2to3","ShannonGenus20190408":"2.88","OldShannonGenus":"2.73","OldShannonLev7Quart1and4":"1","OTU3_Thirds":"3","OTU11_Thirds":"1","OTU6_Thirds":"3","SumCore_Thirds":"3","SumCore10parts":"10","OTU4_Thirds":"3","OTU7_Thirds":"1","OTU8_Thirds":"3","SumAccesThirds":"3","SumAcces10parts":"0","SumCoreAccesThirds":"3","OTU1_90thPer":"0","OTU2_90thPer":"0","SumOutgr90thPer":"0","SumInvad90thPer":"0","SumOutgrInvadUpperThird":"0","PanAnelloPerMLBAL":"16517","SumAllSeparateAnelloPCRs":"28785","PanAnelloOrSUMseparPCRPerMLBAL":"16517","AnelloPerMLQuart1and4":"2to3","TTV1perMLBAL":"14","TTV2perMLBAL":"0","TTV3perMLBAL":"10013","TTV4perMLBAL":"84","TTV5perMLBAL":"245","TTV1to5perMLBAL":"10357","TTV1to5perMLBALQuart1and4":"4","TTMVperMLBAL":"1025","TTMVperMLBALQuart1and4":"2to3","TTMDVperMLBAL":"17403","TTMDVperMLBALQuart1and4":"2to3","RatioTTMV_TTMDV":"0.058892888","RatioTTMV_TTMDVQuart1and4":"2to3","CurrentATB":"No","CurrentATBName":"NA","CurrentATBName_Colistin_others":"NA","CurrentATBName_AZI_others":"NA","ATBclass":"NA","CurrentQuinolone":"NA","RecipientPreTxColonisation":"No","GraftColonisation":"No","CurrentBactInfection":"No","CMVStatus":"Rpos","BloodCMVcopies":"NA","BloodCMVAbove500":"NA","CurrentCMVdrug":"No","CMVcopiesBAL":"NA","CMVBALabove100":"NA","EBVStatus":"Rpos","EBVcopiesBlood":"NA","ProphylaxyPCP":"CoTrimoxazole","ATBnbrSinceLastTimepoint":"0","PulmBactInfectSinceLastTimepoint":"0","RespVirInfectSinceLastTimepoint":"0","CurrentRespViralInfection":"No","CMVinfectSinceLastTimepoint":"0","CurrentCMVinfection":"No","CurrentRespFungInfection":"No","FungPulmInfectNbrSinceLastTimepoint":"0","CurrentFungusTreatment":"No","CurrentParasiteInfection":"No","MeanBactInfectPerMonths":"0","CurrentInfectBactVirCMVFungParas":"No","TotalBALCellsPerML":"80000","TotalBALCellsPerMLQuart1and4":"1","BALMacroPercent":"78","BALMacroNumber":"62400","BALNeutroPercent":"0","BALNeutroPercentQuart1and4":"1","BALNeutroNumber":"0","BALNeutroNumberQuart1and4":"1","BALLymphoPercent":"19.5","BALLymphoPercentQuart1and4":"2to3","BALLymphoNumber":"15600","BALLymphoNumberQuart1and4":"2to3","BALEosinoPercent":"0","BALEosinoAbovex2Percent":"No","BALBronchialCellsPercent":"2.5","BALBronchialCellsAbove5Percent":"No","CD4TLympho":"952","CD4Tpercent":"55","CD8TLympho":"481","CD8Tpercent":"27.8","BLympho":"146","BLymphoPercent":"8.5","IgG":"7.43","BloodLeuco":"6.1","BloodAbsoluteNeutro":"3.53","BloodAbsoluteNeutroQuart1and4":"2to3","CRP":"1","CRPQuart1and4":"1","DSAMFImaxValue":"0","DSAMFISum":"0","DSA1000":"No","DSAYesNo":"No","DSAandOrAcuteRejctBiopScore2":"No","DSAandOrAcuteRejctBiopScore2AndOrOngoingCLAD":"No","Infect_DSA_Reject":"No","Biopsy":"A0B1","BiopsyScore":"1","AcuteCellRejectA2":"No","RejectionSinceLastTimepoint":"0","CLAD":"Yes","CLADphenotype":"RAS","CLADdaysPostTx":"1449","PrimaryGraftDysfunctionStade3":"No","HyperacuteRejection":"No","InductionTreatment":"Basiliximab","TacrolimusConc":"9.5","TacroliQuart1and4":"2to3","MycophenolateMofetilConc":"2.3","MMFQuart1and4":"2to3","PrednisoneDosis":"12.5","Prednisone6Categ":"2to3","ImmunosuppresiveTTT":"Tacro_MMF_Pred","FEV1PercentPredict":"65","FEV1PercentPredictQuart1and4":"2to3","RatioTLCSingleBestTLC":"79.11","RatioTLCSingleBestTLCQuart1and4":"1","Mean2BestTLCBeforeCurrentTLC":"3.56","DLCOPercentPredict":"NA","DLCOPercentPredictQuart1and4":"NA","FEV1FVCRatio":"81","FEV1FVCRatioQuart1and4":"2to3","AbsOstructSyndrFEV1FVCRatioBelow70":"No","RatioFEV1BestFEV1Dynamic":"99.4","RatioFEV1BestFEV1DynamicQuart1and4":"2to3","TLCPercentOfSingleBest":"79.1","TLCPercentOfSingleBestQuart1and4":"1","FEV1PercentOfBest":"82.2","FEV1PercentOfBestQuart1and4":"2to3","RestrictSyndrTLCbelow80percentPV":"NA","RestrictSyndrTLCbelow90percentBestTLC":"NA","AirTrapping":"NA","DecreasedDiffusion":"NA","RestrictBestTLCLiter":"4.5","RestrictBestTLCLiterQuart1and4":"1","TLCvalue":"3.56","TLCPercentOfBest":"79.1","TLCPercentOfBestQuart1and4":"1","ObstructiveSyndrome":"No","CurrentFEV1":"1.59","PC1_16SLevel7_feb2019":"-1.718471277","PC2_16SLevel7_feb2019":"0.410652268","PC3_16SLevel7_feb2019":"0.210340244","PC1_tertiles_20190301":"-1.658250063","PC2_tertiles_20190301":"0.447562105","PC3_tertiles_20190301":"0.338007029","PC4_tertiles_20190301":"-0.186833563","PC5_tertiles_20190301":"0.426844334","PC1_20190410":"-2.082356187","PC2_20190410":"0.318497224","PC3_20190410":"0.362163352","PC4_20190410":"0.038554425","PC5_20190410":"0.44988742","clustering_level_2":"pam1","clustering_level_6":"pam1","clustering_level_7":"pam1","clustering_level_2.1":"pam1","clustering_level_3":"pam1","clustering_level_5":"pam1","clustering_level_6.1":"pam1","clustering_level_7.1":"pam1","data":{"PC1":"-1.36610947014842","PC2":"0.493254960261779","PC3":"0.484221673835353","PC4":"0.118830941971949","PC5":"0.0428777475690298"}},{"name":"BEAL37","OrderSudip":"9","LabPatientNumber":"3","LabSampleNumber":"37","Clusters20190408":"CoreAcess2","Clusters20190228_tertiles":"LowRichTert","SamplingDate":"14.03.2013","BAL":"1","TimepointMo":"0.5","TimeWindow":"1","WalktrapClustersMay2018":"NA","COXcrude":"0.022281568","MRC1crude":"5.426948286","DCSIGNcrude":"0.016880306","TNFcrude":"0.010011071","IDOcrude":"0.016575376","IL10crude":"0.00417177","IL1RNcrude":"7.07099E-05","MMP12crude":"0.002094889","TIMP1crude":"0.004012414","FN1crude":"0.000124956","PDGFDcrude":"0.002408305","COL6A2crude":"0.000181491","MMP7crude":"0.000016869","MMP9crude":"0.0000945492","CHI3L1crude":"0.000233127","THBS1crude":"0.070989533","IGF1crude":"0.000681501","IGFBP2crude":"0.004972901","SPP1crude":"0.00000107096","LY96crude":"0.003858847","TLR5crude":"0.0003315","CAMPcrude":"0.001323979","NLRP3crude":"0.000256292","IFITM2crude":"0.00547499","MAVScrude":"0.000478976","TLR7crude":"0.000451177","S100A12crude":"0.0000208174","TLR2crude":"0.00000245561","TLR3crude":"0.0000186463","IFNLR1crude":"0.000424147","RSAD2crude":"0.000588756","COXMedTr":"2.861091112","COXMedTrQuart1and4":"4","MRC1MedTr":"1.780454243","DCSIGNMedTr":"3.256833614","TNFMedTr":"0.904772449","IDOMedTr":"0.808259313","IL10MedTr":"0.497993591","IL10MedTrQuart1and4":"2to3","IL1RNMedTr":"1.674435188","IL1RNMedTrQuart1and4":"2to3","MMP12MedTr":"1.751397368","MMP12MedTrQuart1and4":"2to3","TIMP1MedTr":"0.342168584","FN1MedTr":"0.521370566","PDGFDMedTr":"0.434367866","PDGFDMedTrQuart1and4":"2to3","RatioPDGFDscaledMMP12scaled":"0.25","COL6A2MedTr":"1.420194709","MMP7MedTr":"0.26100665","RatioPDGFDscaledMMP7scaled":"1.66","MMP9MedTr":"0.399724206","RatioPDGFDscaledMMP9scaled":"1.09","MMP9MedTrQuart1and4":"2to3","CHI3L1MedTr":"0.471108182","THBS1MedTr":"1.420627691","IGF1MedTr":"0.199579394","IGFBP2MedTr":"0.729027255","SPP1MedTr":"0.343541907","SPP1MedTrQuart1and4":"2to3","LY96MedTr":"0.685493221","LY96MedTrQuart1and4":"1","TLR5MedTr":"0.703753229","TLR5MedTrQuart1and4":"1","CAMPMedTr":"0.411607405","CAMPMedTrQuart1and4":"1","NLRP3MedTr":"0.566782037","NLRP3MedTrQuart1and4":"1","IFITM2MedTr":"0.462775475","IFITM2MedTrQuart1and4":"1","MAVSMedTr":"0.862295604","MAVSMedTrQuart1and4":"2to3","TLR7MedTr":"0.341582126","TLR7MedTrQuart1and4":"1","S100A12MedTr":"0.651508289","S100A12MedTrQuart1and4":"2to3","TLR2MedTr":"0.813679434","TLR2MedTrQuart1and4":"2to3","TLR3MedTr":"1.597433049","TLR3MedTrQuart1and4":"2to3","IFNLR1MedTr":"0.952011343","IFNLR1MedTrQuart1and4":"2to3","RSAD2MedTr":"0.963255086","RSAD2MedTrQuart1and4":"2to3","DiagnosisTx":"NA","NbrOfLungTx":"NA","TypeTx":"NA","AgeAtTx":"NA","RecipientSex":"NA","PreTxBMI":"NA","RecipientSmokingStatus":"NA","SampleBMI":"NA","PreTxDiabetes":"NA","Insulin":"NA","PreTxPPI":"NA","ProtonPumpInhib":"NA","DonorSmokingStatus":"NA","DonorSex":"NA","GraftAge":"NA","DonorDeathCause":"NA","MaxColdIschemia":"NA","ExtraCorpCirc":"NA","ReadsCount":"60060","ReadsAbove10k":"Yes","Cop16SPerMLBAL":"3532","Cop16S_Dec":"7","Cop16SPerMLQuartiles":"3","Cop16SPerML1st4thQuart":"2to3","Cop16SPerML1st10thDeciles":"2to9","RichnessOTUs_20190408":"39","Richness_10parts":"2","OldRichnessGenus":"25","OldRichGenQuart1and4":"2to3","ShannonGenus20190408":"3.57","OldShannonGenus":"3.38","OldShannonLev7Quart1and4":"2to3","OTU3_Thirds":"3","OTU11_Thirds":"2","OTU6_Thirds":"1","SumCore_Thirds":"2","SumCore10parts":"7","OTU4_Thirds":"3","OTU7_Thirds":"2","OTU8_Thirds":"3","SumAccesThirds":"3","SumAcces10parts":"0","SumCoreAccesThirds":"2","OTU1_90thPer":"0","OTU2_90thPer":"0","SumOutgr90thPer":"0","SumInvad90thPer":"0","SumOutgrInvadUpperThird":"0","PanAnelloPerMLBAL":"15230","SumAllSeparateAnelloPCRs":"521455","PanAnelloOrSUMseparPCRPerMLBAL":"15230","AnelloPerMLQuart1and4":"2to3","TTV1perMLBAL":"9","TTV2perMLBAL":"0","TTV3perMLBAL":"925","TTV4perMLBAL":"51","TTV5perMLBAL":"135","TTV1to5perMLBAL":"1121","TTV1to5perMLBALQuart1and4":"2to3","TTMVperMLBAL":"17546","TTMVperMLBALQuart1and4":"2to3","TTMDVperMLBAL":"502787","TTMDVperMLBALQuart1and4":"4","RatioTTMV_TTMDV":"0.03489839","RatioTTMV_TTMDVQuart1and4":"2to3","CurrentATB":"NA","CurrentATBName":"NA","CurrentATBName_Colistin_others":"NA","CurrentATBName_AZI_others":"NA","ATBclass":"NA","CurrentQuinolone":"NA","RecipientPreTxColonisation":"NA","GraftColonisation":"NA","CurrentBactInfection":"NA","CMVStatus":"NA","BloodCMVcopies":"NA","BloodCMVAbove500":"NA","CurrentCMVdrug":"NA","CMVcopiesBAL":"NA","CMVBALabove100":"NA","EBVStatus":"NA","EBVcopiesBlood":"NA","ProphylaxyPCP":"NA","ATBnbrSinceLastTimepoint":"NA","PulmBactInfectSinceLastTimepoint":"NA","RespVirInfectSinceLastTimepoint":"NA","CurrentRespViralInfection":"NA","CMVinfectSinceLastTimepoint":"NA","CurrentCMVinfection":"NA","CurrentRespFungInfection":"NA","FungPulmInfectNbrSinceLastTimepoint":"NA","CurrentFungusTreatment":"NA","CurrentParasiteInfection":"NA","MeanBactInfectPerMonths":"NA","CurrentInfectBactVirCMVFungParas":"NA","TotalBALCellsPerML":"NA","TotalBALCellsPerMLQuart1and4":"NA","BALMacroPercent":"83","BALMacroNumber":"NA","BALNeutroPercent":"6","BALNeutroPercentQuart1and4":"2to3","BALNeutroNumber":"NA","BALNeutroNumberQuart1and4":"NA","BALLymphoPercent":"9","BALLymphoPercentQuart1and4":"2to3","BALLymphoNumber":"NA","BALLymphoNumberQuart1and4":"NA","BALEosinoPercent":"0","BALEosinoAbovex2Percent":"No","BALBronchialCellsPercent":"NA","BALBronchialCellsAbove5Percent":"NA","CD4TLympho":"NA","CD4Tpercent":"NA","CD8TLympho":"NA","CD8Tpercent":"NA","BLympho":"NA","BLymphoPercent":"NA","IgG":"NA","BloodLeuco":"NA","BloodAbsoluteNeutro":"NA","BloodAbsoluteNeutroQuart1and4":"NA","CRP":"NA","CRPQuart1and4":"NA","DSAMFImaxValue":"NA","DSAMFISum":"NA","DSA1000":"NA","DSAYesNo":"NA","DSAandOrAcuteRejctBiopScore2":"NA","DSAandOrAcuteRejctBiopScore2AndOrOngoingCLAD":"NA","Infect_DSA_Reject":"NA","Biopsy":"NA","BiopsyScore":"NA","AcuteCellRejectA2":"NA","RejectionSinceLastTimepoint":"NA","CLAD":"NA","CLADphenotype":"NA","CLADdaysPostTx":"NA","PrimaryGraftDysfunctionStade3":"NA","HyperacuteRejection":"NA","InductionTreatment":"NA","TacrolimusConc":"NA","TacroliQuart1and4":"NA","MycophenolateMofetilConc":"NA","MMFQuart1and4":"NA","PrednisoneDosis":"NA","Prednisone6Categ":"NA","ImmunosuppresiveTTT":"NA","FEV1PercentPredict":"NA","FEV1PercentPredictQuart1and4":"NA","RatioTLCSingleBestTLC":"NA","RatioTLCSingleBestTLCQuart1and4":"NA","Mean2BestTLCBeforeCurrentTLC":"NA","DLCOPercentPredict":"NA","DLCOPercentPredictQuart1and4":"NA","FEV1FVCRatio":"NA","FEV1FVCRatioQuart1and4":"NA","AbsOstructSyndrFEV1FVCRatioBelow70":"NA","RatioFEV1BestFEV1Dynamic":"NA","RatioFEV1BestFEV1DynamicQuart1and4":"NA","TLCPercentOfSingleBest":"NA","TLCPercentOfSingleBestQuart1and4":"NA","FEV1PercentOfBest":"NA","FEV1PercentOfBestQuart1and4":"NA","RestrictSyndrTLCbelow80percentPV":"NA","RestrictSyndrTLCbelow90percentBestTLC":"NA","AirTrapping":"NA","DecreasedDiffusion":"NA","RestrictBestTLCLiter":"NA","RestrictBestTLCLiterQuart1and4":"NA","TLCvalue":"NA","TLCPercentOfBest":"NA","TLCPercentOfBestQuart1and4":"NA","ObstructiveSyndrome":"NA","CurrentFEV1":"NA","PC1_16SLevel7_feb2019":"-1.499198869","PC2_16SLevel7_feb2019":"0.065240658","PC3_16SLevel7_feb2019":"0.055425679","PC1_tertiles_20190301":"-1.409687203","PC2_tertiles_20190301":"0.090513981","PC3_tertiles_20190301":"0.096999233","PC4_tertiles_20190301":"0.213509567","PC5_tertiles_20190301":"0.161785356","PC1_20190410":"-1.091862452","PC2_20190410":"0.190116067","PC3_20190410":"0.275337884","PC4_20190410":"0.149995871","PC5_20190410":"0.073368412","clustering_level_2":"pam1","clustering_level_6":"pam1","clustering_level_7":"pam1","clustering_level_2.1":"pam1","clustering_level_3":"pam1","clustering_level_5":"pam1","clustering_level_6.1":"pam1","clustering_level_7.1":"pam1","data":{"PC1":"-0.95829881889757","PC2":"0.290167837951305","PC3":"0.238411973807948","PC4":"-0.0839183078723881","PC5":"-0.00855680988147361"}},{"name":"BEAL40","OrderSudip":"10","LabPatientNumber":"3","LabSampleNumber":"40","Clusters20190408":"CoreAcess3","Clusters20190228_tertiles":"Balanced","SamplingDate":"04.04.2013","BAL":"1","TimepointMo":"1","TimeWindow":"1","WalktrapClustersMay2018":"4Blue","COXcrude":"0.002922239","MRC1crude":"4.734683487","DCSIGNcrude":"0.003893359","TNFcrude":"0.007323509","IDOcrude":"0.024252989","IL10crude":"0.006786171","IL1RNcrude":"0.001105388","MMP12crude":"0.00224874","TIMP1crude":"0.011390342","FN1crude":"0.00024518","PDGFDcrude":"0.003286166","COL6A2crude":"0.000163762","MMP7crude":"0.0000472273","MMP9crude":"0.0000260964","CHI3L1crude":"0.0000820596","THBS1crude":"0.114127813","IGF1crude":"0.001245116","IGFBP2crude":"0.003692027","SPP1crude":"0.00000100533","LY96crude":"0.004973098","TLR5crude":"0.000396049","CAMPcrude":"0.002370084","NLRP3crude":"0.000235914","IFITM2crude":"0.005164586","MAVScrude":"0.000499965","TLR7crude":"0.000447185","S100A12crude":"0.000000235195","TLR2crude":"0.00000624421","TLR3crude":"0.0000133397","IFNLR1crude":"0.000507882","RSAD2crude":"0.000505197","COXMedTr":"0.375233596","COXMedTrQuart1and4":"1","MRC1MedTr":"1.553338424","DCSIGNMedTr":"0.751172593","TNFMedTr":"0.661878158","IDOMedTr":"1.182640095","IL10MedTr":"0.810080523","IL10MedTrQuart1and4":"2to3","IL1RNMedTr":"26.17597466","IL1RNMedTrQuart1and4":"4","MMP12MedTr":"1.880022329","MMP12MedTrQuart1and4":"2to3","TIMP1MedTr":"0.971339631","FN1MedTr":"1.022995864","PDGFDMedTr":"0.592700979","PDGFDMedTrQuart1and4":"2to3","RatioPDGFDscaledMMP12scaled":"0.32","COL6A2MedTr":"1.281458537","MMP7MedTr":"0.730725725","RatioPDGFDscaledMMP7scaled":"0.81","MMP9MedTr":"0.110327122","RatioPDGFDscaledMMP9scaled":"5.37","MMP9MedTrQuart1and4":"1","CHI3L1MedTr":"0.165827697","THBS1MedTr":"2.283901933","IGF1MedTr":"0.364635745","IGFBP2MedTr":"0.541251155","SPP1MedTr":"0.322490288","SPP1MedTrQuart1and4":"2to3","LY96MedTr":"0.883430962","LY96MedTrQuart1and4":"2to3","TLR5MedTr":"0.840787112","TLR5MedTrQuart1and4":"2to3","CAMPMedTr":"0.736827685","CAMPMedTrQuart1and4":"2to3","NLRP3MedTr":"0.521717165","NLRP3MedTrQuart1and4":"1","IFITM2MedTr":"0.436538521","IFITM2MedTrQuart1and4":"1","MAVSMedTr":"0.900080125","MAVSMedTrQuart1and4":"2to3","TLR7MedTr":"0.338559641","TLR7MedTrQuart1and4":"1","S100A12MedTr":"0.007360724","S100A12MedTrQuart1and4":"1","TLR2MedTr":"2.069048047","TLR2MedTrQuart1and4":"2to3","TLR3MedTr":"1.142818581","TLR3MedTrQuart1and4":"2to3","IFNLR1MedTr":"1.139956012","IFNLR1MedTrQuart1and4":"2to3","RSAD2MedTr":"0.826545315","RSAD2MedTrQuart1and4":"2to3","DiagnosisTx":"PulmonaryFibrosis","NbrOfLungTx":"1","TypeTx":"Unilateral","AgeAtTx":"60","RecipientSex":"F","PreTxBMI":"29.7","RecipientSmokingStatus":"AncientSmoker","SampleBMI":"27.6","PreTxDiabetes":"No","Insulin":"Yes","PreTxPPI":"Yes","ProtonPumpInhib":"Yes","DonorSmokingStatus":"Smoker","DonorSex":"M","GraftAge":"57","DonorDeathCause":"CerebralHemorragiae","MaxColdIschemia":"233","ExtraCorpCirc":"No","ReadsCount":"15027","ReadsAbove10k":"Yes","Cop16SPerMLBAL":"1790","Cop16S_Dec":"6","Cop16SPerMLQuartiles":"3","Cop16SPerML1st4thQuart":"2to3","Cop16SPerML1st10thDeciles":"2to9","RichnessOTUs_20190408":"54","Richness_10parts":"3","OldRichnessGenus":"32","OldRichGenQuart1and4":"2to3","ShannonGenus20190408":"3.47","OldShannonGenus":"3.46","OldShannonLev7Quart1and4":"2to3","OTU3_Thirds":"3","OTU11_Thirds":"1","OTU6_Thirds":"2","SumCore_Thirds":"2","SumCore10parts":"6","OTU4_Thirds":"2","OTU7_Thirds":"2","OTU8_Thirds":"3","SumAccesThirds":"3","SumAcces10parts":"0","SumCoreAccesThirds":"3","OTU1_90thPer":"0","OTU2_90thPer":"0","SumOutgr90thPer":"0","SumInvad90thPer":"0","SumOutgrInvadUpperThird":"0","PanAnelloPerMLBAL":"24354","SumAllSeparateAnelloPCRs":"6768","PanAnelloOrSUMseparPCRPerMLBAL":"24354","AnelloPerMLQuart1and4":"2to3","TTV1perMLBAL":"5","TTV2perMLBAL":"0","TTV3perMLBAL":"98","TTV4perMLBAL":"26","TTV5perMLBAL":"71","TTV1to5perMLBAL":"199","TTV1to5perMLBALQuart1and4":"1","TTMVperMLBAL":"1200","TTMVperMLBALQuart1and4":"2to3","TTMDVperMLBAL":"5368","TTMDVperMLBALQuart1and4":"1","RatioTTMV_TTMDV":"0.223505293","RatioTTMV_TTMDVQuart1and4":"2to3","CurrentATB":"No","CurrentATBName":"NA","CurrentATBName_Colistin_others":"NA","CurrentATBName_AZI_others":"NA","ATBclass":"NA","CurrentQuinolone":"NA","RecipientPreTxColonisation":"No","GraftColonisation":"No","CurrentBactInfection":"No","CMVStatus":"Rpos","BloodCMVcopies":"NA","BloodCMVAbove500":"NA","CurrentCMVdrug":"Yes","CMVcopiesBAL":"0","CMVBALabove100":"No","EBVStatus":"Rpos","EBVcopiesBlood":"NA","ProphylaxyPCP":"CoTrimoxazole","ATBnbrSinceLastTimepoint":"1","PulmBactInfectSinceLastTimepoint":"0","RespVirInfectSinceLastTimepoint":"0","CurrentRespViralInfection":"No","CMVinfectSinceLastTimepoint":"0","CurrentCMVinfection":"No","CurrentRespFungInfection":"No","FungPulmInfectNbrSinceLastTimepoint":"0","CurrentFungusTreatment":"No","CurrentParasiteInfection":"No","MeanBactInfectPerMonths":"0","CurrentInfectBactVirCMVFungParas":"No","TotalBALCellsPerML":"140000","TotalBALCellsPerMLQuart1and4":"2to3","BALMacroPercent":"79","BALMacroNumber":"110600","BALNeutroPercent":"2","BALNeutroPercentQuart1and4":"1","BALNeutroNumber":"2800","BALNeutroNumberQuart1and4":"2to3","BALLymphoPercent":"0","BALLymphoPercentQuart1and4":"1","BALLymphoNumber":"0","BALLymphoNumberQuart1and4":"1","BALEosinoPercent":"0","BALEosinoAbovex2Percent":"No","BALBronchialCellsPercent":"15","BALBronchialCellsAbove5Percent":"Yes","CD4TLympho":"NA","CD4Tpercent":"NA","CD8TLympho":"NA","CD8Tpercent":"NA","BLympho":"NA","BLymphoPercent":"NA","IgG":"NA","BloodLeuco":"10.8","BloodAbsoluteNeutro":"8.48","BloodAbsoluteNeutroQuart1and4":"4","CRP":"2","CRPQuart1and4":"2to3","DSAMFImaxValue":"0","DSAMFISum":"0","DSA1000":"NA","DSAYesNo":"No","DSAandOrAcuteRejctBiopScore2":"No","DSAandOrAcuteRejctBiopScore2AndOrOngoingCLAD":"No","Infect_DSA_Reject":"No","Biopsy":"A0B0","BiopsyScore":"0","AcuteCellRejectA2":"No","RejectionSinceLastTimepoint":"0","CLAD":"Yes","CLADphenotype":"RAS","CLADdaysPostTx":"1449","PrimaryGraftDysfunctionStade3":"No","HyperacuteRejection":"No","InductionTreatment":"Basiliximab","TacrolimusConc":"11.2","TacroliQuart1and4":"4","MycophenolateMofetilConc":"NA","MMFQuart1and4":"NA","PrednisoneDosis":"30","Prednisone6Categ":"4","ImmunosuppresiveTTT":"Tacro_MMF_Pred","FEV1PercentPredict":"62","FEV1PercentPredictQuart1and4":"1","RatioTLCSingleBestTLC":"84.44444444","RatioTLCSingleBestTLCQuart1and4":"2to3","Mean2BestTLCBeforeCurrentTLC":"3.8","DLCOPercentPredict":"50","DLCOPercentPredictQuart1and4":"1","FEV1FVCRatio":"72","FEV1FVCRatioQuart1and4":"1","AbsOstructSyndrFEV1FVCRatioBelow70":"No","RatioFEV1BestFEV1Dynamic":"101.3","RatioFEV1BestFEV1DynamicQuart1and4":"4","TLCPercentOfSingleBest":"84.4","TLCPercentOfSingleBestQuart1and4":"2to3","FEV1PercentOfBest":"82.2","FEV1PercentOfBestQuart1and4":"2to3","RestrictSyndrTLCbelow80percentPV":"Yes","RestrictSyndrTLCbelow90percentBestTLC":"Yes","AirTrapping":"No","DecreasedDiffusion":"Yes","RestrictBestTLCLiter":"4.5","RestrictBestTLCLiterQuart1and4":"1","TLCvalue":"3.8","TLCPercentOfBest":"84.4","TLCPercentOfBestQuart1and4":"2to3","ObstructiveSyndrome":"No","CurrentFEV1":"1.52","PC1_16SLevel7_feb2019":"-1.70927443","PC2_16SLevel7_feb2019":"0.252136643","PC3_16SLevel7_feb2019":"0.380040932","PC1_tertiles_20190301":"-1.656539986","PC2_tertiles_20190301":"0.231321185","PC3_tertiles_20190301":"0.326746393","PC4_tertiles_20190301":"0.374674204","PC5_tertiles_20190301":"0.035054429","PC1_20190410":"-1.733949491","PC2_20190410":"0.113734357","PC3_20190410":"0.359800026","PC4_20190410":"0.377126146","PC5_20190410":"0.002670166","clustering_level_2":"pam1","clustering_level_6":"pam1","clustering_level_7":"pam1","clustering_level_2.1":"pam1","clustering_level_3":"pam1","clustering_level_5":"pam1","clustering_level_6.1":"pam1","clustering_level_7.1":"pam1","data":{"PC1":"-1.37108933426828","PC2":"0.257624099976439","PC3":"0.241915100352036","PC4":"-0.102078730667827","PC5":"-0.0423918034159793"}},{"name":"BEAL51","OrderSudip":"11","LabPatientNumber":"3","LabSampleNumber":"51","Clusters20190408":"LowLoadTert","Clusters20190228_tertiles":"LowLoadTert","SamplingDate":"28.05.2013","BAL":"1","TimepointMo":"3","TimeWindow":"2","WalktrapClustersMay2018":"4Blue","COXcrude":"0.005726768","MRC1crude":"3.849003611","DCSIGNcrude":"0.014296435","TNFcrude":"0.034631345","IDOcrude":"0.213399324","IL10crude":"0.068298521","IL1RNcrude":"0.000279496","MMP12crude":"0.007152005","TIMP1crude":"0.016705998","FN1crude":"0.000570049","PDGFDcrude":"0.005553677","COL6A2crude":"0.000273907","MMP7crude":"0.000246606","MMP9crude":"0.000151796","CHI3L1crude":"0.000396972","THBS1crude":"0.018211989","IGF1crude":"0.006334603","IGFBP2crude":"0.010908375","SPP1crude":"0","LY96crude":"0.004576087","TLR5crude":"0.000307632","CAMPcrude":"0.00272782","NLRP3crude":"0.001419012","IFITM2crude":"0.016524096","MAVScrude":"0.001022247","TLR7crude":"0.001668263","S100A12crude":"0","TLR2crude":"0.00000174741","TLR3crude":"0.0000567466","IFNLR1crude":"0.001358332","RSAD2crude":"0.00116833","COXMedTr":"0.735352449","COXMedTrQuart1and4":"2to3","MRC1MedTr":"1.262767664","DCSIGNMedTr":"2.758309648","TNFMedTr":"3.12988348","IDOMedTr":"10.40591712","IL10MedTr":"8.152948199","IL10MedTrQuart1and4":"4","IL1RNMedTr":"6.618555672","IL1RNMedTrQuart1and4":"4","MMP12MedTr":"5.979316359","MMP12MedTrQuart1and4":"4","TIMP1MedTr":"1.424645436","FN1MedTr":"2.378490656","PDGFDMedTr":"1.001674882","PDGFDMedTrQuart1and4":"2to3","RatioPDGFDscaledMMP12scaled":"0.17","COL6A2MedTr":"2.143360239","MMP7MedTr":"3.815618097","RatioPDGFDscaledMMP7scaled":"0.26","MMP9MedTr":"0.641743799","RatioPDGFDscaledMMP9scaled":"1.56","MMP9MedTrQuart1and4":"2to3","CHI3L1MedTr":"0.802208339","THBS1MedTr":"0.364454515","IGF1MedTr":"1.855106192","IGFBP2MedTr":"1.599167666","SPP1MedTr":"0","SPP1MedTrQuart1and4":"1","LY96MedTr":"0.81290513","LY96MedTrQuart1and4":"1","TLR5MedTr":"0.653083776","TLR5MedTrQuart1and4":"1","CAMPMedTr":"0.848042944","CAMPMedTrQuart1and4":"2to3","NLRP3MedTr":"3.138103276","NLRP3MedTrQuart1and4":"4","IFITM2MedTr":"1.396705126","IFITM2MedTrQuart1and4":"2to3","MAVSMedTr":"1.84033902","MAVSMedTrQuart1and4":"4","TLR7MedTr":"1.263027301","TLR7MedTrQuart1and4":"2to3","S100A12MedTr":"0.002741723","S100A12MedTrQuart1and4":"1","TLR2MedTr":"0.579012588","TLR2MedTrQuart1and4":"2to3","TLR3MedTr":"4.861494782","TLR3MedTrQuart1and4":"4","IFNLR1MedTr":"3.048817725","IFNLR1MedTrQuart1and4":"4","RSAD2MedTr":"1.911488862","RSAD2MedTrQuart1and4":"4","DiagnosisTx":"PulmonaryFibrosis","NbrOfLungTx":"1","TypeTx":"Unilateral","AgeAtTx":"60","RecipientSex":"F","PreTxBMI":"29.7","RecipientSmokingStatus":"AncientSmoker","SampleBMI":"28.1","PreTxDiabetes":"No","Insulin":"Yes","PreTxPPI":"Yes","ProtonPumpInhib":"Yes","DonorSmokingStatus":"Smoker","DonorSex":"M","GraftAge":"57","DonorDeathCause":"CerebralHemorragiae","MaxColdIschemia":"233","ExtraCorpCirc":"No","ReadsCount":"52242","ReadsAbove10k":"Yes","Cop16SPerMLBAL":"297","Cop16S_Dec":"4","Cop16SPerMLQuartiles":"2","Cop16SPerML1st4thQuart":"2to3","Cop16SPerML1st10thDeciles":"2to9","RichnessOTUs_20190408":"59","Richness_10parts":"4","OldRichnessGenus":"36","OldRichGenQuart1and4":"2to3","ShannonGenus20190408":"4.34","OldShannonGenus":"4.16","OldShannonLev7Quart1and4":"4","OTU3_Thirds":"LowLoad","OTU11_Thirds":"LowLoad","OTU6_Thirds":"LowLoad","SumCore_Thirds":"LowLoad","SumCore10parts":"6","OTU4_Thirds":"LowLoad","OTU7_Thirds":"LowLoad","OTU8_Thirds":"LowLoad","SumAccesThirds":"LowLoad","SumAcces10parts":"0","SumCoreAccesThirds":"LowLoad","OTU1_90thPer":"LowLoad","OTU2_90thPer":"LowLoad","SumOutgr90thPer":"LowLoad","SumInvad90thPer":"LowLoad","SumOutgrInvadUpperThird":"LowLoad","PanAnelloPerMLBAL":"43682","SumAllSeparateAnelloPCRs":"8615","PanAnelloOrSUMseparPCRPerMLBAL":"43682","AnelloPerMLQuart1and4":"2to3","TTV1perMLBAL":"19","TTV2perMLBAL":"3","TTV3perMLBAL":"599","TTV4perMLBAL":"134","TTV5perMLBAL":"118","TTV1to5perMLBAL":"873","TTV1to5perMLBALQuart1and4":"2to3","TTMVperMLBAL":"542","TTMVperMLBALQuart1and4":"2to3","TTMDVperMLBAL":"7200","TTMDVperMLBALQuart1and4":"2to3","RatioTTMV_TTMDV":"0.075308118","RatioTTMV_TTMDVQuart1and4":"2to3","CurrentATB":"No","CurrentATBName":"NA","CurrentATBName_Colistin_others":"NA","CurrentATBName_AZI_others":"NA","ATBclass":"NA","CurrentQuinolone":"NA","RecipientPreTxColonisation":"No","GraftColonisation":"No","CurrentBactInfection":"No","CMVStatus":"Rpos","BloodCMVcopies":"0","BloodCMVAbove500":"No","CurrentCMVdrug":"No","CMVcopiesBAL":"0","CMVBALabove100":"No","EBVStatus":"Rpos","EBVcopiesBlood":"48","ProphylaxyPCP":"CoTrimoxazole","ATBnbrSinceLastTimepoint":"0","PulmBactInfectSinceLastTimepoint":"0","RespVirInfectSinceLastTimepoint":"0","CurrentRespViralInfection":"Yes","CMVinfectSinceLastTimepoint":"0","CurrentCMVinfection":"No","CurrentRespFungInfection":"No","FungPulmInfectNbrSinceLastTimepoint":"0","CurrentFungusTreatment":"No","CurrentParasiteInfection":"No","MeanBactInfectPerMonths":"0","CurrentInfectBactVirCMVFungParas":"Yes","TotalBALCellsPerML":"85000","TotalBALCellsPerMLQuart1and4":"1","BALMacroPercent":"48.5","BALMacroNumber":"41225","BALNeutroPercent":"0","BALNeutroPercentQuart1and4":"1","BALNeutroNumber":"0","BALNeutroNumberQuart1and4":"1","BALLymphoPercent":"51.5","BALLymphoPercentQuart1and4":"4","BALLymphoNumber":"43775","BALLymphoNumberQuart1and4":"4","BALEosinoPercent":"0","BALEosinoAbovex2Percent":"No","BALBronchialCellsPercent":"0","BALBronchialCellsAbove5Percent":"No","CD4TLympho":"1504","CD4Tpercent":"60.9","CD8TLympho":"441","CD8Tpercent":"17.9","BLympho":"NA","BLymphoPercent":"NA","IgG":"6.82","BloodLeuco":"9.2","BloodAbsoluteNeutro":"6.05","BloodAbsoluteNeutroQuart1and4":"2to3","CRP":"2","CRPQuart1and4":"2to3","DSAMFImaxValue":"NA","DSAMFISum":"NA","DSA1000":"NA","DSAYesNo":"NA","DSAandOrAcuteRejctBiopScore2":"NA","DSAandOrAcuteRejctBiopScore2AndOrOngoingCLAD":"NA","Infect_DSA_Reject":"Yes","Biopsy":"A0B0","BiopsyScore":"0","AcuteCellRejectA2":"No","RejectionSinceLastTimepoint":"0","CLAD":"Yes","CLADphenotype":"RAS","CLADdaysPostTx":"1449","PrimaryGraftDysfunctionStade3":"No","HyperacuteRejection":"No","InductionTreatment":"Basiliximab","TacrolimusConc":"7.8","TacroliQuart1and4":"2to3","MycophenolateMofetilConc":"NA","MMFQuart1and4":"NA","PrednisoneDosis":"20","Prednisone6Categ":"2to3","ImmunosuppresiveTTT":"Tacro_MMF_Pred","FEV1PercentPredict":"64","FEV1PercentPredictQuart1and4":"2to3","RatioTLCSingleBestTLC":"73.77777778","RatioTLCSingleBestTLCQuart1and4":"1","Mean2BestTLCBeforeCurrentTLC":"3.56","DLCOPercentPredict":"49","DLCOPercentPredictQuart1and4":"1","FEV1FVCRatio":"74","FEV1FVCRatioQuart1and4":"1","AbsOstructSyndrFEV1FVCRatioBelow70":"No","RatioFEV1BestFEV1Dynamic":"98.7","RatioFEV1BestFEV1DynamicQuart1and4":"2to3","TLCPercentOfSingleBest":"73.8","TLCPercentOfSingleBestQuart1and4":"1","FEV1PercentOfBest":"84.9","FEV1PercentOfBestQuart1and4":"2to3","RestrictSyndrTLCbelow80percentPV":"Yes","RestrictSyndrTLCbelow90percentBestTLC":"Yes","AirTrapping":"No","DecreasedDiffusion":"Yes","RestrictBestTLCLiter":"4.5","RestrictBestTLCLiterQuart1and4":"1","TLCvalue":"3.32","TLCPercentOfBest":"73.8","TLCPercentOfBestQuart1and4":"1","ObstructiveSyndrome":"No","CurrentFEV1":"1.57","PC1_16SLevel7_feb2019":"-1.044134346","PC2_16SLevel7_feb2019":"-0.353162395","PC3_16SLevel7_feb2019":"0.13627819","PC1_tertiles_20190301":"-1.008846504","PC2_tertiles_20190301":"-0.364839602","PC3_tertiles_20190301":"0.115543424","PC4_tertiles_20190301":"0.320571044","PC5_tertiles_20190301":"0.120949206","PC1_20190410":"-0.691970715","PC2_20190410":"-0.356025345","PC3_20190410":"0.140149415","PC4_20190410":"0.20666017","PC5_20190410":"-0.018794546","clustering_level_2":"pam1","clustering_level_6":"pam1","clustering_level_7":"pam1","clustering_level_2.1":"pam1","clustering_level_3":"pam1","clustering_level_5":"pam1","clustering_level_6.1":"pam1","clustering_level_7.1":"pam1","data":{"PC1":"-0.441682961633415","PC2":"-0.72441918394953","PC3":"-0.0111423197229836","PC4":"-0.139333450687622","PC5":"0.0620464708102626"}},{"name":"BEAL86","OrderSudip":"12","LabPatientNumber":"3","LabSampleNumber":"86","Clusters20190408":"CoreAcess3","Clusters20190228_tertiles":"Balanced","SamplingDate":"20.08.2013","BAL":"1","TimepointMo":"6","TimeWindow":"3","WalktrapClustersMay2018":"4Blue","COXcrude":"0.015438863","MRC1crude":"2.940626092","DCSIGNcrude":"0.017595634","TNFcrude":"0.026654874","IDOcrude":"0.141559318","IL10crude":"0.035005279","IL1RNcrude":"0.000340039","MMP12crude":"0.008471756","TIMP1crude":"0.011776203","FN1crude":"0.000503632","PDGFDcrude":"0.003677115","COL6A2crude":"0.000378707","MMP7crude":"0.0000699749","MMP9crude":"0.000133341","CHI3L1crude":"0.000577597","THBS1crude":"0.015010688","IGF1crude":"0.004963869","IGFBP2crude":"0.011510114","SPP1crude":"0.00000162076","LY96crude":"0.003078971","TLR5crude":"0.000273487","CAMPcrude":"0.002986643","NLRP3crude":"0.000689239","IFITM2crude":"0.012008029","MAVScrude":"0.000706565","TLR7crude":"0.000810493","S100A12crude":"0.00000146409","TLR2crude":"0.00000771983","TLR3crude":"0.0000387551","IFNLR1crude":"0.00089422","RSAD2crude":"0.00125904","COXMedTr":"1.98244551","COXMedTrQuart1and4":"4","MRC1MedTr":"0.964750339","DCSIGNMedTr":"3.394846738","TNFMedTr":"2.408992509","IDOMedTr":"6.902807819","IL10MedTr":"4.178658944","IL10MedTrQuart1and4":"4","IL1RNMedTr":"8.052248957","IL1RNMedTrQuart1and4":"4","MMP12MedTr":"7.08267234","MMP12MedTrQuart1and4":"4","TIMP1MedTr":"1.004244917","FN1MedTr":"2.101369526","PDGFDMedTr":"0.663213556","PDGFDMedTrQuart1and4":"2to3","RatioPDGFDscaledMMP12scaled":"0.09","COL6A2MedTr":"2.963438247","MMP7MedTr":"1.082689758","RatioPDGFDscaledMMP7scaled":"0.61","MMP9MedTr":"0.563724348","RatioPDGFDscaledMMP9scaled":"1.18","MMP9MedTrQuart1and4":"2to3","CHI3L1MedTr":"1.167219857","THBS1MedTr":"0.300390748","IGF1MedTr":"1.453682905","IGFBP2MedTr":"1.687382659","SPP1MedTr":"0.519905875","SPP1MedTrQuart1and4":"2to3","LY96MedTr":"0.546954413","LY96MedTrQuart1and4":"1","TLR5MedTr":"0.580595486","TLR5MedTrQuart1and4":"1","CAMPMedTr":"0.928507553","CAMPMedTrQuart1and4":"2to3","NLRP3MedTr":"1.524231958","NLRP3MedTrQuart1and4":"2to3","IFITM2MedTr":"1.014982936","IFITM2MedTrQuart1and4":"2to3","MAVSMedTr":"1.272020983","MAVSMedTrQuart1and4":"2to3","TLR7MedTr":"0.613616924","TLR7MedTrQuart1and4":"1","S100A12MedTr":"0.045820489","S100A12MedTrQuart1and4":"1","TLR2MedTr":"2.558003914","TLR2MedTrQuart1and4":"4","TLR3MedTr":"3.320164465","TLR3MedTrQuart1and4":"4","IFNLR1MedTr":"2.00710291","IFNLR1MedTrQuart1and4":"4","RSAD2MedTr":"2.059898047","RSAD2MedTrQuart1and4":"4","DiagnosisTx":"PulmonaryFibrosis","NbrOfLungTx":"1","TypeTx":"Unilateral","AgeAtTx":"60","RecipientSex":"F","PreTxBMI":"29.7","RecipientSmokingStatus":"AncientSmoker","SampleBMI":"28.7","PreTxDiabetes":"No","Insulin":"Yes","PreTxPPI":"Yes","ProtonPumpInhib":"Yes","DonorSmokingStatus":"Smoker","DonorSex":"M","GraftAge":"57","DonorDeathCause":"CerebralHemorragiae","MaxColdIschemia":"233","ExtraCorpCirc":"No","ReadsCount":"63226","ReadsAbove10k":"Yes","Cop16SPerMLBAL":"2022","Cop16S_Dec":"6","Cop16SPerMLQuartiles":"3","Cop16SPerML1st4thQuart":"2to3","Cop16SPerML1st10thDeciles":"2to9","RichnessOTUs_20190408":"64","Richness_10parts":"5","OldRichnessGenus":"37","OldRichGenQuart1and4":"2to3","ShannonGenus20190408":"3.49","OldShannonGenus":"3.45","OldShannonLev7Quart1and4":"2to3","OTU3_Thirds":"3","OTU11_Thirds":"2","OTU6_Thirds":"3","SumCore_Thirds":"3","SumCore10parts":"9","OTU4_Thirds":"3","OTU7_Thirds":"2","OTU8_Thirds":"2","SumAccesThirds":"2","SumAcces10parts":"0","SumCoreAccesThirds":"3","OTU1_90thPer":"0","OTU2_90thPer":"0","SumOutgr90thPer":"0","SumInvad90thPer":"0","SumOutgrInvadUpperThird":"0","PanAnelloPerMLBAL":"78445","SumAllSeparateAnelloPCRs":"32521","PanAnelloOrSUMseparPCRPerMLBAL":"78445","AnelloPerMLQuart1and4":"2to3","TTV1perMLBAL":"16","TTV2perMLBAL":"3","TTV3perMLBAL":"89","TTV4perMLBAL":"50","TTV5perMLBAL":"901","TTV1to5perMLBAL":"1059","TTV1to5perMLBALQuart1and4":"2to3","TTMVperMLBAL":"1510","TTMVperMLBALQuart1and4":"2to3","TTMDVperMLBAL":"29952","TTMDVperMLBALQuart1and4":"2to3","RatioTTMV_TTMDV":"0.05041485","RatioTTMV_TTMDVQuart1and4":"2to3","CurrentATB":"No","CurrentATBName":"NA","CurrentATBName_Colistin_others":"NA","CurrentATBName_AZI_others":"NA","ATBclass":"NA","CurrentQuinolone":"NA","RecipientPreTxColonisation":"No","GraftColonisation":"No","CurrentBactInfection":"No","CMVStatus":"Rpos","BloodCMVcopies":"1090","BloodCMVAbove500":"Yes","CurrentCMVdrug":"No","CMVcopiesBAL":"0","CMVBALabove100":"No","EBVStatus":"Rpos","EBVcopiesBlood":"0","ProphylaxyPCP":"CoTrimoxazole","ATBnbrSinceLastTimepoint":"0","PulmBactInfectSinceLastTimepoint":"0","RespVirInfectSinceLastTimepoint":"0","CurrentRespViralInfection":"No","CMVinfectSinceLastTimepoint":"0","CurrentCMVinfection":"No","CurrentRespFungInfection":"No","FungPulmInfectNbrSinceLastTimepoint":"0","CurrentFungusTreatment":"No","CurrentParasiteInfection":"No","MeanBactInfectPerMonths":"0","CurrentInfectBactVirCMVFungParas":"No","TotalBALCellsPerML":"115000","TotalBALCellsPerMLQuart1and4":"2to3","BALMacroPercent":"69","BALMacroNumber":"79350","BALNeutroPercent":"0.5","BALNeutroPercentQuart1and4":"1","BALNeutroNumber":"575","BALNeutroNumberQuart1and4":"1","BALLymphoPercent":"29.5","BALLymphoPercentQuart1and4":"4","BALLymphoNumber":"33925","BALLymphoNumberQuart1and4":"4","BALEosinoPercent":"0.5","BALEosinoAbovex2Percent":"No","BALBronchialCellsPercent":"0.5","BALBronchialCellsAbove5Percent":"No","CD4TLympho":"NA","CD4Tpercent":"NA","CD8TLympho":"NA","CD8Tpercent":"NA","BLympho":"NA","BLymphoPercent":"NA","IgG":"NA","BloodLeuco":"5.8","BloodAbsoluteNeutro":"3.6","BloodAbsoluteNeutroQuart1and4":"2to3","CRP":"8","CRPQuart1and4":"2to3","DSAMFImaxValue":"0","DSAMFISum":"0","DSA1000":"No","DSAYesNo":"No","DSAandOrAcuteRejctBiopScore2":"No","DSAandOrAcuteRejctBiopScore2AndOrOngoingCLAD":"No","Infect_DSA_Reject":"No","Biopsy":"A1B0","BiopsyScore":"1","AcuteCellRejectA2":"No","RejectionSinceLastTimepoint":"0","CLAD":"Yes","CLADphenotype":"RAS","CLADdaysPostTx":"1449","PrimaryGraftDysfunctionStade3":"No","HyperacuteRejection":"No","InductionTreatment":"Basiliximab","TacrolimusConc":"9","TacroliQuart1and4":"2to3","MycophenolateMofetilConc":"2.1","MMFQuart1and4":"2to3","PrednisoneDosis":"15","Prednisone6Categ":"2to3","ImmunosuppresiveTTT":"Tacro_MMF_Pred","FEV1PercentPredict":"60","FEV1PercentPredictQuart1and4":"1","RatioTLCSingleBestTLC":"70.44444444","RatioTLCSingleBestTLCQuart1and4":"1","Mean2BestTLCBeforeCurrentTLC":"3.56","DLCOPercentPredict":"44","DLCOPercentPredictQuart1and4":"1","FEV1FVCRatio":"75","FEV1FVCRatioQuart1and4":"1","AbsOstructSyndrFEV1FVCRatioBelow70":"No","RatioFEV1BestFEV1Dynamic":"93.1","RatioFEV1BestFEV1DynamicQuart1and4":"1","TLCPercentOfSingleBest":"70.4","TLCPercentOfSingleBestQuart1and4":"1","FEV1PercentOfBest":"80.5","FEV1PercentOfBestQuart1and4":"2to3","RestrictSyndrTLCbelow80percentPV":"Yes","RestrictSyndrTLCbelow90percentBestTLC":"Yes","AirTrapping":"No","DecreasedDiffusion":"Yes","RestrictBestTLCLiter":"4.5","RestrictBestTLCLiterQuart1and4":"1","TLCvalue":"3.17","TLCPercentOfBest":"70.4","TLCPercentOfBestQuart1and4":"1","ObstructiveSyndrome":"No","CurrentFEV1":"1.49","PC1_16SLevel7_feb2019":"-2.251519168","PC2_16SLevel7_feb2019":"0.08370055","PC3_16SLevel7_feb2019":"0.423243201","PC1_tertiles_20190301":"-2.204826697","PC2_tertiles_20190301":"-0.000315948","PC3_tertiles_20190301":"0.387268828","PC4_tertiles_20190301":"0.243881941","PC5_tertiles_20190301":"0.239476258","PC1_20190410":"-2.435400933","PC2_20190410":"-0.078820483","PC3_20190410":"0.275925511","PC4_20190410":"0.197131242","PC5_20190410":"0.230625726","clustering_level_2":"pam1","clustering_level_6":"pam1","clustering_level_7":"pam1","clustering_level_2.1":"pam1","clustering_level_3":"pam1","clustering_level_5":"pam1","clustering_level_6.1":"pam1","clustering_level_7.1":"pam1","data":{"PC1":"-1.50619750031563","PC2":"0.299197604058167","PC3":"0.473119606797142","PC4":"0.094477931937916","PC5":"0.0828598883458897"}},{"name":"BAL.143","OrderSudip":"13","LabPatientNumber":"56","LabSampleNumber":"143","Clusters20190408":"CoreAcess3","Clusters20190228_tertiles":"Balanced","SamplingDate":"07.01.2014","BAL":"1","TimepointMo":"24","TimeWindow":"6","WalktrapClustersMay2018":"NA","COXcrude":"0.008553639","MRC1crude":"1.494876368","DCSIGNcrude":"0.005183042","TNFcrude":"0.011506712","IDOcrude":"0.043577551","IL10crude":"0.006404824","IL1RNcrude":"0.000125149","MMP12crude":"0.00202204","TIMP1crude":"0.009384242","FN1crude":"4.86285E-05","PDGFDcrude":"0.002153253","COL6A2crude":"0.000190116","MMP7crude":"0.000186341","MMP9crude":"0.00114016","CHI3L1crude":"0.000519051","THBS1crude":"0.0528173","IGF1crude":"0.008465234","IGFBP2crude":"0.005526972","SPP1crude":"0.0000123309","LY96crude":"0.004851262","TLR5crude":"0.000827539","CAMPcrude":"0.001824349","NLRP3crude":"0.000822694","IFITM2crude":"0.018962369","MAVScrude":"0.000828605","TLR7crude":"0.001640583","S100A12crude":"0.000152767","TLR2crude":"0.0000118618","TLR3crude":"0.0000330771","IFNLR1crude":"0.000719682","RSAD2crude":"0.001007263","COXMedTr":"1.098340152","COXMedTrQuart1and4":"2to3","MRC1MedTr":"0.490433819","DCSIGNMedTr":"1","TNFMedTr":"1.039944194","IDOMedTr":"2.124956972","IL10MedTr":"0.764558262","IL10MedTrQuart1and4":"2to3","IL1RNMedTr":"2.963567599","IL1RNMedTrQuart1and4":"4","MMP12MedTr":"1.690493579","MMP12MedTrQuart1and4":"2to3","TIMP1MedTr":"0.800264495","FN1MedTr":"0.202899114","PDGFDMedTr":"0.388366076","PDGFDMedTrQuart1and4":"1","RatioPDGFDscaledMMP12scaled":"0.23","COL6A2MedTr":"1.487685254","MMP7MedTr":"2.883173485","RatioPDGFDscaledMMP7scaled":"0.13","MMP9MedTr":"4.820236356","RatioPDGFDscaledMMP9scaled":"0.08","MMP9MedTrQuart1and4":"4","CHI3L1MedTr":"1.048908216","THBS1MedTr":"1.056968761","IGF1MedTr":"2.479067524","IGFBP2MedTr":"0.810254115","SPP1MedTr":"3.955512781","SPP1MedTrQuart1and4":"2to3","LY96MedTr":"0.86178768","LY96MedTrQuart1and4":"2to3","TLR5MedTr":"1.756813979","TLR5MedTrQuart1and4":"4","CAMPMedTr":"0.567165889","CAMPMedTrQuart1and4":"1","NLRP3MedTr":"1.8193638","NLRP3MedTrQuart1and4":"2to3","IFITM2MedTr":"1.60280105","IFITM2MedTrQuart1and4":"4","MAVSMedTr":"1.49172708","MAVSMedTrQuart1and4":"4","TLR7MedTr":"1.242071361","TLR7MedTrQuart1and4":"2to3","S100A12MedTr":"4.781047292","S100A12MedTrQuart1and4":"4","TLR2MedTr":"3.930475903","TLR2MedTrQuart1and4":"4","TLR3MedTr":"2.833727298","TLR3MedTrQuart1and4":"4","IFNLR1MedTr":"1.615348017","IFNLR1MedTrQuart1and4":"4","RSAD2MedTr":"1.647968594","RSAD2MedTrQuart1and4":"4","DiagnosisTx":"NA","NbrOfLungTx":"NA","TypeTx":"NA","AgeAtTx":"NA","RecipientSex":"NA","PreTxBMI":"NA","RecipientSmokingStatus":"NA","SampleBMI":"NA","PreTxDiabetes":"NA","Insulin":"NA","PreTxPPI":"NA","ProtonPumpInhib":"NA","DonorSmokingStatus":"NA","DonorSex":"NA","GraftAge":"NA","DonorDeathCause":"NA","MaxColdIschemia":"NA","ExtraCorpCirc":"NA","ReadsCount":"167817","ReadsAbove10k":"Yes","Cop16SPerMLBAL":"115467","Cop16S_Dec":"10","Cop16SPerMLQuartiles":"4","Cop16SPerML1st4thQuart":"4","Cop16SPerML1st10thDeciles":"10","RichnessOTUs_20190408":"42","Richness_10parts":"2","OldRichnessGenus":"30","OldRichGenQuart1and4":"2to3","ShannonGenus20190408":"3.14","OldShannonGenus":"2.87","OldShannonLev7Quart1and4":"2to3","OTU3_Thirds":"3","OTU11_Thirds":"1","OTU6_Thirds":"3","SumCore_Thirds":"3","SumCore10parts":"9","OTU4_Thirds":"2","OTU7_Thirds":"2","OTU8_Thirds":"3","SumAccesThirds":"3","SumAcces10parts":"0","SumCoreAccesThirds":"3","OTU1_90thPer":"0","OTU2_90thPer":"0","SumOutgr90thPer":"0","SumInvad90thPer":"0","SumOutgrInvadUpperThird":"0","PanAnelloPerMLBAL":"NA","SumAllSeparateAnelloPCRs":"NA","PanAnelloOrSUMseparPCRPerMLBAL":"NA","AnelloPerMLQuart1and4":"NA","TTV1perMLBAL":"NA","TTV2perMLBAL":"NA","TTV3perMLBAL":"NA","TTV4perMLBAL":"NA","TTV5perMLBAL":"NA","TTV1to5perMLBAL":"NA","TTV1to5perMLBALQuart1and4":"NA","TTMVperMLBAL":"NA","TTMVperMLBALQuart1and4":"NA","TTMDVperMLBAL":"NA","TTMDVperMLBALQuart1and4":"NA","RatioTTMV_TTMDV":"NA","RatioTTMV_TTMDVQuart1and4":"NA","CurrentATB":"NA","CurrentATBName":"NA","CurrentATBName_Colistin_others":"NA","CurrentATBName_AZI_others":"NA","ATBclass":"NA","CurrentQuinolone":"NA","RecipientPreTxColonisation":"NA","GraftColonisation":"NA","CurrentBactInfection":"NA","CMVStatus":"NA","BloodCMVcopies":"NA","BloodCMVAbove500":"NA","CurrentCMVdrug":"NA","CMVcopiesBAL":"NA","CMVBALabove100":"NA","EBVStatus":"NA","EBVcopiesBlood":"NA","ProphylaxyPCP":"NA","ATBnbrSinceLastTimepoint":"NA","PulmBactInfectSinceLastTimepoint":"NA","RespVirInfectSinceLastTimepoint":"NA","CurrentRespViralInfection":"NA","CMVinfectSinceLastTimepoint":"NA","CurrentCMVinfection":"NA","CurrentRespFungInfection":"NA","FungPulmInfectNbrSinceLastTimepoint":"NA","CurrentFungusTreatment":"NA","CurrentParasiteInfection":"NA","MeanBactInfectPerMonths":"NA","CurrentInfectBactVirCMVFungParas":"NA","TotalBALCellsPerML":"NA","TotalBALCellsPerMLQuart1and4":"NA","BALMacroPercent":"69","BALMacroNumber":"NA","BALNeutroPercent":"11.5","BALNeutroPercentQuart1and4":"4","BALNeutroNumber":"NA","BALNeutroNumberQuart1and4":"NA","BALLymphoPercent":"11","BALLymphoPercentQuart1and4":"2to3","BALLymphoNumber":"NA","BALLymphoNumberQuart1and4":"NA","BALEosinoPercent":"2","BALEosinoAbovex2Percent":"Yes","BALBronchialCellsPercent":"NA","BALBronchialCellsAbove5Percent":"NA","CD4TLympho":"NA","CD4Tpercent":"NA","CD8TLympho":"NA","CD8Tpercent":"NA","BLympho":"NA","BLymphoPercent":"NA","IgG":"NA","BloodLeuco":"NA","BloodAbsoluteNeutro":"NA","BloodAbsoluteNeutroQuart1and4":"NA","CRP":"NA","CRPQuart1and4":"NA","DSAMFImaxValue":"NA","DSAMFISum":"NA","DSA1000":"NA","DSAYesNo":"NA","DSAandOrAcuteRejctBiopScore2":"NA","DSAandOrAcuteRejctBiopScore2AndOrOngoingCLAD":"NA","Infect_DSA_Reject":"NA","Biopsy":"NA","BiopsyScore":"NA","AcuteCellRejectA2":"NA","RejectionSinceLastTimepoint":"NA","CLAD":"NA","CLADphenotype":"NA","CLADdaysPostTx":"NA","PrimaryGraftDysfunctionStade3":"NA","HyperacuteRejection":"NA","InductionTreatment":"NA","TacrolimusConc":"NA","TacroliQuart1and4":"NA","MycophenolateMofetilConc":"NA","MMFQuart1and4":"NA","PrednisoneDosis":"NA","Prednisone6Categ":"NA","ImmunosuppresiveTTT":"NA","FEV1PercentPredict":"NA","FEV1PercentPredictQuart1and4":"NA","RatioTLCSingleBestTLC":"NA","RatioTLCSingleBestTLCQuart1and4":"NA","Mean2BestTLCBeforeCurrentTLC":"NA","DLCOPercentPredict":"NA","DLCOPercentPredictQuart1and4":"NA","FEV1FVCRatio":"NA","FEV1FVCRatioQuart1and4":"NA","AbsOstructSyndrFEV1FVCRatioBelow70":"NA","RatioFEV1BestFEV1Dynamic":"NA","RatioFEV1BestFEV1DynamicQuart1and4":"NA","TLCPercentOfSingleBest":"NA","TLCPercentOfSingleBestQuart1and4":"NA","FEV1PercentOfBest":"NA","FEV1PercentOfBestQuart1and4":"NA","RestrictSyndrTLCbelow80percentPV":"NA","RestrictSyndrTLCbelow90percentBestTLC":"NA","AirTrapping":"NA","DecreasedDiffusion":"NA","RestrictBestTLCLiter":"NA","RestrictBestTLCLiterQuart1and4":"NA","TLCvalue":"NA","TLCPercentOfBest":"NA","TLCPercentOfBestQuart1and4":"NA","ObstructiveSyndrome":"NA","CurrentFEV1":"NA","PC1_16SLevel7_feb2019":"-2.269690518","PC2_16SLevel7_feb2019":"0.06591286","PC3_16SLevel7_feb2019":"0.47558389","PC1_tertiles_20190301":"-2.302124266","PC2_tertiles_20190301":"0.114395451","PC3_tertiles_20190301":"0.499854372","PC4_tertiles_20190301":"0.019211635","PC5_tertiles_20190301":"0.265594656","PC1_20190410":"-2.608667979","PC2_20190410":"0.126229848","PC3_20190410":"0.367268938","PC4_20190410":"0.169991541","PC5_20190410":"0.209899016","clustering_level_2":"pam1","clustering_level_6":"pam1","clustering_level_7":"pam1","clustering_level_2.1":"pam1","clustering_level_3":"pam1","clustering_level_5":"pam1","clustering_level_6.1":"pam1","clustering_level_7.1":"pam1","data":{"PC1":"-1.39443358168783","PC2":"0.711658134828582","PC3":"0.419706778967484","PC4":"-0.0593549957482707","PC5":"-0.0737589303888838"}},{"name":"BOLI28","OrderSudip":"14","LabPatientNumber":"4","LabSampleNumber":"28","Clusters20190408":"CoAc2_OutgrInvad","Clusters20190228_tertiles":"LowRichTert","SamplingDate":"26.02.2013","BAL":"1","TimepointMo":"3","TimeWindow":"2","WalktrapClustersMay2018":"3Green","COXcrude":"0.014821587","MRC1crude":"4.452234323","DCSIGNcrude":"0.005713262","TNFcrude":"0.004748715","IDOcrude":"0.028786271","IL10crude":"0.01289118","IL1RNcrude":"0.001162472","MMP12crude":"0.001963735","TIMP1crude":"0.014215458","FN1crude":"9.4949E-05","PDGFDcrude":"0.003093226","COL6A2crude":"0.0000965982","MMP7crude":"0.000103569","MMP9crude":"0.000492343","CHI3L1crude":"0.000729175","THBS1crude":"0.096209658","IGF1crude":"0.001488504","IGFBP2crude":"0.002634189","SPP1crude":"0.00000699919","LY96crude":"0.004377153","TLR5crude":"0.000454181","CAMPcrude":"0.002007409","NLRP3crude":"0.000335963","IFITM2crude":"0.011025372","MAVScrude":"0.000610068","TLR7crude":"0.000605739","S100A12crude":"0.000175442","TLR2crude":"0.00000795303","TLR3crude":"0.00000731706","IFNLR1crude":"0.000609521","RSAD2crude":"0.000871411","COXMedTr":"1.903183425","COXMedTrQuart1and4":"4","MRC1MedTr":"1.460673489","DCSIGNMedTr":"1.102298988","TNFMedTr":"0.429175533","IDOMedTr":"1.403694922","IL10MedTr":"1.538849139","IL10MedTrQuart1and4":"2to3","IL1RNMedTr":"27.5277399","IL1RNMedTrQuart1and4":"4","MMP12MedTr":"1.641748769","MMP12MedTrQuart1and4":"2to3","TIMP1MedTr":"1.212258478","FN1MedTr":"0.396167901","PDGFDMedTr":"0.557901875","PDGFDMedTrQuart1and4":"2to3","RatioPDGFDscaledMMP12scaled":"0.34","COL6A2MedTr":"0.755895593","MMP7MedTr":"1.602478012","RatioPDGFDscaledMMP7scaled":"0.35","MMP9MedTr":"2.081468375","RatioPDGFDscaledMMP9scaled":"0.27","MMP9MedTrQuart1and4":"2to3","CHI3L1MedTr":"1.473531593","THBS1MedTr":"1.925327565","IGF1MedTr":"0.435912461","IGFBP2MedTr":"0.386172076","SPP1MedTr":"2.245201876","SPP1MedTrQuart1and4":"2to3","LY96MedTr":"0.777565977","LY96MedTrQuart1and4":"1","TLR5MedTr":"0.964197353","TLR5MedTrQuart1and4":"2to3","CAMPMedTr":"0.624076821","CAMPMedTrQuart1and4":"2to3","NLRP3MedTr":"0.742972016","NLRP3MedTrQuart1and4":"2to3","IFITM2MedTr":"0.931923527","IFITM2MedTrQuart1and4":"2to3","MAVSMedTr":"1.098298366","MAVSMedTrQuart1and4":"2to3","TLR7MedTr":"0.458599403","TLR7MedTrQuart1and4":"1","S100A12MedTr":"5.490670424","S100A12MedTrQuart1and4":"4","TLR2MedTr":"2.635274273","TLR2MedTrQuart1and4":"4","TLR3MedTr":"0.626855081","TLR3MedTrQuart1and4":"2to3","IFNLR1MedTr":"1.368088086","IFNLR1MedTrQuart1and4":"2to3","RSAD2MedTr":"1.425703114","RSAD2MedTrQuart1and4":"2to3","DiagnosisTx":"COPD","NbrOfLungTx":"1","TypeTx":"Double","AgeAtTx":"60","RecipientSex":"F","PreTxBMI":"29.4","RecipientSmokingStatus":"AncientSmoker","SampleBMI":"NA","PreTxDiabetes":"No","Insulin":"Yes","PreTxPPI":"No","ProtonPumpInhib":"Yes","DonorSmokingStatus":"NeverSmoker","DonorSex":"M","GraftAge":"17","DonorDeathCause":"CerebralHemorragiae","MaxColdIschemia":"432","ExtraCorpCirc":"Yes","ReadsCount":"92404","ReadsAbove10k":"Yes","Cop16SPerMLBAL":"112136","Cop16S_Dec":"10","Cop16SPerMLQuartiles":"4","Cop16SPerML1st4thQuart":"4","Cop16SPerML1st10thDeciles":"10","RichnessOTUs_20190408":"35","Richness_10parts":"2","OldRichnessGenus":"23","OldRichGenQuart1and4":"1","ShannonGenus20190408":"2.55","OldShannonGenus":"2.47","OldShannonLev7Quart1and4":"1","OTU3_Thirds":"1","OTU11_Thirds":"2","OTU6_Thirds":"1","SumCore_Thirds":"1","SumCore10parts":"3","OTU4_Thirds":"1","OTU7_Thirds":"3","OTU8_Thirds":"3","SumAccesThirds":"3","SumAcces10parts":"0","SumCoreAccesThirds":"2","OTU1_90thPer":"1","OTU2_90thPer":"0","SumOutgr90thPer":"1","SumInvad90thPer":"0","SumOutgrInvadUpperThird":"1","PanAnelloPerMLBAL":"20776427","SumAllSeparateAnelloPCRs":"NA","PanAnelloOrSUMseparPCRPerMLBAL":"20776427","AnelloPerMLQuart1and4":"4","TTV1perMLBAL":"NA","TTV2perMLBAL":"NA","TTV3perMLBAL":"NA","TTV4perMLBAL":"NA","TTV5perMLBAL":"NA","TTV1to5perMLBAL":"NA","TTV1to5perMLBALQuart1and4":"NA","TTMVperMLBAL":"NA","TTMVperMLBALQuart1and4":"NA","TTMDVperMLBAL":"NA","TTMDVperMLBALQuart1and4":"NA","RatioTTMV_TTMDV":"NA","RatioTTMV_TTMDVQuart1and4":"NA","CurrentATB":"No","CurrentATBName":"NA","CurrentATBName_Colistin_others":"NA","CurrentATBName_AZI_others":"NA","ATBclass":"NA","CurrentQuinolone":"NA","RecipientPreTxColonisation":"No","GraftColonisation":"No","CurrentBactInfection":"Yes","CMVStatus":"Rpos","BloodCMVcopies":"0","BloodCMVAbove500":"No","CurrentCMVdrug":"No","CMVcopiesBAL":"0","CMVBALabove100":"No","EBVStatus":"Rpos","EBVcopiesBlood":"NA","ProphylaxyPCP":"CoTrimoxazole","ATBnbrSinceLastTimepoint":"2","PulmBactInfectSinceLastTimepoint":"3","RespVirInfectSinceLastTimepoint":"0","CurrentRespViralInfection":"No","CMVinfectSinceLastTimepoint":"0","CurrentCMVinfection":"No","CurrentRespFungInfection":"No","FungPulmInfectNbrSinceLastTimepoint":"0","CurrentFungusTreatment":"No","CurrentParasiteInfection":"No","MeanBactInfectPerMonths":"0.667","CurrentInfectBactVirCMVFungParas":"Yes","TotalBALCellsPerML":"130000","TotalBALCellsPerMLQuart1and4":"2to3","BALMacroPercent":"86","BALMacroNumber":"111800","BALNeutroPercent":"6","BALNeutroPercentQuart1and4":"2to3","BALNeutroNumber":"7800","BALNeutroNumberQuart1and4":"2to3","BALLymphoPercent":"4","BALLymphoPercentQuart1and4":"1","BALLymphoNumber":"5200","BALLymphoNumberQuart1and4":"1","BALEosinoPercent":"1","BALEosinoAbovex2Percent":"No","BALBronchialCellsPercent":"2","BALBronchialCellsAbove5Percent":"No","CD4TLympho":"960","CD4Tpercent":"72.7","CD8TLympho":"167","CD8Tpercent":"12.7","BLympho":"119","BLymphoPercent":"8.2","IgG":"3.73","BloodLeuco":"6.9","BloodAbsoluteNeutro":"3.2","BloodAbsoluteNeutroQuart1and4":"2to3","CRP":"2","CRPQuart1and4":"2to3","DSAMFImaxValue":"0","DSAMFISum":"0","DSA1000":"No","DSAYesNo":"No","DSAandOrAcuteRejctBiopScore2":"No","DSAandOrAcuteRejctBiopScore2AndOrOngoingCLAD":"No","Infect_DSA_Reject":"Yes","Biopsy":"A0B0","BiopsyScore":"0","AcuteCellRejectA2":"No","RejectionSinceLastTimepoint":"0","CLAD":"No","CLADphenotype":"NA","CLADdaysPostTx":"NA","PrimaryGraftDysfunctionStade3":"Yes","HyperacuteRejection":"No","InductionTreatment":"Basiliximab","TacrolimusConc":"8.7","TacroliQuart1and4":"2to3","MycophenolateMofetilConc":"1.7","MMFQuart1and4":"2to3","PrednisoneDosis":"25","Prednisone6Categ":"2to3","ImmunosuppresiveTTT":"Tacro_MMF_Pred","FEV1PercentPredict":"NA","FEV1PercentPredictQuart1and4":"NA","RatioTLCSingleBestTLC":"NA","RatioTLCSingleBestTLCQuart1and4":"NA","Mean2BestTLCBeforeCurrentTLC":"NA","DLCOPercentPredict":"NA","DLCOPercentPredictQuart1and4":"NA","FEV1FVCRatio":"NA","FEV1FVCRatioQuart1and4":"NA","AbsOstructSyndrFEV1FVCRatioBelow70":"NA","RatioFEV1BestFEV1Dynamic":"NA","RatioFEV1BestFEV1DynamicQuart1and4":"NA","TLCPercentOfSingleBest":"NA","TLCPercentOfSingleBestQuart1and4":"NA","FEV1PercentOfBest":"NA","FEV1PercentOfBestQuart1and4":"NA","RestrictSyndrTLCbelow80percentPV":"NA","RestrictSyndrTLCbelow90percentBestTLC":"NA","AirTrapping":"NA","DecreasedDiffusion":"NA","RestrictBestTLCLiter":"NA","RestrictBestTLCLiterQuart1and4":"NA","TLCvalue":"NA","TLCPercentOfBest":"NA","TLCPercentOfBestQuart1and4":"NA","ObstructiveSyndrome":"NA","CurrentFEV1":"NA","PC1_16SLevel7_feb2019":"-1.173035101","PC2_16SLevel7_feb2019":"0.78183204","PC3_16SLevel7_feb2019":"0.134004756","PC1_tertiles_20190301":"-1.375537366","PC2_tertiles_20190301":"0.627654472","PC3_tertiles_20190301":"0.11241232","PC4_tertiles_20190301":"0.109206145","PC5_tertiles_20190301":"-0.438067911","PC1_20190410":"-1.831295956","PC2_20190410":"0.530923252","PC3_20190410":"0.06585423","PC4_20190410":"-0.030115943","PC5_20190410":"-0.567190667","clustering_level_2":"pam1","clustering_level_6":"pam1","clustering_level_7":"pam1","clustering_level_2.1":"pam1","clustering_level_3":"pam1","clustering_level_5":"pam1","clustering_level_6.1":"pam1","clustering_level_7.1":"pam1","data":{"PC1":"-0.714347550783412","PC2":"1.18929244114181","PC3":"-0.0770628058885981","PC4":"-0.359430458185625","PC5":"-0.385808098514404"}},{"name":"BOLI48","OrderSudip":"15","LabPatientNumber":"4","LabSampleNumber":"48","Clusters20190408":"CoreAcess2","Clusters20190228_tertiles":"LowRichTert","SamplingDate":"16.05.2013","BAL":"1","TimepointMo":"6","TimeWindow":"3","WalktrapClustersMay2018":"4Blue","COXcrude":"0.001681155","MRC1crude":"3.608213203","DCSIGNcrude":"0.00244782","TNFcrude":"0.012724985","IDOcrude":"0.245289862","IL10crude":"0.003709103","IL1RNcrude":"7.65226E-06","MMP12crude":"0.013436816","TIMP1crude":"0.019779822","FN1crude":"0.00038604","PDGFDcrude":"0.001370844","COL6A2crude":"0.0000613363","MMP7crude":"0.0000130593","MMP9crude":"0.0000176592","CHI3L1crude":"0.000181912","THBS1crude":"0.067697612","IGF1crude":"0.001062323","IGFBP2crude":"0.005830585","SPP1crude":"0.00000045711","LY96crude":"0.005706546","TLR5crude":"0.000487721","CAMPcrude":"0.004741654","NLRP3crude":"0.000108804","IFITM2crude":"0.015163583","MAVScrude":"0.001176359","TLR7crude":"0.001765248","S100A12crude":"0.000000000347219","TLR2crude":"0.00000246096","TLR3crude":"0.00000118613","IFNLR1crude":"0.000837094","RSAD2crude":"0.001004393","COXMedTr":"0.215870706","COXMedTrQuart1and4":"1","MRC1MedTr":"1.183769987","DCSIGNMedTr":"0.472274713","TNFMedTr":"1.150048329","IDOMedTr":"11.96098433","IL10MedTr":"0.442764009","IL10MedTrQuart1and4":"1","IL1RNMedTr":"0.181208132","IL1RNMedTrQuart1and4":"1","MMP12MedTr":"11.23363018","MMP12MedTrQuart1and4":"4","TIMP1MedTr":"1.686773398","FN1MedTr":"1.610726089","PDGFDMedTr":"0.24724884","PDGFDMedTrQuart1and4":"1","RatioPDGFDscaledMMP12scaled":"0.02","COL6A2MedTr":"0.479965585","MMP7MedTr":"0.202060727","RatioPDGFDscaledMMP7scaled":"1.22","MMP9MedTr":"0.074657327","RatioPDGFDscaledMMP9scaled":"3.31","MMP9MedTrQuart1and4":"1","CHI3L1MedTr":"0.367610997","THBS1MedTr":"1.35475046","IGF1MedTr":"0.311104363","IGFBP2MedTr":"0.854763753","SPP1MedTr":"0.146631857","SPP1MedTrQuart1and4":"1","LY96MedTr":"1.013721954","LY96MedTrQuart1and4":"2to3","TLR5MedTr":"1.035402493","TLR5MedTrQuart1and4":"2to3","CAMPMedTr":"1.474117158","CAMPMedTrQuart1and4":"2to3","NLRP3MedTr":"0.240616488","NLRP3MedTrQuart1and4":"1","IFITM2MedTr":"1.281707301","IFITM2MedTrQuart1and4":"2to3","MAVSMedTr":"2.117784691","MAVSMedTrQuart1and4":"4","TLR7MedTr":"1.33645371","TLR7MedTrQuart1and4":"2to3","S100A12MedTr":"0.002741723","S100A12MedTrQuart1and4":"1","TLR2MedTr":"0.815450166","TLR2MedTrQuart1and4":"2to3","TLR3MedTr":"0.101616276","TLR3MedTrQuart1and4":"1","IFNLR1MedTr":"1.878881982","IFNLR1MedTrQuart1and4":"4","RSAD2MedTr":"1.643273923","RSAD2MedTrQuart1and4":"4","DiagnosisTx":"COPD","NbrOfLungTx":"1","TypeTx":"Double","AgeAtTx":"60","RecipientSex":"F","PreTxBMI":"29.4","RecipientSmokingStatus":"AncientSmoker","SampleBMI":"NA","PreTxDiabetes":"No","Insulin":"Yes","PreTxPPI":"No","ProtonPumpInhib":"Yes","DonorSmokingStatus":"NeverSmoker","DonorSex":"M","GraftAge":"17","DonorDeathCause":"CerebralHemorragiae","MaxColdIschemia":"432","ExtraCorpCirc":"Yes","ReadsCount":"48631","ReadsAbove10k":"Yes","Cop16SPerMLBAL":"2609","Cop16S_Dec":"7","Cop16SPerMLQuartiles":"3","Cop16SPerML1st4thQuart":"2to3","Cop16SPerML1st10thDeciles":"2to9","RichnessOTUs_20190408":"36","Richness_10parts":"2","OldRichnessGenus":"26","OldRichGenQuart1and4":"2to3","ShannonGenus20190408":"3.77","OldShannonGenus":"3.74","OldShannonLev7Quart1and4":"4","OTU3_Thirds":"2","OTU11_Thirds":"2","OTU6_Thirds":"2","SumCore_Thirds":"2","SumCore10parts":"5","OTU4_Thirds":"2","OTU7_Thirds":"3","OTU8_Thirds":"3","SumAccesThirds":"3","SumAcces10parts":"0","SumCoreAccesThirds":"2","OTU1_90thPer":"0","OTU2_90thPer":"0","SumOutgr90thPer":"0","SumInvad90thPer":"0","SumOutgrInvadUpperThird":"0","PanAnelloPerMLBAL":"476491","SumAllSeparateAnelloPCRs":"59117","PanAnelloOrSUMseparPCRPerMLBAL":"476491","AnelloPerMLQuart1and4":"2to3","TTV1perMLBAL":"4","TTV2perMLBAL":"0","TTV3perMLBAL":"29","TTV4perMLBAL":"21","TTV5perMLBAL":"26","TTV1to5perMLBAL":"81","TTV1to5perMLBALQuart1and4":"1","TTMVperMLBAL":"29683","TTMVperMLBALQuart1and4":"2to3","TTMDVperMLBAL":"29354","TTMDVperMLBALQuart1and4":"2to3","RatioTTMV_TTMDV":"1.011198961","RatioTTMV_TTMDVQuart1and4":"4","CurrentATB":"No","CurrentATBName":"NA","CurrentATBName_Colistin_others":"NA","CurrentATBName_AZI_others":"NA","ATBclass":"NA","CurrentQuinolone":"NA","RecipientPreTxColonisation":"No","GraftColonisation":"No","CurrentBactInfection":"No","CMVStatus":"Rpos","BloodCMVcopies":"0","BloodCMVAbove500":"No","CurrentCMVdrug":"No","CMVcopiesBAL":"0","CMVBALabove100":"No","EBVStatus":"Rpos","EBVcopiesBlood":"NA","ProphylaxyPCP":"CoTrimoxazole","ATBnbrSinceLastTimepoint":"1","PulmBactInfectSinceLastTimepoint":"0","RespVirInfectSinceLastTimepoint":"0","CurrentRespViralInfection":"No","CMVinfectSinceLastTimepoint":"0","CurrentCMVinfection":"No","CurrentRespFungInfection":"No","FungPulmInfectNbrSinceLastTimepoint":"0","CurrentFungusTreatment":"No","CurrentParasiteInfection":"No","MeanBactInfectPerMonths":"0.667","CurrentInfectBactVirCMVFungParas":"No","TotalBALCellsPerML":"440000","TotalBALCellsPerMLQuart1and4":"4","BALMacroPercent":"95","BALMacroNumber":"418000","BALNeutroPercent":"0","BALNeutroPercentQuart1and4":"1","BALNeutroNumber":"0","BALNeutroNumberQuart1and4":"1","BALLymphoPercent":"5","BALLymphoPercentQuart1and4":"1","BALLymphoNumber":"22000","BALLymphoNumberQuart1and4":"2to3","BALEosinoPercent":"5","BALEosinoAbovex2Percent":"Yes","BALBronchialCellsPercent":"0","BALBronchialCellsAbove5Percent":"No","CD4TLympho":"NA","CD4Tpercent":"NA","CD8TLympho":"NA","CD8Tpercent":"NA","BLympho":"NA","BLymphoPercent":"NA","IgG":"3.73","BloodLeuco":"5.7","BloodAbsoluteNeutro":"3.6","BloodAbsoluteNeutroQuart1and4":"2to3","CRP":"2","CRPQuart1and4":"2to3","DSAMFImaxValue":"NA","DSAMFISum":"NA","DSA1000":"NA","DSAYesNo":"NA","DSAandOrAcuteRejctBiopScore2":"NA","DSAandOrAcuteRejctBiopScore2AndOrOngoingCLAD":"NA","Infect_DSA_Reject":"NA","Biopsy":"A0B0","BiopsyScore":"0","AcuteCellRejectA2":"No","RejectionSinceLastTimepoint":"0","CLAD":"No","CLADphenotype":"NA","CLADdaysPostTx":"NA","PrimaryGraftDysfunctionStade3":"Yes","HyperacuteRejection":"No","InductionTreatment":"Basiliximab","TacrolimusConc":"7.3","TacroliQuart1and4":"1","MycophenolateMofetilConc":"6.8","MMFQuart1and4":"4","PrednisoneDosis":"15","Prednisone6Categ":"2to3","ImmunosuppresiveTTT":"Tacro_MMF_Pred","FEV1PercentPredict":"NA","FEV1PercentPredictQuart1and4":"NA","RatioTLCSingleBestTLC":"NA","RatioTLCSingleBestTLCQuart1and4":"NA","Mean2BestTLCBeforeCurrentTLC":"NA","DLCOPercentPredict":"NA","DLCOPercentPredictQuart1and4":"NA","FEV1FVCRatio":"NA","FEV1FVCRatioQuart1and4":"NA","AbsOstructSyndrFEV1FVCRatioBelow70":"NA","RatioFEV1BestFEV1Dynamic":"NA","RatioFEV1BestFEV1DynamicQuart1and4":"NA","TLCPercentOfSingleBest":"NA","TLCPercentOfSingleBestQuart1and4":"NA","FEV1PercentOfBest":"NA","FEV1PercentOfBestQuart1and4":"NA","RestrictSyndrTLCbelow80percentPV":"NA","RestrictSyndrTLCbelow90percentBestTLC":"NA","AirTrapping":"NA","DecreasedDiffusion":"NA","RestrictBestTLCLiter":"NA","RestrictBestTLCLiterQuart1and4":"NA","TLCvalue":"NA","TLCPercentOfBest":"NA","TLCPercentOfBestQuart1and4":"NA","ObstructiveSyndrome":"NA","CurrentFEV1":"NA","PC1_16SLevel7_feb2019":"-2.061312806","PC2_16SLevel7_feb2019":"0.263224678","PC3_16SLevel7_feb2019":"0.241577345","PC1_tertiles_20190301":"-2.045823481","PC2_tertiles_20190301":"0.212099309","PC3_tertiles_20190301":"0.208878406","PC4_tertiles_20190301":"0.040647637","PC5_tertiles_20190301":"-0.03215232","PC1_20190410":"-2.546616036","PC2_20190410":"0.08324714","PC3_20190410":"0.305482354","PC4_20190410":"0.226163328","PC5_20190410":"-0.101056591","clustering_level_2":"pam1","clustering_level_6":"pam1","clustering_level_7":"pam1","clustering_level_2.1":"pam1","clustering_level_3":"pam1","clustering_level_5":"pam1","clustering_level_6.1":"pam1","clustering_level_7.1":"pam1","data":{"PC1":"-1.71506967722132","PC2":"0.457993020513026","PC3":"0.259948137902722","PC4":"-0.204910250419117","PC5":"-0.161073399955324"}},{"name":"CESI29","OrderSudip":"16","LabPatientNumber":"7","LabSampleNumber":"29","Clusters20190408":"CoAc1_OutgrInvad","Clusters20190228_tertiles":"LowRichTert","SamplingDate":"26.02.2013","BAL":"1","TimepointMo":"3","TimeWindow":"2","WalktrapClustersMay2018":"2Yellow","COXcrude":"0.28364214","MRC1crude":"1.472546075","DCSIGNcrude":"0.004414668","TNFcrude":"0.035155505","IDOcrude":"0.506674891","IL10crude":"0.17119175","IL1RNcrude":"0.006135019","MMP12crude":"0.020076739","TIMP1crude":"0.115330462","FN1crude":"0.000403315","PDGFDcrude":"0.004040924","COL6A2crude":"0.000131888","MMP7crude":"0.001014916","MMP9crude":"0.024385679","CHI3L1crude":"0.009278522","THBS1crude":"0.065514104","IGF1crude":"0.009088925","IGFBP2crude":"0.01252251","SPP1crude":"0.0000582607","LY96crude":"0.0123861","TLR5crude":"0.00099628","CAMPcrude":"0.002919134","NLRP3crude":"0.00500152","IFITM2crude":"0.277863816","MAVScrude":"0.00038466","TLR7crude":"0.000276251","S100A12crude":"0.016553831","TLR2crude":"0.0000609048","TLR3crude":"0.00000213364","IFNLR1crude":"0.001957129","RSAD2crude":"0.001769271","COXMedTr":"36.42140502","COXMedTrQuart1and4":"4","MRC1MedTr":"0.483107774","DCSIGNMedTr":"0.851752357","TNFMedTr":"3.177255596","IDOMedTr":"24.7068117","IL10MedTr":"20.4355447","IL10MedTrQuart1and4":"4","IL1RNMedTr":"145.2794277","IL1RNMedTrQuart1and4":"4","MMP12MedTr":"16.78482862","MMP12MedTrQuart1and4":"4","TIMP1MedTr":"9.835091285","FN1MedTr":"1.682803279","PDGFDMedTr":"0.728831089","PDGFDMedTrQuart1and4":"2to3","RatioPDGFDscaledMMP12scaled":"0.04","COL6A2MedTr":"1.032044511","MMP7MedTr":"15.70333594","RatioPDGFDscaledMMP7scaled":"0.05","MMP9MedTr":"103.0949291","RatioPDGFDscaledMMP9scaled":"0.01","MMP9MedTrQuart1and4":"4","CHI3L1MedTr":"18.75022046","THBS1MedTr":"1.311054543","IGF1MedTr":"2.661717125","IGFBP2MedTr":"1.835799947","SPP1MedTr":"18.68888251","SPP1MedTrQuart1and4":"4","LY96MedTr":"2.200291099","LY96MedTrQuart1and4":"4","TLR5MedTr":"2.11504128","TLR5MedTrQuart1and4":"4","CAMPMedTr":"0.907519875","CAMPMedTrQuart1and4":"2to3","NLRP3MedTr":"11.06071342","NLRP3MedTrQuart1and4":"4","IFITM2MedTr":"23.48653888","IFITM2MedTrQuart1and4":"4","MAVSMedTr":"0.692497911","MAVSMedTrQuart1and4":"1","TLR7MedTr":"0.209146956","TLR7MedTrQuart1and4":"1","S100A12MedTr":"518.0731604","S100A12MedTrQuart1and4":"4","TLR2MedTr":"20.18109333","TLR2MedTrQuart1and4":"4","TLR3MedTr":"0.18278991","TLR3MedTrQuart1and4":"1","IFNLR1MedTr":"4.392834003","IFNLR1MedTrQuart1and4":"4","RSAD2MedTr":"2.894680361","RSAD2MedTrQuart1and4":"4","DiagnosisTx":"COPD","NbrOfLungTx":"1","TypeTx":"Double","AgeAtTx":"60","RecipientSex":"F","PreTxBMI":"26.9","RecipientSmokingStatus":"AncientSmoker","SampleBMI":"23.3","PreTxDiabetes":"No","Insulin":"Yes","PreTxPPI":"No","ProtonPumpInhib":"Yes","DonorSmokingStatus":"NeverSmoker","DonorSex":"M","GraftAge":"71","DonorDeathCause":"CerebralHemorragiae","MaxColdIschemia":"408","ExtraCorpCirc":"No","ReadsCount":"94050","ReadsAbove10k":"Yes","Cop16SPerMLBAL":"859937","Cop16S_Dec":"10","Cop16SPerMLQuartiles":"4","Cop16SPerML1st4thQuart":"4","Cop16SPerML1st10thDeciles":"10","RichnessOTUs_20190408":"19","Richness_10parts":"1","OldRichnessGenus":"8","OldRichGenQuart1and4":"1","ShannonGenus20190408":"1.02","OldShannonGenus":"1.05","OldShannonLev7Quart1and4":"1","OTU3_Thirds":"2","OTU11_Thirds":"1","OTU6_Thirds":"1","SumCore_Thirds":"1","SumCore10parts":"3","OTU4_Thirds":"1","OTU7_Thirds":"1","OTU8_Thirds":"1","SumAccesThirds":"1","SumAcces10parts":"0","SumCoreAccesThirds":"1","OTU1_90thPer":"0","OTU2_90thPer":"1","SumOutgr90thPer":"1","SumInvad90thPer":"1","SumOutgrInvadUpperThird":"1","PanAnelloPerMLBAL":"553107","SumAllSeparateAnelloPCRs":"NA","PanAnelloOrSUMseparPCRPerMLBAL":"553107","AnelloPerMLQuart1and4":"4","TTV1perMLBAL":"NA","TTV2perMLBAL":"NA","TTV3perMLBAL":"NA","TTV4perMLBAL":"NA","TTV5perMLBAL":"NA","TTV1to5perMLBAL":"NA","TTV1to5perMLBALQuart1and4":"NA","TTMVperMLBAL":"NA","TTMVperMLBALQuart1and4":"NA","TTMDVperMLBAL":"NA","TTMDVperMLBALQuart1and4":"NA","RatioTTMV_TTMDV":"NA","RatioTTMV_TTMDVQuart1and4":"NA","CurrentATB":"Yes","CurrentATBName":"Co-Amoxycillin","CurrentATBName_Colistin_others":"OtherABX","CurrentATBName_AZI_others":"OtherABX","ATBclass":"Penicilin+","CurrentQuinolone":"No","RecipientPreTxColonisation":"No","GraftColonisation":"No","CurrentBactInfection":"Yes","CMVStatus":"Rpos","BloodCMVcopies":"0","BloodCMVAbove500":"No","CurrentCMVdrug":"Yes","CMVcopiesBAL":"0","CMVBALabove100":"No","EBVStatus":"Rpos","EBVcopiesBlood":"NA","ProphylaxyPCP":"CoTrimoxazole","ATBnbrSinceLastTimepoint":"3","PulmBactInfectSinceLastTimepoint":"2","RespVirInfectSinceLastTimepoint":"0","CurrentRespViralInfection":"No","CMVinfectSinceLastTimepoint":"0","CurrentCMVinfection":"No","CurrentRespFungInfection":"No","FungPulmInfectNbrSinceLastTimepoint":"2","CurrentFungusTreatment":"No","CurrentParasiteInfection":"No","MeanBactInfectPerMonths":"1","CurrentInfectBactVirCMVFungParas":"Yes","TotalBALCellsPerML":"1250000","TotalBALCellsPerMLQuart1and4":"4","BALMacroPercent":"4","BALMacroNumber":"50000","BALNeutroPercent":"91","BALNeutroPercentQuart1and4":"4","BALNeutroNumber":"1137500","BALNeutroNumberQuart1and4":"4","BALLymphoPercent":"2","BALLymphoPercentQuart1and4":"1","BALLymphoNumber":"25000","BALLymphoNumberQuart1and4":"2to3","BALEosinoPercent":"1","BALEosinoAbovex2Percent":"No","BALBronchialCellsPercent":"2","BALBronchialCellsAbove5Percent":"No","CD4TLympho":"502","CD4Tpercent":"40.6","CD8TLympho":"211","CD8Tpercent":"17.1","BLympho":"250","BLymphoPercent":"20.6","IgG":"5.81","BloodLeuco":"11.2","BloodAbsoluteNeutro":"9.7","BloodAbsoluteNeutroQuart1and4":"4","CRP":"8","CRPQuart1and4":"2to3","DSAMFImaxValue":"NA","DSAMFISum":"NA","DSA1000":"NA","DSAYesNo":"NA","DSAandOrAcuteRejctBiopScore2":"NA","DSAandOrAcuteRejctBiopScore2AndOrOngoingCLAD":"NA","Infect_DSA_Reject":"Yes","Biopsy":"NA","BiopsyScore":"NA","AcuteCellRejectA2":"NA","RejectionSinceLastTimepoint":"0","CLAD":"Yes","CLADphenotype":"RAS","CLADdaysPostTx":"225","PrimaryGraftDysfunctionStade3":"No","HyperacuteRejection":"No","InductionTreatment":"Basiliximab","TacrolimusConc":"8.2","TacroliQuart1and4":"2to3","MycophenolateMofetilConc":"1.1","MMFQuart1and4":"1","PrednisoneDosis":"25","Prednisone6Categ":"2to3","ImmunosuppresiveTTT":"Tacro_MMF_Pred","FEV1PercentPredict":"50","FEV1PercentPredictQuart1and4":"1","RatioTLCSingleBestTLC":"100","RatioTLCSingleBestTLCQuart1and4":"4","Mean2BestTLCBeforeCurrentTLC":"6.25","DLCOPercentPredict":"55","DLCOPercentPredictQuart1and4":"2to3","FEV1FVCRatio":"48","FEV1FVCRatioQuart1and4":"1","AbsOstructSyndrFEV1FVCRatioBelow70":"Yes","RatioFEV1BestFEV1Dynamic":"69.6","RatioFEV1BestFEV1DynamicQuart1and4":"1","TLCPercentOfSingleBest":"100","TLCPercentOfSingleBestQuart1and4":"4","FEV1PercentOfBest":"69.6","FEV1PercentOfBestQuart1and4":"1","RestrictSyndrTLCbelow80percentPV":"No","RestrictSyndrTLCbelow90percentBestTLC":"No","AirTrapping":"No","DecreasedDiffusion":"Yes","RestrictBestTLCLiter":"6.25","RestrictBestTLCLiterQuart1and4":"4","TLCvalue":"6.25","TLCPercentOfBest":"100","TLCPercentOfBestQuart1and4":"4","ObstructiveSyndrome":"Yes","CurrentFEV1":"1.49","PC1_16SLevel7_feb2019":"0.182877433","PC2_16SLevel7_feb2019":"1.841170245","PC3_16SLevel7_feb2019":"0.107880771","PC1_tertiles_20190301":"0.320077939","PC2_tertiles_20190301":"1.973453113","PC3_tertiles_20190301":"0.169323691","PC4_tertiles_20190301":"-0.444791844","PC5_tertiles_20190301":"-0.555127758","PC1_20190410":"1.007634169","PC2_20190410":"1.993435255","PC3_20190410":"0.287465545","PC4_20190410":"-0.290504268","PC5_20190410":"-0.308960742","clustering_level_2":"pam2","clustering_level_6":"pam1","clustering_level_7":"pam1","clustering_level_2.1":"pam2","clustering_level_3":"pam1","clustering_level_5":"pam1","clustering_level_6.1":"pam1","clustering_level_7.1":"pam1","data":{"PC1":"1.12054539068665","PC2":"2.08766212374765","PC3":"-0.286084162125712","PC4":"0.572392409737719","PC5":"-0.0818102195400588"}},{"name":"BAL.33","OrderSudip":"17","LabPatientNumber":"7","LabSampleNumber":"33","Clusters20190408":"CoAc1_OutgrInvad","Clusters20190228_tertiles":"LowRichTert","SamplingDate":"12.03.2013","BAL":"1","TimepointMo":"4","TimeWindow":"3","WalktrapClustersMay2018":"NA","COXcrude":"0.406294069","MRC1crude":"0.929787907","DCSIGNcrude":"0.004908464","TNFcrude":"0.041442087","IDOcrude":"0.480875282","IL10crude":"0.171318759","IL1RNcrude":"0.0139783","MMP12crude":"0.046968277","TIMP1crude":"0.253115694","FN1crude":"0.000600089","PDGFDcrude":"0.003281627","COL6A2crude":"0.00026049","MMP7crude":"0.001009948","MMP9crude":"0.020797847","CHI3L1crude":"0.018002536","THBS1crude":"0.04997054","IGF1crude":"0.010490435","IGFBP2crude":"0.01388744","SPP1crude":"0.000725637","LY96crude":"0.02320069","TLR5crude":"0.001176643","CAMPcrude":"0.002763115","NLRP3crude":"0.006504787","IFITM2crude":"0.440556019","MAVScrude":"0.000350012","TLR7crude":"0.000229062","S100A12crude":"0.017452001","TLR2crude":"0.0000978265","TLR3crude":"0.00000566539","IFNLR1crude":"0.002274062","RSAD2crude":"0.001876563","COXMedTr":"52.17067119","COXMedTrQuart1and4":"4","MRC1MedTr":"0.30504157","DCSIGNMedTr":"0.947023648","TNFMedTr":"3.745419132","IDOMedTr":"23.44875433","IL10MedTr":"20.45070605","IL10MedTrQuart1and4":"4","IL1RNMedTr":"331.011107","IL1RNMedTrQuart1and4":"4","MMP12MedTr":"39.26705834","MMP12MedTrQuart1and4":"4","TIMP1MedTr":"21.58506876","FN1MedTr":"2.503828961","PDGFDMedTr":"0.591882457","PDGFDMedTrQuart1and4":"2to3","RatioPDGFDscaledMMP12scaled":"0.02","COL6A2MedTr":"2.038370765","MMP7MedTr":"15.62646539","RatioPDGFDscaledMMP7scaled":"0.04","MMP9MedTr":"87.92670922","RatioPDGFDscaledMMP9scaled":"0.01","MMP9MedTrQuart1and4":"4","CHI3L1MedTr":"36.37987988","THBS1MedTr":"1","IGF1MedTr":"3.072153179","IGFBP2MedTr":"2.035898653","SPP1MedTr":"232.7697929","SPP1MedTrQuart1and4":"4","LY96MedTr":"4.121416121","LY96MedTrQuart1and4":"4","TLR5MedTr":"2.497941655","TLR5MedTrQuart1and4":"4","CAMPMedTr":"0.859015678","CAMPMedTrQuart1and4":"2to3","NLRP3MedTr":"14.38514499","NLRP3MedTrQuart1and4":"4","IFITM2MedTr":"37.23815578","IFITM2MedTrQuart1and4":"4","MAVSMedTr":"0.630122009","MAVSMedTrQuart1and4":"1","TLR7MedTr":"0.17342069","TLR7MedTrQuart1and4":"1","S100A12MedTr":"546.1825254","S100A12MedTrQuart1and4":"4","TLR2MedTr":"32.41526847","TLR2MedTrQuart1and4":"4","TLR3MedTr":"0.485355502","TLR3MedTrQuart1and4":"2to3","IFNLR1MedTr":"5.104199721","IFNLR1MedTrQuart1and4":"4","RSAD2MedTr":"3.070218642","RSAD2MedTrQuart1and4":"4","DiagnosisTx":"NA","NbrOfLungTx":"NA","TypeTx":"NA","AgeAtTx":"NA","RecipientSex":"NA","PreTxBMI":"NA","RecipientSmokingStatus":"NA","SampleBMI":"NA","PreTxDiabetes":"NA","Insulin":"NA","PreTxPPI":"NA","ProtonPumpInhib":"NA","DonorSmokingStatus":"NA","DonorSex":"NA","GraftAge":"NA","DonorDeathCause":"NA","MaxColdIschemia":"NA","ExtraCorpCirc":"NA","ReadsCount":"252255","ReadsAbove10k":"Yes","Cop16SPerMLBAL":"1791556","Cop16S_Dec":"10","Cop16SPerMLQuartiles":"4","Cop16SPerML1st4thQuart":"4","Cop16SPerML1st10thDeciles":"10","RichnessOTUs_20190408":"18","Richness_10parts":"1","OldRichnessGenus":"8","OldRichGenQuart1and4":"1","ShannonGenus20190408":"0.95","OldShannonGenus":"0.88","OldShannonLev7Quart1and4":"1","OTU3_Thirds":"1","OTU11_Thirds":"1","OTU6_Thirds":"1","SumCore_Thirds":"1","SumCore10parts":"2","OTU4_Thirds":"1","OTU7_Thirds":"1","OTU8_Thirds":"1","SumAccesThirds":"1","SumAcces10parts":"0","SumCoreAccesThirds":"1","OTU1_90thPer":"0","OTU2_90thPer":"1","SumOutgr90thPer":"1","SumInvad90thPer":"1","SumOutgrInvadUpperThird":"1","PanAnelloPerMLBAL":"NA","SumAllSeparateAnelloPCRs":"NA","PanAnelloOrSUMseparPCRPerMLBAL":"NA","AnelloPerMLQuart1and4":"NA","TTV1perMLBAL":"NA","TTV2perMLBAL":"NA","TTV3perMLBAL":"NA","TTV4perMLBAL":"NA","TTV5perMLBAL":"NA","TTV1to5perMLBAL":"NA","TTV1to5perMLBALQuart1and4":"NA","TTMVperMLBAL":"NA","TTMVperMLBALQuart1and4":"NA","TTMDVperMLBAL":"NA","TTMDVperMLBALQuart1and4":"NA","RatioTTMV_TTMDV":"NA","RatioTTMV_TTMDVQuart1and4":"NA","CurrentATB":"NA","CurrentATBName":"NA","CurrentATBName_Colistin_others":"NA","CurrentATBName_AZI_others":"NA","ATBclass":"NA","CurrentQuinolone":"NA","RecipientPreTxColonisation":"NA","GraftColonisation":"NA","CurrentBactInfection":"NA","CMVStatus":"NA","BloodCMVcopies":"NA","BloodCMVAbove500":"NA","CurrentCMVdrug":"NA","CMVcopiesBAL":"NA","CMVBALabove100":"NA","EBVStatus":"NA","EBVcopiesBlood":"NA","ProphylaxyPCP":"NA","ATBnbrSinceLastTimepoint":"NA","PulmBactInfectSinceLastTimepoint":"NA","RespVirInfectSinceLastTimepoint":"NA","CurrentRespViralInfection":"NA","CMVinfectSinceLastTimepoint":"NA","CurrentCMVinfection":"NA","CurrentRespFungInfection":"NA","FungPulmInfectNbrSinceLastTimepoint":"NA","CurrentFungusTreatment":"NA","CurrentParasiteInfection":"NA","MeanBactInfectPerMonths":"NA","CurrentInfectBactVirCMVFungParas":"NA","TotalBALCellsPerML":"NA","TotalBALCellsPerMLQuart1and4":"NA","BALMacroPercent":"4.5","BALMacroNumber":"NA","BALNeutroPercent":"93","BALNeutroPercentQuart1and4":"4","BALNeutroNumber":"NA","BALNeutroNumberQuart1and4":"NA","BALLymphoPercent":"0.5","BALLymphoPercentQuart1and4":"1","BALLymphoNumber":"NA","BALLymphoNumberQuart1and4":"NA","BALEosinoPercent":"0","BALEosinoAbovex2Percent":"No","BALBronchialCellsPercent":"NA","BALBronchialCellsAbove5Percent":"NA","CD4TLympho":"NA","CD4Tpercent":"NA","CD8TLympho":"NA","CD8Tpercent":"NA","BLympho":"NA","BLymphoPercent":"NA","IgG":"NA","BloodLeuco":"NA","BloodAbsoluteNeutro":"NA","BloodAbsoluteNeutroQuart1and4":"NA","CRP":"NA","CRPQuart1and4":"NA","DSAMFImaxValue":"NA","DSAMFISum":"NA","DSA1000":"NA","DSAYesNo":"NA","DSAandOrAcuteRejctBiopScore2":"NA","DSAandOrAcuteRejctBiopScore2AndOrOngoingCLAD":"NA","Infect_DSA_Reject":"NA","Biopsy":"NA","BiopsyScore":"NA","AcuteCellRejectA2":"NA","RejectionSinceLastTimepoint":"NA","CLAD":"NA","CLADphenotype":"NA","CLADdaysPostTx":"NA","PrimaryGraftDysfunctionStade3":"NA","HyperacuteRejection":"NA","InductionTreatment":"NA","TacrolimusConc":"NA","TacroliQuart1and4":"NA","MycophenolateMofetilConc":"NA","MMFQuart1and4":"NA","PrednisoneDosis":"NA","Prednisone6Categ":"NA","ImmunosuppresiveTTT":"NA","FEV1PercentPredict":"NA","FEV1PercentPredictQuart1and4":"NA","RatioTLCSingleBestTLC":"NA","RatioTLCSingleBestTLCQuart1and4":"NA","Mean2BestTLCBeforeCurrentTLC":"NA","DLCOPercentPredict":"NA","DLCOPercentPredictQuart1and4":"NA","FEV1FVCRatio":"NA","FEV1FVCRatioQuart1and4":"NA","AbsOstructSyndrFEV1FVCRatioBelow70":"NA","RatioFEV1BestFEV1Dynamic":"NA","RatioFEV1BestFEV1DynamicQuart1and4":"NA","TLCPercentOfSingleBest":"NA","TLCPercentOfSingleBestQuart1and4":"NA","FEV1PercentOfBest":"NA","FEV1PercentOfBestQuart1and4":"NA","RestrictSyndrTLCbelow80percentPV":"NA","RestrictSyndrTLCbelow90percentBestTLC":"NA","AirTrapping":"NA","DecreasedDiffusion":"NA","RestrictBestTLCLiter":"NA","RestrictBestTLCLiterQuart1and4":"NA","TLCvalue":"NA","TLCPercentOfBest":"NA","TLCPercentOfBestQuart1and4":"NA","ObstructiveSyndrome":"NA","CurrentFEV1":"NA","PC1_16SLevel7_feb2019":"0.453608108","PC2_16SLevel7_feb2019":"2.027237111","PC3_16SLevel7_feb2019":"0.193470442","PC1_tertiles_20190301":"0.490705052","PC2_tertiles_20190301":"2.078329722","PC3_tertiles_20190301":"0.16341671","PC4_tertiles_20190301":"-0.477740013","PC5_tertiles_20190301":"-0.556083451","PC1_20190410":"1.266760081","PC2_20190410":"2.199427288","PC3_20190410":"0.30209665","PC4_20190410":"-0.253753569","PC5_20190410":"-0.27309957","clustering_level_2":"pam2","clustering_level_6":"pam1","clustering_level_7":"pam1","clustering_level_2.1":"pam2","clustering_level_3":"pam1","clustering_level_5":"pam1","clustering_level_6.1":"pam1","clustering_level_7.1":"pam1","data":{"PC1":"2.25039569449195","PC2":"2.76493664906054","PC3":"0.0736865514731317","PC4":"0.702516956946169","PC5":"-0.146132070367526"}},{"name":"CHLU270","OrderSudip":"18","LabPatientNumber":"9","LabSampleNumber":"270","Clusters20190408":"LowLoadTert","Clusters20190228_tertiles":"LowLoadTert","SamplingDate":"02.04.2015","BAL":"1","TimepointMo":"1","TimeWindow":"1","WalktrapClustersMay2018":"5Purple","COXcrude":"0.022306915","MRC1crude":"3.164617947","DCSIGNcrude":"0.020184546","TNFcrude":"0.011397589","IDOcrude":"0.019105698","IL10crude":"0.023061568","IL1RNcrude":"2.63606E-05","MMP12crude":"0.009732331","TIMP1crude":"0.014712306","FN1crude":"0.000174915","PDGFDcrude":"0.008147276","COL6A2crude":"0.000189366","MMP7crude":"0.000165089","MMP9crude":"0.006981891","CHI3L1crude":"0.002646378","THBS1crude":"0.043934177","IGF1crude":"0.002336597","IGFBP2crude":"0.005123674","SPP1crude":"0.000389523","LY96crude":"0.006694815","TLR5crude":"0.000813968","CAMPcrude":"0.002115457","NLRP3crude":"0.000706079","IFITM2crude":"0.018849292","MAVScrude":"0.000452199","TLR7crude":"0.001066823","S100A12crude":"0.000402218","TLR2crude":"0.00000736452","TLR3crude":"0.0000222727","IFNLR1crude":"0.000287943","RSAD2crude":"0.000632975","COXMedTr":"2.864345896","COXMedTrQuart1and4":"4","MRC1MedTr":"1.038236805","DCSIGNMedTr":"3.89434341","TNFMedTr":"1.030081983","IDOMedTr":"0.931644492","IL10MedTr":"2.752911317","IL10MedTrQuart1and4":"4","IL1RNMedTr":"0.624227815","IL1RNMedTrQuart1and4":"2to3","MMP12MedTr":"8.136556165","MMP12MedTrQuart1and4":"4","TIMP1MedTr":"1.254628366","FN1MedTr":"0.729819809","PDGFDMedTr":"1.469462805","PDGFDMedTrQuart1and4":"2to3","RatioPDGFDscaledMMP12scaled":"0.18","COL6A2MedTr":"1.48181842","MMP7MedTr":"2.554342132","RatioPDGFDscaledMMP7scaled":"0.58","MMP9MedTr":"29.51722617","RatioPDGFDscaledMMP9scaled":"0.05","MMP9MedTrQuart1and4":"4","CHI3L1MedTr":"5.347852972","THBS1MedTr":"0.879201563","IGF1MedTr":"0.684279048","IGFBP2MedTr":"0.751130562","SPP1MedTr":"124.9511277","SPP1MedTrQuart1and4":"4","LY96MedTr":"1.189280059","LY96MedTrQuart1and4":"2to3","TLR5MedTr":"1.728003573","TLR5MedTrQuart1and4":"4","CAMPMedTr":"0.657667376","CAMPMedTrQuart1and4":"2to3","NLRP3MedTr":"1.56147313","NLRP3MedTrQuart1and4":"2to3","IFITM2MedTr":"1.593243201","IFITM2MedTrQuart1and4":"4","MAVSMedTr":"0.814088264","MAVSMedTrQuart1and4":"2to3","TLR7MedTr":"0.807682312","TLR7MedTrQuart1and4":"2to3","S100A12MedTr":"12.58792362","S100A12MedTrQuart1and4":"4","TLR2MedTr":"2.440267533","TLR2MedTrQuart1and4":"4","TLR3MedTr":"1.908105436","TLR3MedTrQuart1and4":"4","IFNLR1MedTr":"0.646296841","IFNLR1MedTrQuart1and4":"1","RSAD2MedTr":"1.035602342","RSAD2MedTrQuart1and4":"2to3","DiagnosisTx":"CysticFibrosis","NbrOfLungTx":"2","TypeTx":"Double","AgeAtTx":"25","RecipientSex":"F","PreTxBMI":"16.6","RecipientSmokingStatus":"NeverSmoker","SampleBMI":"NA","PreTxDiabetes":"No","Insulin":"No","PreTxPPI":"No","ProtonPumpInhib":"Yes","DonorSmokingStatus":"NeverSmoker","DonorSex":"F","GraftAge":"69","DonorDeathCause":"CerebralHemorragiae","MaxColdIschemia":"686","ExtraCorpCirc":"Yes","ReadsCount":"46015","ReadsAbove10k":"Yes","Cop16SPerMLBAL":"72","Cop16S_Dec":"3","Cop16SPerMLQuartiles":"1","Cop16SPerML1st4thQuart":"1","Cop16SPerML1st10thDeciles":"2to9","RichnessOTUs_20190408":"127","Richness_10parts":"9","OldRichnessGenus":"LowLoad","OldRichGenQuart1and4":"LowLoad","ShannonGenus20190408":"5.32","OldShannonGenus":"LowLoad","OldShannonLev7Quart1and4":"LowLoad","OTU3_Thirds":"LowLoad","OTU11_Thirds":"LowLoad","OTU6_Thirds":"LowLoad","SumCore_Thirds":"LowLoad","SumCore10parts":"1","OTU4_Thirds":"LowLoad","OTU7_Thirds":"LowLoad","OTU8_Thirds":"LowLoad","SumAccesThirds":"LowLoad","SumAcces10parts":"0","SumCoreAccesThirds":"LowLoad","OTU1_90thPer":"LowLoad","OTU2_90thPer":"LowLoad","SumOutgr90thPer":"LowLoad","SumInvad90thPer":"LowLoad","SumOutgrInvadUpperThird":"LowLoad","PanAnelloPerMLBAL":"18709","SumAllSeparateAnelloPCRs":"4294","PanAnelloOrSUMseparPCRPerMLBAL":"18709","AnelloPerMLQuart1and4":"2to3","TTV1perMLBAL":"111","TTV2perMLBAL":"2","TTV3perMLBAL":"89","TTV4perMLBAL":"327","TTV5perMLBAL":"136","TTV1to5perMLBAL":"664","TTV1to5perMLBALQuart1and4":"2to3","TTMVperMLBAL":"103","TTMVperMLBALQuart1and4":"1","TTMDVperMLBAL":"3526","TTMDVperMLBALQuart1and4":"1","RatioTTMV_TTMDV":"0.029333455","RatioTTMV_TTMDVQuart1and4":"2to3","CurrentATB":"Yes","CurrentATBName":"Colistin","CurrentATBName_Colistin_others":"Colistin","CurrentATBName_AZI_others":"OtherABX","ATBclass":"Polymixin","CurrentQuinolone":"No","RecipientPreTxColonisation":"GramNegBacillus","GraftColonisation":"No","CurrentBactInfection":"No","CMVStatus":"Rpos","BloodCMVcopies":"NA","BloodCMVAbove500":"NA","CurrentCMVdrug":"Yes","CMVcopiesBAL":"NA","CMVBALabove100":"NA","EBVStatus":"Rpos","EBVcopiesBlood":"NA","ProphylaxyPCP":"CoTrimoxazole","ATBnbrSinceLastTimepoint":"2","PulmBactInfectSinceLastTimepoint":"1","RespVirInfectSinceLastTimepoint":"0","CurrentRespViralInfection":"No","CMVinfectSinceLastTimepoint":"0","CurrentCMVinfection":"No","CurrentRespFungInfection":"No","FungPulmInfectNbrSinceLastTimepoint":"1","CurrentFungusTreatment":"Yes","CurrentParasiteInfection":"No","MeanBactInfectPerMonths":"0.083","CurrentInfectBactVirCMVFungParas":"No","TotalBALCellsPerML":"155000","TotalBALCellsPerMLQuart1and4":"2to3","BALMacroPercent":"43.5","BALMacroNumber":"67425","BALNeutroPercent":"23","BALNeutroPercentQuart1and4":"4","BALNeutroNumber":"35650","BALNeutroNumberQuart1and4":"4","BALLymphoPercent":"18.5","BALLymphoPercentQuart1and4":"2to3","BALLymphoNumber":"28675","BALLymphoNumberQuart1and4":"2to3","BALEosinoPercent":"0","BALEosinoAbovex2Percent":"No","BALBronchialCellsPercent":"2","BALBronchialCellsAbove5Percent":"No","CD4TLympho":"599","CD4Tpercent":"47.8","CD8TLympho":"370","CD8Tpercent":"31.6","BLympho":"145","BLymphoPercent":"12.4","IgG":"NA","BloodLeuco":"15.5","BloodAbsoluteNeutro":"13.09","BloodAbsoluteNeutroQuart1and4":"4","CRP":"30","CRPQuart1and4":"4","DSAMFImaxValue":"1019","DSAMFISum":"1019","DSA1000":"Yes","DSAYesNo":"Yes","DSAandOrAcuteRejctBiopScore2":"Yes","DSAandOrAcuteRejctBiopScore2AndOrOngoingCLAD":"Yes","Infect_DSA_Reject":"Yes","Biopsy":"NA","BiopsyScore":"NA","AcuteCellRejectA2":"No","RejectionSinceLastTimepoint":"1","CLAD":"Yes","CLADphenotype":"BOS","CLADdaysPostTx":"690","PrimaryGraftDysfunctionStade3":"No","HyperacuteRejection":"No","InductionTreatment":"Basiliximab","TacrolimusConc":"10.3","TacroliQuart1and4":"2to3","MycophenolateMofetilConc":"NA","MMFQuart1and4":"NA","PrednisoneDosis":"20","Prednisone6Categ":"2to3","ImmunosuppresiveTTT":"Tacro_MMF_Pred","FEV1PercentPredict":"NA","FEV1PercentPredictQuart1and4":"NA","RatioTLCSingleBestTLC":"NA","RatioTLCSingleBestTLCQuart1and4":"NA","Mean2BestTLCBeforeCurrentTLC":"NA","DLCOPercentPredict":"NA","DLCOPercentPredictQuart1and4":"NA","FEV1FVCRatio":"NA","FEV1FVCRatioQuart1and4":"NA","AbsOstructSyndrFEV1FVCRatioBelow70":"NA","RatioFEV1BestFEV1Dynamic":"NA","RatioFEV1BestFEV1DynamicQuart1and4":"NA","TLCPercentOfSingleBest":"NA","TLCPercentOfSingleBestQuart1and4":"NA","FEV1PercentOfBest":"NA","FEV1PercentOfBestQuart1and4":"NA","RestrictSyndrTLCbelow80percentPV":"NA","RestrictSyndrTLCbelow90percentBestTLC":"NA","AirTrapping":"NA","DecreasedDiffusion":"NA","RestrictBestTLCLiter":"4.44","RestrictBestTLCLiterQuart1and4":"1","TLCvalue":"NA","TLCPercentOfBest":"NA","TLCPercentOfBestQuart1and4":"NA","ObstructiveSyndrome":"NA","CurrentFEV1":"NA","PC1_16SLevel7_feb2019":"2.850984044","PC2_16SLevel7_feb2019":"-0.504847099","PC3_16SLevel7_feb2019":"0.601136514","PC1_tertiles_20190301":"2.816570623","PC2_tertiles_20190301":"-0.445494279","PC3_tertiles_20190301":"0.615644545","PC4_tertiles_20190301":"-0.026625564","PC5_tertiles_20190301":"-0.007865498","PC1_20190410":"2.937741331","PC2_20190410":"-0.416102215","PC3_20190410":"0.375117162","PC4_20190410":"0.059158794","PC5_20190410":"0.002019207","clustering_level_2":"pam3","clustering_level_6":"pam2","clustering_level_7":"pam2","clustering_level_2.1":"pam3","clustering_level_3":"pam2","clustering_level_5":"pam2","clustering_level_6.1":"pam2","clustering_level_7.1":"pam2","data":{"PC1":"2.12279560256379","PC2":"-1.07765901062794","PC3":"0.32996706877902","PC4":"0.0370655455143382","PC5":"-0.124545917254883"}},{"name":"CHLU280","OrderSudip":"19","LabPatientNumber":"9","LabSampleNumber":"280","Clusters20190408":"LowLoadTert","Clusters20190228_tertiles":"LowLoadTert","SamplingDate":"07.05.2015","BAL":"1","TimepointMo":"2","TimeWindow":"2","WalktrapClustersMay2018":"NA","COXcrude":"0.006828808","MRC1crude":"2.248610298","DCSIGNcrude":"0.009989399","TNFcrude":"0.008933773","IDOcrude":"0.011303529","IL10crude":"0.010069105","IL1RNcrude":"2.38479E-05","MMP12crude":"0.000777236","TIMP1crude":"0.013440775","FN1crude":"0.000212683","PDGFDcrude":"0.003017111","COL6A2crude":"0.0000670079","MMP7crude":"0.000018853","MMP9crude":"0.000051587","CHI3L1crude":"0.000153455","THBS1crude":"0.019903897","IGF1crude":"0.001560714","IGFBP2crude":"0.004660117","SPP1crude":"0","LY96crude":"0.007011799","TLR5crude":"0.000485438","CAMPcrude":"0.002034345","NLRP3crude":"0.000397856","IFITM2crude":"0.013437732","MAVScrude":"0.000522415","TLR7crude":"0.001660982","S100A12crude":"0.00000661629","TLR2crude":"0.0000013019","TLR3crude":"0.0000230341","IFNLR1crude":"0.000218776","RSAD2crude":"0.00094603","COXMedTr":"0.876861241","COXMedTrQuart1and4":"2to3","MRC1MedTr":"0.737716214","DCSIGNMedTr":"1.927323553","TNFMedTr":"0.807409277","IDOMedTr":"0.551190043","IL10MedTr":"1.201971724","IL10MedTrQuart1and4":"2to3","IL1RNMedTr":"0.564727554","IL1RNMedTrQuart1and4":"2to3","MMP12MedTr":"0.649795444","MMP12MedTrQuart1and4":"2to3","TIMP1MedTr":"1.146195463","FN1MedTr":"0.887404686","PDGFDMedTr":"0.544173703","PDGFDMedTrQuart1and4":"2to3","RatioPDGFDscaledMMP12scaled":"0.84","COL6A2MedTr":"0.524347223","MMP7MedTr":"0.29170357","RatioPDGFDscaledMMP7scaled":"1.87","MMP9MedTr":"0.218093694","RatioPDGFDscaledMMP9scaled":"2.5","MMP9MedTrQuart1and4":"1","CHI3L1MedTr":"0.310105245","THBS1MedTr":"0.398312618","IGF1MedTr":"0.457059453","IGFBP2MedTr":"0.683173119","SPP1MedTr":"0","SPP1MedTrQuart1and4":"1","LY96MedTr":"1.245589717","LY96MedTrQuart1and4":"2to3","TLR5MedTr":"1.030555206","TLR5MedTrQuart1and4":"2to3","CAMPMedTr":"0.632450707","CAMPMedTrQuart1and4":"2to3","NLRP3MedTr":"0.879847794","NLRP3MedTrQuart1and4":"2to3","IFITM2MedTr":"1.135829161","IFITM2MedTrQuart1and4":"2to3","MAVSMedTr":"0.940497542","MAVSMedTrQuart1and4":"2to3","TLR7MedTr":"1.257515333","TLR7MedTrQuart1and4":"2to3","S100A12MedTr":"0.207065334","S100A12MedTrQuart1and4":"2to3","TLR2MedTr":"0.431390596","TLR2MedTrQuart1and4":"1","TLR3MedTr":"1.973339495","TLR3MedTrQuart1and4":"4","IFNLR1MedTr":"0.491049047","IFNLR1MedTrQuart1and4":"1","RSAD2MedTr":"1.547787565","RSAD2MedTrQuart1and4":"2to3","DiagnosisTx":"CysticFibrosis","NbrOfLungTx":"2","TypeTx":"Double","AgeAtTx":"25","RecipientSex":"F","PreTxBMI":"16.6","RecipientSmokingStatus":"NeverSmoker","SampleBMI":"NA","PreTxDiabetes":"No","Insulin":"No","PreTxPPI":"No","ProtonPumpInhib":"Yes","DonorSmokingStatus":"NeverSmoker","DonorSex":"F","GraftAge":"69","DonorDeathCause":"CerebralHemorragiae","MaxColdIschemia":"686","ExtraCorpCirc":"Yes","ReadsCount":"42220","ReadsAbove10k":"Yes","Cop16SPerMLBAL":"173","Cop16S_Dec":"3","Cop16SPerMLQuartiles":"1","Cop16SPerML1st4thQuart":"1","Cop16SPerML1st10thDeciles":"2to9","RichnessOTUs_20190408":"123","Richness_10parts":"9","OldRichnessGenus":"LowLoad","OldRichGenQuart1and4":"LowLoad","ShannonGenus20190408":"3.35","OldShannonGenus":"LowLoad","OldShannonLev7Quart1and4":"LowLoad","OTU3_Thirds":"LowLoad","OTU11_Thirds":"LowLoad","OTU6_Thirds":"LowLoad","SumCore_Thirds":"LowLoad","SumCore10parts":"3","OTU4_Thirds":"LowLoad","OTU7_Thirds":"LowLoad","OTU8_Thirds":"LowLoad","SumAccesThirds":"LowLoad","SumAcces10parts":"0","SumCoreAccesThirds":"LowLoad","OTU1_90thPer":"LowLoad","OTU2_90thPer":"LowLoad","SumOutgr90thPer":"LowLoad","SumInvad90thPer":"LowLoad","SumOutgrInvadUpperThird":"LowLoad","PanAnelloPerMLBAL":"396558","SumAllSeparateAnelloPCRs":"800146","PanAnelloOrSUMseparPCRPerMLBAL":"396558","AnelloPerMLQuart1and4":"2to3","TTV1perMLBAL":"47","TTV2perMLBAL":"6","TTV3perMLBAL":"19030","TTV4perMLBAL":"648","TTV5perMLBAL":"6971","TTV1to5perMLBAL":"26701","TTV1to5perMLBALQuart1and4":"4","TTMVperMLBAL":"23117","TTMVperMLBALQuart1and4":"2to3","TTMDVperMLBAL":"750328","TTMDVperMLBALQuart1and4":"4","RatioTTMV_TTMDV":"0.030809626","RatioTTMV_TTMDVQuart1and4":"2to3","CurrentATB":"Yes","CurrentATBName":"NA","CurrentATBName_Colistin_others":"NA","CurrentATBName_AZI_others":"NA","ATBclass":"NA","CurrentQuinolone":"NA","RecipientPreTxColonisation":"GramNegBacillus","GraftColonisation":"No","CurrentBactInfection":"No","CMVStatus":"Rpos","BloodCMVcopies":"NA","BloodCMVAbove500":"NA","CurrentCMVdrug":"Yes","CMVcopiesBAL":"0","CMVBALabove100":"No","EBVStatus":"Rpos","EBVcopiesBlood":"NA","ProphylaxyPCP":"No","ATBnbrSinceLastTimepoint":"1","PulmBactInfectSinceLastTimepoint":"0","RespVirInfectSinceLastTimepoint":"0","CurrentRespViralInfection":"No","CMVinfectSinceLastTimepoint":"0","CurrentCMVinfection":"No","CurrentRespFungInfection":"No","FungPulmInfectNbrSinceLastTimepoint":"0","CurrentFungusTreatment":"Yes","CurrentParasiteInfection":"No","MeanBactInfectPerMonths":"0.083","CurrentInfectBactVirCMVFungParas":"No","TotalBALCellsPerML":"95000","TotalBALCellsPerMLQuart1and4":"2to3","BALMacroPercent":"66","BALMacroNumber":"62700","BALNeutroPercent":"1","BALNeutroPercentQuart1and4":"1","BALNeutroNumber":"950","BALNeutroNumberQuart1and4":"1","BALLymphoPercent":"32","BALLymphoPercentQuart1and4":"4","BALLymphoNumber":"30400","BALLymphoNumberQuart1and4":"2to3","BALEosinoPercent":"0","BALEosinoAbovex2Percent":"No","BALBronchialCellsPercent":"1","BALBronchialCellsAbove5Percent":"No","CD4TLympho":"NA","CD4Tpercent":"NA","CD8TLympho":"NA","CD8Tpercent":"NA","BLympho":"NA","BLymphoPercent":"NA","IgG":"10.5","BloodLeuco":"11.1","BloodAbsoluteNeutro":"NA","BloodAbsoluteNeutroQuart1and4":"NA","CRP":"1","CRPQuart1and4":"1","DSAMFImaxValue":"NA","DSAMFISum":"NA","DSA1000":"NA","DSAYesNo":"NA","DSAandOrAcuteRejctBiopScore2":"NA","DSAandOrAcuteRejctBiopScore2AndOrOngoingCLAD":"NA","Infect_DSA_Reject":"NA","Biopsy":"NA","BiopsyScore":"NA","AcuteCellRejectA2":"No","RejectionSinceLastTimepoint":"0","CLAD":"Yes","CLADphenotype":"BOS","CLADdaysPostTx":"690","PrimaryGraftDysfunctionStade3":"No","HyperacuteRejection":"No","InductionTreatment":"Basiliximab","TacrolimusConc":"9.8","TacroliQuart1and4":"2to3","MycophenolateMofetilConc":"5","MMFQuart1and4":"4","PrednisoneDosis":"20","Prednisone6Categ":"2to3","ImmunosuppresiveTTT":"Tacro_MMF_Pred","FEV1PercentPredict":"NA","FEV1PercentPredictQuart1and4":"NA","RatioTLCSingleBestTLC":"NA","RatioTLCSingleBestTLCQuart1and4":"NA","Mean2BestTLCBeforeCurrentTLC":"NA","DLCOPercentPredict":"NA","DLCOPercentPredictQuart1and4":"NA","FEV1FVCRatio":"NA","FEV1FVCRatioQuart1and4":"NA","AbsOstructSyndrFEV1FVCRatioBelow70":"NA","RatioFEV1BestFEV1Dynamic":"NA","RatioFEV1BestFEV1DynamicQuart1and4":"NA","TLCPercentOfSingleBest":"NA","TLCPercentOfSingleBestQuart1and4":"NA","FEV1PercentOfBest":"NA","FEV1PercentOfBestQuart1and4":"NA","RestrictSyndrTLCbelow80percentPV":"NA","RestrictSyndrTLCbelow90percentBestTLC":"NA","AirTrapping":"NA","DecreasedDiffusion":"NA","RestrictBestTLCLiter":"NA","RestrictBestTLCLiterQuart1and4":"NA","TLCvalue":"NA","TLCPercentOfBest":"NA","TLCPercentOfBestQuart1and4":"NA","ObstructiveSyndrome":"NA","CurrentFEV1":"NA","PC1_16SLevel7_feb2019":"1.865829022","PC2_16SLevel7_feb2019":"-1.068880916","PC3_16SLevel7_feb2019":"-0.014119278","PC1_tertiles_20190301":"1.750747525","PC2_tertiles_20190301":"-1.078794449","PC3_tertiles_20190301":"-0.029145851","PC4_tertiles_20190301":"-0.214304316","PC5_tertiles_20190301":"-0.184074377","PC1_20190410":"2.045957337","PC2_20190410":"-0.913557269","PC3_20190410":"0.098236035","PC4_20190410":"-0.277459643","PC5_20190410":"-0.112167095","clustering_level_2":"pam3","clustering_level_6":"pam2","clustering_level_7":"pam2","clustering_level_2.1":"pam3","clustering_level_3":"pam2","clustering_level_5":"pam2","clustering_level_6.1":"pam2","clustering_level_7.1":"pam2","data":{"PC1":"1.33349195495846","PC2":"-0.954010671770231","PC3":"-0.209365292799372","PC4":"-0.0509999493713057","PC5":"-0.160652662507806"}},{"name":"CHLU296","OrderSudip":"20","LabPatientNumber":"9","LabSampleNumber":"296","Clusters20190408":"CoAc1_OutgrInvad","Clusters20190228_tertiles":"ClusterOther","SamplingDate":"25.06.2015","BAL":"1","TimepointMo":"3","TimeWindow":"2","WalktrapClustersMay2018":"5Purple","COXcrude":"0.003791151","MRC1crude":"2.729958336","DCSIGNcrude":"0.003736003","TNFcrude":"0.006020219","IDOcrude":"0.011166452","IL10crude":"0.007522174","IL1RNcrude":"1.4334E-05","MMP12crude":"0.001247222","TIMP1crude":"0.012526099","FN1crude":"0.000108868","PDGFDcrude":"0.002656245","COL6A2crude":"0.000108597","MMP7crude":"0.0000349421","MMP9crude":"0.0000751359","CHI3L1crude":"0.00022624","THBS1crude":"0.14631804","IGF1crude":"0.001554601","IGFBP2crude":"0.002485265","SPP1crude":"0.00000150227","LY96crude":"0.005370897","TLR5crude":"0.000945336","CAMPcrude":"0.002835853","NLRP3crude":"0.000154606","IFITM2crude":"0.009374785","MAVScrude":"0.000481224","TLR7crude":"0.001063939","S100A12crude":"0.00000287959","TLR2crude":"0.00000144329","TLR3crude":"0.0000118074","IFNLR1crude":"0.000282376","RSAD2crude":"0.000625945","COXMedTr":"0.486807268","COXMedTrQuart1and4":"1","MRC1MedTr":"0.895635198","DCSIGNMedTr":"0.720812839","TNFMedTr":"0.544090472","IDOMedTr":"0.544505803","IL10MedTr":"0.897938878","IL10MedTrQuart1and4":"2to3","IL1RNMedTr":"0.339435151","IL1RNMedTrQuart1and4":"1","MMP12MedTr":"1.042719423","MMP12MedTrQuart1and4":"2to3","TIMP1MedTr":"1.068194131","FN1MedTr":"0.454243362","PDGFDMedTr":"0.479086895","PDGFDMedTrQuart1and4":"2to3","RatioPDGFDscaledMMP12scaled":"0.46","COL6A2MedTr":"0.849790899","MMP7MedTr":"0.540642567","RatioPDGFDscaledMMP7scaled":"0.89","MMP9MedTr":"0.317650617","RatioPDGFDscaledMMP9scaled":"1.51","MMP9MedTrQuart1and4":"1","CHI3L1MedTr":"0.457190402","THBS1MedTr":"2.928086017","IGF1MedTr":"0.45526923","IGFBP2MedTr":"0.364339844","SPP1MedTr":"0.481897959","SPP1MedTrQuart1and4":"2to3","LY96MedTr":"0.954096681","LY96MedTrQuart1and4":"2to3","TLR5MedTr":"2.006890873","TLR5MedTrQuart1and4":"4","CAMPMedTr":"0.881628903","CAMPMedTrQuart1and4":"2to3","NLRP3MedTr":"0.341907022","NLRP3MedTrQuart1and4":"1","IFITM2MedTr":"0.79240706","IFITM2MedTrQuart1and4":"2to3","MAVSMedTr":"0.866341102","MAVSMedTrQuart1and4":"2to3","TLR7MedTr":"0.805498762","TLR7MedTrQuart1and4":"2to3","S100A12MedTr":"0.090120348","S100A12MedTrQuart1and4":"1","TLR2MedTr":"0.478241301","TLR2MedTrQuart1and4":"1","TLR3MedTr":"1.011540033","TLR3MedTrQuart1and4":"2to3","IFNLR1MedTr":"0.633800492","IFNLR1MedTrQuart1and4":"1","RSAD2MedTr":"1.024099514","RSAD2MedTrQuart1and4":"2to3","DiagnosisTx":"CysticFibrosis","NbrOfLungTx":"2","TypeTx":"Double","AgeAtTx":"25","RecipientSex":"F","PreTxBMI":"16.6","RecipientSmokingStatus":"NeverSmoker","SampleBMI":"17.1","PreTxDiabetes":"No","Insulin":"No","PreTxPPI":"No","ProtonPumpInhib":"Yes","DonorSmokingStatus":"NeverSmoker","DonorSex":"F","GraftAge":"69","DonorDeathCause":"CerebralHemorragiae","MaxColdIschemia":"686","ExtraCorpCirc":"Yes","ReadsCount":"52619","ReadsAbove10k":"Yes","Cop16SPerMLBAL":"436","Cop16S_Dec":"4","Cop16SPerMLQuartiles":"2","Cop16SPerML1st4thQuart":"2to3","Cop16SPerML1st10thDeciles":"2to9","RichnessOTUs_20190408":"143","Richness_10parts":"10","OldRichnessGenus":"50","OldRichGenQuart1and4":"4","ShannonGenus20190408":"5.34","OldShannonGenus":"4.40","OldShannonLev7Quart1and4":"4","OTU3_Thirds":"1","OTU11_Thirds":"1","OTU6_Thirds":"1","SumCore_Thirds":"1","SumCore10parts":"1","OTU4_Thirds":"1","OTU7_Thirds":"1","OTU8_Thirds":"2","SumAccesThirds":"1","SumAcces10parts":"0","SumCoreAccesThirds":"1","OTU1_90thPer":"0","OTU2_90thPer":"0","SumOutgr90thPer":"0","SumInvad90thPer":"1","SumOutgrInvadUpperThird":"1","PanAnelloPerMLBAL":"42877","SumAllSeparateAnelloPCRs":"13496","PanAnelloOrSUMseparPCRPerMLBAL":"42877","AnelloPerMLQuart1and4":"2to3","TTV1perMLBAL":"11","TTV2perMLBAL":"2","TTV3perMLBAL":"209","TTV4perMLBAL":"120","TTV5perMLBAL":"173","TTV1to5perMLBAL":"515","TTV1to5perMLBALQuart1and4":"2to3","TTMVperMLBAL":"1147","TTMVperMLBALQuart1and4":"2to3","TTMDVperMLBAL":"11834","TTMDVperMLBALQuart1and4":"2to3","RatioTTMV_TTMDV":"0.096894652","RatioTTMV_TTMDVQuart1and4":"2to3","CurrentATB":"Yes","CurrentATBName":"Colistin","CurrentATBName_Colistin_others":"Colistin","CurrentATBName_AZI_others":"OtherABX","ATBclass":"Polymixin","CurrentQuinolone":"No","RecipientPreTxColonisation":"GramNegBacillus","GraftColonisation":"No","CurrentBactInfection":"No","CMVStatus":"Rpos","BloodCMVcopies":"NA","BloodCMVAbove500":"NA","CurrentCMVdrug":"Yes","CMVcopiesBAL":"0","CMVBALabove100":"No","EBVStatus":"Rpos","EBVcopiesBlood":"NA","ProphylaxyPCP":"CoTrimoxazole","ATBnbrSinceLastTimepoint":"1","PulmBactInfectSinceLastTimepoint":"0","RespVirInfectSinceLastTimepoint":"0","CurrentRespViralInfection":"No","CMVinfectSinceLastTimepoint":"0","CurrentCMVinfection":"No","CurrentRespFungInfection":"No","FungPulmInfectNbrSinceLastTimepoint":"0","CurrentFungusTreatment":"No","CurrentParasiteInfection":"No","MeanBactInfectPerMonths":"0.083","CurrentInfectBactVirCMVFungParas":"No","TotalBALCellsPerML":"153000","TotalBALCellsPerMLQuart1and4":"2to3","BALMacroPercent":"93","BALMacroNumber":"142290","BALNeutroPercent":"0","BALNeutroPercentQuart1and4":"1","BALNeutroNumber":"0","BALNeutroNumberQuart1and4":"1","BALLymphoPercent":"7","BALLymphoPercentQuart1and4":"2to3","BALLymphoNumber":"10710","BALLymphoNumberQuart1and4":"2to3","BALEosinoPercent":"0","BALEosinoAbovex2Percent":"No","BALBronchialCellsPercent":"0","BALBronchialCellsAbove5Percent":"No","CD4TLympho":"897","CD4Tpercent":"48.6","CD8TLympho":"485","CD8Tpercent":"26.3","BLympho":"182","BLymphoPercent":"9.8","IgG":"11.3","BloodLeuco":"5.3","BloodAbsoluteNeutro":"2.94","BloodAbsoluteNeutroQuart1and4":"2to3","CRP":"1","CRPQuart1and4":"1","DSAMFImaxValue":"0","DSAMFISum":"0","DSA1000":"No","DSAYesNo":"No","DSAandOrAcuteRejctBiopScore2":"No","DSAandOrAcuteRejctBiopScore2AndOrOngoingCLAD":"No","Infect_DSA_Reject":"No","Biopsy":"A0B1","BiopsyScore":"1","AcuteCellRejectA2":"No","RejectionSinceLastTimepoint":"0","CLAD":"Yes","CLADphenotype":"BOS","CLADdaysPostTx":"690","PrimaryGraftDysfunctionStade3":"No","HyperacuteRejection":"No","InductionTreatment":"Basiliximab","TacrolimusConc":"12.4","TacroliQuart1and4":"4","MycophenolateMofetilConc":"2.6","MMFQuart1and4":"2to3","PrednisoneDosis":"15","Prednisone6Categ":"2to3","ImmunosuppresiveTTT":"Tacro_MMF_Pred","FEV1PercentPredict":"59","FEV1PercentPredictQuart1and4":"1","RatioTLCSingleBestTLC":"86.03603604","RatioTLCSingleBestTLCQuart1and4":"2to3","Mean2BestTLCBeforeCurrentTLC":"3.82","DLCOPercentPredict":"30","DLCOPercentPredictQuart1and4":"1","FEV1FVCRatio":"90","FEV1FVCRatioQuart1and4":"2to3","AbsOstructSyndrFEV1FVCRatioBelow70":"No","RatioFEV1BestFEV1Dynamic":"101.8","RatioFEV1BestFEV1DynamicQuart1and4":"4","TLCPercentOfSingleBest":"86","TLCPercentOfSingleBestQuart1and4":"2to3","FEV1PercentOfBest":"79.8","FEV1PercentOfBestQuart1and4":"2to3","RestrictSyndrTLCbelow80percentPV":"No","RestrictSyndrTLCbelow90percentBestTLC":"Yes","AirTrapping":"Yes","DecreasedDiffusion":"Yes","RestrictBestTLCLiter":"4.44","RestrictBestTLCLiterQuart1and4":"1","TLCvalue":"3.82","TLCPercentOfBest":"86","TLCPercentOfBestQuart1and4":"2to3","ObstructiveSyndrome":"No","CurrentFEV1":"1.7","PC1_16SLevel7_feb2019":"2.528321453","PC2_16SLevel7_feb2019":"-1.087863192","PC3_16SLevel7_feb2019":"0.228453294","PC1_tertiles_20190301":"2.627734994","PC2_tertiles_20190301":"-0.962853864","PC3_tertiles_20190301":"0.288024224","PC4_tertiles_20190301":"-0.009330376","PC5_tertiles_20190301":"-0.065417786","PC1_20190410":"2.815411667","PC2_20190410":"-0.702562506","PC3_20190410":"0.395730474","PC4_20190410":"0.078381478","PC5_20190410":"-0.02017461","clustering_level_2":"pam3","clustering_level_6":"pam2","clustering_level_7":"pam2","clustering_level_2.1":"pam3","clustering_level_3":"pam2","clustering_level_5":"pam2","clustering_level_6.1":"pam2","clustering_level_7.1":"pam2","data":{"PC1":"2.26307388726394","PC2":"-1.02164145911079","PC3":"0.192763545556451","PC4":"0.00531874676964815","PC5":"-0.166804856860839"}},{"name":"CHLU351","OrderSudip":"21","LabPatientNumber":"9","LabSampleNumber":"351","Clusters20190408":"LowLoadTert","Clusters20190228_tertiles":"LowLoadTert","SamplingDate":"10.03.2016","BAL":"1","TimepointMo":"12","TimeWindow":"4","WalktrapClustersMay2018":"1Red","COXcrude":"0.010961326","MRC1crude":"2.671987814","DCSIGNcrude":"0.006618188","TNFcrude":"0.01467069","IDOcrude":"0.008528644","IL10crude":"0.004458108","IL1RNcrude":"2.41263E-05","MMP12crude":"0.001526557","TIMP1crude":"0.021185001","FN1crude":"0.000160551","PDGFDcrude":"0.002096837","COL6A2crude":"0.000232044","MMP7crude":"0.0000465288","MMP9crude":"0.000209649","CHI3L1crude":"0.000240224","THBS1crude":"0.032450701","IGF1crude":"0.004672114","IGFBP2crude":"0.006915701","SPP1crude":"0.00000141109","LY96crude":"0.005916512","TLR5crude":"0.000399002","CAMPcrude":"0.007200751","NLRP3crude":"0.000202135","IFITM2crude":"0.0108727","MAVScrude":"0.000470643","TLR7crude":"0.002437824","S100A12crude":"0.00000581103","TLR2crude":"0.00000329677","TLR3crude":"0.000012908","IFNLR1crude":"0.000199626","RSAD2crude":"0.000949418","COXMedTr":"1.407502027","COXMedTrQuart1and4":"2to3","MRC1MedTr":"0.876616431","DCSIGNMedTr":"1.276892534","TNFMedTr":"1.325895624","IDOMedTr":"0.415879284","IL10MedTr":"0.532174354","IL10MedTrQuart1and4":"2to3","IL1RNMedTr":"0.571319885","IL1RNMedTrQuart1and4":"2to3","MMP12MedTr":"1.276252876","MMP12MedTrQuart1and4":"2to3","TIMP1MedTr":"1.806603543","FN1MedTr":"0.669888966","PDGFDMedTr":"0.378190756","PDGFDMedTrQuart1and4":"1","RatioPDGFDscaledMMP12scaled":"0.3","COL6A2MedTr":"1.81578209","MMP7MedTr":"0.719918065","RatioPDGFDscaledMMP7scaled":"0.53","MMP9MedTr":"0.88632794","RatioPDGFDscaledMMP9scaled":"0.43","MMP9MedTrQuart1and4":"2to3","CHI3L1MedTr":"0.485450322","THBS1MedTr":"0.649396634","IGF1MedTr":"1.368241727","IGFBP2MedTr":"1.013841712","SPP1MedTr":"0.452649399","SPP1MedTrQuart1and4":"2to3","LY96MedTr":"1.051020844","LY96MedTrQuart1and4":"2to3","TLR5MedTr":"0.847056999","TLR5MedTrQuart1and4":"2to3","CAMPMedTr":"2.238617839","CAMPMedTrQuart1and4":"4","NLRP3MedTr":"0.447015381","NLRP3MedTrQuart1and4":"1","IFITM2MedTr":"0.919018906","IFITM2MedTrQuart1and4":"2to3","MAVSMedTr":"0.847292887","MAVSMedTrQuart1and4":"2to3","TLR7MedTr":"1.845655372","TLR7MedTrQuart1and4":"4","S100A12MedTr":"0.181863431","S100A12MedTrQuart1and4":"1","TLR2MedTr":"1.092400766","TLR2MedTrQuart1and4":"2to3","TLR3MedTr":"1.105828822","TLR3MedTrQuart1and4":"2to3","IFNLR1MedTr":"0.448066819","IFNLR1MedTrQuart1and4":"1","RSAD2MedTr":"1.553329725","RSAD2MedTrQuart1and4":"2to3","DiagnosisTx":"CysticFibrosis","NbrOfLungTx":"2","TypeTx":"Double","AgeAtTx":"25","RecipientSex":"F","PreTxBMI":"16.6","RecipientSmokingStatus":"NeverSmoker","SampleBMI":"20.8","PreTxDiabetes":"No","Insulin":"No","PreTxPPI":"No","ProtonPumpInhib":"Yes","DonorSmokingStatus":"NeverSmoker","DonorSex":"F","GraftAge":"69","DonorDeathCause":"CerebralHemorragiae","MaxColdIschemia":"686","ExtraCorpCirc":"Yes","ReadsCount":"25259","ReadsAbove10k":"Yes","Cop16SPerMLBAL":"18","Cop16S_Dec":"1","Cop16SPerMLQuartiles":"1","Cop16SPerML1st4thQuart":"1","Cop16SPerML1st10thDeciles":"1","RichnessOTUs_20190408":"122","Richness_10parts":"9","OldRichnessGenus":"LowLoad","OldRichGenQuart1and4":"LowLoad","ShannonGenus20190408":"3.95","OldShannonGenus":"LowLoad","OldShannonLev7Quart1and4":"LowLoad","OTU3_Thirds":"LowLoad","OTU11_Thirds":"LowLoad","OTU6_Thirds":"LowLoad","SumCore_Thirds":"LowLoad","SumCore10parts":"1","OTU4_Thirds":"LowLoad","OTU7_Thirds":"LowLoad","OTU8_Thirds":"LowLoad","SumAccesThirds":"LowLoad","SumAcces10parts":"0","SumCoreAccesThirds":"LowLoad","OTU1_90thPer":"LowLoad","OTU2_90thPer":"LowLoad","SumOutgr90thPer":"LowLoad","SumInvad90thPer":"LowLoad","SumOutgrInvadUpperThird":"LowLoad","PanAnelloPerMLBAL":"3730","SumAllSeparateAnelloPCRs":"5117","PanAnelloOrSUMseparPCRPerMLBAL":"3730","AnelloPerMLQuart1and4":"1","TTV1perMLBAL":"45","TTV2perMLBAL":"0","TTV3perMLBAL":"824","TTV4perMLBAL":"246","TTV5perMLBAL":"318","TTV1to5perMLBAL":"1433","TTV1to5perMLBALQuart1and4":"2to3","TTMVperMLBAL":"1322","TTMVperMLBALQuart1and4":"2to3","TTMDVperMLBAL":"2362","TTMDVperMLBALQuart1and4":"1","RatioTTMV_TTMDV":"0.559458974","RatioTTMV_TTMDVQuart1and4":"4","CurrentATB":"Yes","CurrentATBName":"Colistin","CurrentATBName_Colistin_others":"Colistin","CurrentATBName_AZI_others":"OtherABX","ATBclass":"Polymixin","CurrentQuinolone":"No","RecipientPreTxColonisation":"GramNegBacillus","GraftColonisation":"No","CurrentBactInfection":"No","CMVStatus":"Rpos","BloodCMVcopies":"0","BloodCMVAbove500":"No","CurrentCMVdrug":"No","CMVcopiesBAL":"NA","CMVBALabove100":"NA","EBVStatus":"Rpos","EBVcopiesBlood":"2220","ProphylaxyPCP":"CoTrimoxazole","ATBnbrSinceLastTimepoint":"2","PulmBactInfectSinceLastTimepoint":"0","RespVirInfectSinceLastTimepoint":"2","CurrentRespViralInfection":"No","CMVinfectSinceLastTimepoint":"0","CurrentCMVinfection":"No","CurrentRespFungInfection":"No","FungPulmInfectNbrSinceLastTimepoint":"0","CurrentFungusTreatment":"No","CurrentParasiteInfection":"No","MeanBactInfectPerMonths":"0.083","CurrentInfectBactVirCMVFungParas":"No","TotalBALCellsPerML":"125000","TotalBALCellsPerMLQuart1and4":"2to3","BALMacroPercent":"90","BALMacroNumber":"112500","BALNeutroPercent":"2.5","BALNeutroPercentQuart1and4":"2to3","BALNeutroNumber":"3125","BALNeutroNumberQuart1and4":"2to3","BALLymphoPercent":"5.5","BALLymphoPercentQuart1and4":"1","BALLymphoNumber":"6875","BALLymphoNumberQuart1and4":"2to3","BALEosinoPercent":"0.5","BALEosinoAbovex2Percent":"No","BALBronchialCellsPercent":"1.5","BALBronchialCellsAbove5Percent":"No","CD4TLympho":"1117","CD4Tpercent":"52","CD8TLympho":"575","CD8Tpercent":"26.8","BLympho":"111","BLymphoPercent":"5.2","IgG":"11.3","BloodLeuco":"7","BloodAbsoluteNeutro":"3.85","BloodAbsoluteNeutroQuart1and4":"2to3","CRP":"2","CRPQuart1and4":"2to3","DSAMFImaxValue":"1099","DSAMFISum":"1099","DSA1000":"Yes","DSAYesNo":"Yes","DSAandOrAcuteRejctBiopScore2":"Yes","DSAandOrAcuteRejctBiopScore2AndOrOngoingCLAD":"Yes","Infect_DSA_Reject":"Yes","Biopsy":"A0B1","BiopsyScore":"1","AcuteCellRejectA2":"No","RejectionSinceLastTimepoint":"0","CLAD":"Yes","CLADphenotype":"BOS","CLADdaysPostTx":"690","PrimaryGraftDysfunctionStade3":"No","HyperacuteRejection":"No","InductionTreatment":"Basiliximab","TacrolimusConc":"11.4","TacroliQuart1and4":"4","MycophenolateMofetilConc":"2.9","MMFQuart1and4":"2to3","PrednisoneDosis":"7.5","Prednisone6Categ":"1","ImmunosuppresiveTTT":"Tacro_MMF_Pred","FEV1PercentPredict":"73","FEV1PercentPredictQuart1and4":"2to3","RatioTLCSingleBestTLC":"100","RatioTLCSingleBestTLCQuart1and4":"4","Mean2BestTLCBeforeCurrentTLC":"4.13","DLCOPercentPredict":"35","DLCOPercentPredictQuart1and4":"1","FEV1FVCRatio":"95","FEV1FVCRatioQuart1and4":"4","AbsOstructSyndrFEV1FVCRatioBelow70":"No","RatioFEV1BestFEV1Dynamic":"100.5","RatioFEV1BestFEV1DynamicQuart1and4":"4","TLCPercentOfSingleBest":"100","TLCPercentOfSingleBestQuart1and4":"4","FEV1PercentOfBest":"99.1","FEV1PercentOfBestQuart1and4":"4","RestrictSyndrTLCbelow80percentPV":"No","RestrictSyndrTLCbelow90percentBestTLC":"No","AirTrapping":"Yes","DecreasedDiffusion":"Yes","RestrictBestTLCLiter":"4.44","RestrictBestTLCLiterQuart1and4":"1","TLCvalue":"4.44","TLCPercentOfBest":"100","TLCPercentOfBestQuart1and4":"4","ObstructiveSyndrome":"No","CurrentFEV1":"2.11","PC1_16SLevel7_feb2019":"2.106283042","PC2_16SLevel7_feb2019":"-0.227465386","PC3_16SLevel7_feb2019":"-0.347173005","PC1_tertiles_20190301":"2.100754814","PC2_tertiles_20190301":"-0.179230983","PC3_tertiles_20190301":"-0.330142647","PC4_tertiles_20190301":"0.055771183","PC5_tertiles_20190301":"0.189439357","PC1_20190410":"2.296196688","PC2_20190410":"0.049149844","PC3_20190410":"-0.136227454","PC4_20190410":"0.128661876","PC5_20190410":"0.190461704","clustering_level_2":"pam3","clustering_level_6":"pam2","clustering_level_7":"pam2","clustering_level_2.1":"pam3","clustering_level_3":"pam2","clustering_level_5":"pam2","clustering_level_6.1":"pam2","clustering_level_7.1":"pam2","data":{"PC1":"1.0737594372259","PC2":"-0.755706556317373","PC3":"-0.196107042397185","PC4":"0.17741849835603","PC5":"0.150841294076008"}},{"name":"CHMA236","OrderSudip":"22","LabPatientNumber":"8","LabSampleNumber":"236","Clusters20190408":"CoreAcess1","Clusters20190228_tertiles":"Balanced","SamplingDate":"16.12.2014","BAL":"1","TimepointMo":"0.5","TimeWindow":"1","WalktrapClustersMay2018":"2Yellow","COXcrude":"0.016359244","MRC1crude":"4.792807559","DCSIGNcrude":"0.007058356","TNFcrude":"0.005639972","IDOcrude":"0.021032176","IL10crude":"0.028935772","IL1RNcrude":"4.57922E-05","MMP12crude":"0.002510788","TIMP1crude":"0.008236627","FN1crude":"0.000468651","PDGFDcrude":"0.040856938","COL6A2crude":"0.000160813","MMP7crude":"0.000360993","MMP9crude":"0.000042094","CHI3L1crude":"0.000133174","THBS1crude":"0.143846663","IGF1crude":"0.003190523","IGFBP2crude":"0.008319894","SPP1crude":"0.00000107936","LY96crude":"0.003320961","TLR5crude":"0.000413776","CAMPcrude":"0.004179952","NLRP3crude":"0.000418175","IFITM2crude":"0.005107745","MAVScrude":"0.000472783","TLR7crude":"0.000718812","S100A12crude":"0.0000093593","TLR2crude":"0.00000214839","TLR3crude":"0.0000041122","IFNLR1crude":"0.000452131","RSAD2crude":"0.000110871","COXMedTr":"2.10062808","COXMedTrQuart1and4":"4","MRC1MedTr":"1.572407567","DCSIGNMedTr":"1.361817298","TNFMedTr":"0.509724766","IDOMedTr":"1.025584687","IL10MedTr":"3.454128222","IL10MedTrQuart1and4":"4","IL1RNMedTr":"1.084376205","IL1RNMedTrQuart1and4":"2to3","MMP12MedTr":"2.099102761","MMP12MedTrQuart1and4":"2to3","TIMP1MedTr":"0.702398825","FN1MedTr":"1.955411278","PDGFDMedTr":"7.36905863","PDGFDMedTrQuart1and4":"4","RatioPDGFDscaledMMP12scaled":"3.51","COL6A2MedTr":"1.258384939","MMP7MedTr":"5.585478232","RatioPDGFDscaledMMP7scaled":"1.32","MMP9MedTr":"0.177960214","RatioPDGFDscaledMMP9scaled":"41.41","MMP9MedTrQuart1and4":"1","CHI3L1MedTr":"0.269120022","THBS1MedTr":"2.878629343","IGF1MedTr":"0.934353572","IGFBP2MedTr":"1.219696483","SPP1MedTr":"0.346235761","SPP1MedTrQuart1and4":"2to3","LY96MedTr":"0.589941987","LY96MedTrQuart1and4":"1","TLR5MedTr":"0.878420076","TLR5MedTrQuart1and4":"2to3","CAMPMedTr":"1.299491619","CAMPMedTrQuart1and4":"2to3","NLRP3MedTr":"0.924782248","NLRP3MedTrQuart1and4":"2to3","IFITM2MedTr":"0.431733987","IFITM2MedTrQuart1and4":"1","MAVSMedTr":"0.851145162","MAVSMedTrQuart1and4":"2to3","TLR7MedTr":"0.544206374","TLR7MedTrQuart1and4":"1","S100A12MedTr":"0.292911055","S100A12MedTrQuart1and4":"2to3","TLR2MedTr":"0.711878661","TLR2MedTrQuart1and4":"2to3","TLR3MedTr":"0.352293713","TLR3MedTrQuart1and4":"1","IFNLR1MedTr":"1.014821895","IFNLR1MedTrQuart1and4":"2to3","RSAD2MedTr":"0.181394921","RSAD2MedTrQuart1and4":"1","DiagnosisTx":"Other","NbrOfLungTx":"1","TypeTx":"Double","AgeAtTx":"59","RecipientSex":"F","PreTxBMI":"17.7","RecipientSmokingStatus":"NeverSmoker","SampleBMI":"17.7","PreTxDiabetes":"No","Insulin":"No","PreTxPPI":"No","ProtonPumpInhib":"No","DonorSmokingStatus":"Smoker","DonorSex":"F","GraftAge":"70","DonorDeathCause":"CerebralHemorragiae","MaxColdIschemia":"303","ExtraCorpCirc":"No","ReadsCount":"42532","ReadsAbove10k":"Yes","Cop16SPerMLBAL":"898","Cop16S_Dec":"5","Cop16SPerMLQuartiles":"2","Cop16SPerML1st4thQuart":"2to3","Cop16SPerML1st10thDeciles":"2to9","RichnessOTUs_20190408":"93","Richness_10parts":"7","OldRichnessGenus":"33","OldRichGenQuart1and4":"2to3","ShannonGenus20190408":"2.23","OldShannonGenus":"2.15","OldShannonLev7Quart1and4":"1","OTU3_Thirds":"1","OTU11_Thirds":"1","OTU6_Thirds":"2","SumCore_Thirds":"1","SumCore10parts":"3","OTU4_Thirds":"2","OTU7_Thirds":"1","OTU8_Thirds":"2","SumAccesThirds":"2","SumAcces10parts":"0","SumCoreAccesThirds":"1","OTU1_90thPer":"0","OTU2_90thPer":"0","SumOutgr90thPer":"0","SumInvad90thPer":"0","SumOutgrInvadUpperThird":"0","PanAnelloPerMLBAL":"5774","SumAllSeparateAnelloPCRs":"7806","PanAnelloOrSUMseparPCRPerMLBAL":"5774","AnelloPerMLQuart1and4":"1","TTV1perMLBAL":"22","TTV2perMLBAL":"5","TTV3perMLBAL":"94","TTV4perMLBAL":"393","TTV5perMLBAL":"113","TTV1to5perMLBAL":"628","TTV1to5perMLBALQuart1and4":"2to3","TTMVperMLBAL":"114","TTMVperMLBALQuart1and4":"1","TTMDVperMLBAL":"7065","TTMDVperMLBALQuart1and4":"2to3","RatioTTMV_TTMDV":"0.01613197","RatioTTMV_TTMDVQuart1and4":"1","CurrentATB":"No","CurrentATBName":"NA","CurrentATBName_Colistin_others":"NA","CurrentATBName_AZI_others":"NA","ATBclass":"NA","CurrentQuinolone":"NA","RecipientPreTxColonisation":"GramNegBacillus","GraftColonisation":"No","CurrentBactInfection":"No","CMVStatus":"Rneg","BloodCMVcopies":"0","BloodCMVAbove500":"No","CurrentCMVdrug":"Yes","CMVcopiesBAL":"NA","CMVBALabove100":"NA","EBVStatus":"Rpos","EBVcopiesBlood":"NA","ProphylaxyPCP":"Atovaquone","ATBnbrSinceLastTimepoint":"2","PulmBactInfectSinceLastTimepoint":"1","RespVirInfectSinceLastTimepoint":"0","CurrentRespViralInfection":"No","CMVinfectSinceLastTimepoint":"0","CurrentCMVinfection":"No","CurrentRespFungInfection":"No","FungPulmInfectNbrSinceLastTimepoint":"0","CurrentFungusTreatment":"Yes","CurrentParasiteInfection":"No","MeanBactInfectPerMonths":"0.0416","CurrentInfectBactVirCMVFungParas":"No","TotalBALCellsPerML":"60000","TotalBALCellsPerMLQuart1and4":"1","BALMacroPercent":"79.5","BALMacroNumber":"47700","BALNeutroPercent":"15","BALNeutroPercentQuart1and4":"4","BALNeutroNumber":"9000","BALNeutroNumberQuart1and4":"2to3","BALLymphoPercent":"3","BALLymphoPercentQuart1and4":"1","BALLymphoNumber":"1800","BALLymphoNumberQuart1and4":"1","BALEosinoPercent":"1.5","BALEosinoAbovex2Percent":"No","BALBronchialCellsPercent":"1","BALBronchialCellsAbove5Percent":"No","CD4TLympho":"NA","CD4Tpercent":"NA","CD8TLympho":"NA","CD8Tpercent":"NA","BLympho":"NA","BLymphoPercent":"NA","IgG":"NA","BloodLeuco":"12.8","BloodAbsoluteNeutro":"NA","BloodAbsoluteNeutroQuart1and4":"NA","CRP":"26","CRPQuart1and4":"4","DSAMFImaxValue":"0","DSAMFISum":"0","DSA1000":"No","DSAYesNo":"No","DSAandOrAcuteRejctBiopScore2":"No","DSAandOrAcuteRejctBiopScore2AndOrOngoingCLAD":"No","Infect_DSA_Reject":"No","Biopsy":"A0Bx","BiopsyScore":"NA","AcuteCellRejectA2":"No","RejectionSinceLastTimepoint":"0","CLAD":"No","CLADphenotype":"NA","CLADdaysPostTx":"NA","PrimaryGraftDysfunctionStade3":"No","HyperacuteRejection":"No","InductionTreatment":"Basiliximab","TacrolimusConc":"8.9","TacroliQuart1and4":"2to3","MycophenolateMofetilConc":"0.7","MMFQuart1and4":"1","PrednisoneDosis":"25","Prednisone6Categ":"2to3","ImmunosuppresiveTTT":"Tacro_MMF_Pred","FEV1PercentPredict":"41","FEV1PercentPredictQuart1and4":"1","RatioTLCSingleBestTLC":"NA","RatioTLCSingleBestTLCQuart1and4":"NA","Mean2BestTLCBeforeCurrentTLC":"NA","DLCOPercentPredict":"NA","DLCOPercentPredictQuart1and4":"NA","FEV1FVCRatio":"66","FEV1FVCRatioQuart1and4":"1","AbsOstructSyndrFEV1FVCRatioBelow70":"Yes","RatioFEV1BestFEV1Dynamic":"100","RatioFEV1BestFEV1DynamicQuart1and4":"2to3","TLCPercentOfSingleBest":"NA","TLCPercentOfSingleBestQuart1and4":"NA","FEV1PercentOfBest":"45.7","FEV1PercentOfBestQuart1and4":"1","RestrictSyndrTLCbelow80percentPV":"NA","RestrictSyndrTLCbelow90percentBestTLC":"NA","AirTrapping":"NA","DecreasedDiffusion":"NA","RestrictBestTLCLiter":"4.86","RestrictBestTLCLiterQuart1and4":"2to3","TLCvalue":"NA","TLCPercentOfBest":"NA","TLCPercentOfBestQuart1and4":"NA","ObstructiveSyndrome":"Yes","CurrentFEV1":"0.84","PC1_16SLevel7_feb2019":"0.019403596","PC2_16SLevel7_feb2019":"-0.714516649","PC3_16SLevel7_feb2019":"-0.115383024","PC1_tertiles_20190301":"-0.002309524","PC2_tertiles_20190301":"-0.757475925","PC3_tertiles_20190301":"-0.192020395","PC4_tertiles_20190301":"-0.572689763","PC5_tertiles_20190301":"-0.135008575","PC1_20190410":"0.048644541","PC2_20190410":"-0.268278909","PC3_20190410":"0.039877613","PC4_20190410":"-0.593153422","PC5_20190410":"-0.002110225","clustering_level_2":"pam4","clustering_level_6":"pam2","clustering_level_7":"pam2","clustering_level_2.1":"pam4","clustering_level_3":"pam1","clustering_level_5":"pam1","clustering_level_6.1":"pam2","clustering_level_7.1":"pam2","data":{"PC1":"0.125234320458952","PC2":"0.126458771988612","PC3":"-0.664457892708572","PC4":"0.23868232934014","PC5":"-0.280169597428884"}},{"name":"CHMA246","OrderSudip":"23","LabPatientNumber":"8","LabSampleNumber":"246","Clusters20190408":"LowLoadTert","Clusters20190228_tertiles":"LowLoadTert","SamplingDate":"27.01.2015","BAL":"1","TimepointMo":"2","TimeWindow":"2","WalktrapClustersMay2018":"NA","COXcrude":"0.00481649","MRC1crude":"3.801530152","DCSIGNcrude":"0.003589773","TNFcrude":"0.002259896","IDOcrude":"0.011975629","IL10crude":"0.016611072","IL1RNcrude":"1.29904E-05","MMP12crude":"0.000735432","TIMP1crude":"0.005862033","FN1crude":"0.000141594","PDGFDcrude":"0.02273975","COL6A2crude":"0.000077788","MMP7crude":"0.0000230279","MMP9crude":"0.000258029","CHI3L1crude":"0.000582972","THBS1crude":"0.044362733","IGF1crude":"0.001243277","IGFBP2crude":"0.000793955","SPP1crude":"0","LY96crude":"0.00488309","TLR5crude":"0.000599955","CAMPcrude":"0.002429698","NLRP3crude":"0.000780932","IFITM2crude":"0.004013533","MAVScrude":"0.000400327","TLR7crude":"0.000389875","S100A12crude":"0.0000511074","TLR2crude":"0.00000130127","TLR3crude":"0.00000250746","IFNLR1crude":"0.000213386","RSAD2crude":"0.0000305472","COXMedTr":"0.618467069","COXMedTrQuart1and4":"2to3","MRC1MedTr":"1.247192737","DCSIGNMedTr":"0.692599663","TNFMedTr":"0.204243067","IDOMedTr":"0.583963446","IL10MedTr":"1.982901036","IL10MedTrQuart1and4":"2to3","IL1RNMedTr":"0.307616478","IL1RNMedTrQuart1and4":"1","MMP12MedTr":"0.614845817","MMP12MedTrQuart1and4":"2to3","TIMP1MedTr":"0.499899438","FN1MedTr":"0.590792704","PDGFDMedTr":"4.101397601","PDGFDMedTrQuart1and4":"4","RatioPDGFDscaledMMP12scaled":"6.67","COL6A2MedTr":"0.608702706","MMP7MedTr":"0.356299756","RatioPDGFDscaledMMP7scaled":"11.51","MMP9MedTr":"1.090865951","RatioPDGFDscaledMMP9scaled":"3.76","MMP9MedTrQuart1and4":"2to3","CHI3L1MedTr":"1.178080936","THBS1MedTr":"0.887777741","IGF1MedTr":"0.364097029","IGFBP2MedTr":"0.116393788","SPP1MedTr":"0","SPP1MedTrQuart1and4":"1","LY96MedTr":"0.867441782","LY96MedTrQuart1and4":"2to3","TLR5MedTr":"1.273668523","TLR5MedTrQuart1and4":"2to3","CAMPMedTr":"0.755360897","CAMPMedTrQuart1and4":"2to3","NLRP3MedTr":"1.727007379","NLRP3MedTrQuart1and4":"2to3","IFITM2MedTr":"0.339245348","IFITM2MedTrQuart1and4":"1","MAVSMedTr":"0.720703298","MAVSMedTrQuart1and4":"1","TLR7MedTr":"0.295170929","TLR7MedTrQuart1and4":"1","S100A12MedTr":"1.599470049","S100A12MedTrQuart1and4":"2to3","TLR2MedTr":"0.431180879","TLR2MedTrQuart1and4":"1","TLR3MedTr":"0.214815165","TLR3MedTrQuart1and4":"1","IFNLR1MedTr":"0.478951736","IFNLR1MedTrQuart1and4":"1","RSAD2MedTr":"0.049977829","RSAD2MedTrQuart1and4":"1","DiagnosisTx":"Other","NbrOfLungTx":"1","TypeTx":"Double","AgeAtTx":"59","RecipientSex":"F","PreTxBMI":"17.7","RecipientSmokingStatus":"NeverSmoker","SampleBMI":"17","PreTxDiabetes":"No","Insulin":"No","PreTxPPI":"No","ProtonPumpInhib":"No","DonorSmokingStatus":"Smoker","DonorSex":"F","GraftAge":"70","DonorDeathCause":"CerebralHemorragiae","MaxColdIschemia":"303","ExtraCorpCirc":"No","ReadsCount":"41680","ReadsAbove10k":"Yes","Cop16SPerMLBAL":"202","Cop16S_Dec":"3","Cop16SPerMLQuartiles":"2","Cop16SPerML1st4thQuart":"2to3","Cop16SPerML1st10thDeciles":"2to9","RichnessOTUs_20190408":"114","Richness_10parts":"8","OldRichnessGenus":"51","OldRichGenQuart1and4":"4","ShannonGenus20190408":"3.21","OldShannonGenus":"3.01","OldShannonLev7Quart1and4":"2to3","OTU3_Thirds":"LowLoad","OTU11_Thirds":"LowLoad","OTU6_Thirds":"LowLoad","SumCore_Thirds":"LowLoad","SumCore10parts":"7","OTU4_Thirds":"LowLoad","OTU7_Thirds":"LowLoad","OTU8_Thirds":"LowLoad","SumAccesThirds":"LowLoad","SumAcces10parts":"0","SumCoreAccesThirds":"LowLoad","OTU1_90thPer":"LowLoad","OTU2_90thPer":"LowLoad","SumOutgr90thPer":"LowLoad","SumInvad90thPer":"LowLoad","SumOutgrInvadUpperThird":"LowLoad","PanAnelloPerMLBAL":"391087","SumAllSeparateAnelloPCRs":"331566","PanAnelloOrSUMseparPCRPerMLBAL":"391087","AnelloPerMLQuart1and4":"2to3","TTV1perMLBAL":"82","TTV2perMLBAL":"9","TTV3perMLBAL":"16197","TTV4perMLBAL":"863","TTV5perMLBAL":"1745","TTV1to5perMLBAL":"18897","TTV1to5perMLBALQuart1and4":"4","TTMVperMLBAL":"3679","TTMVperMLBALQuart1and4":"2to3","TTMDVperMLBAL":"308990","TTMDVperMLBALQuart1and4":"4","RatioTTMV_TTMDV":"0.011905608","RatioTTMV_TTMDVQuart1and4":"1","CurrentATB":"No","CurrentATBName":"NA","CurrentATBName_Colistin_others":"NA","CurrentATBName_AZI_others":"NA","ATBclass":"NA","CurrentQuinolone":"NA","RecipientPreTxColonisation":"GramNegBacillus","GraftColonisation":"No","CurrentBactInfection":"No","CMVStatus":"Rneg","BloodCMVcopies":"NA","BloodCMVAbove500":"NA","CurrentCMVdrug":"Yes","CMVcopiesBAL":"0","CMVBALabove100":"No","EBVStatus":"Rpos","EBVcopiesBlood":"NA","ProphylaxyPCP":"Atovaquone","ATBnbrSinceLastTimepoint":"0","PulmBactInfectSinceLastTimepoint":"0","RespVirInfectSinceLastTimepoint":"0","CurrentRespViralInfection":"No","CMVinfectSinceLastTimepoint":"0","CurrentCMVinfection":"No","CurrentRespFungInfection":"No","FungPulmInfectNbrSinceLastTimepoint":"0","CurrentFungusTreatment":"No","CurrentParasiteInfection":"No","MeanBactInfectPerMonths":"0.0416","CurrentInfectBactVirCMVFungParas":"No","TotalBALCellsPerML":"145000","TotalBALCellsPerMLQuart1and4":"2to3","BALMacroPercent":"95","BALMacroNumber":"137750","BALNeutroPercent":"2","BALNeutroPercentQuart1and4":"1","BALNeutroNumber":"2900","BALNeutroNumberQuart1and4":"2to3","BALLymphoPercent":"3","BALLymphoPercentQuart1and4":"1","BALLymphoNumber":"4350","BALLymphoNumberQuart1and4":"1","BALEosinoPercent":"0","BALEosinoAbovex2Percent":"No","BALBronchialCellsPercent":"0","BALBronchialCellsAbove5Percent":"No","CD4TLympho":"NA","CD4Tpercent":"NA","CD8TLympho":"NA","CD8Tpercent":"NA","BLympho":"NA","BLymphoPercent":"NA","IgG":"NA","BloodLeuco":"11","BloodAbsoluteNeutro":"7.5","BloodAbsoluteNeutroQuart1and4":"4","CRP":"3","CRPQuart1and4":"2to3","DSAMFImaxValue":"NA","DSAMFISum":"NA","DSA1000":"NA","DSAYesNo":"NA","DSAandOrAcuteRejctBiopScore2":"NA","DSAandOrAcuteRejctBiopScore2AndOrOngoingCLAD":"NA","Infect_DSA_Reject":"NA","Biopsy":"NA","BiopsyScore":"NA","AcuteCellRejectA2":"No","RejectionSinceLastTimepoint":"0","CLAD":"No","CLADphenotype":"NA","CLADdaysPostTx":"NA","PrimaryGraftDysfunctionStade3":"No","HyperacuteRejection":"No","InductionTreatment":"Basiliximab","TacrolimusConc":"14.7","TacroliQuart1and4":"4","MycophenolateMofetilConc":"3.3","MMFQuart1and4":"4","PrednisoneDosis":"25","Prednisone6Categ":"2to3","ImmunosuppresiveTTT":"Tacro_MMF_Pred","FEV1PercentPredict":"NA","FEV1PercentPredictQuart1and4":"NA","RatioTLCSingleBestTLC":"NA","RatioTLCSingleBestTLCQuart1and4":"NA","Mean2BestTLCBeforeCurrentTLC":"NA","DLCOPercentPredict":"NA","DLCOPercentPredictQuart1and4":"NA","FEV1FVCRatio":"NA","FEV1FVCRatioQuart1and4":"NA","AbsOstructSyndrFEV1FVCRatioBelow70":"NA","RatioFEV1BestFEV1Dynamic":"NA","RatioFEV1BestFEV1DynamicQuart1and4":"NA","TLCPercentOfSingleBest":"NA","TLCPercentOfSingleBestQuart1and4":"NA","FEV1PercentOfBest":"84.2","FEV1PercentOfBestQuart1and4":"2to3","RestrictSyndrTLCbelow80percentPV":"NA","RestrictSyndrTLCbelow90percentBestTLC":"NA","AirTrapping":"NA","DecreasedDiffusion":"NA","RestrictBestTLCLiter":"NA","RestrictBestTLCLiterQuart1and4":"NA","TLCvalue":"NA","TLCPercentOfBest":"NA","TLCPercentOfBestQuart1and4":"NA","ObstructiveSyndrome":"No","CurrentFEV1":"NA","PC1_16SLevel7_feb2019":"-0.356352762","PC2_16SLevel7_feb2019":"-1.148552502","PC3_16SLevel7_feb2019":"0.191661556","PC1_tertiles_20190301":"-0.340480189","PC2_tertiles_20190301":"-1.134490994","PC3_tertiles_20190301":"0.141705318","PC4_tertiles_20190301":"-0.368966111","PC5_tertiles_20190301":"-0.135018298","PC1_20190410":"-0.008858386","PC2_20190410":"-0.93100524","PC3_20190410":"0.12661975","PC4_20190410":"-0.327580054","PC5_20190410":"-0.196383517","clustering_level_2":"pam1","clustering_level_6":"pam2","clustering_level_7":"pam2","clustering_level_2.1":"pam1","clustering_level_3":"pam2","clustering_level_5":"pam2","clustering_level_6.1":"pam2","clustering_level_7.1":"pam2","data":{"PC1":"0.0395261892842714","PC2":"-0.651678339888083","PC3":"-0.209876210587884","PC4":"0.158560720667239","PC5":"-0.244176711290587"}},{"name":"CHMA267","OrderSudip":"24","LabPatientNumber":"8","LabSampleNumber":"267","Clusters20190408":"LowLoadTert","Clusters20190228_tertiles":"LowLoadTert","SamplingDate":"24.03.2015","BAL":"1","TimepointMo":"4","TimeWindow":"3","WalktrapClustersMay2018":"2Yellow","COXcrude":"0.003360399","MRC1crude":"4.266396396","DCSIGNcrude":"0.003841291","TNFcrude":"0.003791251","IDOcrude":"0.010582509","IL10crude":"0.018710299","IL1RNcrude":"2.18339E-05","MMP12crude":"0.000549485","TIMP1crude":"0.007105006","FN1crude":"0.000140968","PDGFDcrude":"0.024624491","COL6A2crude":"0.000701273","MMP7crude":"0.000115695","MMP9crude":"0.000112615","CHI3L1crude":"0.000160128","THBS1crude":"0.133422742","IGF1crude":"0.003305851","IGFBP2crude":"0.00738661","SPP1crude":"0.00000140696","LY96crude":"0.004611863","TLR5crude":"0.000576592","CAMPcrude":"0.0027242","NLRP3crude":"0.000383393","IFITM2crude":"0.00334551","MAVScrude":"0.00042335","TLR7crude":"0.000539735","S100A12crude":"0.0000127978","TLR2crude":"0.000000995156","TLR3crude":"0.00000262578","IFNLR1crude":"0.000238693","RSAD2crude":"0.0000211001","COXMedTr":"0.431496028","COXMedTrQuart1and4":"1","MRC1MedTr":"1.399704431","DCSIGNMedTr":"0.74112674","TNFMedTr":"0.342642585","IDOMedTr":"0.516031215","IL10MedTr":"2.233490509","IL10MedTrQuart1and4":"4","IL1RNMedTr":"0.517034025","IL1RNMedTrQuart1and4":"1","MMP12MedTr":"0.459387841","MMP12MedTrQuart1and4":"1","TIMP1MedTr":"0.605897039","FN1MedTr":"0.588179426","PDGFDMedTr":"4.441334288","PDGFDMedTrQuart1and4":"4","RatioPDGFDscaledMMP12scaled":"9.67","COL6A2MedTr":"5.487567278","MMP7MedTr":"1.790100513","RatioPDGFDscaledMMP7scaled":"2.48","MMP9MedTr":"0.476101559","RatioPDGFDscaledMMP9scaled":"9.33","MMP9MedTrQuart1and4":"2to3","CHI3L1MedTr":"0.323589867","THBS1MedTr":"2.670028008","IGF1MedTr":"0.968127609","IGFBP2MedTr":"1.082877008","SPP1MedTr":"0.451323406","SPP1MedTrQuart1and4":"2to3","LY96MedTr":"0.819260363","LY96MedTrQuart1and4":"2to3","TLR5MedTr":"1.224069067","TLR5MedTrQuart1and4":"2to3","CAMPMedTr":"0.846917452","CAMPMedTrQuart1and4":"2to3","NLRP3MedTr":"0.847862291","NLRP3MedTrQuart1and4":"2to3","IFITM2MedTr":"0.282780399","IFITM2MedTrQuart1and4":"1","MAVSMedTr":"0.762151154","MAVSMedTrQuart1and4":"2to3","TLR7MedTr":"0.408628868","TLR7MedTrQuart1and4":"1","S100A12MedTr":"0.400523373","S100A12MedTrQuart1and4":"2to3","TLR2MedTr":"0.329749682","TLR2MedTrQuart1and4":"1","TLR3MedTr":"0.224951753","TLR3MedTrQuart1and4":"1","IFNLR1MedTr":"0.535753387","IFNLR1MedTrQuart1and4":"1","RSAD2MedTr":"0.034521586","RSAD2MedTrQuart1and4":"1","DiagnosisTx":"Other","NbrOfLungTx":"1","TypeTx":"Double","AgeAtTx":"59","RecipientSex":"F","PreTxBMI":"17.7","RecipientSmokingStatus":"NeverSmoker","SampleBMI":"17.2","PreTxDiabetes":"No","Insulin":"No","PreTxPPI":"No","ProtonPumpInhib":"No","DonorSmokingStatus":"Smoker","DonorSex":"F","GraftAge":"70","DonorDeathCause":"CerebralHemorragiae","MaxColdIschemia":"303","ExtraCorpCirc":"No","ReadsCount":"49664","ReadsAbove10k":"Yes","Cop16SPerMLBAL":"340","Cop16S_Dec":"4","Cop16SPerMLQuartiles":"2","Cop16SPerML1st4thQuart":"2to3","Cop16SPerML1st10thDeciles":"2to9","RichnessOTUs_20190408":"113","Richness_10parts":"8","OldRichnessGenus":"54","OldRichGenQuart1and4":"4","ShannonGenus20190408":"4.2","OldShannonGenus":"3.97","OldShannonLev7Quart1and4":"4","OTU3_Thirds":"LowLoad","OTU11_Thirds":"LowLoad","OTU6_Thirds":"LowLoad","SumCore_Thirds":"LowLoad","SumCore10parts":"8","OTU4_Thirds":"LowLoad","OTU7_Thirds":"LowLoad","OTU8_Thirds":"LowLoad","SumAccesThirds":"LowLoad","SumAcces10parts":"0","SumCoreAccesThirds":"LowLoad","OTU1_90thPer":"LowLoad","OTU2_90thPer":"LowLoad","SumOutgr90thPer":"LowLoad","SumInvad90thPer":"LowLoad","SumOutgrInvadUpperThird":"LowLoad","PanAnelloPerMLBAL":"412993","SumAllSeparateAnelloPCRs":"293316","PanAnelloOrSUMseparPCRPerMLBAL":"412993","AnelloPerMLQuart1and4":"2to3","TTV1perMLBAL":"50","TTV2perMLBAL":"8","TTV3perMLBAL":"139","TTV4perMLBAL":"292","TTV5perMLBAL":"137","TTV1to5perMLBAL":"626","TTV1to5perMLBALQuart1and4":"2to3","TTMVperMLBAL":"2323","TTMVperMLBALQuart1and4":"2to3","TTMDVperMLBAL":"290366","TTMDVperMLBALQuart1and4":"4","RatioTTMV_TTMDV":"0.008001469","RatioTTMV_TTMDVQuart1and4":"1","CurrentATB":"No","CurrentATBName":"NA","CurrentATBName_Colistin_others":"NA","CurrentATBName_AZI_others":"NA","ATBclass":"NA","CurrentQuinolone":"NA","RecipientPreTxColonisation":"GramNegBacillus","GraftColonisation":"No","CurrentBactInfection":"No","CMVStatus":"Rneg","BloodCMVcopies":"NA","BloodCMVAbove500":"NA","CurrentCMVdrug":"Yes","CMVcopiesBAL":"NA","CMVBALabove100":"NA","EBVStatus":"Rpos","EBVcopiesBlood":"NA","ProphylaxyPCP":"Atovaquone","ATBnbrSinceLastTimepoint":"1","PulmBactInfectSinceLastTimepoint":"0","RespVirInfectSinceLastTimepoint":"0","CurrentRespViralInfection":"No","CMVinfectSinceLastTimepoint":"0","CurrentCMVinfection":"No","CurrentRespFungInfection":"No","FungPulmInfectNbrSinceLastTimepoint":"0","CurrentFungusTreatment":"No","CurrentParasiteInfection":"No","MeanBactInfectPerMonths":"0.0416","CurrentInfectBactVirCMVFungParas":"No","TotalBALCellsPerML":"100000","TotalBALCellsPerMLQuart1and4":"2to3","BALMacroPercent":"83","BALMacroNumber":"83000","BALNeutroPercent":"0","BALNeutroPercentQuart1and4":"1","BALNeutroNumber":"0","BALNeutroNumberQuart1and4":"1","BALLymphoPercent":"7","BALLymphoPercentQuart1and4":"2to3","BALLymphoNumber":"7000","BALLymphoNumberQuart1and4":"2to3","BALEosinoPercent":"0","BALEosinoAbovex2Percent":"No","BALBronchialCellsPercent":"10","BALBronchialCellsAbove5Percent":"Yes","CD4TLympho":"1226","CD4Tpercent":"62.7","CD8TLympho":"308","CD8Tpercent":"15.7","BLympho":"318","BLymphoPercent":"16.3","IgG":"5.15","BloodLeuco":"6","BloodAbsoluteNeutro":"2.97","BloodAbsoluteNeutroQuart1and4":"2to3","CRP":"1","CRPQuart1and4":"1","DSAMFImaxValue":"0","DSAMFISum":"0","DSA1000":"No","DSAYesNo":"No","DSAandOrAcuteRejctBiopScore2":"No","DSAandOrAcuteRejctBiopScore2AndOrOngoingCLAD":"No","Infect_DSA_Reject":"No","Biopsy":"A0B0","BiopsyScore":"0","AcuteCellRejectA2":"No","RejectionSinceLastTimepoint":"0","CLAD":"No","CLADphenotype":"NA","CLADdaysPostTx":"NA","PrimaryGraftDysfunctionStade3":"No","HyperacuteRejection":"No","InductionTreatment":"Basiliximab","TacrolimusConc":"10.8","TacroliQuart1and4":"4","MycophenolateMofetilConc":"2.2","MMFQuart1and4":"2to3","PrednisoneDosis":"17.5","Prednisone6Categ":"2to3","ImmunosuppresiveTTT":"Tacro_MMF_Pred","FEV1PercentPredict":"81","FEV1PercentPredictQuart1and4":"2to3","RatioTLCSingleBestTLC":"NA","RatioTLCSingleBestTLCQuart1and4":"NA","Mean2BestTLCBeforeCurrentTLC":"NA","DLCOPercentPredict":"NA","DLCOPercentPredictQuart1and4":"NA","FEV1FVCRatio":"91","FEV1FVCRatioQuart1and4":"4","AbsOstructSyndrFEV1FVCRatioBelow70":"No","RatioFEV1BestFEV1Dynamic":"101.3","RatioFEV1BestFEV1DynamicQuart1and4":"4","TLCPercentOfSingleBest":"NA","TLCPercentOfSingleBestQuart1and4":"NA","FEV1PercentOfBest":"88","FEV1PercentOfBestQuart1and4":"2to3","RestrictSyndrTLCbelow80percentPV":"NA","RestrictSyndrTLCbelow90percentBestTLC":"NA","AirTrapping":"NA","DecreasedDiffusion":"NA","RestrictBestTLCLiter":"4.86","RestrictBestTLCLiterQuart1and4":"2to3","TLCvalue":"NA","TLCPercentOfBest":"NA","TLCPercentOfBestQuart1and4":"NA","ObstructiveSyndrome":"No","CurrentFEV1":"1.62","PC1_16SLevel7_feb2019":"-0.96479496","PC2_16SLevel7_feb2019":"-1.133991091","PC3_16SLevel7_feb2019":"0.337871172","PC1_tertiles_20190301":"-0.88034288","PC2_tertiles_20190301":"-1.12463508","PC3_tertiles_20190301":"0.333908885","PC4_tertiles_20190301":"-0.174211691","PC5_tertiles_20190301":"-0.032495239","PC1_20190410":"-0.883111986","PC2_20190410":"-1.014723008","PC3_20190410":"0.083907618","PC4_20190410":"-0.145197333","PC5_20190410":"-0.055385704","clustering_level_2":"pam1","clustering_level_6":"pam1","clustering_level_7":"pam1","clustering_level_2.1":"pam1","clustering_level_3":"pam1","clustering_level_5":"pam1","clustering_level_6.1":"pam1","clustering_level_7.1":"pam1","data":{"PC1":"-1.15236931366364","PC2":"-0.654267419408479","PC3":"-0.0341197819539617","PC4":"0.020545573634394","PC5":"0.10909708113343"}},{"name":"CHMA289","OrderSudip":"25","LabPatientNumber":"8","LabSampleNumber":"289","Clusters20190408":"LowLoadTert","Clusters20190228_tertiles":"LowLoadTert","SamplingDate":"02.06.2015","BAL":"1","TimepointMo":"7","TimeWindow":"4","WalktrapClustersMay2018":"1Red","COXcrude":"0.004346096","MRC1crude":"2.959834717","DCSIGNcrude":"0.003458639","TNFcrude":"0.004572219","IDOcrude":"0.024081116","IL10crude":"0.018656275","IL1RNcrude":"3.25243E-05","MMP12crude":"0.002756519","TIMP1crude":"0.010494743","FN1crude":"0.000241575","PDGFDcrude":"0.00513776","COL6A2crude":"0.00037682","MMP7crude":"0.000109001","MMP9crude":"0.000413031","CHI3L1crude":"0.00012906","THBS1crude":"0.093677432","IGF1crude":"0.006198611","IGFBP2crude":"0.007072233","SPP1crude":"0.00000959923","LY96crude":"0.005762182","TLR5crude":"0.000516566","CAMPcrude":"0.004960741","NLRP3crude":"0.00096178","IFITM2crude":"0.008380509","MAVScrude":"0.000348534","TLR7crude":"0.000623782","S100A12crude":"0.000230797","TLR2crude":"0.000000505743","TLR3crude":"0.00000409614","IFNLR1crude":"0.000326761","RSAD2crude":"0.0000626916","COXMedTr":"0.55806566","COXMedTrQuart1and4":"2to3","MRC1MedTr":"0.971052238","DCSIGNMedTr":"0.667299063","TNFMedTr":"0.413224237","IDOMedTr":"1.174259097","IL10MedTr":"2.227041569","IL10MedTrQuart1and4":"4","IL1RNMedTr":"0.770187302","IL1RNMedTrQuart1and4":"2to3","MMP12MedTr":"2.304542493","MMP12MedTrQuart1and4":"2to3","TIMP1MedTr":"0.894965212","FN1MedTr":"1.00795495","PDGFDMedTr":"0.926659169","PDGFDMedTrQuart1and4":"2to3","RatioPDGFDscaledMMP12scaled":"0.4","COL6A2MedTr":"2.948671787","MMP7MedTr":"1.686514856","RatioPDGFDscaledMMP7scaled":"0.55","MMP9MedTr":"1.746165567","RatioPDGFDscaledMMP9scaled":"0.53","MMP9MedTrQuart1and4":"2to3","CHI3L1MedTr":"0.260807493","THBS1MedTr":"1.874653169","IGF1MedTr":"1.815280661","IGFBP2MedTr":"1.036789245","SPP1MedTr":"3.079241789","SPP1MedTrQuart1and4":"2to3","LY96MedTr":"1.023605395","LY96MedTrQuart1and4":"2to3","TLR5MedTr":"1.096638483","TLR5MedTrQuart1and4":"2to3","CAMPMedTr":"1.54222828","CAMPMedTrQuart1and4":"2to3","NLRP3MedTr":"2.126948605","NLRP3MedTrQuart1and4":"4","IFITM2MedTr":"0.70836553","IFITM2MedTrQuart1and4":"2to3","MAVSMedTr":"0.627460714","MAVSMedTrQuart1and4":"1","TLR7MedTr":"0.472259792","TLR7MedTrQuart1and4":"1","S100A12MedTr":"7.223083977","S100A12MedTrQuart1and4":"4","TLR2MedTr":"0.167580392","TLR2MedTrQuart1and4":"1","TLR3MedTr":"0.35091755","TLR3MedTrQuart1and4":"1","IFNLR1MedTr":"0.733425723","IFNLR1MedTrQuart1and4":"2to3","RSAD2MedTr":"0.102568865","RSAD2MedTrQuart1and4":"1","DiagnosisTx":"Other","NbrOfLungTx":"1","TypeTx":"Double","AgeAtTx":"59","RecipientSex":"F","PreTxBMI":"17.7","RecipientSmokingStatus":"NeverSmoker","SampleBMI":"17.9","PreTxDiabetes":"No","Insulin":"No","PreTxPPI":"No","ProtonPumpInhib":"No","DonorSmokingStatus":"Smoker","DonorSex":"F","GraftAge":"70","DonorDeathCause":"CerebralHemorragiae","MaxColdIschemia":"303","ExtraCorpCirc":"No","ReadsCount":"41754","ReadsAbove10k":"Yes","Cop16SPerMLBAL":"63","Cop16S_Dec":"2","Cop16SPerMLQuartiles":"1","Cop16SPerML1st4thQuart":"1","Cop16SPerML1st10thDeciles":"2to9","RichnessOTUs_20190408":"125","Richness_10parts":"9","OldRichnessGenus":"LowLoad","OldRichGenQuart1and4":"LowLoad","ShannonGenus20190408":"5.13","OldShannonGenus":"LowLoad","OldShannonLev7Quart1and4":"LowLoad","OTU3_Thirds":"LowLoad","OTU11_Thirds":"LowLoad","OTU6_Thirds":"LowLoad","SumCore_Thirds":"LowLoad","SumCore10parts":"8","OTU4_Thirds":"LowLoad","OTU7_Thirds":"LowLoad","OTU8_Thirds":"LowLoad","SumAccesThirds":"LowLoad","SumAcces10parts":"0","SumCoreAccesThirds":"LowLoad","OTU1_90thPer":"LowLoad","OTU2_90thPer":"LowLoad","SumOutgr90thPer":"LowLoad","SumInvad90thPer":"LowLoad","SumOutgrInvadUpperThird":"LowLoad","PanAnelloPerMLBAL":"109223","SumAllSeparateAnelloPCRs":"29640","PanAnelloOrSUMseparPCRPerMLBAL":"109223","AnelloPerMLQuart1and4":"2to3","TTV1perMLBAL":"11","TTV2perMLBAL":"8","TTV3perMLBAL":"205","TTV4perMLBAL":"89","TTV5perMLBAL":"18","TTV1to5perMLBAL":"330","TTV1to5perMLBALQuart1and4":"1","TTMVperMLBAL":"111","TTMVperMLBALQuart1and4":"1","TTMDVperMLBAL":"29199","TTMDVperMLBALQuart1and4":"2to3","RatioTTMV_TTMDV":"0.003810195","RatioTTMV_TTMDVQuart1and4":"1","CurrentATB":"No","CurrentATBName":"NA","CurrentATBName_Colistin_others":"NA","CurrentATBName_AZI_others":"NA","ATBclass":"NA","CurrentQuinolone":"NA","RecipientPreTxColonisation":"GramNegBacillus","GraftColonisation":"No","CurrentBactInfection":"No","CMVStatus":"Rneg","BloodCMVcopies":"0","BloodCMVAbove500":"No","CurrentCMVdrug":"No","CMVcopiesBAL":"0","CMVBALabove100":"No","EBVStatus":"Rpos","EBVcopiesBlood":"0","ProphylaxyPCP":"Atovaquone","ATBnbrSinceLastTimepoint":"0","PulmBactInfectSinceLastTimepoint":"0","RespVirInfectSinceLastTimepoint":"0","CurrentRespViralInfection":"No","CMVinfectSinceLastTimepoint":"0","CurrentCMVinfection":"No","CurrentRespFungInfection":"No","FungPulmInfectNbrSinceLastTimepoint":"0","CurrentFungusTreatment":"No","CurrentParasiteInfection":"No","MeanBactInfectPerMonths":"0.0416","CurrentInfectBactVirCMVFungParas":"No","TotalBALCellsPerML":"45000","TotalBALCellsPerMLQuart1and4":"1","BALMacroPercent":"92.5","BALMacroNumber":"41625","BALNeutroPercent":"0.5","BALNeutroPercentQuart1and4":"1","BALNeutroNumber":"225","BALNeutroNumberQuart1and4":"1","BALLymphoPercent":"6","BALLymphoPercentQuart1and4":"1","BALLymphoNumber":"2700","BALLymphoNumberQuart1and4":"1","BALEosinoPercent":"0","BALEosinoAbovex2Percent":"No","BALBronchialCellsPercent":"1","BALBronchialCellsAbove5Percent":"No","CD4TLympho":"1057","CD4Tpercent":"66","CD8TLympho":"266","CD8Tpercent":"16.6","BLympho":"187","BLymphoPercent":"11.7","IgG":"5.37","BloodLeuco":"6.1","BloodAbsoluteNeutro":"3.2","BloodAbsoluteNeutroQuart1and4":"2to3","CRP":"1","CRPQuart1and4":"1","DSAMFImaxValue":"0","DSAMFISum":"0","DSA1000":"No","DSAYesNo":"No","DSAandOrAcuteRejctBiopScore2":"No","DSAandOrAcuteRejctBiopScore2AndOrOngoingCLAD":"No","Infect_DSA_Reject":"No","Biopsy":"A0B0","BiopsyScore":"0","AcuteCellRejectA2":"No","RejectionSinceLastTimepoint":"0","CLAD":"No","CLADphenotype":"NA","CLADdaysPostTx":"NA","PrimaryGraftDysfunctionStade3":"No","HyperacuteRejection":"No","InductionTreatment":"Basiliximab","TacrolimusConc":"9.2","TacroliQuart1and4":"2to3","MycophenolateMofetilConc":"1.7","MMFQuart1and4":"2to3","PrednisoneDosis":"12.5","Prednisone6Categ":"2to3","ImmunosuppresiveTTT":"Tacro_MMF_Pred","FEV1PercentPredict":"86","FEV1PercentPredictQuart1and4":"2to3","RatioTLCSingleBestTLC":"91.56378601","RatioTLCSingleBestTLCQuart1and4":"2to3","Mean2BestTLCBeforeCurrentTLC":"4.45","DLCOPercentPredict":"52","DLCOPercentPredictQuart1and4":"2to3","FEV1FVCRatio":"81","FEV1FVCRatioQuart1and4":"2to3","AbsOstructSyndrFEV1FVCRatioBelow70":"No","RatioFEV1BestFEV1Dynamic":"103","RatioFEV1BestFEV1DynamicQuart1and4":"4","TLCPercentOfSingleBest":"91.6","TLCPercentOfSingleBestQuart1and4":"2to3","FEV1PercentOfBest":"94","FEV1PercentOfBestQuart1and4":"4","RestrictSyndrTLCbelow80percentPV":"No","RestrictSyndrTLCbelow90percentBestTLC":"No","AirTrapping":"Yes","DecreasedDiffusion":"Yes","RestrictBestTLCLiter":"4.86","RestrictBestTLCLiterQuart1and4":"2to3","TLCvalue":"4.45","TLCPercentOfBest":"91.6","TLCPercentOfBestQuart1and4":"2to3","ObstructiveSyndrome":"No","CurrentFEV1":"1.73","PC1_16SLevel7_feb2019":"0.090483763","PC2_16SLevel7_feb2019":"-1.726975449","PC3_16SLevel7_feb2019":"0.113071378","PC1_tertiles_20190301":"0.111183986","PC2_tertiles_20190301":"-1.734568384","PC3_tertiles_20190301":"0.07364403","PC4_tertiles_20190301":"-0.071573755","PC5_tertiles_20190301":"-0.228717902","PC1_20190410":"0.486554174","PC2_20190410":"-1.418963619","PC3_20190410":"0.189530887","PC4_20190410":"-0.133108301","PC5_20190410":"-0.118232217","clustering_level_2":"pam3","clustering_level_6":"pam2","clustering_level_7":"pam2","clustering_level_2.1":"pam3","clustering_level_3":"pam2","clustering_level_5":"pam2","clustering_level_6.1":"pam2","clustering_level_7.1":"pam2","data":{"PC1":"0.403772588160866","PC2":"-1.07731666173241","PC3":"0.421658983886422","PC4":"0.0423007226158182","PC5":"-0.0806637008102178"}},{"name":"CHMA329","OrderSudip":"26","LabPatientNumber":"8","LabSampleNumber":"329","Clusters20190408":"CoreAcess2","Clusters20190228_tertiles":"Balanced","SamplingDate":"01.12.2015","BAL":"1","TimepointMo":"12","TimeWindow":"4","WalktrapClustersMay2018":"2Yellow","COXcrude":"0.006076539","MRC1crude":"3.889755063","DCSIGNcrude":"0.006432304","TNFcrude":"0.007527966","IDOcrude":"0.026409322","IL10crude":"0.020069293","IL1RNcrude":"3.11653E-05","MMP12crude":"0.001402741","TIMP1crude":"0.00880073","FN1crude":"0.000274201","PDGFDcrude":"0.019730104","COL6A2crude":"0.000312986","MMP7crude":"0.00012209","MMP9crude":"0.000274862","CHI3L1crude":"0.000154837","THBS1crude":"0.028630555","IGF1crude":"0.006379551","IGFBP2crude":"0.006014821","SPP1crude":"0.00000101578","LY96crude":"0.006262278","TLR5crude":"0.000318495","CAMPcrude":"0.006707007","NLRP3crude":"0.000459948","IFITM2crude":"0.007231326","MAVScrude":"0.000556065","TLR7crude":"0.001623442","S100A12crude":"0.0000868882","TLR2crude":"0.000000833914","TLR3crude":"0.00000164372","IFNLR1crude":"0.000288669","RSAD2crude":"0.000298947","COXMedTr":"0.780265144","COXMedTrQuart1and4":"2to3","MRC1MedTr":"1.276137258","DCSIGNMedTr":"1.24102865","TNFMedTr":"0.680356375","IDOMedTr":"1.287788603","IL10MedTr":"2.395716647","IL10MedTrQuart1and4":"4","IL1RNMedTr":"0.738004568","IL1RNMedTrQuart1and4":"2to3","MMP12MedTr":"1.172739016","MMP12MedTrQuart1and4":"2to3","TIMP1MedTr":"0.750504045","FN1MedTr":"1.14408523","PDGFDMedTr":"3.558570498","PDGFDMedTrQuart1and4":"4","RatioPDGFDscaledMMP12scaled":"3.03","COL6A2MedTr":"2.449165657","MMP7MedTr":"1.889049549","RatioPDGFDscaledMMP7scaled":"1.88","MMP9MedTr":"1.162030857","RatioPDGFDscaledMMP9scaled":"3.06","MMP9MedTrQuart1and4":"2to3","CHI3L1MedTr":"0.312897104","THBS1MedTr":"0.572948677","IGF1MedTr":"1.868269426","IGFBP2MedTr":"0.881772703","SPP1MedTr":"0.32584227","SPP1MedTrQuart1and4":"2to3","LY96MedTr":"1.112443416","LY96MedTrQuart1and4":"2to3","TLR5MedTr":"0.676145957","TLR5MedTrQuart1and4":"1","CAMPMedTr":"2.085119373","CAMPMedTrQuart1and4":"4","NLRP3MedTr":"1.017161039","NLRP3MedTrQuart1and4":"2to3","IFITM2MedTr":"0.611230425","IFITM2MedTrQuart1and4":"1","MAVSMedTr":"1.001076993","MAVSMedTrQuart1and4":"2to3","TLR7MedTr":"1.229093446","TLR7MedTrQuart1and4":"2to3","S100A12MedTr":"2.719277857","S100A12MedTrQuart1and4":"2to3","TLR2MedTr":"0.276321455","TLR2MedTrQuart1and4":"1","TLR3MedTr":"0.140818089","TLR3MedTrQuart1and4":"1","IFNLR1MedTr":"0.647926654","IFNLR1MedTrQuart1and4":"1","RSAD2MedTr":"0.489102935","RSAD2MedTrQuart1and4":"1","DiagnosisTx":"Other","NbrOfLungTx":"1","TypeTx":"Double","AgeAtTx":"59","RecipientSex":"F","PreTxBMI":"17.7","RecipientSmokingStatus":"NeverSmoker","SampleBMI":"18.3","PreTxDiabetes":"No","Insulin":"No","PreTxPPI":"No","ProtonPumpInhib":"No","DonorSmokingStatus":"Smoker","DonorSex":"F","GraftAge":"70","DonorDeathCause":"CerebralHemorragiae","MaxColdIschemia":"303","ExtraCorpCirc":"No","ReadsCount":"43270","ReadsAbove10k":"Yes","Cop16SPerMLBAL":"923","Cop16S_Dec":"5","Cop16SPerMLQuartiles":"2","Cop16SPerML1st4thQuart":"2to3","Cop16SPerML1st10thDeciles":"2to9","RichnessOTUs_20190408":"82","Richness_10parts":"6","OldRichnessGenus":"46","OldRichGenQuart1and4":"4","ShannonGenus20190408":"3.81","OldShannonGenus":"3.70","OldShannonLev7Quart1and4":"4","OTU3_Thirds":"3","OTU11_Thirds":"2","OTU6_Thirds":"3","SumCore_Thirds":"2","SumCore10parts":"7","OTU4_Thirds":"3","OTU7_Thirds":"3","OTU8_Thirds":"3","SumAccesThirds":"2","SumAcces10parts":"0","SumCoreAccesThirds":"2","OTU1_90thPer":"0","OTU2_90thPer":"0","SumOutgr90thPer":"0","SumInvad90thPer":"0","SumOutgrInvadUpperThird":"0","PanAnelloPerMLBAL":"1384745","SumAllSeparateAnelloPCRs":"336456","PanAnelloOrSUMseparPCRPerMLBAL":"1384745","AnelloPerMLQuart1and4":"4","TTV1perMLBAL":"7","TTV2perMLBAL":"2","TTV3perMLBAL":"156","TTV4perMLBAL":"145","TTV5perMLBAL":"30","TTV1to5perMLBAL":"340","TTV1to5perMLBALQuart1and4":"2to3","TTMVperMLBAL":"13695","TTMVperMLBALQuart1and4":"2to3","TTMDVperMLBAL":"322421","TTMDVperMLBALQuart1and4":"4","RatioTTMV_TTMDV":"0.042476376","RatioTTMV_TTMDVQuart1and4":"2to3","CurrentATB":"No","CurrentATBName":"NA","CurrentATBName_Colistin_others":"NA","CurrentATBName_AZI_others":"NA","ATBclass":"NA","CurrentQuinolone":"NA","RecipientPreTxColonisation":"GramNegBacillus","GraftColonisation":"No","CurrentBactInfection":"No","CMVStatus":"Rneg","BloodCMVcopies":"1047","BloodCMVAbove500":"Yes","CurrentCMVdrug":"No","CMVcopiesBAL":"NA","CMVBALabove100":"NA","EBVStatus":"Rpos","EBVcopiesBlood":"NA","ProphylaxyPCP":"Atovaquone","ATBnbrSinceLastTimepoint":"1","PulmBactInfectSinceLastTimepoint":"0","RespVirInfectSinceLastTimepoint":"1","CurrentRespViralInfection":"No","CMVinfectSinceLastTimepoint":"2","CurrentCMVinfection":"No","CurrentRespFungInfection":"No","FungPulmInfectNbrSinceLastTimepoint":"0","CurrentFungusTreatment":"No","CurrentParasiteInfection":"No","MeanBactInfectPerMonths":"0.0416","CurrentInfectBactVirCMVFungParas":"No","TotalBALCellsPerML":"50000","TotalBALCellsPerMLQuart1and4":"1","BALMacroPercent":"54.5","BALMacroNumber":"27250","BALNeutroPercent":"1","BALNeutroPercentQuart1and4":"1","BALNeutroNumber":"500","BALNeutroNumberQuart1and4":"1","BALLymphoPercent":"39.5","BALLymphoPercentQuart1and4":"4","BALLymphoNumber":"19750","BALLymphoNumberQuart1and4":"2to3","BALEosinoPercent":"0","BALEosinoAbovex2Percent":"No","BALBronchialCellsPercent":"3.5","BALBronchialCellsAbove5Percent":"No","CD4TLympho":"749","CD4Tpercent":"58.1","CD8TLympho":"250","CD8Tpercent":"19.4","BLympho":"78","BLymphoPercent":"6","IgG":"6.39","BloodLeuco":"4.1","BloodAbsoluteNeutro":"2.13","BloodAbsoluteNeutroQuart1and4":"1","CRP":"1","CRPQuart1and4":"1","DSAMFImaxValue":"0","DSAMFISum":"0","DSA1000":"No","DSAYesNo":"No","DSAandOrAcuteRejctBiopScore2":"No","DSAandOrAcuteRejctBiopScore2AndOrOngoingCLAD":"No","Infect_DSA_Reject":"No","Biopsy":"A0B0","BiopsyScore":"0","AcuteCellRejectA2":"No","RejectionSinceLastTimepoint":"0","CLAD":"No","CLADphenotype":"NA","CLADdaysPostTx":"NA","PrimaryGraftDysfunctionStade3":"No","HyperacuteRejection":"No","InductionTreatment":"Basiliximab","TacrolimusConc":"6.1","TacroliQuart1and4":"1","MycophenolateMofetilConc":"1.8","MMFQuart1and4":"2to3","PrednisoneDosis":"7.5","Prednisone6Categ":"1","ImmunosuppresiveTTT":"Tacro_MMF_Pred","FEV1PercentPredict":"85","FEV1PercentPredictQuart1and4":"2to3","RatioTLCSingleBestTLC":"99.38271605","RatioTLCSingleBestTLCQuart1and4":"4","Mean2BestTLCBeforeCurrentTLC":"4.85","DLCOPercentPredict":"67","DLCOPercentPredictQuart1and4":"2to3","FEV1FVCRatio":"72","FEV1FVCRatioQuart1and4":"1","AbsOstructSyndrFEV1FVCRatioBelow70":"No","RatioFEV1BestFEV1Dynamic":"92.9","RatioFEV1BestFEV1DynamicQuart1and4":"1","TLCPercentOfSingleBest":"99.4","TLCPercentOfSingleBestQuart1and4":"4","FEV1PercentOfBest":"91.8","FEV1PercentOfBestQuart1and4":"2to3","RestrictSyndrTLCbelow80percentPV":"No","RestrictSyndrTLCbelow90percentBestTLC":"No","AirTrapping":"No","DecreasedDiffusion":"Yes","RestrictBestTLCLiter":"4.86","RestrictBestTLCLiterQuart1and4":"2to3","TLCvalue":"4.83","TLCPercentOfBest":"99.4","TLCPercentOfBestQuart1and4":"4","ObstructiveSyndrome":"No","CurrentFEV1":"1.69","PC1_16SLevel7_feb2019":"-1.934775755","PC2_16SLevel7_feb2019":"-0.477245388","PC3_16SLevel7_feb2019":"0.075709267","PC1_tertiles_20190301":"-1.741758737","PC2_tertiles_20190301":"-0.5571804","PC3_tertiles_20190301":"0.097415186","PC4_tertiles_20190301":"0.098430063","PC5_tertiles_20190301":"0.037908079","PC1_20190410":"-2.060431374","PC2_20190410":"-0.355471262","PC3_20190410":"0.137626967","PC4_20190410":"0.116738916","PC5_20190410":"-0.049100015","clustering_level_2":"pam1","clustering_level_6":"pam1","clustering_level_7":"pam1","clustering_level_2.1":"pam1","clustering_level_3":"pam1","clustering_level_5":"pam1","clustering_level_6.1":"pam1","clustering_level_7.1":"pam1","data":{"PC1":"-1.59769159657702","PC2":"-0.473318831379394","PC3":"-0.154567915822871","PC4":"-0.0121474648967745","PC5":"0.0515892529113312"}},{"name":"CHMA403","OrderSudip":"27","LabPatientNumber":"8","LabSampleNumber":"403","Clusters20190408":"LowLoadTert","Clusters20190228_tertiles":"LowLoadTert","SamplingDate":"06.12.2016","BAL":"1","TimepointMo":"24","TimeWindow":"6","WalktrapClustersMay2018":"4Blue","COXcrude":"0.008039673","MRC1crude":"4.137065054","DCSIGNcrude":"0.012428494","TNFcrude":"0.006536354","IDOcrude":"0.024125543","IL10crude":"0.019342332","IL1RNcrude":"2.5004E-05","MMP12crude":"0.002598354","TIMP1crude":"0.011285797","FN1crude":"0.000248933","PDGFDcrude":"0.033996136","COL6A2crude":"0.000341971","MMP7crude":"0.00020865","MMP9crude":"0.000802732","CHI3L1crude":"0.001850161","THBS1crude":"0.053230087","IGF1crude":"0.010204942","IGFBP2crude":"0.015264378","SPP1crude":"0.0000263054","LY96crude":"0.004214479","TLR5crude":"0.000332065","CAMPcrude":"0.006501455","NLRP3crude":"0.000573164","IFITM2crude":"0.007791156","MAVScrude":"0.000622863","TLR7crude":"0.001560137","S100A12crude":"0.00000800263","TLR2crude":"0.000000945995","TLR3crude":"0.00000567159","IFNLR1crude":"0.000236368","RSAD2crude":"0.000140572","COXMedTr":"1.03234375","COXMedTrQuart1and4":"2to3","MRC1MedTr":"1.357273856","DCSIGNMedTr":"2.397914827","TNFMedTr":"0.590737283","IDOMedTr":"1.176425495","IL10MedTr":"2.308937732","IL10MedTrQuart1and4":"4","IL1RNMedTr":"0.592104057","IL1RNMedTrQuart1and4":"2to3","MMP12MedTr":"2.17231089","MMP12MedTrQuart1and4":"2to3","TIMP1MedTr":"0.962424322","FN1MedTr":"1.038655408","PDGFDMedTr":"6.131627391","PDGFDMedTrQuart1and4":"4","RatioPDGFDscaledMMP12scaled":"2.82","COL6A2MedTr":"2.675970436","MMP7MedTr":"3.228352688","RatioPDGFDscaledMMP7scaled":"1.9","MMP9MedTr":"3.393697972","RatioPDGFDscaledMMP9scaled":"1.81","MMP9MedTrQuart1and4":"4","CHI3L1MedTr":"3.738841294","THBS1MedTr":"1.065229369","IGF1MedTr":"2.988545833","IGFBP2MedTr":"2.237757783","SPP1MedTr":"8.438261604","SPP1MedTrQuart1and4":"4","LY96MedTr":"0.748668246","LY96MedTrQuart1and4":"1","TLR5MedTr":"0.70495341","TLR5MedTrQuart1and4":"1","CAMPMedTr":"2.021215857","CAMPMedTrQuart1and4":"4","NLRP3MedTr":"1.267534718","NLRP3MedTrQuart1and4":"2to3","IFITM2MedTr":"0.658550255","IFITM2MedTrQuart1and4":"1","MAVSMedTr":"1.121332176","MAVSMedTrQuart1and4":"2to3","TLR7MedTr":"1.18116597","TLR7MedTrQuart1and4":"2to3","S100A12MedTr":"0.250452324","S100A12MedTrQuart1and4":"2to3","TLR2MedTr":"0.313459923","TLR2MedTrQuart1and4":"1","TLR3MedTr":"0.485886848","TLR3MedTrQuart1and4":"2to3","IFNLR1MedTr":"0.530534319","IFNLR1MedTrQuart1and4":"1","RSAD2MedTr":"0.229987299","RSAD2MedTrQuart1and4":"1","DiagnosisTx":"Other","NbrOfLungTx":"1","TypeTx":"Double","AgeAtTx":"59","RecipientSex":"F","PreTxBMI":"17.7","RecipientSmokingStatus":"NeverSmoker","SampleBMI":"17","PreTxDiabetes":"No","Insulin":"No","PreTxPPI":"No","ProtonPumpInhib":"No","DonorSmokingStatus":"Smoker","DonorSex":"F","GraftAge":"70","DonorDeathCause":"CerebralHemorragiae","MaxColdIschemia":"303","ExtraCorpCirc":"No","ReadsCount":"26806","ReadsAbove10k":"Yes","Cop16SPerMLBAL":"93","Cop16S_Dec":"3","Cop16SPerMLQuartiles":"1","Cop16SPerML1st4thQuart":"1","Cop16SPerML1st10thDeciles":"2to9","RichnessOTUs_20190408":"104","Richness_10parts":"8","OldRichnessGenus":"LowLoad","OldRichGenQuart1and4":"LowLoad","ShannonGenus20190408":"2.93","OldShannonGenus":"LowLoad","OldShannonLev7Quart1and4":"LowLoad","OTU3_Thirds":"LowLoad","OTU11_Thirds":"LowLoad","OTU6_Thirds":"LowLoad","SumCore_Thirds":"LowLoad","SumCore10parts":"7","OTU4_Thirds":"LowLoad","OTU7_Thirds":"LowLoad","OTU8_Thirds":"LowLoad","SumAccesThirds":"LowLoad","SumAcces10parts":"0","SumCoreAccesThirds":"LowLoad","OTU1_90thPer":"LowLoad","OTU2_90thPer":"LowLoad","SumOutgr90thPer":"LowLoad","SumInvad90thPer":"LowLoad","SumOutgrInvadUpperThird":"LowLoad","PanAnelloPerMLBAL":"41106","SumAllSeparateAnelloPCRs":"46882","PanAnelloOrSUMseparPCRPerMLBAL":"41106","AnelloPerMLQuart1and4":"2to3","TTV1perMLBAL":"42","TTV2perMLBAL":"3","TTV3perMLBAL":"122","TTV4perMLBAL":"767","TTV5perMLBAL":"99","TTV1to5perMLBAL":"1032","TTV1to5perMLBALQuart1and4":"2to3","TTMVperMLBAL":"26363","TTMVperMLBALQuart1and4":"2to3","TTMDVperMLBAL":"19487","TTMDVperMLBALQuart1and4":"2to3","RatioTTMV_TTMDV":"1.352879345","RatioTTMV_TTMDVQuart1and4":"4","CurrentATB":"Yes","CurrentATBName":"Azithromycin","CurrentATBName_Colistin_others":"OtherABX","CurrentATBName_AZI_others":"Azithromycin","ATBclass":"Macrolide","CurrentQuinolone":"No","RecipientPreTxColonisation":"GramNegBacillus","GraftColonisation":"No","CurrentBactInfection":"No","CMVStatus":"Rpos","BloodCMVcopies":"226","BloodCMVAbove500":"No","CurrentCMVdrug":"No","CMVcopiesBAL":"93600","CMVBALabove100":"Yes","EBVStatus":"Rpos","EBVcopiesBlood":"NA","ProphylaxyPCP":"No","ATBnbrSinceLastTimepoint":"2","PulmBactInfectSinceLastTimepoint":"0","RespVirInfectSinceLastTimepoint":"0","CurrentRespViralInfection":"No","CMVinfectSinceLastTimepoint":"1","CurrentCMVinfection":"No","CurrentRespFungInfection":"No","FungPulmInfectNbrSinceLastTimepoint":"0","CurrentFungusTreatment":"No","CurrentParasiteInfection":"No","MeanBactInfectPerMonths":"0.0416","CurrentInfectBactVirCMVFungParas":"Yes","TotalBALCellsPerML":"90000","TotalBALCellsPerMLQuart1and4":"2to3","BALMacroPercent":"82","BALMacroNumber":"73800","BALNeutroPercent":"4","BALNeutroPercentQuart1and4":"2to3","BALNeutroNumber":"3600","BALNeutroNumberQuart1and4":"2to3","BALLymphoPercent":"11","BALLymphoPercentQuart1and4":"2to3","BALLymphoNumber":"9900","BALLymphoNumberQuart1and4":"2to3","BALEosinoPercent":"0","BALEosinoAbovex2Percent":"No","BALBronchialCellsPercent":"3","BALBronchialCellsAbove5Percent":"No","CD4TLympho":"1166","CD4Tpercent":"39.9","CD8TLympho":"1148","CD8Tpercent":"39.2","BLympho":"100","BLymphoPercent":"3.4","IgG":"7.64","BloodLeuco":"7.6","BloodAbsoluteNeutro":"3.65","BloodAbsoluteNeutroQuart1and4":"2to3","CRP":"1","CRPQuart1and4":"1","DSAMFImaxValue":"0","DSAMFISum":"0","DSA1000":"No","DSAYesNo":"No","DSAandOrAcuteRejctBiopScore2":"No","DSAandOrAcuteRejctBiopScore2AndOrOngoingCLAD":"No","Infect_DSA_Reject":"Yes","Biopsy":"A0B0","BiopsyScore":"0","AcuteCellRejectA2":"No","RejectionSinceLastTimepoint":"0","CLAD":"No","CLADphenotype":"NA","CLADdaysPostTx":"NA","PrimaryGraftDysfunctionStade3":"No","HyperacuteRejection":"No","InductionTreatment":"Basiliximab","TacrolimusConc":"5.4","TacroliQuart1and4":"1","MycophenolateMofetilConc":"4.2","MMFQuart1and4":"4","PrednisoneDosis":"7.5","Prednisone6Categ":"1","ImmunosuppresiveTTT":"Tacro_MMF_Pred","FEV1PercentPredict":"80","FEV1PercentPredictQuart1and4":"2to3","RatioTLCSingleBestTLC":"92.59259259","RatioTLCSingleBestTLCQuart1and4":"2to3","Mean2BestTLCBeforeCurrentTLC":"4.85","DLCOPercentPredict":"64","DLCOPercentPredictQuart1and4":"2to3","FEV1FVCRatio":"75","FEV1FVCRatioQuart1and4":"1","AbsOstructSyndrFEV1FVCRatioBelow70":"No","RatioFEV1BestFEV1Dynamic":"99.5","RatioFEV1BestFEV1DynamicQuart1and4":"2to3","TLCPercentOfSingleBest":"92.6","TLCPercentOfSingleBestQuart1and4":"2to3","FEV1PercentOfBest":"99.5","FEV1PercentOfBestQuart1and4":"4","RestrictSyndrTLCbelow80percentPV":"No","RestrictSyndrTLCbelow90percentBestTLC":"No","AirTrapping":"No","DecreasedDiffusion":"Yes","RestrictBestTLCLiter":"4.86","RestrictBestTLCLiterQuart1and4":"2to3","TLCvalue":"4.5","TLCPercentOfBest":"92.6","TLCPercentOfBestQuart1and4":"2to3","ObstructiveSyndrome":"No","CurrentFEV1":"1.83","PC1_16SLevel7_feb2019":"-1.015120994","PC2_16SLevel7_feb2019":"-0.979660344","PC3_16SLevel7_feb2019":"-0.405152983","PC1_tertiles_20190301":"-1.026517742","PC2_tertiles_20190301":"-0.966081668","PC3_tertiles_20190301":"-0.43235673","PC4_tertiles_20190301":"-0.125134672","PC5_tertiles_20190301":"0.082954039","PC1_20190410":"-0.749115322","PC2_20190410":"-0.624346619","PC3_20190410":"-0.362685103","PC4_20190410":"-0.203460868","PC5_20190410":"-0.004175286","clustering_level_2":"pam1","clustering_level_6":"pam1","clustering_level_7":"pam1","clustering_level_2.1":"pam1","clustering_level_3":"pam1","clustering_level_5":"pam1","clustering_level_6.1":"pam1","clustering_level_7.1":"pam1","data":{"PC1":"-0.455214106233166","PC2":"-0.369121868697361","PC3":"-0.196407590107057","PC4":"0.222247114256195","PC5":"-0.00862881744055406"}},{"name":"BAL104","OrderSudip":"28","LabPatientNumber":"10","LabSampleNumber":"104","Clusters20190408":"CoAc2_OutgrInvad","Clusters20190228_tertiles":"LowRichTert","SamplingDate":"26.09.2013","BAL":"1","TimepointMo":"0.5","TimeWindow":"1","WalktrapClustersMay2018":"4Blue","COXcrude":"0.008058496","MRC1crude":"3.01592594","DCSIGNcrude":"0.000212799","TNFcrude":"0.004784165","IDOcrude":"0.007599867","IL10crude":"0.002490099","IL1RNcrude":"3.45518E-05","MMP12crude":"0.001884743","TIMP1crude":"0.012051111","FN1crude":"0.000194795","PDGFDcrude":"0.000890309","COL6A2crude":"0.000351312","MMP7crude":"0.000150016","MMP9crude":"0.000161671","CHI3L1crude":"0.000185625","THBS1crude":"0.178222552","IGF1crude":"0.000283083","IGFBP2crude":"0.0234395","SPP1crude":"0.000046268","LY96crude":"0.001748872","TLR5crude":"0.000511212","CAMPcrude":"0.000790082","NLRP3crude":"0.0000657911","IFITM2crude":"0.006241011","MAVScrude":"0.000798681","TLR7crude":"0.00049585","S100A12crude":"0.00000202161","TLR2crude":"0.0000116566","TLR3crude":"0.000000696264","IFNLR1crude":"0.000397506","RSAD2crude":"0.00035181","COXMedTr":"1.034760679","COXMedTrQuart1and4":"2to3","MRC1MedTr":"0.98945445","DCSIGNMedTr":"0.04105676","TNFMedTr":"0.432379351","IDOMedTr":"0.370589659","IL10MedTr":"0.297248675","IL10MedTrQuart1and4":"1","IL1RNMedTr":"0.818197788","IL1RNMedTrQuart1and4":"2to3","MMP12MedTr":"1.57570877","MMP12MedTrQuart1and4":"2to3","TIMP1MedTr":"1.027688359","FN1MedTr":"0.812767297","PDGFDMedTr":"0.160578296","PDGFDMedTrQuart1and4":"1","RatioPDGFDscaledMMP12scaled":"0.1","COL6A2MedTr":"2.749072073","MMP7MedTr":"2.321134678","RatioPDGFDscaledMMP7scaled":"0.07","MMP9MedTr":"0.683492521","RatioPDGFDscaledMMP9scaled":"0.23","MMP9MedTrQuart1and4":"2to3","CHI3L1MedTr":"0.375115586","THBS1MedTr":"3.566552439","IGF1MedTr":"0.08290169","IGFBP2MedTr":"3.436230575","SPP1MedTr":"14.84184406","SPP1MedTrQuart1and4":"4","LY96MedTr":"0.31067311","LY96MedTrQuart1and4":"1","TLR5MedTr":"1.085271453","TLR5MedTrQuart1and4":"2to3","CAMPMedTr":"0.245626078","CAMPMedTrQuart1and4":"1","NLRP3MedTr":"0.145495005","NLRP3MedTrQuart1and4":"1","IFITM2MedTr":"0.527523727","IFITM2MedTrQuart1and4":"1","MAVSMedTr":"1.437855607","MAVSMedTrQuart1and4":"4","TLR7MedTr":"0.375403382","TLR7MedTrQuart1and4":"1","S100A12MedTr":"0.063268777","S100A12MedTrQuart1and4":"1","TLR2MedTr":"3.86246754","TLR2MedTrQuart1and4":"4","TLR3MedTr":"0.059649146","TLR3MedTrQuart1and4":"1","IFNLR1MedTr":"0.892214556","IFNLR1MedTrQuart1and4":"2to3","RSAD2MedTr":"0.575592256","RSAD2MedTrQuart1and4":"1","DiagnosisTx":"PulmonaryFibrosis","NbrOfLungTx":"1","TypeTx":"Double","AgeAtTx":"51","RecipientSex":"M","PreTxBMI":"27.8","RecipientSmokingStatus":"AncientSmoker","SampleBMI":"NA","PreTxDiabetes":"No","Insulin":"No","PreTxPPI":"Yes","ProtonPumpInhib":"Yes","DonorSmokingStatus":"Smoker","DonorSex":"F","GraftAge":"53","DonorDeathCause":"CerebralHemorragiae","MaxColdIschemia":"275","ExtraCorpCirc":"Yes","ReadsCount":"59616","ReadsAbove10k":"Yes","Cop16SPerMLBAL":"629","Cop16S_Dec":"4","Cop16SPerMLQuartiles":"2","Cop16SPerML1st4thQuart":"2to3","Cop16SPerML1st10thDeciles":"2to9","RichnessOTUs_20190408":"24","Richness_10parts":"1","OldRichnessGenus":"13","OldRichGenQuart1and4":"1","ShannonGenus20190408":"2.47","OldShannonGenus":"2.25","OldShannonLev7Quart1and4":"1","OTU3_Thirds":"3","OTU11_Thirds":"1","OTU6_Thirds":"2","SumCore_Thirds":"3","SumCore10parts":"8","OTU4_Thirds":"2","OTU7_Thirds":"2","OTU8_Thirds":"3","SumAccesThirds":"1","SumAcces10parts":"0","SumCoreAccesThirds":"2","OTU1_90thPer":"1","OTU2_90thPer":"0","SumOutgr90thPer":"1","SumInvad90thPer":"0","SumOutgrInvadUpperThird":"1","PanAnelloPerMLBAL":"66219","SumAllSeparateAnelloPCRs":"13329","PanAnelloOrSUMseparPCRPerMLBAL":"66219","AnelloPerMLQuart1and4":"2to3","TTV1perMLBAL":"9","TTV2perMLBAL":"7","TTV3perMLBAL":"148","TTV4perMLBAL":"219","TTV5perMLBAL":"2810","TTV1to5perMLBAL":"3191","TTV1to5perMLBALQuart1and4":"2to3","TTMVperMLBAL":"611","TTMVperMLBALQuart1and4":"2to3","TTMDVperMLBAL":"9526","TTMDVperMLBALQuart1and4":"2to3","RatioTTMV_TTMDV":"0.064162743","RatioTTMV_TTMDVQuart1and4":"2to3","CurrentATB":"No","CurrentATBName":"NA","CurrentATBName_Colistin_others":"NA","CurrentATBName_AZI_others":"NA","ATBclass":"NA","CurrentQuinolone":"NA","RecipientPreTxColonisation":"No","GraftColonisation":"GramNegBacillus","CurrentBactInfection":"Yes","CMVStatus":"Rpos","BloodCMVcopies":"NA","BloodCMVAbove500":"NA","CurrentCMVdrug":"Yes","CMVcopiesBAL":"0","CMVBALabove100":"No","EBVStatus":"Rpos","EBVcopiesBlood":"NA","ProphylaxyPCP":"CoTrimoxazole","ATBnbrSinceLastTimepoint":"2","PulmBactInfectSinceLastTimepoint":"1","RespVirInfectSinceLastTimepoint":"0","CurrentRespViralInfection":"No","CMVinfectSinceLastTimepoint":"0","CurrentCMVinfection":"No","CurrentRespFungInfection":"No","FungPulmInfectNbrSinceLastTimepoint":"0","CurrentFungusTreatment":"No","CurrentParasiteInfection":"No","MeanBactInfectPerMonths":"0.583","CurrentInfectBactVirCMVFungParas":"Yes","TotalBALCellsPerML":"753000","TotalBALCellsPerMLQuart1and4":"4","BALMacroPercent":"76","BALMacroNumber":"572280","BALNeutroPercent":"17","BALNeutroPercentQuart1and4":"4","BALNeutroNumber":"128010","BALNeutroNumberQuart1and4":"4","BALLymphoPercent":"7","BALLymphoPercentQuart1and4":"2to3","BALLymphoNumber":"52710","BALLymphoNumberQuart1and4":"4","BALEosinoPercent":"0","BALEosinoAbovex2Percent":"No","BALBronchialCellsPercent":"0","BALBronchialCellsAbove5Percent":"No","CD4TLympho":"NA","CD4Tpercent":"NA","CD8TLympho":"NA","CD8Tpercent":"NA","BLympho":"NA","BLymphoPercent":"NA","IgG":"NA","BloodLeuco":"15.5","BloodAbsoluteNeutro":"NA","BloodAbsoluteNeutroQuart1and4":"NA","CRP":"83","CRPQuart1and4":"4","DSAMFImaxValue":"NA","DSAMFISum":"NA","DSA1000":"NA","DSAYesNo":"NA","DSAandOrAcuteRejctBiopScore2":"NA","DSAandOrAcuteRejctBiopScore2AndOrOngoingCLAD":"NA","Infect_DSA_Reject":"Yes","Biopsy":"A0B0","BiopsyScore":"0","AcuteCellRejectA2":"No","RejectionSinceLastTimepoint":"0","CLAD":"Yes","CLADphenotype":"RAS","CLADdaysPostTx":"806","PrimaryGraftDysfunctionStade3":"No","HyperacuteRejection":"No","InductionTreatment":"Basiliximab","TacrolimusConc":"8","TacroliQuart1and4":"2to3","MycophenolateMofetilConc":"1.9","MMFQuart1and4":"2to3","PrednisoneDosis":"20","Prednisone6Categ":"2to3","ImmunosuppresiveTTT":"Tacro_MMF_Pred","FEV1PercentPredict":"NA","FEV1PercentPredictQuart1and4":"NA","RatioTLCSingleBestTLC":"NA","RatioTLCSingleBestTLCQuart1and4":"NA","Mean2BestTLCBeforeCurrentTLC":"4.8","DLCOPercentPredict":"NA","DLCOPercentPredictQuart1and4":"NA","FEV1FVCRatio":"NA","FEV1FVCRatioQuart1and4":"NA","AbsOstructSyndrFEV1FVCRatioBelow70":"NA","RatioFEV1BestFEV1Dynamic":"NA","RatioFEV1BestFEV1DynamicQuart1and4":"NA","TLCPercentOfSingleBest":"NA","TLCPercentOfSingleBestQuart1and4":"NA","FEV1PercentOfBest":"NA","FEV1PercentOfBestQuart1and4":"NA","RestrictSyndrTLCbelow80percentPV":"NA","RestrictSyndrTLCbelow90percentBestTLC":"NA","AirTrapping":"NA","DecreasedDiffusion":"NA","RestrictBestTLCLiter":"4.8","RestrictBestTLCLiterQuart1and4":"2to3","TLCvalue":"NA","TLCPercentOfBest":"NA","TLCPercentOfBestQuart1and4":"NA","ObstructiveSyndrome":"NA","CurrentFEV1":"NA","PC1_16SLevel7_feb2019":"-0.137505714","PC2_16SLevel7_feb2019":"1.289406828","PC3_16SLevel7_feb2019":"-0.009171556","PC1_tertiles_20190301":"-0.161791806","PC2_tertiles_20190301":"1.326365456","PC3_tertiles_20190301":"0.009730645","PC4_tertiles_20190301":"0.021462056","PC5_tertiles_20190301":"-0.415223025","PC1_20190410":"-0.822317297","PC2_20190410":"0.841594361","PC3_20190410":"-0.021019551","PC4_20190410":"-0.118841168","PC5_20190410":"-0.069103546","clustering_level_2":"pam2","clustering_level_6":"pam1","clustering_level_7":"pam1","clustering_level_2.1":"pam2","clustering_level_3":"pam1","clustering_level_5":"pam1","clustering_level_6.1":"pam1","clustering_level_7.1":"pam1","data":{"PC1":"-0.473805622152942","PC2":"0.610841688778381","PC3":"-0.609973947754889","PC4":"-0.20407086227959","PC5":"-0.140933015975938"}},{"name":"COAN218","OrderSudip":"29","LabPatientNumber":"10","LabSampleNumber":"218","Clusters20190408":"LowLoadTert","Clusters20190228_tertiles":"LowLoadTert","SamplingDate":"04.09.2014","BAL":"1","TimepointMo":"12","TimeWindow":"4","WalktrapClustersMay2018":"3Green","COXcrude":"0.006652793","MRC1crude":"4.887805464","DCSIGNcrude":"0.000370434","TNFcrude":"0.011740678","IDOcrude":"0.078217545","IL10crude":"0.057954395","IL1RNcrude":"0.000118682","MMP12crude":"0.005881258","TIMP1crude":"0.008121293","FN1crude":"0.002090558","PDGFDcrude":"0.013313928","COL6A2crude":"0.000140043","MMP7crude":"0.000411747","MMP9crude":"0.00036678","CHI3L1crude":"0.000373563","THBS1crude":"0.043558771","IGF1crude":"0.009410112","IGFBP2crude":"0.023482554","SPP1crude":"0","LY96crude":"0.004937856","TLR5crude":"0.000290999","CAMPcrude":"0.002454417","NLRP3crude":"0.001372774","IFITM2crude":"0.019479455","MAVScrude":"0.002903768","TLR7crude":"0.00071105","S100A12crude":"0","TLR2crude":"0","TLR3crude":"0","IFNLR1crude":"0.002007668","RSAD2crude":"0.000322971","COXMedTr":"0.854259731","COXMedTrQuart1and4":"2to3","MRC1MedTr":"1.603574148","DCSIGNMedTr":"0.071470381","TNFMedTr":"1.061089413","IDOMedTr":"3.814094977","IL10MedTr":"6.918146607","IL10MedTrQuart1and4":"4","IL1RNMedTr":"2.810424291","IL1RNMedTrQuart1and4":"2to3","MMP12MedTr":"4.916929692","MMP12MedTrQuart1and4":"4","TIMP1MedTr":"0.692563386","FN1MedTr":"8.722707588","PDGFDMedTr":"2.40133312","PDGFDMedTrQuart1and4":"4","RatioPDGFDscaledMMP12scaled":"0.49","COL6A2MedTr":"1.095860174","MMP7MedTr":"6.37077127","RatioPDGFDscaledMMP7scaled":"0.38","MMP9MedTr":"1.550629193","RatioPDGFDscaledMMP9scaled":"1.55","MMP9MedTrQuart1and4":"2to3","CHI3L1MedTr":"0.754903296","THBS1MedTr":"0.871689018","IGF1MedTr":"2.75577755","IGFBP2MedTr":"3.44254222","SPP1MedTr":"0","SPP1MedTrQuart1and4":"1","LY96MedTr":"0.877170385","LY96MedTrQuart1and4":"2to3","TLR5MedTr":"0.617772349","TLR5MedTrQuart1and4":"1","CAMPMedTr":"0.76304552","CAMPMedTrQuart1and4":"2to3","NLRP3MedTr":"3.035849062","NLRP3MedTrQuart1and4":"4","IFITM2MedTr":"1.646507927","IFITM2MedTrQuart1and4":"4","MAVSMedTr":"5.227618618","MAVSMedTrQuart1and4":"4","TLR7MedTr":"0.53832938","TLR7MedTrQuart1and4":"1","S100A12MedTr":"0.002741723","S100A12MedTrQuart1and4":"1","TLR2MedTr":"0","TLR2MedTrQuart1and4":"1","TLR3MedTr":"0","TLR3MedTrQuart1and4":"1","IFNLR1MedTr":"4.506271288","IFNLR1MedTrQuart1and4":"4","RSAD2MedTr":"0.528407661","RSAD2MedTrQuart1and4":"1","DiagnosisTx":"PulmonaryFibrosis","NbrOfLungTx":"1","TypeTx":"Double","AgeAtTx":"51","RecipientSex":"M","PreTxBMI":"27.8","RecipientSmokingStatus":"AncientSmoker","SampleBMI":"27.8","PreTxDiabetes":"No","Insulin":"No","PreTxPPI":"Yes","ProtonPumpInhib":"Yes","DonorSmokingStatus":"Smoker","DonorSex":"F","GraftAge":"53","DonorDeathCause":"CerebralHemorragiae","MaxColdIschemia":"275","ExtraCorpCirc":"Yes","ReadsCount":"39369","ReadsAbove10k":"Yes","Cop16SPerMLBAL":"130","Cop16S_Dec":"3","Cop16SPerMLQuartiles":"1","Cop16SPerML1st4thQuart":"1","Cop16SPerML1st10thDeciles":"2to9","RichnessOTUs_20190408":"82","Richness_10parts":"6","OldRichnessGenus":"LowLoad","OldRichGenQuart1and4":"LowLoad","ShannonGenus20190408":"4.2","OldShannonGenus":"LowLoad","OldShannonLev7Quart1and4":"LowLoad","OTU3_Thirds":"LowLoad","OTU11_Thirds":"LowLoad","OTU6_Thirds":"LowLoad","SumCore_Thirds":"LowLoad","SumCore10parts":"6","OTU4_Thirds":"LowLoad","OTU7_Thirds":"LowLoad","OTU8_Thirds":"LowLoad","SumAccesThirds":"LowLoad","SumAcces10parts":"0","SumCoreAccesThirds":"LowLoad","OTU1_90thPer":"LowLoad","OTU2_90thPer":"LowLoad","SumOutgr90thPer":"LowLoad","SumInvad90thPer":"LowLoad","SumOutgrInvadUpperThird":"LowLoad","PanAnelloPerMLBAL":"595027","SumAllSeparateAnelloPCRs":"1863668","PanAnelloOrSUMseparPCRPerMLBAL":"595027","AnelloPerMLQuart1and4":"4","TTV1perMLBAL":"75","TTV2perMLBAL":"4","TTV3perMLBAL":"1201","TTV4perMLBAL":"124","TTV5perMLBAL":"480","TTV1to5perMLBAL":"1884","TTV1to5perMLBALQuart1and4":"2to3","TTMVperMLBAL":"1655531","TTMVperMLBALQuart1and4":"4","TTMDVperMLBAL":"206253","TTMDVperMLBALQuart1and4":"2to3","RatioTTMV_TTMDV":"8.026690256","RatioTTMV_TTMDVQuart1and4":"4","CurrentATB":"No","CurrentATBName":"NA","CurrentATBName_Colistin_others":"NA","CurrentATBName_AZI_others":"NA","ATBclass":"NA","CurrentQuinolone":"NA","RecipientPreTxColonisation":"No","GraftColonisation":"GramNegBacillus","CurrentBactInfection":"No","CMVStatus":"Rpos","BloodCMVcopies":"NA","BloodCMVAbove500":"NA","CurrentCMVdrug":"No","CMVcopiesBAL":"0","CMVBALabove100":"No","EBVStatus":"Rpos","EBVcopiesBlood":"NA","ProphylaxyPCP":"CoTrimoxazole","ATBnbrSinceLastTimepoint":"7","PulmBactInfectSinceLastTimepoint":"5","RespVirInfectSinceLastTimepoint":"0","CurrentRespViralInfection":"No","CMVinfectSinceLastTimepoint":"1","CurrentCMVinfection":"No","CurrentRespFungInfection":"No","FungPulmInfectNbrSinceLastTimepoint":"1","CurrentFungusTreatment":"No","CurrentParasiteInfection":"No","MeanBactInfectPerMonths":"0.583","CurrentInfectBactVirCMVFungParas":"No","TotalBALCellsPerML":"190000","TotalBALCellsPerMLQuart1and4":"2to3","BALMacroPercent":"81","BALMacroNumber":"153900","BALNeutroPercent":"4.5","BALNeutroPercentQuart1and4":"2to3","BALNeutroNumber":"8550","BALNeutroNumberQuart1and4":"2to3","BALLymphoPercent":"14.5","BALLymphoPercentQuart1and4":"2to3","BALLymphoNumber":"27550","BALLymphoNumberQuart1and4":"2to3","BALEosinoPercent":"0","BALEosinoAbovex2Percent":"No","BALBronchialCellsPercent":"0","BALBronchialCellsAbove5Percent":"No","CD4TLympho":"930","CD4Tpercent":"37.7","CD8TLympho":"892","CD8Tpercent":"47.5","BLympho":"37","BLymphoPercent":"2","IgG":"8.22","BloodLeuco":"9.4","BloodAbsoluteNeutro":"6.63","BloodAbsoluteNeutroQuart1and4":"4","CRP":"NA","CRPQuart1and4":"NA","DSAMFImaxValue":"0","DSAMFISum":"0","DSA1000":"No","DSAYesNo":"No","DSAandOrAcuteRejctBiopScore2":"No","DSAandOrAcuteRejctBiopScore2AndOrOngoingCLAD":"No","Infect_DSA_Reject":"No","Biopsy":"A0B0","BiopsyScore":"0","AcuteCellRejectA2":"No","RejectionSinceLastTimepoint":"0","CLAD":"Yes","CLADphenotype":"RAS","CLADdaysPostTx":"806","PrimaryGraftDysfunctionStade3":"No","HyperacuteRejection":"No","InductionTreatment":"Basiliximab","TacrolimusConc":"8.7","TacroliQuart1and4":"2to3","MycophenolateMofetilConc":"2.5","MMFQuart1and4":"2to3","PrednisoneDosis":"7.5","Prednisone6Categ":"1","ImmunosuppresiveTTT":"Tacro_MMF_Pred","FEV1PercentPredict":"55","FEV1PercentPredictQuart1and4":"1","RatioTLCSingleBestTLC":"100","RatioTLCSingleBestTLCQuart1and4":"4","Mean2BestTLCBeforeCurrentTLC":"4.8","DLCOPercentPredict":"42","DLCOPercentPredictQuart1and4":"1","FEV1FVCRatio":"65","FEV1FVCRatioQuart1and4":"1","AbsOstructSyndrFEV1FVCRatioBelow70":"Yes","RatioFEV1BestFEV1Dynamic":"95.4","RatioFEV1BestFEV1DynamicQuart1and4":"2to3","TLCPercentOfSingleBest":"100","TLCPercentOfSingleBestQuart1and4":"4","FEV1PercentOfBest":"94.3","FEV1PercentOfBestQuart1and4":"4","RestrictSyndrTLCbelow80percentPV":"No","RestrictSyndrTLCbelow90percentBestTLC":"No","AirTrapping":"Yes","DecreasedDiffusion":"Yes","RestrictBestTLCLiter":"4.8","RestrictBestTLCLiterQuart1and4":"2to3","TLCvalue":"4.8","TLCPercentOfBest":"100","TLCPercentOfBestQuart1and4":"4","ObstructiveSyndrome":"Yes","CurrentFEV1":"1.65","PC1_16SLevel7_feb2019":"-1.019340211","PC2_16SLevel7_feb2019":"-1.127353845","PC3_16SLevel7_feb2019":"0.216023891","PC1_tertiles_20190301":"-0.974669031","PC2_tertiles_20190301":"-1.150104011","PC3_tertiles_20190301":"0.165665497","PC4_tertiles_20190301":"0.151555608","PC5_tertiles_20190301":"-0.191733863","PC1_20190410":"-1.068666617","PC2_20190410":"-0.924523906","PC3_20190410":"0.185999832","PC4_20190410":"-0.054616462","PC5_20190410":"-0.263738365","clustering_level_2":"pam1","clustering_level_6":"pam1","clustering_level_7":"pam1","clustering_level_2.1":"pam1","clustering_level_3":"pam2","clustering_level_5":"pam1","clustering_level_6.1":"pam1","clustering_level_7.1":"pam1","data":{"PC1":"-0.495295744508093","PC2":"-0.89037989368135","PC3":"-0.01740907386857","PC4":"0.0442149871956751","PC5":"-0.10134147846264"}},{"name":"DECH179","OrderSudip":"30","LabPatientNumber":"15","LabSampleNumber":"179","Clusters20190408":"LowLoadTert","Clusters20190228_tertiles":"LowLoadTert","SamplingDate":"13.05.2014","BAL":"1","TimepointMo":"12","TimeWindow":"4","WalktrapClustersMay2018":"2Yellow","COXcrude":"0.013097101","MRC1crude":"5.128386954","DCSIGNcrude":"0.005433764","TNFcrude":"0.020944817","IDOcrude":"0.024823414","IL10crude":"0.015706332","IL1RNcrude":"6.83152E-05","MMP12crude":"0.001350725","TIMP1crude":"0.021234224","FN1crude":"0.000953291","PDGFDcrude":"0.016093715","COL6A2crude":"0.0000624393","MMP7crude":"0.00020466","MMP9crude":"0.000318199","CHI3L1crude":"0.000265812","THBS1crude":"0.028725979","IGF1crude":"0.0025345","IGFBP2crude":"0.011611202","SPP1crude":"0.0000053442","LY96crude":"0.006371392","TLR5crude":"0.000246774","CAMPcrude":"0.005403786","NLRP3crude":"0.00054755","IFITM2crude":"0.008873034","MAVScrude":"0.000651319","TLR7crude":"0.002284467","S100A12crude":"0.0000281134","TLR2crude":"0.00000247554","TLR3crude":"0.0000200678","IFNLR1crude":"0.000392262","RSAD2crude":"0.000794918","COXMedTr":"1.681748752","COXMedTrQuart1and4":"2to3","MRC1MedTr":"1.682503283","DCSIGNMedTr":"1.048373424","TNFMedTr":"1.892933585","IDOMedTr":"1.210455492","IL10MedTr":"1.874900166","IL10MedTrQuart1and4":"2to3","IL1RNMedTr":"1.61772786","IL1RNMedTrQuart1and4":"2to3","MMP12MedTr":"1.129251359","MMP12MedTrQuart1and4":"2to3","TIMP1MedTr":"1.81080111","FN1MedTr":"3.977541159","PDGFDMedTr":"2.902702378","PDGFDMedTrQuart1and4":"4","RatioPDGFDscaledMMP12scaled":"2.57","COL6A2MedTr":"0.488597052","MMP7MedTr":"3.16660523","RatioPDGFDscaledMMP7scaled":"0.92","MMP9MedTr":"1.345246364","RatioPDGFDscaledMMP9scaled":"2.16","MMP9MedTrQuart1and4":"2to3","CHI3L1MedTr":"0.537158601","THBS1MedTr":"0.574858281","IGF1MedTr":"0.742235275","IGFBP2MedTr":"1.702202207","SPP1MedTr":"1.714313394","SPP1MedTrQuart1and4":"2to3","LY96MedTr":"1.13182655","LY96MedTrQuart1and4":"2to3","TLR5MedTr":"0.523885909","TLR5MedTrQuart1and4":"1","CAMPMedTr":"1.679965319","CAMPMedTrQuart1and4":"2to3","NLRP3MedTr":"1.210891474","NLRP3MedTrQuart1and4":"2to3","IFITM2MedTr":"0.749996381","IFITM2MedTrQuart1and4":"2to3","MAVSMedTr":"1.172562411","MAVSMedTrQuart1and4":"2to3","TLR7MedTr":"1.729550363","TLR7MedTrQuart1and4":"4","S100A12MedTr":"0.87984316","S100A12MedTrQuart1and4":"2to3","TLR2MedTr":"0.820281397","TLR2MedTrQuart1and4":"2to3","TLR3MedTr":"1.719211548","TLR3MedTrQuart1and4":"2to3","IFNLR1MedTr":"0.880444089","IFNLR1MedTrQuart1and4":"2to3","RSAD2MedTr":"1.300553801","RSAD2MedTrQuart1and4":"2to3","DiagnosisTx":"Other","NbrOfLungTx":"1","TypeTx":"Unilateral","AgeAtTx":"54","RecipientSex":"F","PreTxBMI":"30.8","RecipientSmokingStatus":"AncientSmoker","SampleBMI":"27.9","PreTxDiabetes":"No","Insulin":"No","PreTxPPI":"Yes","ProtonPumpInhib":"Yes","DonorSmokingStatus":"Smoker","DonorSex":"M","GraftAge":"57","DonorDeathCause":"CerebralHemorragiae","MaxColdIschemia":"167","ExtraCorpCirc":"No","ReadsCount":"119608","ReadsAbove10k":"Yes","Cop16SPerMLBAL":"242","Cop16S_Dec":"3","Cop16SPerMLQuartiles":"2","Cop16SPerML1st4thQuart":"2to3","Cop16SPerML1st10thDeciles":"2to9","RichnessOTUs_20190408":"54","Richness_10parts":"3","OldRichnessGenus":"28","OldRichGenQuart1and4":"2to3","ShannonGenus20190408":"2.75","OldShannonGenus":"2.49","OldShannonLev7Quart1and4":"1","OTU3_Thirds":"LowLoad","OTU11_Thirds":"LowLoad","OTU6_Thirds":"LowLoad","SumCore_Thirds":"LowLoad","SumCore10parts":"6","OTU4_Thirds":"LowLoad","OTU7_Thirds":"LowLoad","OTU8_Thirds":"LowLoad","SumAccesThirds":"LowLoad","SumAcces10parts":"0","SumCoreAccesThirds":"LowLoad","OTU1_90thPer":"LowLoad","OTU2_90thPer":"LowLoad","SumOutgr90thPer":"LowLoad","SumInvad90thPer":"LowLoad","SumOutgrInvadUpperThird":"LowLoad","PanAnelloPerMLBAL":"55472","SumAllSeparateAnelloPCRs":"19437","PanAnelloOrSUMseparPCRPerMLBAL":"55472","AnelloPerMLQuart1and4":"2to3","TTV1perMLBAL":"85","TTV2perMLBAL":"4","TTV3perMLBAL":"229","TTV4perMLBAL":"150","TTV5perMLBAL":"564","TTV1to5perMLBAL":"1031","TTV1to5perMLBALQuart1and4":"2to3","TTMVperMLBAL":"13001","TTMVperMLBALQuart1and4":"2to3","TTMDVperMLBAL":"5405","TTMDVperMLBALQuart1and4":"1","RatioTTMV_TTMDV":"2.405321845","RatioTTMV_TTMDVQuart1and4":"4","CurrentATB":"No","CurrentATBName":"NA","CurrentATBName_Colistin_others":"NA","CurrentATBName_AZI_others":"NA","ATBclass":"NA","CurrentQuinolone":"NA","RecipientPreTxColonisation":"Fungus","GraftColonisation":"GramNegBacillus","CurrentBactInfection":"No","CMVStatus":"Rpos","BloodCMVcopies":"NA","BloodCMVAbove500":"NA","CurrentCMVdrug":"No","CMVcopiesBAL":"NA","CMVBALabove100":"NA","EBVStatus":"Rpos","EBVcopiesBlood":"NA","ProphylaxyPCP":"CoTrimoxazole","ATBnbrSinceLastTimepoint":"1","PulmBactInfectSinceLastTimepoint":"1","RespVirInfectSinceLastTimepoint":"1","CurrentRespViralInfection":"No","CMVinfectSinceLastTimepoint":"0","CurrentCMVinfection":"No","CurrentRespFungInfection":"No","FungPulmInfectNbrSinceLastTimepoint":"0","CurrentFungusTreatment":"No","CurrentParasiteInfection":"No","MeanBactInfectPerMonths":"0.083","CurrentInfectBactVirCMVFungParas":"No","TotalBALCellsPerML":"295000","TotalBALCellsPerMLQuart1and4":"4","BALMacroPercent":"77.5","BALMacroNumber":"228625","BALNeutroPercent":"6","BALNeutroPercentQuart1and4":"2to3","BALNeutroNumber":"17700","BALNeutroNumberQuart1and4":"4","BALLymphoPercent":"16.5","BALLymphoPercentQuart1and4":"2to3","BALLymphoNumber":"48675","BALLymphoNumberQuart1and4":"4","BALEosinoPercent":"0","BALEosinoAbovex2Percent":"No","BALBronchialCellsPercent":"0","BALBronchialCellsAbove5Percent":"No","CD4TLympho":"511","CD4Tpercent":"37.2","CD8TLympho":"494","CD8Tpercent":"35.9","BLympho":"191","BLymphoPercent":"13.9","IgG":"6.66","BloodLeuco":"6.9","BloodAbsoluteNeutro":"4.65","BloodAbsoluteNeutroQuart1and4":"2to3","CRP":"1","CRPQuart1and4":"1","DSAMFImaxValue":"0","DSAMFISum":"0","DSA1000":"No","DSAYesNo":"No","DSAandOrAcuteRejctBiopScore2":"No","DSAandOrAcuteRejctBiopScore2AndOrOngoingCLAD":"No","Infect_DSA_Reject":"No","Biopsy":"A0B0","BiopsyScore":"0","AcuteCellRejectA2":"No","RejectionSinceLastTimepoint":"0","CLAD":"No","CLADphenotype":"NA","CLADdaysPostTx":"NA","PrimaryGraftDysfunctionStade3":"No","HyperacuteRejection":"No","InductionTreatment":"Basiliximab","TacrolimusConc":"9.2","TacroliQuart1and4":"2to3","MycophenolateMofetilConc":"2.7","MMFQuart1and4":"2to3","PrednisoneDosis":"10","Prednisone6Categ":"1","ImmunosuppresiveTTT":"Tacro_MMF_Pred","FEV1PercentPredict":"52","FEV1PercentPredictQuart1and4":"1","RatioTLCSingleBestTLC":"81.71745152","RatioTLCSingleBestTLCQuart1and4":"2to3","Mean2BestTLCBeforeCurrentTLC":"2.84","DLCOPercentPredict":"48","DLCOPercentPredictQuart1and4":"1","FEV1FVCRatio":"56","FEV1FVCRatioQuart1and4":"1","AbsOstructSyndrFEV1FVCRatioBelow70":"Yes","RatioFEV1BestFEV1Dynamic":"102.7","RatioFEV1BestFEV1DynamicQuart1and4":"4","TLCPercentOfSingleBest":"81.7","TLCPercentOfSingleBestQuart1and4":"2to3","FEV1PercentOfBest":"97.5","FEV1PercentOfBestQuart1and4":"4","RestrictSyndrTLCbelow80percentPV":"Yes","RestrictSyndrTLCbelow90percentBestTLC":"Yes","AirTrapping":"No","DecreasedDiffusion":"Yes","RestrictBestTLCLiter":"3.61","RestrictBestTLCLiterQuart1and4":"1","TLCvalue":"2.95","TLCPercentOfBest":"81.7","TLCPercentOfBestQuart1and4":"2to3","ObstructiveSyndrome":"Yes","CurrentFEV1":"1.15","PC1_16SLevel7_feb2019":"-2.064761626","PC2_16SLevel7_feb2019":"0.014725626","PC3_16SLevel7_feb2019":"0.146059731","PC1_tertiles_20190301":"-2.047355739","PC2_tertiles_20190301":"0.082599873","PC3_tertiles_20190301":"0.253462249","PC4_tertiles_20190301":"-0.23530932","PC5_tertiles_20190301":"0.255113487","PC1_20190410":"-2.172659449","PC2_20190410":"-0.153939429","PC3_20190410":"0.106788793","PC4_20190410":"-0.095977102","PC5_20190410":"0.291422864","clustering_level_2":"pam1","clustering_level_6":"pam1","clustering_level_7":"pam1","clustering_level_2.1":"pam1","clustering_level_3":"pam1","clustering_level_5":"pam1","clustering_level_6.1":"pam1","clustering_level_7.1":"pam1","data":{"PC1":"-1.79175012866602","PC2":"0.354116387236693","PC3":"0.236297542351519","PC4":"0.0821964357456969","PC5":"0.108515777002798"}},{"name":"DECH283","OrderSudip":"31","LabPatientNumber":"15","LabSampleNumber":"283","Clusters20190408":"LowLoadTert","Clusters20190228_tertiles":"LowLoadTert","SamplingDate":"19.05.2015","BAL":"1","TimepointMo":"24","TimeWindow":"6","WalktrapClustersMay2018":"2Yellow","COXcrude":"0.008976843","MRC1crude":"5.089398126","DCSIGNcrude":"0.006244472","TNFcrude":"0.017174292","IDOcrude":"0.025795416","IL10crude":"0.007945462","IL1RNcrude":"4.58245E-05","MMP12crude":"0.002429454","TIMP1crude":"0.037484364","FN1crude":"0.001056489","PDGFDcrude":"0.019035582","COL6A2crude":"0.0000576343","MMP7crude":"0.0000528853","MMP9crude":"0.000209224","CHI3L1crude":"0.000383701","THBS1crude":"0.053606355","IGF1crude":"0.002040143","IGFBP2crude":"0.024306715","SPP1crude":"0.00000807484","LY96crude":"0.007726109","TLR5crude":"0.000396577","CAMPcrude":"0.006530353","NLRP3crude":"0.000575804","IFITM2crude":"0.009093258","MAVScrude":"0.00083976","TLR7crude":"0.002161904","S100A12crude":"0.0000886208","TLR2crude":"0.0000119482","TLR3crude":"0.0000261784","IFNLR1crude":"0.000269608","RSAD2crude":"0.001001322","COXMedTr":"1.152682097","COXMedTrQuart1and4":"2to3","MRC1MedTr":"1.669711965","DCSIGNMedTr":"1.204788892","TNFMedTr":"1.552164127","IDOMedTr":"1.257852913","IL10MedTr":"0.948467641","IL10MedTrQuart1and4":"2to3","IL1RNMedTr":"1.085139458","IL1RNMedTrQuart1and4":"2to3","MMP12MedTr":"2.031104801","MMP12MedTrQuart1and4":"2to3","TIMP1MedTr":"3.1965721","FN1MedTr":"4.408123804","PDGFDMedTr":"3.433304777","PDGFDMedTrQuart1and4":"4","RatioPDGFDscaledMMP12scaled":"1.69","COL6A2MedTr":"0.450996723","MMP7MedTr":"0.818269786","RatioPDGFDscaledMMP7scaled":"4.2","MMP9MedTr":"0.884532333","RatioPDGFDscaledMMP9scaled":"3.88","MMP9MedTrQuart1and4":"2to3","CHI3L1MedTr":"0.775389578","THBS1MedTr":"1.072759166","IGF1MedTr":"0.597461666","IGFBP2MedTr":"3.563364339","SPP1MedTr":"2.590248181","SPP1MedTrQuart1and4":"2to3","LY96MedTr":"1.372481104","LY96MedTrQuart1and4":"4","TLR5MedTr":"0.841908522","TLR5MedTrQuart1and4":"2to3","CAMPMedTr":"2.030199769","CAMPMedTrQuart1and4":"4","NLRP3MedTr":"1.273372584","NLRP3MedTrQuart1and4":"2to3","IFITM2MedTr":"0.768610908","IFITM2MedTrQuart1and4":"2to3","MAVSMedTr":"1.511810023","MAVSMedTrQuart1and4":"4","TLR7MedTr":"1.636758648","TLR7MedTrQuart1and4":"4","S100A12MedTr":"2.773501091","S100A12MedTrQuart1and4":"2to3","TLR2MedTr":"3.95910205","TLR2MedTrQuart1and4":"4","TLR3MedTr":"2.242714304","TLR3MedTrQuart1and4":"4","IFNLR1MedTr":"0.605142545","IFNLR1MedTrQuart1and4":"1","RSAD2MedTr":"1.63824949","RSAD2MedTrQuart1and4":"2to3","DiagnosisTx":"Other","NbrOfLungTx":"1","TypeTx":"Unilateral","AgeAtTx":"54","RecipientSex":"F","PreTxBMI":"30.8","RecipientSmokingStatus":"AncientSmoker","SampleBMI":"30.6","PreTxDiabetes":"No","Insulin":"No","PreTxPPI":"Yes","ProtonPumpInhib":"Yes","DonorSmokingStatus":"Smoker","DonorSex":"M","GraftAge":"57","DonorDeathCause":"CerebralHemorragiae","MaxColdIschemia":"167","ExtraCorpCirc":"No","ReadsCount":"32732","ReadsAbove10k":"Yes","Cop16SPerMLBAL":"105","Cop16S_Dec":"3","Cop16SPerMLQuartiles":"1","Cop16SPerML1st4thQuart":"1","Cop16SPerML1st10thDeciles":"2to9","RichnessOTUs_20190408":"121","Richness_10parts":"9","OldRichnessGenus":"LowLoad","OldRichGenQuart1and4":"LowLoad","ShannonGenus20190408":"3.83","OldShannonGenus":"LowLoad","OldShannonLev7Quart1and4":"LowLoad","OTU3_Thirds":"LowLoad","OTU11_Thirds":"LowLoad","OTU6_Thirds":"LowLoad","SumCore_Thirds":"LowLoad","SumCore10parts":"6","OTU4_Thirds":"LowLoad","OTU7_Thirds":"LowLoad","OTU8_Thirds":"LowLoad","SumAccesThirds":"LowLoad","SumAcces10parts":"0","SumCoreAccesThirds":"LowLoad","OTU1_90thPer":"LowLoad","OTU2_90thPer":"LowLoad","SumOutgr90thPer":"LowLoad","SumInvad90thPer":"LowLoad","SumOutgrInvadUpperThird":"LowLoad","PanAnelloPerMLBAL":"42835","SumAllSeparateAnelloPCRs":"99300","PanAnelloOrSUMseparPCRPerMLBAL":"42835","AnelloPerMLQuart1and4":"2to3","TTV1perMLBAL":"27","TTV2perMLBAL":"6","TTV3perMLBAL":"136","TTV4perMLBAL":"542","TTV5perMLBAL":"177","TTV1to5perMLBAL":"888","TTV1to5perMLBALQuart1and4":"2to3","TTMVperMLBAL":"2248","TTMVperMLBALQuart1and4":"2to3","TTMDVperMLBAL":"96164","TTMDVperMLBALQuart1and4":"2to3","RatioTTMV_TTMDV":"0.023372401","RatioTTMV_TTMDVQuart1and4":"2to3","CurrentATB":"No","CurrentATBName":"NA","CurrentATBName_Colistin_others":"NA","CurrentATBName_AZI_others":"NA","ATBclass":"NA","CurrentQuinolone":"NA","RecipientPreTxColonisation":"Fungus","GraftColonisation":"GramNegBacillus","CurrentBactInfection":"No","CMVStatus":"Rpos","BloodCMVcopies":"0","BloodCMVAbove500":"No","CurrentCMVdrug":"No","CMVcopiesBAL":"764","CMVBALabove100":"Yes","EBVStatus":"Rpos","EBVcopiesBlood":"NA","ProphylaxyPCP":"CoTrimoxazole","ATBnbrSinceLastTimepoint":"5","PulmBactInfectSinceLastTimepoint":"0","RespVirInfectSinceLastTimepoint":"1","CurrentRespViralInfection":"No","CMVinfectSinceLastTimepoint":"0","CurrentCMVinfection":"No","CurrentRespFungInfection":"No","FungPulmInfectNbrSinceLastTimepoint":"0","CurrentFungusTreatment":"No","CurrentParasiteInfection":"No","MeanBactInfectPerMonths":"0.083","CurrentInfectBactVirCMVFungParas":"Yes","TotalBALCellsPerML":"255000","TotalBALCellsPerMLQuart1and4":"4","BALMacroPercent":"79.5","BALMacroNumber":"202725","BALNeutroPercent":"3.5","BALNeutroPercentQuart1and4":"2to3","BALNeutroNumber":"8925","BALNeutroNumberQuart1and4":"2to3","BALLymphoPercent":"17","BALLymphoPercentQuart1and4":"2to3","BALLymphoNumber":"43350","BALLymphoNumberQuart1and4":"4","BALEosinoPercent":"0","BALEosinoAbovex2Percent":"No","BALBronchialCellsPercent":"0","BALBronchialCellsAbove5Percent":"No","CD4TLympho":"553","CD4Tpercent":"37.9","CD8TLympho":"589","CD8Tpercent":"40.4","BLympho":"162","BLymphoPercent":"11.1","IgG":"7.15","BloodLeuco":"4.6","BloodAbsoluteNeutro":"2.36","BloodAbsoluteNeutroQuart1and4":"1","CRP":"1","CRPQuart1and4":"1","DSAMFImaxValue":"0","DSAMFISum":"0","DSA1000":"No","DSAYesNo":"No","DSAandOrAcuteRejctBiopScore2":"No","DSAandOrAcuteRejctBiopScore2AndOrOngoingCLAD":"No","Infect_DSA_Reject":"Yes","Biopsy":"A0B0","BiopsyScore":"0","AcuteCellRejectA2":"No","RejectionSinceLastTimepoint":"0","CLAD":"No","CLADphenotype":"NA","CLADdaysPostTx":"NA","PrimaryGraftDysfunctionStade3":"No","HyperacuteRejection":"No","InductionTreatment":"Basiliximab","TacrolimusConc":"7.4","TacroliQuart1and4":"1","MycophenolateMofetilConc":"1.9","MMFQuart1and4":"2to3","PrednisoneDosis":"7.5","Prednisone6Categ":"1","ImmunosuppresiveTTT":"Tacro_MMF_Pred","FEV1PercentPredict":"52","FEV1PercentPredictQuart1and4":"1","RatioTLCSingleBestTLC":"86.14958449","RatioTLCSingleBestTLCQuart1and4":"2to3","Mean2BestTLCBeforeCurrentTLC":"3.03","DLCOPercentPredict":"43","DLCOPercentPredictQuart1and4":"1","FEV1FVCRatio":"62","FEV1FVCRatioQuart1and4":"1","AbsOstructSyndrFEV1FVCRatioBelow70":"Yes","RatioFEV1BestFEV1Dynamic":"98.3","RatioFEV1BestFEV1DynamicQuart1and4":"2to3","TLCPercentOfSingleBest":"86.1","TLCPercentOfSingleBestQuart1and4":"2to3","FEV1PercentOfBest":"97.5","FEV1PercentOfBestQuart1and4":"4","RestrictSyndrTLCbelow80percentPV":"Yes","RestrictSyndrTLCbelow90percentBestTLC":"Yes","AirTrapping":"No","DecreasedDiffusion":"Yes","RestrictBestTLCLiter":"3.61","RestrictBestTLCLiterQuart1and4":"1","TLCvalue":"3.11","TLCPercentOfBest":"86.1","TLCPercentOfBestQuart1and4":"2to3","ObstructiveSyndrome":"Yes","CurrentFEV1":"1.15","PC1_16SLevel7_feb2019":"-0.276736298","PC2_16SLevel7_feb2019":"-1.466099421","PC3_16SLevel7_feb2019":"0.254113518","PC1_tertiles_20190301":"-0.268864201","PC2_tertiles_20190301":"-1.486717849","PC3_tertiles_20190301":"0.238589988","PC4_tertiles_20190301":"-0.367380624","PC5_tertiles_20190301":"0.030179494","PC1_20190410":"0.022488251","PC2_20190410":"-1.399359522","PC3_20190410":"0.131318257","PC4_20190410":"-0.377300026","PC5_20190410":"0.11859143","clustering_level_2":"pam3","clustering_level_6":"pam2","clustering_level_7":"pam2","clustering_level_2.1":"pam3","clustering_level_3":"pam2","clustering_level_5":"pam2","clustering_level_6.1":"pam2","clustering_level_7.1":"pam2","data":{"PC1":"0.045772517041629","PC2":"-0.994346251244215","PC3":"0.387929543798374","PC4":"0.208916499763658","PC5":"0.0223380732105263"}},{"name":"DECH83","OrderSudip":"32","LabPatientNumber":"15","LabSampleNumber":"83","Clusters20190408":"CoreAcess2","Clusters20190228_tertiles":"Balanced","SamplingDate":"15.08.2013","BAL":"1","TimepointMo":"3","TimeWindow":"2","WalktrapClustersMay2018":"1Red","COXcrude":"0.021566914","MRC1crude":"3.222329144","DCSIGNcrude":"0.012764534","TNFcrude":"0.015656722","IDOcrude":"0.110858435","IL10crude":"0.041639041","IL1RNcrude":"0.000208861","MMP12crude":"0.004592863","TIMP1crude":"0.019793452","FN1crude":"0.000259257","PDGFDcrude":"0.001552603","COL6A2crude":"0.000190543","MMP7crude":"0.0000513237","MMP9crude":"0.000329594","CHI3L1crude":"0.001812483","THBS1crude":"0.084486562","IGF1crude":"0.002748323","IGFBP2crude":"0.005365677","SPP1crude":"0.0000330723","LY96crude":"0.002256435","TLR5crude":"0.000543834","CAMPcrude":"0.00224148","NLRP3crude":"0.001005692","IFITM2crude":"0.024030095","MAVScrude":"0.001269921","TLR7crude":"0.000938054","S100A12crude":"0.00000451128","TLR2crude":"0.0000532093","TLR3crude":"0.00000349137","IFNLR1crude":"0.000877732","RSAD2crude":"0.000204084","COXMedTr":"2.769325176","COXMedTrQuart1and4":"4","MRC1MedTr":"1.057170493","DCSIGNMedTr":"2.462749429","TNFMedTr":"1.415010448","IDOMedTr":"5.405751334","IL10MedTr":"4.970546102","IL10MedTrQuart1and4":"4","IL1RNMedTr":"4.945902101","IL1RNMedTrQuart1and4":"4","MMP12MedTr":"3.83978768","MMP12MedTrQuart1and4":"4","TIMP1MedTr":"1.687935728","FN1MedTr":"1.081732811","PDGFDMedTr":"0.280031343","PDGFDMedTrQuart1and4":"1","RatioPDGFDscaledMMP12scaled":"0.07","COL6A2MedTr":"1.49102581","MMP7MedTr":"0.794108047","RatioPDGFDscaledMMP7scaled":"0.35","MMP9MedTr":"1.393421145","RatioPDGFDscaledMMP9scaled":"0.2","MMP9MedTrQuart1and4":"2to3","CHI3L1MedTr":"3.662700523","THBS1MedTr":"1.690727402","IGF1MedTr":"0.804854143","IGFBP2MedTr":"0.786608149","SPP1MedTr":"10.60894326","SPP1MedTrQuart1and4":"4","LY96MedTr":"0.400837612","LY96MedTrQuart1and4":"1","TLR5MedTr":"1.154525439","TLR5MedTrQuart1and4":"2to3","CAMPMedTr":"0.696846214","CAMPMedTrQuart1and4":"2to3","NLRP3MedTr":"2.22405742","NLRP3MedTrQuart1and4":"4","IFITM2MedTr":"2.031152386","IFITM2MedTrQuart1and4":"4","MAVSMedTr":"2.286224243","MAVSMedTrQuart1and4":"4","TLR7MedTr":"0.710192402","TLR7MedTrQuart1and4":"2to3","S100A12MedTr":"0.141186319","S100A12MedTrQuart1and4":"1","TLR2MedTr":"17.6311615","TLR2MedTrQuart1and4":"4","TLR3MedTr":"0.299107049","TLR3MedTrQuart1and4":"1","IFNLR1MedTr":"1.970095336","IFNLR1MedTrQuart1and4":"4","RSAD2MedTr":"0.333898307","RSAD2MedTrQuart1and4":"1","DiagnosisTx":"Other","NbrOfLungTx":"1","TypeTx":"Unilateral","AgeAtTx":"54","RecipientSex":"F","PreTxBMI":"30.8","RecipientSmokingStatus":"AncientSmoker","SampleBMI":"28.8","PreTxDiabetes":"No","Insulin":"No","PreTxPPI":"Yes","ProtonPumpInhib":"Yes","DonorSmokingStatus":"Smoker","DonorSex":"M","GraftAge":"57","DonorDeathCause":"CerebralHemorragiae","MaxColdIschemia":"167","ExtraCorpCirc":"No","ReadsCount":"44339","ReadsAbove10k":"Yes","Cop16SPerMLBAL":"408","Cop16S_Dec":"4","Cop16SPerMLQuartiles":"2","Cop16SPerML1st4thQuart":"2to3","Cop16SPerML1st10thDeciles":"2to9","RichnessOTUs_20190408":"89","Richness_10parts":"7","OldRichnessGenus":"38","OldRichGenQuart1and4":"2to3","ShannonGenus20190408":"3.78","OldShannonGenus":"3.83","OldShannonLev7Quart1and4":"4","OTU3_Thirds":"1","OTU11_Thirds":"3","OTU6_Thirds":"1","SumCore_Thirds":"2","SumCore10parts":"8","OTU4_Thirds":"2","OTU7_Thirds":"2","OTU8_Thirds":"2","SumAccesThirds":"1","SumAcces10parts":"0","SumCoreAccesThirds":"2","OTU1_90thPer":"0","OTU2_90thPer":"0","SumOutgr90thPer":"0","SumInvad90thPer":"0","SumOutgrInvadUpperThird":"0","PanAnelloPerMLBAL":"70868","SumAllSeparateAnelloPCRs":"17500","PanAnelloOrSUMseparPCRPerMLBAL":"70868","AnelloPerMLQuart1and4":"2to3","TTV1perMLBAL":"40","TTV2perMLBAL":"0","TTV3perMLBAL":"277","TTV4perMLBAL":"134","TTV5perMLBAL":"1092","TTV1to5perMLBAL":"1543","TTV1to5perMLBALQuart1and4":"2to3","TTMVperMLBAL":"621","TTMVperMLBALQuart1and4":"2to3","TTMDVperMLBAL":"15336","TTMDVperMLBALQuart1and4":"2to3","RatioTTMV_TTMDV":"0.040462102","RatioTTMV_TTMDVQuart1and4":"2to3","CurrentATB":"No","CurrentATBName":"NA","CurrentATBName_Colistin_others":"NA","CurrentATBName_AZI_others":"NA","ATBclass":"NA","CurrentQuinolone":"NA","RecipientPreTxColonisation":"Fungus","GraftColonisation":"GramNegBacillus","CurrentBactInfection":"No","CMVStatus":"Rpos","BloodCMVcopies":"NA","BloodCMVAbove500":"NA","CurrentCMVdrug":"Yes","CMVcopiesBAL":"0","CMVBALabove100":"No","EBVStatus":"Rpos","EBVcopiesBlood":"NA","ProphylaxyPCP":"CoTrimoxazole","ATBnbrSinceLastTimepoint":"3","PulmBactInfectSinceLastTimepoint":"1","RespVirInfectSinceLastTimepoint":"0","CurrentRespViralInfection":"No","CMVinfectSinceLastTimepoint":"0","CurrentCMVinfection":"No","CurrentRespFungInfection":"No","FungPulmInfectNbrSinceLastTimepoint":"1","CurrentFungusTreatment":"Yes","CurrentParasiteInfection":"No","MeanBactInfectPerMonths":"0.083","CurrentInfectBactVirCMVFungParas":"No","TotalBALCellsPerML":"108000","TotalBALCellsPerMLQuart1and4":"2to3","BALMacroPercent":"65","BALMacroNumber":"70200","BALNeutroPercent":"10","BALNeutroPercentQuart1and4":"4","BALNeutroNumber":"10800","BALNeutroNumberQuart1and4":"2to3","BALLymphoPercent":"25","BALLymphoPercentQuart1and4":"4","BALLymphoNumber":"27000","BALLymphoNumberQuart1and4":"2to3","BALEosinoPercent":"0","BALEosinoAbovex2Percent":"No","BALBronchialCellsPercent":"0","BALBronchialCellsAbove5Percent":"No","CD4TLympho":"383","CD4Tpercent":"29.1","CD8TLympho":"403","CD8Tpercent":"30.6","BLympho":"402","BLymphoPercent":"30.6","IgG":"9.59","BloodLeuco":"5.7","BloodAbsoluteNeutro":"3.85","BloodAbsoluteNeutroQuart1and4":"2to3","CRP":"NA","CRPQuart1and4":"NA","DSAMFImaxValue":"NA","DSAMFISum":"NA","DSA1000":"NA","DSAYesNo":"NA","DSAandOrAcuteRejctBiopScore2":"NA","DSAandOrAcuteRejctBiopScore2AndOrOngoingCLAD":"NA","Infect_DSA_Reject":"NA","Biopsy":"A0B0","BiopsyScore":"0","AcuteCellRejectA2":"No","RejectionSinceLastTimepoint":"0","CLAD":"No","CLADphenotype":"NA","CLADdaysPostTx":"NA","PrimaryGraftDysfunctionStade3":"No","HyperacuteRejection":"No","InductionTreatment":"Basiliximab","TacrolimusConc":"7.6","TacroliQuart1and4":"2to3","MycophenolateMofetilConc":"2.5","MMFQuart1and4":"2to3","PrednisoneDosis":"15","Prednisone6Categ":"2to3","ImmunosuppresiveTTT":"Tacro_MMF_Pred","FEV1PercentPredict":"27","FEV1PercentPredictQuart1and4":"1","RatioTLCSingleBestTLC":"NA","RatioTLCSingleBestTLCQuart1and4":"NA","Mean2BestTLCBeforeCurrentTLC":"NA","DLCOPercentPredict":"NA","DLCOPercentPredictQuart1and4":"NA","FEV1FVCRatio":"52","FEV1FVCRatioQuart1and4":"1","AbsOstructSyndrFEV1FVCRatioBelow70":"Yes","RatioFEV1BestFEV1Dynamic":"100","RatioFEV1BestFEV1DynamicQuart1and4":"2to3","TLCPercentOfSingleBest":"NA","TLCPercentOfSingleBestQuart1and4":"NA","FEV1PercentOfBest":"50","FEV1PercentOfBestQuart1and4":"1","RestrictSyndrTLCbelow80percentPV":"NA","RestrictSyndrTLCbelow90percentBestTLC":"NA","AirTrapping":"NA","DecreasedDiffusion":"NA","RestrictBestTLCLiter":"3.61","RestrictBestTLCLiterQuart1and4":"1","TLCvalue":"NA","TLCPercentOfBest":"NA","TLCPercentOfBestQuart1and4":"NA","ObstructiveSyndrome":"Yes","CurrentFEV1":"0.59","PC1_16SLevel7_feb2019":"-0.106564428","PC2_16SLevel7_feb2019":"0.341085755","PC3_16SLevel7_feb2019":"-0.946426945","PC1_tertiles_20190301":"-0.057010065","PC2_tertiles_20190301":"0.34784232","PC3_tertiles_20190301":"-0.93135778","PC4_tertiles_20190301":"-0.092118453","PC5_tertiles_20190301":"-0.167178113","PC1_20190410":"0.488141558","PC2_20190410":"0.209045731","PC3_20190410":"-0.718976195","PC4_20190410":"-0.186632101","PC5_20190410":"-0.121885344","clustering_level_2":"pam2","clustering_level_6":"pam1","clustering_level_7":"pam1","clustering_level_2.1":"pam2","clustering_level_3":"pam1","clustering_level_5":"pam1","clustering_level_6.1":"pam1","clustering_level_7.1":"pam1","data":{"PC1":"-0.323084503841603","PC2":"-0.102880402201207","PC3":"-0.645268821567653","PC4":"-0.0619178036267062","PC5":"-0.0695781018746119"}},{"name":"BAL103","OrderSudip":"33","LabPatientNumber":"70","LabSampleNumber":"103","Clusters20190408":"CoreAcess2","Clusters20190228_tertiles":"Balanced","SamplingDate":"24.09.2013","BAL":"1","TimepointMo":"24","TimeWindow":"6","WalktrapClustersMay2018":"NA","COXcrude":"0.025462202","MRC1crude":"3.558310147","DCSIGNcrude":"0.002856729","TNFcrude":"0.025762954","IDOcrude":"0.010292704","IL10crude":"0.003239898","IL1RNcrude":"2.76498E-05","MMP12crude":"0.00318539","TIMP1crude":"0.031899779","FN1crude":"0.000492862","PDGFDcrude":"0.009978368","COL6A2crude":"0.0000995801","MMP7crude":"0.0000375339","MMP9crude":"0.000246664","CHI3L1crude":"0.00026708","THBS1crude":"0.03181798","IGF1crude":"0.002364012","IGFBP2crude":"0.035708025","SPP1crude":"0.00000256782","LY96crude":"0.002082452","TLR5crude":"0.000335927","CAMPcrude":"0.002695845","NLRP3crude":"0.000082834","IFITM2crude":"0.0044639","MAVScrude":"0.000730468","TLR7crude":"0.000897933","S100A12crude":"0.00000559021","TLR2crude":"0.00000148902","TLR3crude":"0","IFNLR1crude":"0.000665693","RSAD2crude":"0.000457147","COXMedTr":"3.269504246","COXMedTrQuart1and4":"4","MRC1MedTr":"1.167397967","DCSIGNMedTr":"0.551168295","TNFMedTr":"2.328383215","IDOMedTr":"0.501899549","IL10MedTr":"0.386753936","IL10MedTrQuart1and4":"1","IL1RNMedTr":"0.654756725","IL1RNMedTrQuart1and4":"2to3","MMP12MedTr":"2.66309318","MMP12MedTrQuart1and4":"4","TIMP1MedTr":"2.720332775","FN1MedTr":"2.05643102","PDGFDMedTr":"1.799723105","PDGFDMedTrQuart1and4":"2to3","RatioPDGFDscaledMMP12scaled":"0.68","COL6A2MedTr":"0.779229009","MMP7MedTr":"0.580745428","RatioPDGFDscaledMMP7scaled":"3.1","MMP9MedTr":"1.042815591","RatioPDGFDscaledMMP9scaled":"1.73","MMP9MedTrQuart1and4":"2to3","CHI3L1MedTr":"0.539720722","THBS1MedTr":"0.636734771","IGF1MedTr":"0.692307423","IGFBP2MedTr":"5.234796328","SPP1MedTr":"0.823705527","SPP1MedTrQuart1and4":"2to3","LY96MedTr":"0.369930894","LY96MedTrQuart1and4":"1","TLR5MedTr":"0.713152445","TLR5MedTrQuart1and4":"1","CAMPMedTr":"0.838102263","CAMPMedTrQuart1and4":"2to3","NLRP3MedTr":"0.183184983","NLRP3MedTrQuart1and4":"1","IFITM2MedTr":"0.377312748","IFITM2MedTrQuart1and4":"1","MAVSMedTr":"1.3150525","MAVSMedTrQuart1and4":"2to3","TLR7MedTr":"0.679817395","TLR7MedTrQuart1and4":"2to3","S100A12MedTr":"0.174952783","S100A12MedTrQuart1and4":"1","TLR2MedTr":"0.493392907","TLR2MedTrQuart1and4":"2to3","TLR3MedTr":"0","TLR3MedTrQuart1and4":"1","IFNLR1MedTr":"1.494167471","IFNLR1MedTrQuart1and4":"2to3","RSAD2MedTr":"0.747932146","RSAD2MedTrQuart1and4":"2to3","DiagnosisTx":"NA","NbrOfLungTx":"NA","TypeTx":"NA","AgeAtTx":"NA","RecipientSex":"NA","PreTxBMI":"NA","RecipientSmokingStatus":"NA","SampleBMI":"NA","PreTxDiabetes":"NA","Insulin":"NA","PreTxPPI":"NA","ProtonPumpInhib":"NA","DonorSmokingStatus":"NA","DonorSex":"NA","GraftAge":"NA","DonorDeathCause":"NA","MaxColdIschemia":"NA","ExtraCorpCirc":"NA","ReadsCount":"160929","ReadsAbove10k":"Yes","Cop16SPerMLBAL":"10448","Cop16S_Dec":"8","Cop16SPerMLQuartiles":"4","Cop16SPerML1st4thQuart":"4","Cop16SPerML1st10thDeciles":"2to9","RichnessOTUs_20190408":"53","Richness_10parts":"3","OldRichnessGenus":"44","OldRichGenQuart1and4":"4","ShannonGenus20190408":"3.86","OldShannonGenus":"3.83","OldShannonLev7Quart1and4":"4","OTU3_Thirds":"2","OTU11_Thirds":"3","OTU6_Thirds":"2","SumCore_Thirds":"3","SumCore10parts":"9","OTU4_Thirds":"2","OTU7_Thirds":"3","OTU8_Thirds":"2","SumAccesThirds":"2","SumAcces10parts":"0","SumCoreAccesThirds":"2","OTU1_90thPer":"0","OTU2_90thPer":"0","SumOutgr90thPer":"0","SumInvad90thPer":"0","SumOutgrInvadUpperThird":"0","PanAnelloPerMLBAL":"38239","SumAllSeparateAnelloPCRs":"3121","PanAnelloOrSUMseparPCRPerMLBAL":"38239","AnelloPerMLQuart1and4":"2to3","TTV1perMLBAL":"38","TTV2perMLBAL":"2","TTV3perMLBAL":"75","TTV4perMLBAL":"19","TTV5perMLBAL":"27","TTV1to5perMLBAL":"161","TTV1to5perMLBALQuart1and4":"1","TTMVperMLBAL":"66","TTMVperMLBALQuart1and4":"1","TTMDVperMLBAL":"2893","TTMDVperMLBALQuart1and4":"1","RatioTTMV_TTMDV":"0.022898558","RatioTTMV_TTMDVQuart1and4":"2to3","CurrentATB":"NA","CurrentATBName":"NA","CurrentATBName_Colistin_others":"NA","CurrentATBName_AZI_others":"NA","ATBclass":"NA","CurrentQuinolone":"NA","RecipientPreTxColonisation":"NA","GraftColonisation":"NA","CurrentBactInfection":"NA","CMVStatus":"NA","BloodCMVcopies":"NA","BloodCMVAbove500":"NA","CurrentCMVdrug":"NA","CMVcopiesBAL":"NA","CMVBALabove100":"NA","EBVStatus":"NA","EBVcopiesBlood":"NA","ProphylaxyPCP":"NA","ATBnbrSinceLastTimepoint":"NA","PulmBactInfectSinceLastTimepoint":"NA","RespVirInfectSinceLastTimepoint":"NA","CurrentRespViralInfection":"NA","CMVinfectSinceLastTimepoint":"NA","CurrentCMVinfection":"NA","CurrentRespFungInfection":"NA","FungPulmInfectNbrSinceLastTimepoint":"NA","CurrentFungusTreatment":"NA","CurrentParasiteInfection":"NA","MeanBactInfectPerMonths":"NA","CurrentInfectBactVirCMVFungParas":"NA","TotalBALCellsPerML":"NA","TotalBALCellsPerMLQuart1and4":"NA","BALMacroPercent":"85","BALMacroNumber":"NA","BALNeutroPercent":"9","BALNeutroPercentQuart1and4":"2to3","BALNeutroNumber":"NA","BALNeutroNumberQuart1and4":"NA","BALLymphoPercent":"3","BALLymphoPercentQuart1and4":"1","BALLymphoNumber":"NA","BALLymphoNumberQuart1and4":"NA","BALEosinoPercent":"0","BALEosinoAbovex2Percent":"No","BALBronchialCellsPercent":"NA","BALBronchialCellsAbove5Percent":"NA","CD4TLympho":"NA","CD4Tpercent":"NA","CD8TLympho":"NA","CD8Tpercent":"NA","BLympho":"NA","BLymphoPercent":"NA","IgG":"NA","BloodLeuco":"NA","BloodAbsoluteNeutro":"NA","BloodAbsoluteNeutroQuart1and4":"NA","CRP":"NA","CRPQuart1and4":"NA","DSAMFImaxValue":"NA","DSAMFISum":"NA","DSA1000":"NA","DSAYesNo":"NA","DSAandOrAcuteRejctBiopScore2":"NA","DSAandOrAcuteRejctBiopScore2AndOrOngoingCLAD":"NA","Infect_DSA_Reject":"NA","Biopsy":"NA","BiopsyScore":"NA","AcuteCellRejectA2":"NA","RejectionSinceLastTimepoint":"NA","CLAD":"NA","CLADphenotype":"NA","CLADdaysPostTx":"NA","PrimaryGraftDysfunctionStade3":"NA","HyperacuteRejection":"NA","InductionTreatment":"NA","TacrolimusConc":"NA","TacroliQuart1and4":"NA","MycophenolateMofetilConc":"NA","MMFQuart1and4":"NA","PrednisoneDosis":"NA","Prednisone6Categ":"NA","ImmunosuppresiveTTT":"NA","FEV1PercentPredict":"NA","FEV1PercentPredictQuart1and4":"NA","RatioTLCSingleBestTLC":"NA","RatioTLCSingleBestTLCQuart1and4":"NA","Mean2BestTLCBeforeCurrentTLC":"NA","DLCOPercentPredict":"NA","DLCOPercentPredictQuart1and4":"NA","FEV1FVCRatio":"NA","FEV1FVCRatioQuart1and4":"NA","AbsOstructSyndrFEV1FVCRatioBelow70":"NA","RatioFEV1BestFEV1Dynamic":"NA","RatioFEV1BestFEV1DynamicQuart1and4":"NA","TLCPercentOfSingleBest":"NA","TLCPercentOfSingleBestQuart1and4":"NA","FEV1PercentOfBest":"NA","FEV1PercentOfBestQuart1and4":"NA","RestrictSyndrTLCbelow80percentPV":"NA","RestrictSyndrTLCbelow90percentBestTLC":"NA","AirTrapping":"NA","DecreasedDiffusion":"NA","RestrictBestTLCLiter":"NA","RestrictBestTLCLiterQuart1and4":"NA","TLCvalue":"NA","TLCPercentOfBest":"NA","TLCPercentOfBestQuart1and4":"NA","ObstructiveSyndrome":"NA","CurrentFEV1":"NA","PC1_16SLevel7_feb2019":"-2.052380683","PC2_16SLevel7_feb2019":"-0.01873182","PC3_16SLevel7_feb2019":"0.178358386","PC1_tertiles_20190301":"-1.905511757","PC2_tertiles_20190301":"-0.005636105","PC3_tertiles_20190301":"0.14576124","PC4_tertiles_20190301":"0.197779338","PC5_tertiles_20190301":"-0.051592776","PC1_20190410":"-2.251804554","PC2_20190410":"-0.033040335","PC3_20190410":"0.011977709","PC4_20190410":"0.160021211","PC5_20190410":"-0.128778901","clustering_level_2":"pam1","clustering_level_6":"pam1","clustering_level_7":"pam1","clustering_level_2.1":"pam1","clustering_level_3":"pam1","clustering_level_5":"pam1","clustering_level_6.1":"pam1","clustering_level_7.1":"pam1","data":{"PC1":"-1.62983287179687","PC2":"0.199562177674613","PC3":"0.0943667623259764","PC4":"0.00647148823985333","PC5":"-0.249141561423317"}},{"name":"DELU254","OrderSudip":"34","LabPatientNumber":"12","LabSampleNumber":"254","Clusters20190408":"LowLoadTert","Clusters20190228_tertiles":"LowLoadTert","SamplingDate":"17.02.2015","BAL":"1","TimepointMo":"0.5","TimeWindow":"1","WalktrapClustersMay2018":"2Yellow","COXcrude":"0.004265903","MRC1crude":"3.444251265","DCSIGNcrude":"0.003816568","TNFcrude":"0.004688955","IDOcrude":"0.012019332","IL10crude":"0.011838904","IL1RNcrude":"3.13651E-05","MMP12crude":"0.000856179","TIMP1crude":"0.008055683","FN1crude":"0.000229685","PDGFDcrude":"0.026360014","COL6A2crude":"0.0000759894","MMP7crude":"0.000021972","MMP9crude":"0.000150157","CHI3L1crude":"0.000402662","THBS1crude":"0.126472495","IGF1crude":"0.004535532","IGFBP2crude":"0.013749362","SPP1crude":"0.00000276029","LY96crude":"0.006402379","TLR5crude":"0.000929455","CAMPcrude":"0.00328721","NLRP3crude":"0.000702114","IFITM2crude":"0.011851772","MAVScrude":"0.000442592","TLR7crude":"0.000925994","S100A12crude":"0.0000750442","TLR2crude":"0.00000114533","TLR3crude":"0.0000120647","IFNLR1crude":"0.000180732","RSAD2crude":"0.00042678","COXMedTr":"0.547768389","COXMedTrQuart1and4":"1","MRC1MedTr":"1.129977928","DCSIGNMedTr":"0.736356767","TNFMedTr":"0.423774548","IDOMedTr":"0.586094519","IL10MedTr":"1.413236672","IL10MedTrQuart1and4":"2to3","IL1RNMedTr":"0.742735522","IL1RNMedTrQuart1and4":"2to3","MMP12MedTr":"0.715794123","MMP12MedTrQuart1and4":"2to3","TIMP1MedTr":"0.686968338","FN1MedTr":"0.958345865","PDGFDMedTr":"4.75435747","PDGFDMedTrQuart1and4":"4","RatioPDGFDscaledMMP12scaled":"6.64","COL6A2MedTr":"0.59462864","MMP7MedTr":"0.339962466","RatioPDGFDscaledMMP7scaled":"13.98","MMP9MedTr":"0.634816325","RatioPDGFDscaledMMP9scaled":"7.49","MMP9MedTrQuart1and4":"2to3","CHI3L1MedTr":"0.813707869","THBS1MedTr":"2.530941119","IGF1MedTr":"1.328243151","IGFBP2MedTr":"2.015656347","SPP1MedTr":"0.885446336","SPP1MedTrQuart1and4":"2to3","LY96MedTr":"1.137331098","LY96MedTrQuart1and4":"2to3","TLR5MedTr":"1.973176306","TLR5MedTrQuart1and4":"4","CAMPMedTr":"1.021949904","CAMPMedTrQuart1and4":"2to3","NLRP3MedTr":"1.552703911","NLRP3MedTrQuart1and4":"2to3","IFITM2MedTr":"1.001775306","IFITM2MedTrQuart1and4":"2to3","MAVSMedTr":"0.796793919","MAVSMedTrQuart1and4":"2to3","TLR7MedTr":"0.701062032","TLR7MedTrQuart1and4":"2to3","S100A12MedTr":"2.348602512","S100A12MedTrQuart1and4":"2to3","TLR2MedTr":"0.379509422","TLR2MedTrQuart1and4":"1","TLR3MedTr":"1.033586147","TLR3MedTrQuart1and4":"2to3","IFNLR1MedTr":"0.405658598","IFNLR1MedTrQuart1and4":"1","RSAD2MedTr":"0.698249075","RSAD2MedTrQuart1and4":"2to3","DiagnosisTx":"UIP","NbrOfLungTx":"1","TypeTx":"Double","AgeAtTx":"57","RecipientSex":"M","PreTxBMI":"18.9","RecipientSmokingStatus":"NeverSmoker","SampleBMI":"19.3","PreTxDiabetes":"No","Insulin":"No","PreTxPPI":"No","ProtonPumpInhib":"Yes","DonorSmokingStatus":"Former","DonorSex":"F","GraftAge":"60","DonorDeathCause":"CerebralHemorragiae","MaxColdIschemia":"306","ExtraCorpCirc":"No","ReadsCount":"32190","ReadsAbove10k":"Yes","Cop16SPerMLBAL":"115","Cop16S_Dec":"3","Cop16SPerMLQuartiles":"1","Cop16SPerML1st4thQuart":"1","Cop16SPerML1st10thDeciles":"2to9","RichnessOTUs_20190408":"150","Richness_10parts":"10","OldRichnessGenus":"LowLoad","OldRichGenQuart1and4":"LowLoad","ShannonGenus20190408":"4.98","OldShannonGenus":"LowLoad","OldShannonLev7Quart1and4":"LowLoad","OTU3_Thirds":"LowLoad","OTU11_Thirds":"LowLoad","OTU6_Thirds":"LowLoad","SumCore_Thirds":"LowLoad","SumCore10parts":"9","OTU4_Thirds":"LowLoad","OTU7_Thirds":"LowLoad","OTU8_Thirds":"LowLoad","SumAccesThirds":"LowLoad","SumAcces10parts":"0","SumCoreAccesThirds":"LowLoad","OTU1_90thPer":"LowLoad","OTU2_90thPer":"LowLoad","SumOutgr90thPer":"LowLoad","SumInvad90thPer":"LowLoad","SumOutgrInvadUpperThird":"LowLoad","PanAnelloPerMLBAL":"5349","SumAllSeparateAnelloPCRs":"2928","PanAnelloOrSUMseparPCRPerMLBAL":"5349","AnelloPerMLQuart1and4":"1","TTV1perMLBAL":"39","TTV2perMLBAL":"4","TTV3perMLBAL":"90","TTV4perMLBAL":"153","TTV5perMLBAL":"251","TTV1to5perMLBAL":"536","TTV1to5perMLBALQuart1and4":"2to3","TTMVperMLBAL":"102","TTMVperMLBALQuart1and4":"1","TTMDVperMLBAL":"2289","TTMDVperMLBALQuart1and4":"1","RatioTTMV_TTMDV":"0.044753844","RatioTTMV_TTMDVQuart1and4":"2to3","CurrentATB":"No","CurrentATBName":"NA","CurrentATBName_Colistin_others":"NA","CurrentATBName_AZI_others":"NA","ATBclass":"NA","CurrentQuinolone":"NA","RecipientPreTxColonisation":"No","GraftColonisation":"No","CurrentBactInfection":"No","CMVStatus":"Rneg","BloodCMVcopies":"NA","BloodCMVAbove500":"NA","CurrentCMVdrug":"Yes","CMVcopiesBAL":"NA","CMVBALabove100":"NA","EBVStatus":"Rpos","EBVcopiesBlood":"NA","ProphylaxyPCP":"CoTrimoxazole","ATBnbrSinceLastTimepoint":"1","PulmBactInfectSinceLastTimepoint":"0","RespVirInfectSinceLastTimepoint":"0","CurrentRespViralInfection":"No","CMVinfectSinceLastTimepoint":"0","CurrentCMVinfection":"No","CurrentRespFungInfection":"No","FungPulmInfectNbrSinceLastTimepoint":"0","CurrentFungusTreatment":"Yes","CurrentParasiteInfection":"No","MeanBactInfectPerMonths":"0","CurrentInfectBactVirCMVFungParas":"No","TotalBALCellsPerML":"150000","TotalBALCellsPerMLQuart1and4":"2to3","BALMacroPercent":"89.5","BALMacroNumber":"134250","BALNeutroPercent":"2","BALNeutroPercentQuart1and4":"1","BALNeutroNumber":"3000","BALNeutroNumberQuart1and4":"2to3","BALLymphoPercent":"6","BALLymphoPercentQuart1and4":"1","BALLymphoNumber":"9000","BALLymphoNumberQuart1and4":"2to3","BALEosinoPercent":"0","BALEosinoAbovex2Percent":"No","BALBronchialCellsPercent":"2.5","BALBronchialCellsAbove5Percent":"No","CD4TLympho":"NA","CD4Tpercent":"NA","CD8TLympho":"NA","CD8Tpercent":"NA","BLympho":"NA","BLymphoPercent":"NA","IgG":"NA","BloodLeuco":"6.6","BloodAbsoluteNeutro":"NA","BloodAbsoluteNeutroQuart1and4":"NA","CRP":"5","CRPQuart1and4":"2to3","DSAMFImaxValue":"NA","DSAMFISum":"NA","DSA1000":"NA","DSAYesNo":"NA","DSAandOrAcuteRejctBiopScore2":"NA","DSAandOrAcuteRejctBiopScore2AndOrOngoingCLAD":"NA","Infect_DSA_Reject":"NA","Biopsy":"A0Bx","BiopsyScore":"NA","AcuteCellRejectA2":"No","RejectionSinceLastTimepoint":"0","CLAD":"No","CLADphenotype":"NA","CLADdaysPostTx":"NA","PrimaryGraftDysfunctionStade3":"No","HyperacuteRejection":"No","InductionTreatment":"Basiliximab","TacrolimusConc":"15","TacroliQuart1and4":"4","MycophenolateMofetilConc":"NA","MMFQuart1and4":"NA","PrednisoneDosis":"30","Prednisone6Categ":"4","ImmunosuppresiveTTT":"Tacro_MMF_Pred","FEV1PercentPredict":"63","FEV1PercentPredictQuart1and4":"1","RatioTLCSingleBestTLC":"NA","RatioTLCSingleBestTLCQuart1and4":"NA","Mean2BestTLCBeforeCurrentTLC":"NA","DLCOPercentPredict":"NA","DLCOPercentPredictQuart1and4":"NA","FEV1FVCRatio":"85","FEV1FVCRatioQuart1and4":"2to3","AbsOstructSyndrFEV1FVCRatioBelow70":"No","RatioFEV1BestFEV1Dynamic":"100","RatioFEV1BestFEV1DynamicQuart1and4":"2to3","TLCPercentOfSingleBest":"NA","TLCPercentOfSingleBestQuart1and4":"NA","FEV1PercentOfBest":"70.7","FEV1PercentOfBestQuart1and4":"1","RestrictSyndrTLCbelow80percentPV":"NA","RestrictSyndrTLCbelow90percentBestTLC":"NA","AirTrapping":"NA","DecreasedDiffusion":"NA","RestrictBestTLCLiter":"6.43","RestrictBestTLCLiterQuart1and4":"4","TLCvalue":"NA","TLCPercentOfBest":"NA","TLCPercentOfBestQuart1and4":"NA","ObstructiveSyndrome":"No","CurrentFEV1":"2.17","PC1_16SLevel7_feb2019":"-0.03210043","PC2_16SLevel7_feb2019":"-1.160624136","PC3_16SLevel7_feb2019":"0.484990377","PC1_tertiles_20190301":"-0.04109289","PC2_tertiles_20190301":"-1.178672358","PC3_tertiles_20190301":"0.46048683","PC4_tertiles_20190301":"0.176207325","PC5_tertiles_20190301":"0.07820615","PC1_20190410":"0.552460749","PC2_20190410":"-1.523561976","PC3_20190410":"0.244719537","PC4_20190410":"0.051407082","PC5_20190410":"-0.046928104","clustering_level_2":"pam3","clustering_level_6":"pam2","clustering_level_7":"pam2","clustering_level_2.1":"pam3","clustering_level_3":"pam2","clustering_level_5":"pam2","clustering_level_6.1":"pam2","clustering_level_7.1":"pam2","data":{"PC1":"0.475877385130904","PC2":"-1.38194892909373","PC3":"0.307684009285138","PC4":"0.0476684470833291","PC5":"-0.111818230835194"}},{"name":"DELU263","OrderSudip":"35","LabPatientNumber":"12","LabSampleNumber":"263","Clusters20190408":"LowLoadTert","Clusters20190228_tertiles":"LowLoadTert","SamplingDate":"10.03.2015","BAL":"1","TimepointMo":"1.5","TimeWindow":"2","WalktrapClustersMay2018":"NA","COXcrude":"0.00810905","MRC1crude":"3.064761094","DCSIGNcrude":"0.005055884","TNFcrude":"0.013430586","IDOcrude":"0.010002544","IL10crude":"0.008562597","IL1RNcrude":"1.60593E-05","MMP12crude":"0.000146026","TIMP1crude":"0.009327407","FN1crude":"0.000171885","PDGFDcrude":"0.030144625","COL6A2crude":"0.0000416062","MMP7crude":"0.0000157102","MMP9crude":"0.000110379","CHI3L1crude":"0.000399656","THBS1crude":"0.028219069","IGF1crude":"0.003480153","IGFBP2crude":"0.018806823","SPP1crude":"0.00000256659","LY96crude":"0.007194612","TLR5crude":"0.000493229","CAMPcrude":"0.003213507","NLRP3crude":"0.000411273","IFITM2crude":"0.01334924","MAVScrude":"0.000476371","TLR7crude":"0.001207741","S100A12crude":"0.0000353585","TLR2crude":"0.00000148419","TLR3crude":"0.0000136933","IFNLR1crude":"0.00017045","RSAD2crude":"0.000585708","COXMedTr":"1.04125215","COXMedTrQuart1and4":"2to3","MRC1MedTr":"1.005476117","DCSIGNMedTr":"0.975466554","TNFMedTr":"1.213818508","IDOMedTr":"0.487750594","IL10MedTr":"1.022136533","IL10MedTrQuart1and4":"2to3","IL1RNMedTr":"0.380289083","IL1RNMedTrQuart1and4":"1","MMP12MedTr":"0.12208302","MMP12MedTrQuart1and4":"1","TIMP1MedTr":"0.795417791","FN1MedTr":"0.717179163","PDGFDMedTr":"5.436959216","PDGFDMedTrQuart1and4":"4","RatioPDGFDscaledMMP12scaled":"44.53","COL6A2MedTr":"0.325575001","MMP7MedTr":"0.243077144","RatioPDGFDscaledMMP7scaled":"22.37","MMP9MedTr":"0.466646548","RatioPDGFDscaledMMP9scaled":"11.65","MMP9MedTrQuart1and4":"2to3","CHI3L1MedTr":"0.807632644","THBS1MedTr":"0.564714108","IGF1MedTr":"1.019172539","IGFBP2MedTr":"2.757080076","SPP1MedTr":"0.823311896","SPP1MedTrQuart1and4":"2to3","LY96MedTr":"1.278064958","LY96MedTrQuart1and4":"4","TLR5MedTr":"1.047094612","TLR5MedTrQuart1and4":"2to3","CAMPMedTr":"0.999036681","CAMPMedTrQuart1and4":"2to3","NLRP3MedTr":"0.909518382","NLRP3MedTrQuart1and4":"2to3","IFITM2MedTr":"1.128349349","IFITM2MedTrQuart1and4":"2to3","MAVSMedTr":"0.857605737","MAVSMedTrQuart1and4":"2to3","TLR7MedTr":"0.914370075","TLR7MedTrQuart1and4":"2to3","S100A12MedTr":"1.10659063","S100A12MedTrQuart1and4":"2to3","TLR2MedTr":"0.491793177","TLR2MedTrQuart1and4":"2to3","TLR3MedTr":"1.173106611","TLR3MedTrQuart1and4":"2to3","IFNLR1MedTr":"0.382580612","IFNLR1MedTrQuart1and4":"1","RSAD2MedTr":"0.958269231","RSAD2MedTrQuart1and4":"2to3","DiagnosisTx":"UIP","NbrOfLungTx":"1","TypeTx":"Double","AgeAtTx":"57","RecipientSex":"M","PreTxBMI":"18.9","RecipientSmokingStatus":"NeverSmoker","SampleBMI":"19.4","PreTxDiabetes":"No","Insulin":"No","PreTxPPI":"No","ProtonPumpInhib":"No","DonorSmokingStatus":"Former","DonorSex":"F","GraftAge":"60","DonorDeathCause":"CerebralHemorragiae","MaxColdIschemia":"306","ExtraCorpCirc":"No","ReadsCount":"42919","ReadsAbove10k":"Yes","Cop16SPerMLBAL":"108","Cop16S_Dec":"3","Cop16SPerMLQuartiles":"1","Cop16SPerML1st4thQuart":"1","Cop16SPerML1st10thDeciles":"2to9","RichnessOTUs_20190408":"125","Richness_10parts":"9","OldRichnessGenus":"LowLoad","OldRichGenQuart1and4":"LowLoad","ShannonGenus20190408":"4.8","OldShannonGenus":"LowLoad","OldShannonLev7Quart1and4":"LowLoad","OTU3_Thirds":"LowLoad","OTU11_Thirds":"LowLoad","OTU6_Thirds":"LowLoad","SumCore_Thirds":"LowLoad","SumCore10parts":"7","OTU4_Thirds":"LowLoad","OTU7_Thirds":"LowLoad","OTU8_Thirds":"LowLoad","SumAccesThirds":"LowLoad","SumAcces10parts":"0","SumCoreAccesThirds":"LowLoad","OTU1_90thPer":"LowLoad","OTU2_90thPer":"LowLoad","SumOutgr90thPer":"LowLoad","SumInvad90thPer":"LowLoad","SumOutgrInvadUpperThird":"LowLoad","PanAnelloPerMLBAL":"5778","SumAllSeparateAnelloPCRs":"3030","PanAnelloOrSUMseparPCRPerMLBAL":"5778","AnelloPerMLQuart1and4":"1","TTV1perMLBAL":"7","TTV2perMLBAL":"0","TTV3perMLBAL":"152","TTV4perMLBAL":"40","TTV5perMLBAL":"43","TTV1to5perMLBAL":"241","TTV1to5perMLBALQuart1and4":"1","TTMVperMLBAL":"54","TTMVperMLBALQuart1and4":"1","TTMDVperMLBAL":"2735","TTMDVperMLBALQuart1and4":"1","RatioTTMV_TTMDV":"0.01968224","RatioTTMV_TTMDVQuart1and4":"1","CurrentATB":"No","CurrentATBName":"NA","CurrentATBName_Colistin_others":"NA","CurrentATBName_AZI_others":"NA","ATBclass":"NA","CurrentQuinolone":"NA","RecipientPreTxColonisation":"No","GraftColonisation":"No","CurrentBactInfection":"No","CMVStatus":"Rneg","BloodCMVcopies":"NA","BloodCMVAbove500":"NA","CurrentCMVdrug":"Yes","CMVcopiesBAL":"NA","CMVBALabove100":"NA","EBVStatus":"Rpos","EBVcopiesBlood":"NA","ProphylaxyPCP":"CoTrimoxazole","ATBnbrSinceLastTimepoint":"0","PulmBactInfectSinceLastTimepoint":"0","RespVirInfectSinceLastTimepoint":"0","CurrentRespViralInfection":"No","CMVinfectSinceLastTimepoint":"0","CurrentCMVinfection":"No","CurrentRespFungInfection":"No","FungPulmInfectNbrSinceLastTimepoint":"0","CurrentFungusTreatment":"No","CurrentParasiteInfection":"No","MeanBactInfectPerMonths":"0","CurrentInfectBactVirCMVFungParas":"No","TotalBALCellsPerML":"55000","TotalBALCellsPerMLQuart1and4":"1","BALMacroPercent":"79","BALMacroNumber":"43450","BALNeutroPercent":"3","BALNeutroPercentQuart1and4":"2to3","BALNeutroNumber":"1650","BALNeutroNumberQuart1and4":"1","BALLymphoPercent":"11.5","BALLymphoPercentQuart1and4":"2to3","BALLymphoNumber":"6325","BALLymphoNumberQuart1and4":"1","BALEosinoPercent":"0","BALEosinoAbovex2Percent":"No","BALBronchialCellsPercent":"6.5","BALBronchialCellsAbove5Percent":"Yes","CD4TLympho":"NA","CD4Tpercent":"NA","CD8TLympho":"NA","CD8Tpercent":"NA","BLympho":"NA","BLymphoPercent":"NA","IgG":"10.7","BloodLeuco":"6.4","BloodAbsoluteNeutro":"4.31","BloodAbsoluteNeutroQuart1and4":"2to3","CRP":"1","CRPQuart1and4":"1","DSAMFImaxValue":"NA","DSAMFISum":"NA","DSA1000":"No","DSAYesNo":"NA","DSAandOrAcuteRejctBiopScore2":"NA","DSAandOrAcuteRejctBiopScore2AndOrOngoingCLAD":"NA","Infect_DSA_Reject":"NA","Biopsy":"NA","BiopsyScore":"NA","AcuteCellRejectA2":"No","RejectionSinceLastTimepoint":"0","CLAD":"No","CLADphenotype":"NA","CLADdaysPostTx":"NA","PrimaryGraftDysfunctionStade3":"No","HyperacuteRejection":"No","InductionTreatment":"Basiliximab","TacrolimusConc":"11","TacroliQuart1and4":"4","MycophenolateMofetilConc":"NA","MMFQuart1and4":"NA","PrednisoneDosis":"25","Prednisone6Categ":"2to3","ImmunosuppresiveTTT":"Tacro_MMF_Pred","FEV1PercentPredict":"NA","FEV1PercentPredictQuart1and4":"NA","RatioTLCSingleBestTLC":"NA","RatioTLCSingleBestTLCQuart1and4":"NA","Mean2BestTLCBeforeCurrentTLC":"NA","DLCOPercentPredict":"NA","DLCOPercentPredictQuart1and4":"NA","FEV1FVCRatio":"NA","FEV1FVCRatioQuart1and4":"NA","AbsOstructSyndrFEV1FVCRatioBelow70":"NA","RatioFEV1BestFEV1Dynamic":"NA","RatioFEV1BestFEV1DynamicQuart1and4":"NA","TLCPercentOfSingleBest":"NA","TLCPercentOfSingleBestQuart1and4":"NA","FEV1PercentOfBest":"86.3","FEV1PercentOfBestQuart1and4":"2to3","RestrictSyndrTLCbelow80percentPV":"Yes","RestrictSyndrTLCbelow90percentBestTLC":"NA","AirTrapping":"No","DecreasedDiffusion":"No","RestrictBestTLCLiter":"NA","RestrictBestTLCLiterQuart1and4":"NA","TLCvalue":"NA","TLCPercentOfBest":"NA","TLCPercentOfBestQuart1and4":"NA","ObstructiveSyndrome":"No","CurrentFEV1":"NA","PC1_16SLevel7_feb2019":"-0.279001439","PC2_16SLevel7_feb2019":"-1.205145246","PC3_16SLevel7_feb2019":"0.636366254","PC1_tertiles_20190301":"-0.257487467","PC2_tertiles_20190301":"-1.178436113","PC3_tertiles_20190301":"0.627947305","PC4_tertiles_20190301":"0.137867014","PC5_tertiles_20190301":"0.078934309","PC1_20190410":"-0.076642373","PC2_20190410":"-1.432863453","PC3_20190410":"0.345317364","PC4_20190410":"0.094738843","PC5_20190410":"-0.066178872","clustering_level_2":"pam3","clustering_level_6":"pam2","clustering_level_7":"pam2","clustering_level_2.1":"pam3","clustering_level_3":"pam2","clustering_level_5":"pam2","clustering_level_6.1":"pam2","clustering_level_7.1":"pam2","data":{"PC1":"-0.231082156581386","PC2":"-1.177750000922","PC3":"0.379019323244872","PC4":"0.080709545252163","PC5":"-0.107161501255205"}},{"name":"DELU272","OrderSudip":"36","LabPatientNumber":"12","LabSampleNumber":"272","Clusters20190408":"LowLoadTert","Clusters20190228_tertiles":"LowLoadTert","SamplingDate":"14.04.2015","BAL":"1","TimepointMo":"2.5","TimeWindow":"2","WalktrapClustersMay2018":"5Purple","COXcrude":"0.007265479","MRC1crude":"3.774755329","DCSIGNcrude":"0.002658346","TNFcrude":"0.00627065","IDOcrude":"0.012908263","IL10crude":"0.013272155","IL1RNcrude":"1.39885E-05","MMP12crude":"0.000564804","TIMP1crude":"0.01100416","FN1crude":"0.000213419","PDGFDcrude":"0.021990888","COL6A2crude":"0.0000358696","MMP7crude":"0.000187001","MMP9crude":"0.000374644","CHI3L1crude":"0.000832503","THBS1crude":"0.168942745","IGF1crude":"0.00332949","IGFBP2crude":"0.011594151","SPP1crude":"0.0000054621","LY96crude":"0.006947727","TLR5crude":"0.000933296","CAMPcrude":"0.003889395","NLRP3crude":"0.000286597","IFITM2crude":"0.020757839","MAVScrude":"0.000506907","TLR7crude":"0.000940882","S100A12crude":"0.0000394336","TLR2crude":"0.00000371353","TLR3crude":"0.00000521208","IFNLR1crude":"0.000238669","RSAD2crude":"0.000383198","COXMedTr":"0.932932436","COXMedTrQuart1and4":"2to3","MRC1MedTr":"1.238408547","DCSIGNMedTr":"0.512892992","TNFMedTr":"0.566723733","IDOMedTr":"0.629441137","IL10MedTr":"1.584327073","IL10MedTrQuart1and4":"2to3","IL1RNMedTr":"0.331253118","IL1RNMedTrQuart1and4":"1","MMP12MedTr":"0.472194969","MMP12MedTrQuart1and4":"2to3","TIMP1MedTr":"0.938407077","FN1MedTr":"0.890476121","PDGFDMedTr":"3.966331062","PDGFDMedTrQuart1and4":"4","RatioPDGFDscaledMMP12scaled":"8.4","COL6A2MedTr":"0.280685117","MMP7MedTr":"2.893379608","RatioPDGFDscaledMMP7scaled":"1.37","MMP9MedTr":"1.583875527","RatioPDGFDscaledMMP9scaled":"2.5","MMP9MedTrQuart1and4":"2to3","CHI3L1MedTr":"1.682339046","THBS1MedTr":"3.380846873","IGF1MedTr":"0.975050435","IGFBP2MedTr":"1.699702468","SPP1MedTr":"1.752132491","SPP1MedTrQuart1and4":"2to3","LY96MedTr":"1.234207831","LY96MedTrQuart1and4":"2to3","TLR5MedTr":"1.981329343","TLR5MedTrQuart1and4":"4","CAMPMedTr":"1.209161111","CAMPMedTrQuart1and4":"2to3","NLRP3MedTr":"0.633801747","NLRP3MedTrQuart1and4":"2to3","IFITM2MedTr":"1.754563776","IFITM2MedTrQuart1and4":"4","MAVSMedTr":"0.912579041","MAVSMedTrQuart1and4":"2to3","TLR7MedTr":"0.712333795","TLR7MedTrQuart1and4":"2to3","S100A12MedTr":"1.234124525","S100A12MedTrQuart1and4":"2to3","TLR2MedTr":"1.230496565","TLR2MedTrQuart1and4":"2to3","TLR3MedTr":"0.446520364","TLR3MedTrQuart1and4":"1","IFNLR1MedTr":"0.535699582","IFNLR1MedTrQuart1and4":"1","RSAD2MedTr":"0.626944499","RSAD2MedTrQuart1and4":"1","DiagnosisTx":"UIP","NbrOfLungTx":"1","TypeTx":"Double","AgeAtTx":"57","RecipientSex":"M","PreTxBMI":"18.9","RecipientSmokingStatus":"NeverSmoker","SampleBMI":"19.5","PreTxDiabetes":"No","Insulin":"No","PreTxPPI":"No","ProtonPumpInhib":"No","DonorSmokingStatus":"Former","DonorSex":"F","GraftAge":"60","DonorDeathCause":"CerebralHemorragiae","MaxColdIschemia":"306","ExtraCorpCirc":"No","ReadsCount":"49400","ReadsAbove10k":"Yes","Cop16SPerMLBAL":"48","Cop16S_Dec":"2","Cop16SPerMLQuartiles":"1","Cop16SPerML1st4thQuart":"1","Cop16SPerML1st10thDeciles":"2to9","RichnessOTUs_20190408":"121","Richness_10parts":"9","OldRichnessGenus":"LowLoad","OldRichGenQuart1and4":"LowLoad","ShannonGenus20190408":"3.91","OldShannonGenus":"LowLoad","OldShannonLev7Quart1and4":"LowLoad","OTU3_Thirds":"LowLoad","OTU11_Thirds":"LowLoad","OTU6_Thirds":"LowLoad","SumCore_Thirds":"LowLoad","SumCore10parts":"4","OTU4_Thirds":"LowLoad","OTU7_Thirds":"LowLoad","OTU8_Thirds":"LowLoad","SumAccesThirds":"LowLoad","SumAcces10parts":"0","SumCoreAccesThirds":"LowLoad","OTU1_90thPer":"LowLoad","OTU2_90thPer":"LowLoad","SumOutgr90thPer":"LowLoad","SumInvad90thPer":"LowLoad","SumOutgrInvadUpperThird":"LowLoad","PanAnelloPerMLBAL":"254093","SumAllSeparateAnelloPCRs":"298797","PanAnelloOrSUMseparPCRPerMLBAL":"254093","AnelloPerMLQuart1and4":"2to3","TTV1perMLBAL":"24","TTV2perMLBAL":"1","TTV3perMLBAL":"9354","TTV4perMLBAL":"243","TTV5perMLBAL":"193","TTV1to5perMLBAL":"9815","TTV1to5perMLBALQuart1and4":"4","TTMVperMLBAL":"179980","TTMVperMLBALQuart1and4":"2to3","TTMDVperMLBAL":"109002","TTMDVperMLBALQuart1and4":"2to3","RatioTTMV_TTMDV":"1.651153783","RatioTTMV_TTMDVQuart1and4":"4","CurrentATB":"No","CurrentATBName":"NA","CurrentATBName_Colistin_others":"NA","CurrentATBName_AZI_others":"NA","ATBclass":"NA","CurrentQuinolone":"NA","RecipientPreTxColonisation":"No","GraftColonisation":"No","CurrentBactInfection":"No","CMVStatus":"Rneg","BloodCMVcopies":"0","BloodCMVAbove500":"No","CurrentCMVdrug":"Yes","CMVcopiesBAL":"NA","CMVBALabove100":"NA","EBVStatus":"Rpos","EBVcopiesBlood":"0","ProphylaxyPCP":"CoTrimoxazole","ATBnbrSinceLastTimepoint":"0","PulmBactInfectSinceLastTimepoint":"0","RespVirInfectSinceLastTimepoint":"0","CurrentRespViralInfection":"No","CMVinfectSinceLastTimepoint":"0","CurrentCMVinfection":"No","CurrentRespFungInfection":"No","FungPulmInfectNbrSinceLastTimepoint":"0","CurrentFungusTreatment":"No","CurrentParasiteInfection":"No","MeanBactInfectPerMonths":"0","CurrentInfectBactVirCMVFungParas":"No","TotalBALCellsPerML":"80000","TotalBALCellsPerMLQuart1and4":"1","BALMacroPercent":"91.5","BALMacroNumber":"73200","BALNeutroPercent":"4.5","BALNeutroPercentQuart1and4":"2to3","BALNeutroNumber":"3600","BALNeutroNumberQuart1and4":"2to3","BALLymphoPercent":"4","BALLymphoPercentQuart1and4":"1","BALLymphoNumber":"3200","BALLymphoNumberQuart1and4":"1","BALEosinoPercent":"0","BALEosinoAbovex2Percent":"No","BALBronchialCellsPercent":"0","BALBronchialCellsAbove5Percent":"No","CD4TLympho":"711","CD4Tpercent":"48.6","CD8TLympho":"248","CD8Tpercent":"16.9","BLympho":"317","BLymphoPercent":"21.7","IgG":"9.11","BloodLeuco":"6.5","BloodAbsoluteNeutro":"4.6","BloodAbsoluteNeutroQuart1and4":"2to3","CRP":"1","CRPQuart1and4":"1","DSAMFImaxValue":"0","DSAMFISum":"0","DSA1000":"No","DSAYesNo":"No","DSAandOrAcuteRejctBiopScore2":"No","DSAandOrAcuteRejctBiopScore2AndOrOngoingCLAD":"No","Infect_DSA_Reject":"No","Biopsy":"A0B0","BiopsyScore":"0","AcuteCellRejectA2":"No","RejectionSinceLastTimepoint":"0","CLAD":"No","CLADphenotype":"NA","CLADdaysPostTx":"NA","PrimaryGraftDysfunctionStade3":"No","HyperacuteRejection":"No","InductionTreatment":"Basiliximab","TacrolimusConc":"13.3","TacroliQuart1and4":"4","MycophenolateMofetilConc":"NA","MMFQuart1and4":"NA","PrednisoneDosis":"20","Prednisone6Categ":"2to3","ImmunosuppresiveTTT":"Tacro_MMF_Pred","FEV1PercentPredict":"81","FEV1PercentPredictQuart1and4":"2to3","RatioTLCSingleBestTLC":"85.22550544","RatioTLCSingleBestTLCQuart1and4":"2to3","Mean2BestTLCBeforeCurrentTLC":"5.48","DLCOPercentPredict":"74","DLCOPercentPredictQuart1and4":"2to3","FEV1FVCRatio":"78","FEV1FVCRatioQuart1and4":"2to3","AbsOstructSyndrFEV1FVCRatioBelow70":"No","RatioFEV1BestFEV1Dynamic":"97.9","RatioFEV1BestFEV1DynamicQuart1and4":"2to3","TLCPercentOfSingleBest":"85.2","TLCPercentOfSingleBestQuart1and4":"2to3","FEV1PercentOfBest":"89.6","FEV1PercentOfBestQuart1and4":"2to3","RestrictSyndrTLCbelow80percentPV":"Yes","RestrictSyndrTLCbelow90percentBestTLC":"Yes","AirTrapping":"No","DecreasedDiffusion":"Yes","RestrictBestTLCLiter":"6.43","RestrictBestTLCLiterQuart1and4":"4","TLCvalue":"5.48","TLCPercentOfBest":"85.2","TLCPercentOfBestQuart1and4":"2to3","ObstructiveSyndrome":"No","CurrentFEV1":"2.75","PC1_16SLevel7_feb2019":"0.658051003","PC2_16SLevel7_feb2019":"-1.400871347","PC3_16SLevel7_feb2019":"0.377261134","PC1_tertiles_20190301":"0.706670745","PC2_tertiles_20190301":"-1.397755231","PC3_tertiles_20190301":"0.393496238","PC4_tertiles_20190301":"-0.0505262","PC5_tertiles_20190301":"-0.161691881","PC1_20190410":"1.11887953","PC2_20190410":"-1.197097275","PC3_20190410":"0.221552837","PC4_20190410":"-0.078308367","PC5_20190410":"-0.197072624","clustering_level_2":"pam3","clustering_level_6":"pam2","clustering_level_7":"pam2","clustering_level_2.1":"pam3","clustering_level_3":"pam2","clustering_level_5":"pam2","clustering_level_6.1":"pam2","clustering_level_7.1":"pam2","data":{"PC1":"0.401759000990067","PC2":"-1.38747396496407","PC3":"-0.0159932907905489","PC4":"-0.0049435699593737","PC5":"-0.227058871253154"}},{"name":"DELU303","OrderSudip":"37","LabPatientNumber":"12","LabSampleNumber":"303","Clusters20190408":"LowLoadTert","Clusters20190228_tertiles":"LowLoadTert","SamplingDate":"28.07.2015","BAL":"1","TimepointMo":"6","TimeWindow":"3","WalktrapClustersMay2018":"5Purple","COXcrude":"0.004858739","MRC1crude":"3.882381622","DCSIGNcrude":"0.00443873","TNFcrude":"0.007485508","IDOcrude":"0.011836557","IL10crude":"0.01571931","IL1RNcrude":"4.14382E-05","MMP12crude":"0.000255543","TIMP1crude":"0.011273534","FN1crude":"0.000275401","PDGFDcrude":"0.038583424","COL6A2crude":"0.0000637632","MMP7crude":"0.000148483","MMP9crude":"0.000168135","CHI3L1crude":"0.000390739","THBS1crude":"0.136068374","IGF1crude":"0.007872923","IGFBP2crude":"0.02158936","SPP1crude":"0.00000212606","LY96crude":"0.007391565","TLR5crude":"0.000826406","CAMPcrude":"0.005586541","NLRP3crude":"0.000288682","IFITM2crude":"0.012900316","MAVScrude":"0.000542904","TLR7crude":"0.001108441","S100A12crude":"0.000108076","TLR2crude":"0.00000108752","TLR3crude":"0.0000129825","IFNLR1crude":"0.000209981","RSAD2crude":"0.000532716","COXMedTr":"0.623892133","COXMedTrQuart1and4":"2to3","MRC1MedTr":"1.273718205","DCSIGNMedTr":"0.85639471","TNFMedTr":"0.676519097","IDOMedTr":"0.577181927","IL10MedTr":"1.876449446","IL10MedTrQuart1and4":"2to3","IL1RNMedTr":"0.981270123","IL1RNMedTrQuart1and4":"2to3","MMP12MedTr":"0.213642727","MMP12MedTrQuart1and4":"1","TIMP1MedTr":"0.961378575","FN1MedTr":"1.149092225","PDGFDMedTr":"6.959001898","PDGFDMedTrQuart1and4":"4","RatioPDGFDscaledMMP12scaled":"32.57","COL6A2MedTr":"0.498956959","MMP7MedTr":"2.297407574","RatioPDGFDscaledMMP7scaled":"3.03","MMP9MedTr":"0.710822169","RatioPDGFDscaledMMP9scaled":"9.79","MMP9MedTrQuart1and4":"2to3","CHI3L1MedTr":"0.789613997","THBS1MedTr":"2.722971839","IGF1MedTr":"2.305607555","IGFBP2MedTr":"3.165000022","SPP1MedTr":"0.681997278","SPP1MedTrQuart1and4":"2to3","LY96MedTr":"1.313052138","LY96MedTrQuart1and4":"4","TLR5MedTr":"1.754409069","TLR5MedTrQuart1and4":"4","CAMPMedTr":"1.736781437","CAMPMedTrQuart1and4":"4","NLRP3MedTr":"0.638411789","NLRP3MedTrQuart1and4":"2to3","IFITM2MedTr":"1.090403867","IFITM2MedTrQuart1and4":"2to3","MAVSMedTr":"0.977382644","MAVSMedTrQuart1and4":"2to3","TLR7MedTr":"0.839190839","TLR7MedTrQuart1and4":"2to3","S100A12MedTr":"3.382391117","S100A12MedTrQuart1and4":"2to3","TLR2MedTr":"0.360355179","TLR2MedTrQuart1and4":"1","TLR3MedTr":"1.112212679","TLR3MedTrQuart1and4":"2to3","IFNLR1MedTr":"0.471308702","IFNLR1MedTrQuart1and4":"1","RSAD2MedTr":"0.871569893","RSAD2MedTrQuart1and4":"2to3","DiagnosisTx":"UIP","NbrOfLungTx":"1","TypeTx":"Double","AgeAtTx":"57","RecipientSex":"M","PreTxBMI":"18.9","RecipientSmokingStatus":"NeverSmoker","SampleBMI":"19.9","PreTxDiabetes":"No","Insulin":"No","PreTxPPI":"No","ProtonPumpInhib":"Yes","DonorSmokingStatus":"Former","DonorSex":"F","GraftAge":"60","DonorDeathCause":"CerebralHemorragiae","MaxColdIschemia":"306","ExtraCorpCirc":"No","ReadsCount":"67528","ReadsAbove10k":"Yes","Cop16SPerMLBAL":"49","Cop16S_Dec":"2","Cop16SPerMLQuartiles":"1","Cop16SPerML1st4thQuart":"1","Cop16SPerML1st10thDeciles":"2to9","RichnessOTUs_20190408":"115","Richness_10parts":"8","OldRichnessGenus":"LowLoad","OldRichGenQuart1and4":"LowLoad","ShannonGenus20190408":"5.48","OldShannonGenus":"LowLoad","OldShannonLev7Quart1and4":"LowLoad","OTU3_Thirds":"LowLoad","OTU11_Thirds":"LowLoad","OTU6_Thirds":"LowLoad","SumCore_Thirds":"LowLoad","SumCore10parts":"4","OTU4_Thirds":"LowLoad","OTU7_Thirds":"LowLoad","OTU8_Thirds":"LowLoad","SumAccesThirds":"LowLoad","SumAcces10parts":"0","SumCoreAccesThirds":"LowLoad","OTU1_90thPer":"LowLoad","OTU2_90thPer":"LowLoad","SumOutgr90thPer":"LowLoad","SumInvad90thPer":"LowLoad","SumOutgrInvadUpperThird":"LowLoad","PanAnelloPerMLBAL":"231288","SumAllSeparateAnelloPCRs":"135923","PanAnelloOrSUMseparPCRPerMLBAL":"231288","AnelloPerMLQuart1and4":"2to3","TTV1perMLBAL":"5","TTV2perMLBAL":"0","TTV3perMLBAL":"13535","TTV4perMLBAL":"38","TTV5perMLBAL":"23","TTV1to5perMLBAL":"13601","TTV1to5perMLBALQuart1and4":"4","TTMVperMLBAL":"1164","TTMVperMLBALQuart1and4":"2to3","TTMDVperMLBAL":"121158","TTMDVperMLBALQuart1and4":"2to3","RatioTTMV_TTMDV":"0.009605911","RatioTTMV_TTMDVQuart1and4":"1","CurrentATB":"No","CurrentATBName":"NA","CurrentATBName_Colistin_others":"NA","CurrentATBName_AZI_others":"NA","ATBclass":"NA","CurrentQuinolone":"NA","RecipientPreTxColonisation":"No","GraftColonisation":"No","CurrentBactInfection":"No","CMVStatus":"Rneg","BloodCMVcopies":"3580","BloodCMVAbove500":"Yes","CurrentCMVdrug":"No","CMVcopiesBAL":"0","CMVBALabove100":"No","EBVStatus":"Rpos","EBVcopiesBlood":"NA","ProphylaxyPCP":"CoTrimoxazole","ATBnbrSinceLastTimepoint":"0","PulmBactInfectSinceLastTimepoint":"0","RespVirInfectSinceLastTimepoint":"0","CurrentRespViralInfection":"No","CMVinfectSinceLastTimepoint":"0","CurrentCMVinfection":"Yes","CurrentRespFungInfection":"No","FungPulmInfectNbrSinceLastTimepoint":"0","CurrentFungusTreatment":"No","CurrentParasiteInfection":"No","MeanBactInfectPerMonths":"0","CurrentInfectBactVirCMVFungParas":"No","TotalBALCellsPerML":"75000","TotalBALCellsPerMLQuart1and4":"1","BALMacroPercent":"89.5","BALMacroNumber":"67125","BALNeutroPercent":"2","BALNeutroPercentQuart1and4":"1","BALNeutroNumber":"1500","BALNeutroNumberQuart1and4":"1","BALLymphoPercent":"4","BALLymphoPercentQuart1and4":"1","BALLymphoNumber":"3000","BALLymphoNumberQuart1and4":"1","BALEosinoPercent":"0","BALEosinoAbovex2Percent":"No","BALBronchialCellsPercent":"4.5","BALBronchialCellsAbove5Percent":"No","CD4TLympho":"NA","CD4Tpercent":"NA","CD8TLympho":"NA","CD8Tpercent":"NA","BLympho":"NA","BLymphoPercent":"NA","IgG":"8.55","BloodLeuco":"6.8","BloodAbsoluteNeutro":"4.35","BloodAbsoluteNeutroQuart1and4":"2to3","CRP":"1","CRPQuart1and4":"1","DSAMFImaxValue":"0","DSAMFISum":"0","DSA1000":"No","DSAYesNo":"No","DSAandOrAcuteRejctBiopScore2":"No","DSAandOrAcuteRejctBiopScore2AndOrOngoingCLAD":"No","Infect_DSA_Reject":"No","Biopsy":"AxBx","BiopsyScore":"NA","AcuteCellRejectA2":"No","RejectionSinceLastTimepoint":"0","CLAD":"No","CLADphenotype":"NA","CLADdaysPostTx":"NA","PrimaryGraftDysfunctionStade3":"No","HyperacuteRejection":"No","InductionTreatment":"Basiliximab","TacrolimusConc":"9.7","TacroliQuart1and4":"2to3","MycophenolateMofetilConc":"3.1","MMFQuart1and4":"4","PrednisoneDosis":"10","Prednisone6Categ":"1","ImmunosuppresiveTTT":"Tacro_MMF_Pred","FEV1PercentPredict":"87","FEV1PercentPredictQuart1and4":"2to3","RatioTLCSingleBestTLC":"91.60186625","RatioTLCSingleBestTLCQuart1and4":"2to3","Mean2BestTLCBeforeCurrentTLC":"5.68","DLCOPercentPredict":"92","DLCOPercentPredictQuart1and4":"4","FEV1FVCRatio":"76","FEV1FVCRatioQuart1and4":"2to3","AbsOstructSyndrFEV1FVCRatioBelow70":"No","RatioFEV1BestFEV1Dynamic":"101.4","RatioFEV1BestFEV1DynamicQuart1and4":"4","TLCPercentOfSingleBest":"91.6","TLCPercentOfSingleBestQuart1and4":"2to3","FEV1PercentOfBest":"96.1","FEV1PercentOfBestQuart1and4":"4","RestrictSyndrTLCbelow80percentPV":"No","RestrictSyndrTLCbelow90percentBestTLC":"No","AirTrapping":"No","DecreasedDiffusion":"No","RestrictBestTLCLiter":"6.43","RestrictBestTLCLiterQuart1and4":"4","TLCvalue":"5.89","TLCPercentOfBest":"91.6","TLCPercentOfBestQuart1and4":"2to3","ObstructiveSyndrome":"No","CurrentFEV1":"2.95","PC1_16SLevel7_feb2019":"1.9657001","PC2_16SLevel7_feb2019":"-1.041132423","PC3_16SLevel7_feb2019":"0.348379835","PC1_tertiles_20190301":"1.973857582","PC2_tertiles_20190301":"-1.014511982","PC3_tertiles_20190301":"0.349245464","PC4_tertiles_20190301":"0.037139676","PC5_tertiles_20190301":"-0.055947537","PC1_20190410":"2.156546197","PC2_20190410":"-0.849819281","PC3_20190410":"0.219485655","PC4_20190410":"0.101731196","PC5_20190410":"-0.046588281","clustering_level_2":"pam3","clustering_level_6":"pam2","clustering_level_7":"pam2","clustering_level_2.1":"pam3","clustering_level_3":"pam2","clustering_level_5":"pam2","clustering_level_6.1":"pam2","clustering_level_7.1":"pam2","data":{"PC1":"0.602913227858714","PC2":"-1.23377402141132","PC3":"0.0319160022299489","PC4":"0.029371402229569","PC5":"-0.156694315093987"}},{"name":"DELU324","OrderSudip":"38","LabPatientNumber":"12","LabSampleNumber":"324","Clusters20190408":"LowLoadTert","Clusters20190228_tertiles":"LowLoadTert","SamplingDate":"03.11.2015","BAL":"1","TimepointMo":"9","TimeWindow":"4","WalktrapClustersMay2018":"NA","COXcrude":"0.006417846","MRC1crude":"5.475902534","DCSIGNcrude":"0.011886366","TNFcrude":"0.004666519","IDOcrude":"0.015767657","IL10crude":"0.008209654","IL1RNcrude":"6.56362E-05","MMP12crude":"0.000857897","TIMP1crude":"0.013313772","FN1crude":"0.000408255","PDGFDcrude":"0.033138655","COL6A2crude":"0.000147418","MMP7crude":"0.0000924107","MMP9crude":"0.000275039","CHI3L1crude":"0.000946175","THBS1crude":"0.137328647","IGF1crude":"0.011350684","IGFBP2crude":"0.007361135","SPP1crude":"0.00000407881","LY96crude":"0.008356213","TLR5crude":"0.000821977","CAMPcrude":"0.002998399","NLRP3crude":"0.000184641","IFITM2crude":"0.012787869","MAVScrude":"0.00068236","TLR7crude":"0.001533825","S100A12crude":"0.0000733283","TLR2crude":"0.00000282152","TLR3crude":"0.0000231844","IFNLR1crude":"0.000274692","RSAD2crude":"0.001016622","COXMedTr":"0.82409106","COXMedTrQuart1and4":"2to3","MRC1MedTr":"1.796514981","DCSIGNMedTr":"2.2933184","TNFMedTr":"0.421746848","IDOMedTr":"0.768872794","IL10MedTr":"0.980004941","IL10MedTrQuart1and4":"2to3","IL1RNMedTr":"1.554288859","IL1RNMedTrQuart1and4":"2to3","MMP12MedTr":"0.717230759","MMP12MedTrQuart1and4":"2to3","TIMP1MedTr":"1.135364964","FN1MedTr":"1.703414551","PDGFDMedTr":"5.976969854","PDGFDMedTrQuart1and4":"4","RatioPDGFDscaledMMP12scaled":"8.33","COL6A2MedTr":"1.153569159","MMP7MedTr":"1.429828551","RatioPDGFDscaledMMP7scaled":"4.18","MMP9MedTr":"1.162776588","RatioPDGFDscaledMMP9scaled":"5.14","MMP9MedTrQuart1and4":"2to3","CHI3L1MedTr":"1.912048647","THBS1MedTr":"2.748192173","IGF1MedTr":"3.324079622","IGFBP2MedTr":"1.079142394","SPP1MedTr":"1.308402391","SPP1MedTrQuart1and4":"2to3","LY96MedTr":"1.484414138","LY96MedTrQuart1and4":"4","TLR5MedTr":"1.74500621","TLR5MedTrQuart1and4":"4","CAMPMedTr":"0.932162331","CAMPMedTrQuart1and4":"2to3","NLRP3MedTr":"0.408328073","NLRP3MedTrQuart1and4":"1","IFITM2MedTr":"1.080899249","IFITM2MedTrQuart1and4":"2to3","MAVSMedTr":"1.228444491","MAVSMedTrQuart1and4":"2to3","TLR7MedTr":"1.161245171","TLR7MedTrQuart1and4":"2to3","S100A12MedTr":"2.29490263","S100A12MedTrQuart1and4":"2to3","TLR2MedTr":"0.934924301","TLR2MedTrQuart1and4":"2to3","TLR3MedTr":"1.986215244","TLR3MedTrQuart1and4":"4","IFNLR1MedTr":"0.616555176","IFNLR1MedTrQuart1and4":"1","RSAD2MedTr":"1.663281147","RSAD2MedTrQuart1and4":"4","DiagnosisTx":"UIP","NbrOfLungTx":"1","TypeTx":"Double","AgeAtTx":"57","RecipientSex":"M","PreTxBMI":"18.9","RecipientSmokingStatus":"NeverSmoker","SampleBMI":"19.6","PreTxDiabetes":"No","Insulin":"No","PreTxPPI":"No","ProtonPumpInhib":"No","DonorSmokingStatus":"Former","DonorSex":"F","GraftAge":"60","DonorDeathCause":"CerebralHemorragiae","MaxColdIschemia":"306","ExtraCorpCirc":"No","ReadsCount":"25062","ReadsAbove10k":"Yes","Cop16SPerMLBAL":"209","Cop16S_Dec":"3","Cop16SPerMLQuartiles":"2","Cop16SPerML1st4thQuart":"2to3","Cop16SPerML1st10thDeciles":"2to9","RichnessOTUs_20190408":"127","Richness_10parts":"9","OldRichnessGenus":"58","OldRichGenQuart1and4":"4","ShannonGenus20190408":"4.88","OldShannonGenus":"4.44","OldShannonLev7Quart1and4":"4","OTU3_Thirds":"LowLoad","OTU11_Thirds":"LowLoad","OTU6_Thirds":"LowLoad","SumCore_Thirds":"LowLoad","SumCore10parts":"5","OTU4_Thirds":"LowLoad","OTU7_Thirds":"LowLoad","OTU8_Thirds":"LowLoad","SumAccesThirds":"LowLoad","SumAcces10parts":"0","SumCoreAccesThirds":"LowLoad","OTU1_90thPer":"LowLoad","OTU2_90thPer":"LowLoad","SumOutgr90thPer":"LowLoad","SumInvad90thPer":"LowLoad","SumOutgrInvadUpperThird":"LowLoad","PanAnelloPerMLBAL":"2149912","SumAllSeparateAnelloPCRs":"984317","PanAnelloOrSUMseparPCRPerMLBAL":"2149912","AnelloPerMLQuart1and4":"4","TTV1perMLBAL":"8","TTV2perMLBAL":"0","TTV3perMLBAL":"84085","TTV4perMLBAL":"91","TTV5perMLBAL":"35","TTV1to5perMLBAL":"84218","TTV1to5perMLBALQuart1and4":"4","TTMVperMLBAL":"32125","TTMVperMLBALQuart1and4":"2to3","TTMDVperMLBAL":"867974","TTMDVperMLBALQuart1and4":"4","RatioTTMV_TTMDV":"0.037011193","RatioTTMV_TTMDVQuart1and4":"2to3","CurrentATB":"No","CurrentATBName":"NA","CurrentATBName_Colistin_others":"NA","CurrentATBName_AZI_others":"NA","ATBclass":"NA","CurrentQuinolone":"NA","RecipientPreTxColonisation":"No","GraftColonisation":"No","CurrentBactInfection":"No","CMVStatus":"Rneg","BloodCMVcopies":"5077","BloodCMVAbove500":"Yes","CurrentCMVdrug":"No","CMVcopiesBAL":"NA","CMVBALabove100":"NA","EBVStatus":"Rpos","EBVcopiesBlood":"NA","ProphylaxyPCP":"CoTrimoxazole","ATBnbrSinceLastTimepoint":"0","PulmBactInfectSinceLastTimepoint":"0","RespVirInfectSinceLastTimepoint":"1","CurrentRespViralInfection":"No","CMVinfectSinceLastTimepoint":"1","CurrentCMVinfection":"No","CurrentRespFungInfection":"No","FungPulmInfectNbrSinceLastTimepoint":"0","CurrentFungusTreatment":"No","CurrentParasiteInfection":"No","MeanBactInfectPerMonths":"0","CurrentInfectBactVirCMVFungParas":"No","TotalBALCellsPerML":"90000","TotalBALCellsPerMLQuart1and4":"2to3","BALMacroPercent":"77","BALMacroNumber":"69300","BALNeutroPercent":"2","BALNeutroPercentQuart1and4":"1","BALNeutroNumber":"1800","BALNeutroNumberQuart1and4":"1","BALLymphoPercent":"18","BALLymphoPercentQuart1and4":"2to3","BALLymphoNumber":"16200","BALLymphoNumberQuart1and4":"2to3","BALEosinoPercent":"0","BALEosinoAbovex2Percent":"No","BALBronchialCellsPercent":"4","BALBronchialCellsAbove5Percent":"No","CD4TLympho":"421","CD4Tpercent":"NA","CD8TLympho":"NA","CD8Tpercent":"NA","BLympho":"NA","BLymphoPercent":"NA","IgG":"NA","BloodLeuco":"5.5","BloodAbsoluteNeutro":"2.7","BloodAbsoluteNeutroQuart1and4":"1","CRP":"1","CRPQuart1and4":"1","DSAMFImaxValue":"NA","DSAMFISum":"NA","DSA1000":"NA","DSAYesNo":"NA","DSAandOrAcuteRejctBiopScore2":"NA","DSAandOrAcuteRejctBiopScore2AndOrOngoingCLAD":"NA","Infect_DSA_Reject":"NA","Biopsy":"NA","BiopsyScore":"NA","AcuteCellRejectA2":"No","RejectionSinceLastTimepoint":"0","CLAD":"No","CLADphenotype":"NA","CLADdaysPostTx":"NA","PrimaryGraftDysfunctionStade3":"No","HyperacuteRejection":"No","InductionTreatment":"Basiliximab","TacrolimusConc":"8.2","TacroliQuart1and4":"2to3","MycophenolateMofetilConc":"NA","MMFQuart1and4":"NA","PrednisoneDosis":"7.5","Prednisone6Categ":"1","ImmunosuppresiveTTT":"Tacro_MMF_Pred","FEV1PercentPredict":"NA","FEV1PercentPredictQuart1and4":"NA","RatioTLCSingleBestTLC":"NA","RatioTLCSingleBestTLCQuart1and4":"NA","Mean2BestTLCBeforeCurrentTLC":"NA","DLCOPercentPredict":"NA","DLCOPercentPredictQuart1and4":"NA","FEV1FVCRatio":"NA","FEV1FVCRatioQuart1and4":"NA","AbsOstructSyndrFEV1FVCRatioBelow70":"NA","RatioFEV1BestFEV1Dynamic":"NA","RatioFEV1BestFEV1DynamicQuart1and4":"NA","TLCPercentOfSingleBest":"NA","TLCPercentOfSingleBestQuart1and4":"NA","FEV1PercentOfBest":"89.9","FEV1PercentOfBestQuart1and4":"2to3","RestrictSyndrTLCbelow80percentPV":"NA","RestrictSyndrTLCbelow90percentBestTLC":"NA","AirTrapping":"NA","DecreasedDiffusion":"NA","RestrictBestTLCLiter":"NA","RestrictBestTLCLiterQuart1and4":"NA","TLCvalue":"NA","TLCPercentOfBest":"NA","TLCPercentOfBestQuart1and4":"NA","ObstructiveSyndrome":"No","CurrentFEV1":"NA","PC1_16SLevel7_feb2019":"-0.658906111","PC2_16SLevel7_feb2019":"-0.472529952","PC3_16SLevel7_feb2019":"0.320754341","PC1_tertiles_20190301":"-0.680726745","PC2_tertiles_20190301":"-0.472812464","PC3_tertiles_20190301":"0.31117725","PC4_tertiles_20190301":"0.296055986","PC5_tertiles_20190301":"0.188917927","PC1_20190410":"-0.377198924","PC2_20190410":"-0.828360459","PC3_20190410":"-0.082668435","PC4_20190410":"0.245034861","PC5_20190410":"-0.144776212","clustering_level_2":"pam3","clustering_level_6":"pam1","clustering_level_7":"pam1","clustering_level_2.1":"pam3","clustering_level_3":"pam1","clustering_level_5":"pam1","clustering_level_6.1":"pam1","clustering_level_7.1":"pam1","data":{"PC1":"-0.194924807210311","PC2":"-0.796414350920438","PC3":"0.110633130917057","PC4":"-0.155833291099947","PC5":"0.0923338927771913"}},{"name":"DELU340","OrderSudip":"39","LabPatientNumber":"12","LabSampleNumber":"340","Clusters20190408":"LowLoadTert","Clusters20190228_tertiles":"LowLoadTert","SamplingDate":"09.02.2016","BAL":"1","TimepointMo":"12","TimeWindow":"4","WalktrapClustersMay2018":"3Green","COXcrude":"0.007285844","MRC1crude":"4.984873047","DCSIGNcrude":"0.006373375","TNFcrude":"0.00546348","IDOcrude":"0.02467981","IL10crude":"0.02171852","IL1RNcrude":"4.87575E-05","MMP12crude":"0.004128338","TIMP1crude":"0.006610191","FN1crude":"0.000330563","PDGFDcrude":"0.013634292","COL6A2crude":"0.0000781678","MMP7crude":"0.001227439","MMP9crude":"0.000490097","CHI3L1crude":"0.000733331","THBS1crude":"0.14192285","IGF1crude":"0.004089663","IGFBP2crude":"0.003143454","SPP1crude":"0.00000931888","LY96crude":"0.006707625","TLR5crude":"0.000588796","CAMPcrude":"0.00255316","NLRP3crude":"0.000473633","IFITM2crude":"0.009835061","MAVScrude":"0.000392588","TLR7crude":"0.001389775","S100A12crude":"0.0000689249","TLR2crude":"0.00000240589","TLR3crude":"0.0000204341","IFNLR1crude":"0.000299485","RSAD2crude":"0.000494357","COXMedTr":"0.935547384","COXMedTrQuart1and4":"2to3","MRC1MedTr":"1.635419742","DCSIGNMedTr":"1.229659199","TNFMedTr":"0.49377394","IDOMedTr":"1.203453003","IL10MedTr":"2.592588626","IL10MedTrQuart1and4":"4","IL1RNMedTr":"1.154595589","IL1RNMedTrQuart1and4":"2to3","MMP12MedTr":"3.451429561","MMP12MedTrQuart1and4":"4","TIMP1MedTr":"0.563700408","FN1MedTr":"1.379250429","PDGFDMedTr":"2.459114595","PDGFDMedTrQuart1and4":"4","RatioPDGFDscaledMMP12scaled":"0.71","COL6A2MedTr":"0.611674403","MMP7MedTr":"18.99159496","RatioPDGFDscaledMMP7scaled":"0.13","MMP9MedTr":"2.071974921","RatioPDGFDscaledMMP9scaled":"1.19","MMP9MedTrQuart1and4":"2to3","CHI3L1MedTr":"1.481929351","THBS1MedTr":"2.840130385","IGF1MedTr":"1.197669123","IGFBP2MedTr":"0.460830409","SPP1MedTr":"2.989309296","SPP1MedTrQuart1and4":"2to3","LY96MedTr":"1.191555729","LY96MedTrQuart1and4":"2to3","TLR5MedTr":"1.249977858","TLR5MedTrQuart1and4":"2to3","CAMPMedTr":"0.793743404","CAMPMedTrQuart1and4":"2to3","NLRP3MedTr":"1.047424842","NLRP3MedTrQuart1and4":"2to3","IFITM2MedTr":"0.831312035","IFITM2MedTrQuart1and4":"2to3","MAVSMedTr":"0.706771605","MAVSMedTrQuart1and4":"1","TLR7MedTr":"1.052186576","TLR7MedTrQuart1and4":"2to3","S100A12MedTr":"2.157090916","S100A12MedTrQuart1and4":"2to3","TLR2MedTr":"0.797204064","TLR2MedTrQuart1and4":"2to3","TLR3MedTr":"1.750591272","TLR3MedTrQuart1and4":"4","IFNLR1MedTr":"0.672202913","IFNLR1MedTrQuart1and4":"2to3","RSAD2MedTr":"0.808809961","RSAD2MedTrQuart1and4":"2to3","DiagnosisTx":"UIP","NbrOfLungTx":"1","TypeTx":"Double","AgeAtTx":"57","RecipientSex":"M","PreTxBMI":"18.9","RecipientSmokingStatus":"NeverSmoker","SampleBMI":"19.9","PreTxDiabetes":"No","Insulin":"No","PreTxPPI":"No","ProtonPumpInhib":"No","DonorSmokingStatus":"Former","DonorSex":"F","GraftAge":"60","DonorDeathCause":"CerebralHemorragiae","MaxColdIschemia":"306","ExtraCorpCirc":"No","ReadsCount":"55836","ReadsAbove10k":"Yes","Cop16SPerMLBAL":"188","Cop16S_Dec":"3","Cop16SPerMLQuartiles":"2","Cop16SPerML1st4thQuart":"2to3","Cop16SPerML1st10thDeciles":"2to9","RichnessOTUs_20190408":"163","Richness_10parts":"10","OldRichnessGenus":"63","OldRichGenQuart1and4":"4","ShannonGenus20190408":"3.96","OldShannonGenus":"3.55","OldShannonLev7Quart1and4":"2to3","OTU3_Thirds":"LowLoad","OTU11_Thirds":"LowLoad","OTU6_Thirds":"LowLoad","SumCore_Thirds":"LowLoad","SumCore10parts":"5","OTU4_Thirds":"LowLoad","OTU7_Thirds":"LowLoad","OTU8_Thirds":"LowLoad","SumAccesThirds":"LowLoad","SumAcces10parts":"0","SumCoreAccesThirds":"LowLoad","OTU1_90thPer":"LowLoad","OTU2_90thPer":"LowLoad","SumOutgr90thPer":"LowLoad","SumInvad90thPer":"LowLoad","SumOutgrInvadUpperThird":"LowLoad","PanAnelloPerMLBAL":"130189","SumAllSeparateAnelloPCRs":"51190","PanAnelloOrSUMseparPCRPerMLBAL":"130189","AnelloPerMLQuart1and4":"2to3","TTV1perMLBAL":"20","TTV2perMLBAL":"5","TTV3perMLBAL":"261","TTV4perMLBAL":"305","TTV5perMLBAL":"83","TTV1to5perMLBAL":"674","TTV1to5perMLBALQuart1and4":"2to3","TTMVperMLBAL":"591","TTMVperMLBALQuart1and4":"2to3","TTMDVperMLBAL":"49924","TTMDVperMLBALQuart1and4":"2to3","RatioTTMV_TTMDV":"0.011845658","RatioTTMV_TTMDVQuart1and4":"1","CurrentATB":"No","CurrentATBName":"NA","CurrentATBName_Colistin_others":"NA","CurrentATBName_AZI_others":"NA","ATBclass":"NA","CurrentQuinolone":"NA","RecipientPreTxColonisation":"No","GraftColonisation":"No","CurrentBactInfection":"No","CMVStatus":"Rneg","BloodCMVcopies":"0","BloodCMVAbove500":"No","CurrentCMVdrug":"No","CMVcopiesBAL":"200","CMVBALabove100":"Yes","EBVStatus":"Rpos","EBVcopiesBlood":"2098","ProphylaxyPCP":"No","ATBnbrSinceLastTimepoint":"0","PulmBactInfectSinceLastTimepoint":"0","RespVirInfectSinceLastTimepoint":"0","CurrentRespViralInfection":"No","CMVinfectSinceLastTimepoint":"0","CurrentCMVinfection":"No","CurrentRespFungInfection":"No","FungPulmInfectNbrSinceLastTimepoint":"0","CurrentFungusTreatment":"No","CurrentParasiteInfection":"No","MeanBactInfectPerMonths":"0","CurrentInfectBactVirCMVFungParas":"Yes","TotalBALCellsPerML":"50000","TotalBALCellsPerMLQuart1and4":"1","BALMacroPercent":"55","BALMacroNumber":"27500","BALNeutroPercent":"6","BALNeutroPercentQuart1and4":"2to3","BALNeutroNumber":"3000","BALNeutroNumberQuart1and4":"2to3","BALLymphoPercent":"39","BALLymphoPercentQuart1and4":"4","BALLymphoNumber":"19500","BALLymphoNumberQuart1and4":"2to3","BALEosinoPercent":"0","BALEosinoAbovex2Percent":"No","BALBronchialCellsPercent":"0","BALBronchialCellsAbove5Percent":"No","CD4TLympho":"791","CD4Tpercent":"26.5","CD8TLympho":"1895","CD8Tpercent":"63.5","BLympho":"96","BLymphoPercent":"3.2","IgG":"NA","BloodLeuco":"5.1","BloodAbsoluteNeutro":"2.4","BloodAbsoluteNeutroQuart1and4":"1","CRP":"1","CRPQuart1and4":"1","DSAMFImaxValue":"0","DSAMFISum":"0","DSA1000":"No","DSAYesNo":"No","DSAandOrAcuteRejctBiopScore2":"No","DSAandOrAcuteRejctBiopScore2AndOrOngoingCLAD":"No","Infect_DSA_Reject":"Yes","Biopsy":"A0B0","BiopsyScore":"0","AcuteCellRejectA2":"No","RejectionSinceLastTimepoint":"0","CLAD":"No","CLADphenotype":"NA","CLADdaysPostTx":"NA","PrimaryGraftDysfunctionStade3":"No","HyperacuteRejection":"No","InductionTreatment":"Basiliximab","TacrolimusConc":"6.6","TacroliQuart1and4":"1","MycophenolateMofetilConc":"1","MMFQuart1and4":"1","PrednisoneDosis":"7.5","Prednisone6Categ":"1","ImmunosuppresiveTTT":"Tacro_MMF_Pred","FEV1PercentPredict":"83","FEV1PercentPredictQuart1and4":"2to3","RatioTLCSingleBestTLC":"92.37947123","RatioTLCSingleBestTLCQuart1and4":"2to3","Mean2BestTLCBeforeCurrentTLC":"5.92","DLCOPercentPredict":"86","DLCOPercentPredictQuart1and4":"4","FEV1FVCRatio":"77","FEV1FVCRatioQuart1and4":"2to3","AbsOstructSyndrFEV1FVCRatioBelow70":"No","RatioFEV1BestFEV1Dynamic":"94.9","RatioFEV1BestFEV1DynamicQuart1and4":"2to3","TLCPercentOfSingleBest":"92.4","TLCPercentOfSingleBestQuart1and4":"2to3","FEV1PercentOfBest":"91.2","FEV1PercentOfBestQuart1and4":"2to3","RestrictSyndrTLCbelow80percentPV":"No","RestrictSyndrTLCbelow90percentBestTLC":"No","AirTrapping":"No","DecreasedDiffusion":"No","RestrictBestTLCLiter":"6.43","RestrictBestTLCLiterQuart1and4":"4","TLCvalue":"5.94","TLCPercentOfBest":"92.4","TLCPercentOfBestQuart1and4":"2to3","ObstructiveSyndrome":"No","CurrentFEV1":"2.8","PC1_16SLevel7_feb2019":"-0.222326389","PC2_16SLevel7_feb2019":"-0.968283275","PC3_16SLevel7_feb2019":"-0.115220644","PC1_tertiles_20190301":"-0.210863724","PC2_tertiles_20190301":"-0.963419401","PC3_tertiles_20190301":"-0.072388459","PC4_tertiles_20190301":"0.041991575","PC5_tertiles_20190301":"0.296440419","PC1_20190410":"-0.04350704","PC2_20190410":"-0.953321746","PC3_20190410":"-0.219439582","PC4_20190410":"0.021646257","PC5_20190410":"-0.03409705","clustering_level_2":"pam3","clustering_level_6":"pam1","clustering_level_7":"pam1","clustering_level_2.1":"pam3","clustering_level_3":"pam2","clustering_level_5":"pam2","clustering_level_6.1":"pam1","clustering_level_7.1":"pam1","data":{"PC1":"-0.333913607236637","PC2":"-1.06504091524848","PC3":"-0.0916203473462076","PC4":"0.0179146445478271","PC5":"0.0288533016324413"}},{"name":"DELU369","OrderSudip":"40","LabPatientNumber":"12","LabSampleNumber":"369","Clusters20190408":"LowLoadTert","Clusters20190228_tertiles":"LowLoadTert","SamplingDate":"12.07.2016","BAL":"1","TimepointMo":"18","TimeWindow":"5","WalktrapClustersMay2018":"NA","COXcrude":"0.013090125","MRC1crude":"4.868007523","DCSIGNcrude":"0.010552506","TNFcrude":"0.015370593","IDOcrude":"0.029574384","IL10crude":"0.01575192","IL1RNcrude":"4.22291E-05","MMP12crude":"0.004714294","TIMP1crude":"0.009956348","FN1crude":"0.000177738","PDGFDcrude":"0.017761099","COL6A2crude":"0.000255784","MMP7crude":"0.000093343","MMP9crude":"0.001669164","CHI3L1crude":"0.004060009","THBS1crude":"0.084752936","IGF1crude":"0.009139322","IGFBP2crude":"0.00790596","SPP1crude":"0.0000180913","LY96crude":"0.006890056","TLR5crude":"0.000557463","CAMPcrude":"0.00517297","NLRP3crude":"0.000868493","IFITM2crude":"0.018454787","MAVScrude":"0.000876395","TLR7crude":"0.002856785","S100A12crude":"0.0000654202","TLR2crude":"0.00000187049","TLR3crude":"0.0000218768","IFNLR1crude":"0.000309778","RSAD2crude":"0.000687588","COXMedTr":"1.680852993","COXMedTrQuart1and4":"2to3","MRC1MedTr":"1.597078909","DCSIGNMedTr":"2.035967647","TNFMedTr":"1.389150906","IDOMedTr":"1.442125434","IL10MedTr":"1.880342138","IL10MedTrQuart1and4":"2to3","IL1RNMedTr":"1","IL1RNMedTrQuart1and4":"2to3","MMP12MedTr":"3.941308139","MMP12MedTrQuart1and4":"4","TIMP1MedTr":"0.8490523","FN1MedTr":"0.741601034","PDGFDMedTr":"3.2034359","PDGFDMedTrQuart1and4":"4","RatioPDGFDscaledMMP12scaled":"0.81","COL6A2MedTr":"2.001549688","MMP7MedTr":"1.444253166","RatioPDGFDscaledMMP7scaled":"2.22","MMP9MedTr":"7.056695725","RatioPDGFDscaledMMP9scaled":"0.45","MMP9MedTrQuart1and4":"4","CHI3L1MedTr":"8.20454703","THBS1MedTr":"1.696058031","IGF1MedTr":"2.676475957","IGFBP2MedTr":"1.1590137","SPP1MedTr":"5.803327013","SPP1MedTrQuart1and4":"4","LY96MedTr":"1.22396302","LY96MedTrQuart1and4":"2to3","TLR5MedTr":"1.183459881","TLR5MedTrQuart1and4":"2to3","CAMPMedTr":"1.608207567","CAMPMedTrQuart1and4":"2to3","NLRP3MedTr":"1.920647647","NLRP3MedTrQuart1and4":"2to3","IFITM2MedTr":"1.5598975","IFITM2MedTrQuart1and4":"4","MAVSMedTr":"1.57776399","MAVSMedTrQuart1and4":"4","TLR7MedTr":"2.162846837","TLR7MedTrQuart1and4":"4","S100A12MedTr":"2.047408546","S100A12MedTrQuart1and4":"2to3","TLR2MedTr":"0.619796173","TLR2MedTrQuart1and4":"2to3","TLR3MedTr":"1.874195877","TLR3MedTrQuart1and4":"4","IFNLR1MedTr":"0.695306514","IFNLR1MedTrQuart1and4":"2to3","RSAD2MedTr":"1.124952793","RSAD2MedTrQuart1and4":"2to3","DiagnosisTx":"UIP","NbrOfLungTx":"1","TypeTx":"Double","AgeAtTx":"57","RecipientSex":"M","PreTxBMI":"18.9","RecipientSmokingStatus":"NeverSmoker","SampleBMI":"19.3","PreTxDiabetes":"No","Insulin":"No","PreTxPPI":"No","ProtonPumpInhib":"No","DonorSmokingStatus":"Former","DonorSex":"F","GraftAge":"60","DonorDeathCause":"CerebralHemorragiae","MaxColdIschemia":"306","ExtraCorpCirc":"No","ReadsCount":"64177","ReadsAbove10k":"Yes","Cop16SPerMLBAL":"199","Cop16S_Dec":"3","Cop16SPerMLQuartiles":"2","Cop16SPerML1st4thQuart":"2to3","Cop16SPerML1st10thDeciles":"2to9","RichnessOTUs_20190408":"109","Richness_10parts":"8","OldRichnessGenus":"59","OldRichGenQuart1and4":"4","ShannonGenus20190408":"4.29","OldShannonGenus":"4.07","OldShannonLev7Quart1and4":"4","OTU3_Thirds":"LowLoad","OTU11_Thirds":"LowLoad","OTU6_Thirds":"LowLoad","SumCore_Thirds":"LowLoad","SumCore10parts":"8","OTU4_Thirds":"LowLoad","OTU7_Thirds":"LowLoad","OTU8_Thirds":"LowLoad","SumAccesThirds":"LowLoad","SumAcces10parts":"0","SumCoreAccesThirds":"LowLoad","OTU1_90thPer":"LowLoad","OTU2_90thPer":"LowLoad","SumOutgr90thPer":"LowLoad","SumInvad90thPer":"LowLoad","SumOutgrInvadUpperThird":"LowLoad","PanAnelloPerMLBAL":"NA","SumAllSeparateAnelloPCRs":"5647","PanAnelloOrSUMseparPCRPerMLBAL":"5647","AnelloPerMLQuart1and4":"1","TTV1perMLBAL":"9","TTV2perMLBAL":"3","TTV3perMLBAL":"82","TTV4perMLBAL":"228","TTV5perMLBAL":"26","TTV1to5perMLBAL":"350","TTV1to5perMLBALQuart1and4":"2to3","TTMVperMLBAL":"717","TTMVperMLBALQuart1and4":"2to3","TTMDVperMLBAL":"4581","TTMDVperMLBALQuart1and4":"1","RatioTTMV_TTMDV":"0.156431227","RatioTTMV_TTMDVQuart1and4":"2to3","CurrentATB":"No","CurrentATBName":"NA","CurrentATBName_Colistin_others":"NA","CurrentATBName_AZI_others":"NA","ATBclass":"NA","CurrentQuinolone":"NA","RecipientPreTxColonisation":"No","GraftColonisation":"No","CurrentBactInfection":"No","CMVStatus":"Rneg","BloodCMVcopies":"0","BloodCMVAbove500":"No","CurrentCMVdrug":"No","CMVcopiesBAL":"NA","CMVBALabove100":"NA","EBVStatus":"Rpos","EBVcopiesBlood":"NA","ProphylaxyPCP":"Atovaquone","ATBnbrSinceLastTimepoint":"0","PulmBactInfectSinceLastTimepoint":"0","RespVirInfectSinceLastTimepoint":"0","CurrentRespViralInfection":"No","CMVinfectSinceLastTimepoint":"0","CurrentCMVinfection":"No","CurrentRespFungInfection":"No","FungPulmInfectNbrSinceLastTimepoint":"0","CurrentFungusTreatment":"No","CurrentParasiteInfection":"No","MeanBactInfectPerMonths":"0","CurrentInfectBactVirCMVFungParas":"No","TotalBALCellsPerML":"30000","TotalBALCellsPerMLQuart1and4":"1","BALMacroPercent":"63.5","BALMacroNumber":"19050","BALNeutroPercent":"5","BALNeutroPercentQuart1and4":"2to3","BALNeutroNumber":"1500","BALNeutroNumberQuart1and4":"1","BALLymphoPercent":"28","BALLymphoPercentQuart1and4":"4","BALLymphoNumber":"8400","BALLymphoNumberQuart1and4":"2to3","BALEosinoPercent":"0","BALEosinoAbovex2Percent":"No","BALBronchialCellsPercent":"3.5","BALBronchialCellsAbove5Percent":"No","CD4TLympho":"NA","CD4Tpercent":"NA","CD8TLympho":"NA","CD8Tpercent":"NA","BLympho":"NA","BLymphoPercent":"NA","IgG":"NA","BloodLeuco":"4.1","BloodAbsoluteNeutro":"1.64","BloodAbsoluteNeutroQuart1and4":"1","CRP":"1","CRPQuart1and4":"1","DSAMFImaxValue":"NA","DSAMFISum":"NA","DSA1000":"NA","DSAYesNo":"NA","DSAandOrAcuteRejctBiopScore2":"NA","DSAandOrAcuteRejctBiopScore2AndOrOngoingCLAD":"NA","Infect_DSA_Reject":"NA","Biopsy":"NA","BiopsyScore":"NA","AcuteCellRejectA2":"No","RejectionSinceLastTimepoint":"0","CLAD":"No","CLADphenotype":"NA","CLADdaysPostTx":"NA","PrimaryGraftDysfunctionStade3":"No","HyperacuteRejection":"No","InductionTreatment":"Basiliximab","TacrolimusConc":"6.7","TacroliQuart1and4":"1","MycophenolateMofetilConc":"NA","MMFQuart1and4":"NA","PrednisoneDosis":"5","Prednisone6Categ":"1","ImmunosuppresiveTTT":"Tacro_MMF_Pred","FEV1PercentPredict":"NA","FEV1PercentPredictQuart1and4":"NA","RatioTLCSingleBestTLC":"NA","RatioTLCSingleBestTLCQuart1and4":"NA","Mean2BestTLCBeforeCurrentTLC":"NA","DLCOPercentPredict":"NA","DLCOPercentPredictQuart1and4":"NA","FEV1FVCRatio":"NA","FEV1FVCRatioQuart1and4":"NA","AbsOstructSyndrFEV1FVCRatioBelow70":"NA","RatioFEV1BestFEV1Dynamic":"NA","RatioFEV1BestFEV1DynamicQuart1and4":"NA","TLCPercentOfSingleBest":"NA","TLCPercentOfSingleBestQuart1and4":"NA","FEV1PercentOfBest":"97.4","FEV1PercentOfBestQuart1and4":"4","RestrictSyndrTLCbelow80percentPV":"NA","RestrictSyndrTLCbelow90percentBestTLC":"NA","AirTrapping":"NA","DecreasedDiffusion":"NA","RestrictBestTLCLiter":"NA","RestrictBestTLCLiterQuart1and4":"NA","TLCvalue":"NA","TLCPercentOfBest":"NA","TLCPercentOfBestQuart1and4":"NA","ObstructiveSyndrome":"No","CurrentFEV1":"NA","PC1_16SLevel7_feb2019":"-0.459926269","PC2_16SLevel7_feb2019":"-1.088553534","PC3_16SLevel7_feb2019":"0.485551252","PC1_tertiles_20190301":"-0.460993157","PC2_tertiles_20190301":"-1.036997561","PC3_tertiles_20190301":"0.508862896","PC4_tertiles_20190301":"0.025589241","PC5_tertiles_20190301":"0.097777371","PC1_20190410":"-0.32384469","PC2_20190410":"-1.1125029","PC3_20190410":"0.261397804","PC4_20190410":"-0.034014282","PC5_20190410":"-0.081880386","clustering_level_2":"pam1","clustering_level_6":"pam1","clustering_level_7":"pam1","clustering_level_2.1":"pam1","clustering_level_3":"pam2","clustering_level_5":"pam2","clustering_level_6.1":"pam1","clustering_level_7.1":"pam1","data":{"PC1":"-0.489270320965067","PC2":"-0.830476282097627","PC3":"0.22412655325045","PC4":"0.058145302178336","PC5":"-0.05057607003939"}},{"name":"DELU415","OrderSudip":"41","LabPatientNumber":"12","LabSampleNumber":"415","Clusters20190408":"CoreAcess3","Clusters20190228_tertiles":"Balanced","SamplingDate":"31.01.2017","BAL":"1","TimepointMo":"24","TimeWindow":"6","WalktrapClustersMay2018":"3Green","COXcrude":"0.008279731","MRC1crude":"7.911386266","DCSIGNcrude":"0.014956321","TNFcrude":"0.013704414","IDOcrude":"0.020311658","IL10crude":"0.013514742","IL1RNcrude":"4.35035E-05","MMP12crude":"0.002467412","TIMP1crude":"0.012115624","FN1crude":"0.000140574","PDGFDcrude":"0.017979567","COL6A2crude":"0.000468417","MMP7crude":"0.00037566","MMP9crude":"0.00148195","CHI3L1crude":"0.003436824","THBS1crude":"0.232073969","IGF1crude":"0.018264656","IGFBP2crude":"0.020766559","SPP1crude":"0.00000644792","LY96crude":"0.005818498","TLR5crude":"0.000825229","CAMPcrude":"0.006991021","NLRP3crude":"0.0000927971","IFITM2crude":"0.014951919","MAVScrude":"0.000881764","TLR7crude":"0.002419277","S100A12crude":"0.0000192592","TLR2crude":"0.00000766354","TLR3crude":"0.0000129308","IFNLR1crude":"0.000419874","RSAD2crude":"0.001002602","COXMedTr":"1.063168679","COXMedTrQuart1and4":"2to3","MRC1MedTr":"2.595539979","DCSIGNMedTr":"2.885625877","TNFMedTr":"1.238566324","IDOMedTr":"0.990450335","IL10MedTr":"1.613285164","IL10MedTrQuart1and4":"2to3","IL1RNMedTr":"1.0301772","IL1RNMedTrQuart1and4":"2to3","MMP12MedTr":"2.062839133","MMP12MedTrQuart1and4":"2to3","TIMP1MedTr":"1.033189851","FN1MedTr":"0.586535818","PDGFDMedTr":"3.24283926","PDGFDMedTrQuart1and4":"4","RatioPDGFDscaledMMP12scaled":"1.57","COL6A2MedTr":"3.665429362","MMP7MedTr":"5.812408832","RatioPDGFDscaledMMP7scaled":"0.56","MMP9MedTr":"6.265214151","RatioPDGFDscaledMMP9scaled":"0.52","MMP9MedTrQuart1and4":"4","CHI3L1MedTr":"6.945201344","THBS1MedTr":"4.644215725","IGF1MedTr":"5.348855352","IGFBP2MedTr":"3.044377392","SPP1MedTr":"2.068364924","SPP1MedTrQuart1and4":"2to3","LY96MedTr":"1.033609469","LY96MedTrQuart1and4":"2to3","TLR5MedTr":"1.751910607","TLR5MedTrQuart1and4":"4","CAMPMedTr":"2.173415352","CAMPMedTrQuart1and4":"4","NLRP3MedTr":"0.205218035","NLRP3MedTrQuart1and4":"1","IFITM2MedTr":"1.263816324","IFITM2MedTrQuart1and4":"2to3","MAVSMedTr":"1.587429684","MAVSMedTrQuart1and4":"4","TLR7MedTr":"1.831613616","TLR7MedTrQuart1and4":"4","S100A12MedTr":"0.602740921","S100A12MedTrQuart1and4":"2to3","TLR2MedTr":"2.539351654","TLR2MedTrQuart1and4":"4","TLR3MedTr":"1.10778863","TLR3MedTrQuart1and4":"2to3","IFNLR1MedTr":"0.942420703","IFNLR1MedTrQuart1and4":"2to3","RSAD2MedTr":"1.640344215","RSAD2MedTrQuart1and4":"4","DiagnosisTx":"UIP","NbrOfLungTx":"1","TypeTx":"Double","AgeAtTx":"57","RecipientSex":"M","PreTxBMI":"18.9","RecipientSmokingStatus":"NeverSmoker","SampleBMI":"18.6","PreTxDiabetes":"No","Insulin":"No","PreTxPPI":"No","ProtonPumpInhib":"No","DonorSmokingStatus":"Former","DonorSex":"F","GraftAge":"60","DonorDeathCause":"CerebralHemorragiae","MaxColdIschemia":"306","ExtraCorpCirc":"No","ReadsCount":"70873","ReadsAbove10k":"Yes","Cop16SPerMLBAL":"5048","Cop16S_Dec":"8","Cop16SPerMLQuartiles":"3","Cop16SPerML1st4thQuart":"2to3","Cop16SPerML1st10thDeciles":"2to9","RichnessOTUs_20190408":"112","Richness_10parts":"8","OldRichnessGenus":"57","OldRichGenQuart1and4":"4","ShannonGenus20190408":"3.74","OldShannonGenus":"3.48","OldShannonLev7Quart1and4":"2to3","OTU3_Thirds":"2","OTU11_Thirds":"3","OTU6_Thirds":"2","SumCore_Thirds":"2","SumCore10parts":"6","OTU4_Thirds":"3","OTU7_Thirds":"3","OTU8_Thirds":"3","SumAccesThirds":"3","SumAcces10parts":"0","SumCoreAccesThirds":"3","OTU1_90thPer":"0","OTU2_90thPer":"0","SumOutgr90thPer":"0","SumInvad90thPer":"0","SumOutgrInvadUpperThird":"0","PanAnelloPerMLBAL":"NA","SumAllSeparateAnelloPCRs":"1076667","PanAnelloOrSUMseparPCRPerMLBAL":"1076667","AnelloPerMLQuart1and4":"4","TTV1perMLBAL":"7","TTV2perMLBAL":"8","TTV3perMLBAL":"775","TTV4perMLBAL":"30","TTV5perMLBAL":"28","TTV1to5perMLBAL":"848","TTV1to5perMLBALQuart1and4":"2to3","TTMVperMLBAL":"9762","TTMVperMLBALQuart1and4":"2to3","TTMDVperMLBAL":"1066057","TTMDVperMLBALQuart1and4":"4","RatioTTMV_TTMDV":"0.009157311","RatioTTMV_TTMDVQuart1and4":"1","CurrentATB":"No","CurrentATBName":"NA","CurrentATBName_Colistin_others":"NA","CurrentATBName_AZI_others":"NA","ATBclass":"NA","CurrentQuinolone":"NA","RecipientPreTxColonisation":"No","GraftColonisation":"No","CurrentBactInfection":"No","CMVStatus":"Rneg","BloodCMVcopies":"0","BloodCMVAbove500":"No","CurrentCMVdrug":"No","CMVcopiesBAL":"NA","CMVBALabove100":"NA","EBVStatus":"Rpos","EBVcopiesBlood":"NA","ProphylaxyPCP":"Atovaquone","ATBnbrSinceLastTimepoint":"0","PulmBactInfectSinceLastTimepoint":"0","RespVirInfectSinceLastTimepoint":"0","CurrentRespViralInfection":"No","CMVinfectSinceLastTimepoint":"0","CurrentCMVinfection":"No","CurrentRespFungInfection":"No","FungPulmInfectNbrSinceLastTimepoint":"0","CurrentFungusTreatment":"No","CurrentParasiteInfection":"No","MeanBactInfectPerMonths":"0","CurrentInfectBactVirCMVFungParas":"No","TotalBALCellsPerML":"90000","TotalBALCellsPerMLQuart1and4":"2to3","BALMacroPercent":"87","BALMacroNumber":"78300","BALNeutroPercent":"2","BALNeutroPercentQuart1and4":"1","BALNeutroNumber":"1800","BALNeutroNumberQuart1and4":"1","BALLymphoPercent":"8","BALLymphoPercentQuart1and4":"2to3","BALLymphoNumber":"7200","BALLymphoNumberQuart1and4":"2to3","BALEosinoPercent":"0","BALEosinoAbovex2Percent":"No","BALBronchialCellsPercent":"2","BALBronchialCellsAbove5Percent":"No","CD4TLympho":"458","CD4Tpercent":"28.9","CD8TLympho":"943","CD8Tpercent":"59.4","BLympho":"56","BLymphoPercent":"3.5","IgG":"12.3","BloodLeuco":"5.4","BloodAbsoluteNeutro":"3.02","BloodAbsoluteNeutroQuart1and4":"2to3","CRP":"1","CRPQuart1and4":"1","DSAMFImaxValue":"0","DSAMFISum":"0","DSA1000":"No","DSAYesNo":"No","DSAandOrAcuteRejctBiopScore2":"No","DSAandOrAcuteRejctBiopScore2AndOrOngoingCLAD":"No","Infect_DSA_Reject":"No","Biopsy":"A0B0","BiopsyScore":"0","AcuteCellRejectA2":"No","RejectionSinceLastTimepoint":"0","CLAD":"No","CLADphenotype":"NA","CLADdaysPostTx":"NA","PrimaryGraftDysfunctionStade3":"No","HyperacuteRejection":"No","InductionTreatment":"Basiliximab","TacrolimusConc":"9.1","TacroliQuart1and4":"2to3","MycophenolateMofetilConc":"NA","MMFQuart1and4":"NA","PrednisoneDosis":"5","Prednisone6Categ":"1","ImmunosuppresiveTTT":"Tacro_MMF_Pred","FEV1PercentPredict":"84","FEV1PercentPredictQuart1and4":"2to3","RatioTLCSingleBestTLC":"97.97822706","RatioTLCSingleBestTLCQuart1and4":"4","Mean2BestTLCBeforeCurrentTLC":"6.12","DLCOPercentPredict":"79","DLCOPercentPredictQuart1and4":"4","FEV1FVCRatio":"80","FEV1FVCRatioQuart1and4":"2to3","AbsOstructSyndrFEV1FVCRatioBelow70":"No","RatioFEV1BestFEV1Dynamic":"99.3","RatioFEV1BestFEV1DynamicQuart1and4":"2to3","TLCPercentOfSingleBest":"98","TLCPercentOfSingleBestQuart1and4":"4","FEV1PercentOfBest":"96.1","FEV1PercentOfBestQuart1and4":"4","RestrictSyndrTLCbelow80percentPV":"No","RestrictSyndrTLCbelow90percentBestTLC":"No","AirTrapping":"No","DecreasedDiffusion":"No","RestrictBestTLCLiter":"6.43","RestrictBestTLCLiterQuart1and4":"4","TLCvalue":"6.3","TLCPercentOfBest":"98","TLCPercentOfBestQuart1and4":"4","ObstructiveSyndrome":"No","CurrentFEV1":"2.95","PC1_16SLevel7_feb2019":"-1.769032445","PC2_16SLevel7_feb2019":"-0.232508458","PC3_16SLevel7_feb2019":"0.366377219","PC1_tertiles_20190301":"-1.739693224","PC2_tertiles_20190301":"-0.346602429","PC3_tertiles_20190301":"0.328254031","PC4_tertiles_20190301":"0.287502757","PC5_tertiles_20190301":"0.215743768","PC1_20190410":"-1.817062113","PC2_20190410":"-0.382546443","PC3_20190410":"0.020300083","PC4_20190410":"0.337521961","PC5_20190410":"0.020390416","clustering_level_2":"pam1","clustering_level_6":"pam1","clustering_level_7":"pam1","clustering_level_2.1":"pam1","clustering_level_3":"pam1","clustering_level_5":"pam1","clustering_level_6.1":"pam1","clustering_level_7.1":"pam1","data":{"PC1":"-1.48423983781132","PC2":"-0.217279124294252","PC3":"0.0582978182280862","PC4":"-0.109068600732914","PC5":"0.0277599198584259"}},{"name":"DEPA210","OrderSudip":"42","LabPatientNumber":"14","LabSampleNumber":"210","Clusters20190408":"CoAc1_OutgrInvad","Clusters20190228_tertiles":"ClusterOther","SamplingDate":"29.07.2014","BAL":"1","TimepointMo":"0.5","TimeWindow":"1","WalktrapClustersMay2018":"1Red","COXcrude":"0.010048012","MRC1crude":"4.062803321","DCSIGNcrude":"0.009259035","TNFcrude":"0.003404533","IDOcrude":"0.013090714","IL10crude":"0.014945558","IL1RNcrude":"3.418E-05","MMP12crude":"0.000524735","TIMP1crude":"0.009240172","FN1crude":"0.000441298","PDGFDcrude":"0.003170211","COL6A2crude":"0.00030604","MMP7crude":"0.001336816","MMP9crude":"0.0000542597","CHI3L1crude":"0.0000796934","THBS1crude":"0.110840676","IGF1crude":"0.00152178","IGFBP2crude":"0.012369314","SPP1crude":"0.00000161717","LY96crude":"0.003513315","TLR5crude":"0.000527996","CAMPcrude":"0.001698602","NLRP3crude":"0.000341579","IFITM2crude":"0.007056578","MAVScrude":"0.000562623","TLR7crude":"0.000538909","S100A12crude":"0.00000453392","TLR2crude":"0.00000279008","TLR3crude":"0.0000118903","IFNLR1crude":"0.000377905","RSAD2crude":"0.000115297","COXMedTr":"1.290226909","COXMedTrQuart1and4":"2to3","MRC1MedTr":"1.332910326","DCSIGNMedTr":"1.786409445","TNFMedTr":"0.307692099","IDOMedTr":"0.638337921","IL10MedTr":"1.784084917","IL10MedTrQuart1and4":"2to3","IL1RNMedTr":"0.809393902","IL1RNMedTrQuart1and4":"2to3","MMP12MedTr":"0.438696337","MMP12MedTrQuart1and4":"1","TIMP1MedTr":"0.787978617","FN1MedTr":"1.841284363","PDGFDMedTr":"0.571787162","PDGFDMedTrQuart1and4":"2to3","RatioPDGFDscaledMMP12scaled":"1.3","COL6A2MedTr":"2.394812705","MMP7MedTr":"20.68394114","RatioPDGFDscaledMMP7scaled":"0.03","MMP9MedTr":"0.229392708","RatioPDGFDscaledMMP9scaled":"2.49","MMP9MedTrQuart1and4":"1","CHI3L1MedTr":"0.161045936","THBS1MedTr":"2.218120427","IGF1MedTr":"0.44565743","IGFBP2MedTr":"1.813341403","SPP1MedTr":"0.518755062","SPP1MedTrQuart1and4":"2to3","LY96MedTr":"0.624112155","LY96MedTrQuart1and4":"1","TLR5MedTr":"1.120903271","TLR5MedTrQuart1and4":"2to3","CAMPMedTr":"0.52807275","CAMPMedTrQuart1and4":"1","NLRP3MedTr":"0.755391365","NLRP3MedTrQuart1and4":"2to3","IFITM2MedTr":"0.596459787","IFITM2MedTrQuart1and4":"1","MAVSMedTr":"1.012883197","MAVSMedTrQuart1and4":"2to3","TLR7MedTr":"0.408003192","TLR7MedTrQuart1and4":"1","S100A12MedTr":"0.141894845","S100A12MedTrQuart1and4":"1","TLR2MedTr":"0.924504864","TLR2MedTrQuart1and4":"2to3","TLR3MedTr":"1.018644946","TLR3MedTrQuart1and4":"2to3","IFNLR1MedTr":"0.848218904","IFNLR1MedTrQuart1and4":"2to3","RSAD2MedTr":"0.188636587","RSAD2MedTrQuart1and4":"1","DiagnosisTx":"CysticFibrosis","NbrOfLungTx":"1","TypeTx":"Double","AgeAtTx":"27","RecipientSex":"F","PreTxBMI":"19","RecipientSmokingStatus":"NeverSmoker","SampleBMI":"NA","PreTxDiabetes":"No","Insulin":"No","PreTxPPI":"Yes","ProtonPumpInhib":"Yes","DonorSmokingStatus":"Smoker","DonorSex":"F","GraftAge":"51","DonorDeathCause":"CerebralHemorragiae","MaxColdIschemia":"266","ExtraCorpCirc":"No","ReadsCount":"31807","ReadsAbove10k":"Yes","Cop16SPerMLBAL":"615","Cop16S_Dec":"4","Cop16SPerMLQuartiles":"2","Cop16SPerML1st4thQuart":"2to3","Cop16SPerML1st10thDeciles":"2to9","RichnessOTUs_20190408":"107","Richness_10parts":"8","OldRichnessGenus":"40","OldRichGenQuart1and4":"2to3","ShannonGenus20190408":"1.46","OldShannonGenus":"1.65","OldShannonLev7Quart1and4":"1","OTU3_Thirds":"1","OTU11_Thirds":"1","OTU6_Thirds":"1","SumCore_Thirds":"1","SumCore10parts":"3","OTU4_Thirds":"1","OTU7_Thirds":"2","OTU8_Thirds":"1","SumAccesThirds":"2","SumAcces10parts":"0","SumCoreAccesThirds":"1","OTU1_90thPer":"1","OTU2_90thPer":"0","SumOutgr90thPer":"1","SumInvad90thPer":"0","SumOutgrInvadUpperThird":"1","PanAnelloPerMLBAL":"2081","SumAllSeparateAnelloPCRs":"18136","PanAnelloOrSUMseparPCRPerMLBAL":"2081","AnelloPerMLQuart1and4":"1","TTV1perMLBAL":"82","TTV2perMLBAL":"12","TTV3perMLBAL":"205","TTV4perMLBAL":"71","TTV5perMLBAL":"2108","TTV1to5perMLBAL":"2478","TTV1to5perMLBALQuart1and4":"2to3","TTMVperMLBAL":"425","TTMVperMLBALQuart1and4":"2to3","TTMDVperMLBAL":"15232","TTMDVperMLBALQuart1and4":"2to3","RatioTTMV_TTMDV":"0.027902978","RatioTTMV_TTMDVQuart1and4":"2to3","CurrentATB":"Yes","CurrentATBName":"Colistin/Meronem","CurrentATBName_Colistin_others":"Colistin","CurrentATBName_AZI_others":"OtherABX","ATBclass":"Polymyxin/Carbapenem","CurrentQuinolone":"No","RecipientPreTxColonisation":"GramNegBacillus","GraftColonisation":"GramNegBacillus","CurrentBactInfection":"Yes","CMVStatus":"Rpos","BloodCMVcopies":"NA","BloodCMVAbove500":"NA","CurrentCMVdrug":"Yes","CMVcopiesBAL":"NA","CMVBALabove100":"NA","EBVStatus":"Rpos","EBVcopiesBlood":"NA","ProphylaxyPCP":"CoTrimoxazole","ATBnbrSinceLastTimepoint":"3","PulmBactInfectSinceLastTimepoint":"2","RespVirInfectSinceLastTimepoint":"0","CurrentRespViralInfection":"No","CMVinfectSinceLastTimepoint":"0","CurrentCMVinfection":"No","CurrentRespFungInfection":"No","FungPulmInfectNbrSinceLastTimepoint":"0","CurrentFungusTreatment":"Yes","CurrentParasiteInfection":"No","MeanBactInfectPerMonths":"0.167","CurrentInfectBactVirCMVFungParas":"Yes","TotalBALCellsPerML":"220000","TotalBALCellsPerMLQuart1and4":"2to3","BALMacroPercent":"94","BALMacroNumber":"206800","BALNeutroPercent":"2.5","BALNeutroPercentQuart1and4":"2to3","BALNeutroNumber":"5500","BALNeutroNumberQuart1and4":"2to3","BALLymphoPercent":"3.5","BALLymphoPercentQuart1and4":"1","BALLymphoNumber":"7700","BALLymphoNumberQuart1and4":"2to3","BALEosinoPercent":"0","BALEosinoAbovex2Percent":"No","BALBronchialCellsPercent":"0","BALBronchialCellsAbove5Percent":"No","CD4TLympho":"NA","CD4Tpercent":"NA","CD8TLympho":"NA","CD8Tpercent":"NA","BLympho":"NA","BLymphoPercent":"NA","IgG":"NA","BloodLeuco":"18.9","BloodAbsoluteNeutro":"NA","BloodAbsoluteNeutroQuart1and4":"NA","CRP":"32","CRPQuart1and4":"4","DSAMFImaxValue":"NA","DSAMFISum":"NA","DSA1000":"NA","DSAYesNo":"NA","DSAandOrAcuteRejctBiopScore2":"NA","DSAandOrAcuteRejctBiopScore2AndOrOngoingCLAD":"NA","Infect_DSA_Reject":"Yes","Biopsy":"A0B0","BiopsyScore":"0","AcuteCellRejectA2":"No","RejectionSinceLastTimepoint":"0","CLAD":"No","CLADphenotype":"NA","CLADdaysPostTx":"NA","PrimaryGraftDysfunctionStade3":"No","HyperacuteRejection":"No","InductionTreatment":"Basiliximab","TacrolimusConc":"21.8","TacroliQuart1and4":"4","MycophenolateMofetilConc":"NA","MMFQuart1and4":"NA","PrednisoneDosis":"25","Prednisone6Categ":"2to3","ImmunosuppresiveTTT":"Tacro_MMF_Pred","FEV1PercentPredict":"NA","FEV1PercentPredictQuart1and4":"NA","RatioTLCSingleBestTLC":"NA","RatioTLCSingleBestTLCQuart1and4":"NA","Mean2BestTLCBeforeCurrentTLC":"NA","DLCOPercentPredict":"NA","DLCOPercentPredictQuart1and4":"NA","FEV1FVCRatio":"NA","FEV1FVCRatioQuart1and4":"NA","AbsOstructSyndrFEV1FVCRatioBelow70":"NA","RatioFEV1BestFEV1Dynamic":"NA","RatioFEV1BestFEV1DynamicQuart1and4":"NA","TLCPercentOfSingleBest":"NA","TLCPercentOfSingleBestQuart1and4":"NA","FEV1PercentOfBest":"NA","FEV1PercentOfBestQuart1and4":"NA","RestrictSyndrTLCbelow80percentPV":"NA","RestrictSyndrTLCbelow90percentBestTLC":"NA","AirTrapping":"NA","DecreasedDiffusion":"NA","RestrictBestTLCLiter":"6.02","RestrictBestTLCLiterQuart1and4":"4","TLCvalue":"NA","TLCPercentOfBest":"NA","TLCPercentOfBestQuart1and4":"NA","ObstructiveSyndrome":"NA","CurrentFEV1":"NA","PC1_16SLevel7_feb2019":"1.422010814","PC2_16SLevel7_feb2019":"-0.844317599","PC3_16SLevel7_feb2019":"0.110202304","PC1_tertiles_20190301":"1.382330226","PC2_tertiles_20190301":"-0.804836195","PC3_tertiles_20190301":"0.120458283","PC4_tertiles_20190301":"-0.252388305","PC5_tertiles_20190301":"-0.273938118","PC1_20190410":"1.408169309","PC2_20190410":"-0.777996339","PC3_20190410":"0.014723541","PC4_20190410":"-0.550765646","PC5_20190410":"-0.146463636","clustering_level_2":"pam4","clustering_level_6":"pam2","clustering_level_7":"pam2","clustering_level_2.1":"pam4","clustering_level_3":"pam2","clustering_level_5":"pam2","clustering_level_6.1":"pam2","clustering_level_7.1":"pam2","data":{"PC1":"1.02959156868917","PC2":"-0.399463190039478","PC3":"-0.456179323520924","PC4":"0.00222948300114395","PC5":"-0.219476613726828"}},{"name":"DEPA220","OrderSudip":"43","LabPatientNumber":"14","LabSampleNumber":"220","Clusters20190408":"LowLoadTert","Clusters20190228_tertiles":"LowLoadTert","SamplingDate":"23.09.2014","BAL":"1","TimepointMo":"2","TimeWindow":"2","WalktrapClustersMay2018":"NA","COXcrude":"0.003381636","MRC1crude":"0.67049758","DCSIGNcrude":"0.005499095","TNFcrude":"0.005456799","IDOcrude":"0.111138034","IL10crude":"0.036676384","IL1RNcrude":"0.000185799","MMP12crude":"0.001697918","TIMP1crude":"0.006172275","FN1crude":"0.000296833","PDGFDcrude":"0.002502648","COL6A2crude":"0.0000984522","MMP7crude":"0.000210464","MMP9crude":"0.000159333","CHI3L1crude":"0.0000517472","THBS1crude":"0.013784907","IGF1crude":"0.005362375","IGFBP2crude":"0.007044997","SPP1crude":"0.000010508","LY96crude":"0.005536072","TLR5crude":"0.00048231","CAMPcrude":"0.000362321","NLRP3crude":"0.001218567","IFITM2crude":"0.009948861","MAVScrude":"0.000396346","TLR7crude":"0.000974655","S100A12crude":"0.0000370087","TLR2crude":"0.00000141315","TLR3crude":"0.00000418915","IFNLR1crude":"0.000939833","RSAD2crude":"0.000659179","COXMedTr":"0.434222955","COXMedTrQuart1and4":"1","MRC1MedTr":"0.219974505","DCSIGNMedTr":"1.060978335","TNFMedTr":"0.493170095","IDOMedTr":"5.419385327","IL10MedTr":"4.378142596","IL10MedTrQuart1and4":"4","IL1RNMedTr":"4.39977812","IL1RNMedTrQuart1and4":"4","MMP12MedTr":"1.419516105","MMP12MedTrQuart1and4":"2to3","TIMP1MedTr":"0.526356054","FN1MedTr":"1.23851386","PDGFDMedTr":"0.451383743","PDGFDMedTrQuart1and4":"2to3","RatioPDGFDscaledMMP12scaled":"0.32","COL6A2MedTr":"0.770403012","MMP7MedTr":"3.256410533","RatioPDGFDscaledMMP7scaled":"0.14","MMP9MedTr":"0.673609342","RatioPDGFDscaledMMP9scaled":"0.67","MMP9MedTrQuart1and4":"2to3","CHI3L1MedTr":"0.104571785","THBS1MedTr":"0.27586068","IGF1MedTr":"1.570386548","IGFBP2MedTr":"1.032796558","SPP1MedTr":"3.37076651","SPP1MedTrQuart1and4":"2to3","LY96MedTr":"0.983438678","LY96MedTrQuart1and4":"2to3","TLR5MedTr":"1.023915312","TLR5MedTrQuart1and4":"2to3","CAMPMedTr":"0.112640683","CAMPMedTrQuart1and4":"1","NLRP3MedTr":"2.694825731","NLRP3MedTrQuart1and4":"4","IFITM2MedTr":"0.840931092","IFITM2MedTrQuart1and4":"2to3","MAVSMedTr":"0.713537162","MAVSMedTrQuart1and4":"1","TLR7MedTr":"0.737902916","TLR7MedTrQuart1and4":"2to3","S100A12MedTr":"1.158233774","S100A12MedTrQuart1and4":"2to3","TLR2MedTr":"0.468255236","TLR2MedTrQuart1and4":"1","TLR3MedTr":"0.358885696","TLR3MedTrQuart1and4":"1","IFNLR1MedTr":"2.109484137","IFNLR1MedTrQuart1and4":"4","RSAD2MedTr":"1.078474333","RSAD2MedTrQuart1and4":"2to3","DiagnosisTx":"CysticFibrosis","NbrOfLungTx":"1","TypeTx":"Double","AgeAtTx":"27","RecipientSex":"F","PreTxBMI":"19","RecipientSmokingStatus":"NeverSmoker","SampleBMI":"16.1","PreTxDiabetes":"No","Insulin":"No","PreTxPPI":"Yes","ProtonPumpInhib":"No","DonorSmokingStatus":"Smoker","DonorSex":"F","GraftAge":"51","DonorDeathCause":"CerebralHemorragiae","MaxColdIschemia":"266","ExtraCorpCirc":"No","ReadsCount":"31998","ReadsAbove10k":"Yes","Cop16SPerMLBAL":"309","Cop16S_Dec":"4","Cop16SPerMLQuartiles":"2","Cop16SPerML1st4thQuart":"2to3","Cop16SPerML1st10thDeciles":"2to9","RichnessOTUs_20190408":"95","Richness_10parts":"7","OldRichnessGenus":"33","OldRichGenQuart1and4":"2to3","ShannonGenus20190408":"1.93","OldShannonGenus":"1.86","OldShannonLev7Quart1and4":"1","OTU3_Thirds":"LowLoad","OTU11_Thirds":"LowLoad","OTU6_Thirds":"LowLoad","SumCore_Thirds":"LowLoad","SumCore10parts":"7","OTU4_Thirds":"LowLoad","OTU7_Thirds":"LowLoad","OTU8_Thirds":"LowLoad","SumAccesThirds":"LowLoad","SumAcces10parts":"0","SumCoreAccesThirds":"LowLoad","OTU1_90thPer":"LowLoad","OTU2_90thPer":"LowLoad","SumOutgr90thPer":"LowLoad","SumInvad90thPer":"LowLoad","SumOutgrInvadUpperThird":"LowLoad","PanAnelloPerMLBAL":"443843","SumAllSeparateAnelloPCRs":"286692","PanAnelloOrSUMseparPCRPerMLBAL":"443843","AnelloPerMLQuart1and4":"2to3","TTV1perMLBAL":"278","TTV2perMLBAL":"1","TTV3perMLBAL":"34886","TTV4perMLBAL":"692","TTV5perMLBAL":"155","TTV1to5perMLBAL":"36011","TTV1to5perMLBALQuart1and4":"4","TTMVperMLBAL":"17949","TTMVperMLBALQuart1and4":"2to3","TTMDVperMLBAL":"232732","TTMDVperMLBALQuart1and4":"2to3","RatioTTMV_TTMDV":"0.077122641","RatioTTMV_TTMDVQuart1and4":"2to3","CurrentATB":"Yes","CurrentATBName":"NA","CurrentATBName_Colistin_others":"NA","CurrentATBName_AZI_others":"NA","ATBclass":"NA","CurrentQuinolone":"NA","RecipientPreTxColonisation":"GramNegBacillus","GraftColonisation":"GramNegBacillus","CurrentBactInfection":"No","CMVStatus":"Rpos","BloodCMVcopies":"2170","BloodCMVAbove500":"Yes","CurrentCMVdrug":"Yes","CMVcopiesBAL":"NA","CMVBALabove100":"NA","EBVStatus":"Rpos","EBVcopiesBlood":"190","ProphylaxyPCP":"CoTrimoxazole","ATBnbrSinceLastTimepoint":"1","PulmBactInfectSinceLastTimepoint":"0","RespVirInfectSinceLastTimepoint":"0","CurrentRespViralInfection":"Yes","CMVinfectSinceLastTimepoint":"0","CurrentCMVinfection":"No","CurrentRespFungInfection":"No","FungPulmInfectNbrSinceLastTimepoint":"0","CurrentFungusTreatment":"Yes","CurrentParasiteInfection":"No","MeanBactInfectPerMonths":"0.167","CurrentInfectBactVirCMVFungParas":"Yes","TotalBALCellsPerML":"148000","TotalBALCellsPerMLQuart1and4":"2to3","BALMacroPercent":"86.5","BALMacroNumber":"128020","BALNeutroPercent":"2.5","BALNeutroPercentQuart1and4":"2to3","BALNeutroNumber":"3700","BALNeutroNumberQuart1and4":"2to3","BALLymphoPercent":"9.5","BALLymphoPercentQuart1and4":"2to3","BALLymphoNumber":"14060","BALLymphoNumberQuart1and4":"2to3","BALEosinoPercent":"0","BALEosinoAbovex2Percent":"No","BALBronchialCellsPercent":"1.5","BALBronchialCellsAbove5Percent":"No","CD4TLympho":"1478","CD4Tpercent":"NA","CD8TLympho":"NA","CD8Tpercent":"NA","BLympho":"NA","BLymphoPercent":"NA","IgG":"6.29","BloodLeuco":"8.2","BloodAbsoluteNeutro":"5.5","BloodAbsoluteNeutroQuart1and4":"2to3","CRP":"1","CRPQuart1and4":"1","DSAMFImaxValue":"NA","DSAMFISum":"NA","DSA1000":"NA","DSAYesNo":"NA","DSAandOrAcuteRejctBiopScore2":"NA","DSAandOrAcuteRejctBiopScore2AndOrOngoingCLAD":"NA","Infect_DSA_Reject":"Yes","Biopsy":"NA","BiopsyScore":"NA","AcuteCellRejectA2":"No","RejectionSinceLastTimepoint":"0","CLAD":"No","CLADphenotype":"NA","CLADdaysPostTx":"NA","PrimaryGraftDysfunctionStade3":"No","HyperacuteRejection":"No","InductionTreatment":"Basiliximab","TacrolimusConc":"10.4","TacroliQuart1and4":"2to3","MycophenolateMofetilConc":"2.3","MMFQuart1and4":"2to3","PrednisoneDosis":"25","Prednisone6Categ":"2to3","ImmunosuppresiveTTT":"Tacro_MMF_Pred","FEV1PercentPredict":"NA","FEV1PercentPredictQuart1and4":"NA","RatioTLCSingleBestTLC":"NA","RatioTLCSingleBestTLCQuart1and4":"NA","Mean2BestTLCBeforeCurrentTLC":"NA","DLCOPercentPredict":"NA","DLCOPercentPredictQuart1and4":"NA","FEV1FVCRatio":"NA","FEV1FVCRatioQuart1and4":"NA","AbsOstructSyndrFEV1FVCRatioBelow70":"NA","RatioFEV1BestFEV1Dynamic":"NA","RatioFEV1BestFEV1DynamicQuart1and4":"NA","TLCPercentOfSingleBest":"NA","TLCPercentOfSingleBestQuart1and4":"NA","FEV1PercentOfBest":"74.9","FEV1PercentOfBestQuart1and4":"1","RestrictSyndrTLCbelow80percentPV":"NA","RestrictSyndrTLCbelow90percentBestTLC":"NA","AirTrapping":"NA","DecreasedDiffusion":"NA","RestrictBestTLCLiter":"NA","RestrictBestTLCLiterQuart1and4":"NA","TLCvalue":"NA","TLCPercentOfBest":"NA","TLCPercentOfBestQuart1and4":"NA","ObstructiveSyndrome":"No","CurrentFEV1":"NA","PC1_16SLevel7_feb2019":"1.352235613","PC2_16SLevel7_feb2019":"-0.511134265","PC3_16SLevel7_feb2019":"0.320625462","PC1_tertiles_20190301":"NA","PC2_tertiles_20190301":"NA","PC3_tertiles_20190301":"NA","PC4_tertiles_20190301":"NA","PC5_tertiles_20190301":"NA","PC1_20190410":"1.41366513","PC2_20190410":"-0.36734492","PC3_20190410":"0.128997653","PC4_20190410":"-0.320557225","PC5_20190410":"-0.134878313","clustering_level_2":"pam4","clustering_level_6":"pam2","clustering_level_7":"pam2","clustering_level_2.1":"pam4","clustering_level_3":"pam2","clustering_level_5":"pam2","clustering_level_6.1":"pam2","clustering_level_7.1":"pam2","data":{"PC1":"0.750663219625889","PC2":"-0.190012558043357","PC3":"-0.259093249114519","PC4":"-0.173182489572253","PC5":"-0.173735579875429"}},{"name":"DEPA241","OrderSudip":"44","LabPatientNumber":"14","LabSampleNumber":"241","Clusters20190408":"LowLoadTert","Clusters20190228_tertiles":"LowLoadTert","SamplingDate":"14.01.2015","BAL":"1","TimepointMo":"6","TimeWindow":"3","WalktrapClustersMay2018":"5Purple","COXcrude":"0.004131781","MRC1crude":"3.111646629","DCSIGNcrude":"0.004126177","TNFcrude":"0.006420241","IDOcrude":"0.014893174","IL10crude":"0.015049491","IL1RNcrude":"2.20978E-05","MMP12crude":"0.000689816","TIMP1crude":"0.007691142","FN1crude":"0.000179984","PDGFDcrude":"0.010850805","COL6A2crude":"0.000171233","MMP7crude":"0.0000279075","MMP9crude":"0.000024733","CHI3L1crude":"0.0000987706","THBS1crude":"0.00820875","IGF1crude":"0.004621965","IGFBP2crude":"0.00348159","SPP1crude":"0","LY96crude":"0.003543501","TLR5crude":"0.000184762","CAMPcrude":"0.003206197","NLRP3crude":"0.000247847","IFITM2crude":"0.010177563","MAVScrude":"0.000406919","TLR7crude":"0.001265313","S100A12crude":"0.000000437787","TLR2crude":"0","TLR3crude":"0.00000505587","IFNLR1crude":"0.000303079","RSAD2crude":"0.000417611","COXMedTr":"0.530546211","COXMedTrQuart1and4":"1","MRC1MedTr":"1.02085816","DCSIGNMedTr":"0.796091734","TNFMedTr":"0.580243336","IDOMedTr":"0.726230683","IL10MedTr":"1.796491594","IL10MedTrQuart1and4":"2to3","IL1RNMedTr":"0.523284383","IL1RNMedTrQuart1and4":"1","MMP12MedTr":"0.57670955","MMP12MedTrQuart1and4":"2to3","TIMP1MedTr":"0.655881251","FN1MedTr":"0.75097205","PDGFDMedTr":"1.957078141","PDGFDMedTrQuart1and4":"2to3","RatioPDGFDscaledMMP12scaled":"3.39","COL6A2MedTr":"1.339927129","MMP7MedTr":"0.431799782","RatioPDGFDscaledMMP7scaled":"4.53","MMP9MedTr":"0.104563218","RatioPDGFDscaledMMP9scaled":"18.72","MMP9MedTrQuart1and4":"1","CHI3L1MedTr":"0.1995976","THBS1MedTr":"0.164271786","IGF1MedTr":"1.353555477","IGFBP2MedTr":"0.510401112","SPP1MedTr":"0","SPP1MedTrQuart1and4":"1","LY96MedTr":"0.629474496","LY96MedTrQuart1and4":"1","TLR5MedTr":"0.392237992","TLR5MedTrQuart1and4":"1","CAMPMedTr":"0.99676404","CAMPMedTrQuart1and4":"2to3","NLRP3MedTr":"0.548107148","NLRP3MedTrQuart1and4":"1","IFITM2MedTr":"0.860262188","IFITM2MedTrQuart1and4":"2to3","MAVSMedTr":"0.732571016","MAVSMedTrQuart1and4":"1","TLR7MedTr":"0.957957622","TLR7MedTrQuart1and4":"2to3","S100A12MedTr":"0.013701089","S100A12MedTrQuart1and4":"1","TLR2MedTr":"0","TLR2MedTrQuart1and4":"1","TLR3MedTr":"0.433137764","TLR3MedTrQuart1and4":"1","IFNLR1MedTr":"0.680269237","IFNLR1MedTrQuart1and4":"2to3","RSAD2MedTr":"0.683247853","RSAD2MedTrQuart1and4":"2to3","DiagnosisTx":"CysticFibrosis","NbrOfLungTx":"1","TypeTx":"Double","AgeAtTx":"27","RecipientSex":"F","PreTxBMI":"19","RecipientSmokingStatus":"NeverSmoker","SampleBMI":"17.5","PreTxDiabetes":"No","Insulin":"No","PreTxPPI":"Yes","ProtonPumpInhib":"Yes","DonorSmokingStatus":"Smoker","DonorSex":"F","GraftAge":"51","DonorDeathCause":"CerebralHemorragiae","MaxColdIschemia":"266","ExtraCorpCirc":"No","ReadsCount":"35286","ReadsAbove10k":"Yes","Cop16SPerMLBAL":"43","Cop16S_Dec":"2","Cop16SPerMLQuartiles":"1","Cop16SPerML1st4thQuart":"1","Cop16SPerML1st10thDeciles":"2to9","RichnessOTUs_20190408":"122","Richness_10parts":"9","OldRichnessGenus":"LowLoad","OldRichGenQuart1and4":"LowLoad","ShannonGenus20190408":"5.45","OldShannonGenus":"LowLoad","OldShannonLev7Quart1and4":"LowLoad","OTU3_Thirds":"LowLoad","OTU11_Thirds":"LowLoad","OTU6_Thirds":"LowLoad","SumCore_Thirds":"LowLoad","SumCore10parts":"4","OTU4_Thirds":"LowLoad","OTU7_Thirds":"LowLoad","OTU8_Thirds":"LowLoad","SumAccesThirds":"LowLoad","SumAcces10parts":"0","SumCoreAccesThirds":"LowLoad","OTU1_90thPer":"LowLoad","OTU2_90thPer":"LowLoad","SumOutgr90thPer":"LowLoad","SumInvad90thPer":"LowLoad","SumOutgrInvadUpperThird":"LowLoad","PanAnelloPerMLBAL":"79241","SumAllSeparateAnelloPCRs":"25423","PanAnelloOrSUMseparPCRPerMLBAL":"79241","AnelloPerMLQuart1and4":"2to3","TTV1perMLBAL":"24","TTV2perMLBAL":"2","TTV3perMLBAL":"382","TTV4perMLBAL":"1855","TTV5perMLBAL":"160","TTV1to5perMLBAL":"2422","TTV1to5perMLBALQuart1and4":"2to3","TTMVperMLBAL":"358","TTMVperMLBALQuart1and4":"1","TTMDVperMLBAL":"22642","TTMDVperMLBALQuart1and4":"2to3","RatioTTMV_TTMDV":"0.015830091","RatioTTMV_TTMDVQuart1and4":"1","CurrentATB":"Yes","CurrentATBName":"Colistin","CurrentATBName_Colistin_others":"Colistin","CurrentATBName_AZI_others":"OtherABX","ATBclass":"Polymyxin","CurrentQuinolone":"No","RecipientPreTxColonisation":"GramNegBacillus","GraftColonisation":"GramNegBacillus","CurrentBactInfection":"No","CMVStatus":"Rpos","BloodCMVcopies":"266","BloodCMVAbove500":"No","CurrentCMVdrug":"Yes","CMVcopiesBAL":"NA","CMVBALabove100":"NA","EBVStatus":"Rpos","EBVcopiesBlood":"900","ProphylaxyPCP":"CoTrimoxazole","ATBnbrSinceLastTimepoint":"1","PulmBactInfectSinceLastTimepoint":"0","RespVirInfectSinceLastTimepoint":"1","CurrentRespViralInfection":"No","CMVinfectSinceLastTimepoint":"1","CurrentCMVinfection":"No","CurrentRespFungInfection":"No","FungPulmInfectNbrSinceLastTimepoint":"0","CurrentFungusTreatment":"No","CurrentParasiteInfection":"No","MeanBactInfectPerMonths":"0.167","CurrentInfectBactVirCMVFungParas":"No","TotalBALCellsPerML":"233000","TotalBALCellsPerMLQuart1and4":"4","BALMacroPercent":"54.5","BALMacroNumber":"126985","BALNeutroPercent":"5.5","BALNeutroPercentQuart1and4":"2to3","BALNeutroNumber":"12815","BALNeutroNumberQuart1and4":"2to3","BALLymphoPercent":"33","BALLymphoPercentQuart1and4":"4","BALLymphoNumber":"76890","BALLymphoNumberQuart1and4":"4","BALEosinoPercent":"6","BALEosinoAbovex2Percent":"Yes","BALBronchialCellsPercent":"1","BALBronchialCellsAbove5Percent":"No","CD4TLympho":"1187","CD4Tpercent":"52.7","CD8TLympho":"820","CD8Tpercent":"36.4","BLympho":"170","BLymphoPercent":"7.5","IgG":"9.05","BloodLeuco":"3.2","BloodAbsoluteNeutro":"1","BloodAbsoluteNeutroQuart1and4":"1","CRP":"NA","CRPQuart1and4":"NA","DSAMFImaxValue":"0","DSAMFISum":"0","DSA1000":"No","DSAYesNo":"No","DSAandOrAcuteRejctBiopScore2":"No","DSAandOrAcuteRejctBiopScore2AndOrOngoingCLAD":"No","Infect_DSA_Reject":"No","Biopsy":"A1Bx","BiopsyScore":"NA","AcuteCellRejectA2":"No","RejectionSinceLastTimepoint":"0","CLAD":"No","CLADphenotype":"NA","CLADdaysPostTx":"NA","PrimaryGraftDysfunctionStade3":"No","HyperacuteRejection":"No","InductionTreatment":"Basiliximab","TacrolimusConc":"10.7","TacroliQuart1and4":"4","MycophenolateMofetilConc":"1.3","MMFQuart1and4":"1","PrednisoneDosis":"15","Prednisone6Categ":"2to3","ImmunosuppresiveTTT":"Tacro_MMF_Pred","FEV1PercentPredict":"101","FEV1PercentPredictQuart1and4":"4","RatioTLCSingleBestTLC":"89.86710963","RatioTLCSingleBestTLCQuart1and4":"2to3","Mean2BestTLCBeforeCurrentTLC":"5.41","DLCOPercentPredict":"92","DLCOPercentPredictQuart1and4":"4","FEV1FVCRatio":"91","FEV1FVCRatioQuart1and4":"4","AbsOstructSyndrFEV1FVCRatioBelow70":"No","RatioFEV1BestFEV1Dynamic":"105.2","RatioFEV1BestFEV1DynamicQuart1and4":"4","TLCPercentOfSingleBest":"89.9","TLCPercentOfSingleBestQuart1and4":"2to3","FEV1PercentOfBest":"97.9","FEV1PercentOfBestQuart1and4":"4","RestrictSyndrTLCbelow80percentPV":"No","RestrictSyndrTLCbelow90percentBestTLC":"Yes","AirTrapping":"No","DecreasedDiffusion":"No","RestrictBestTLCLiter":"6.02","RestrictBestTLCLiterQuart1and4":"4","TLCvalue":"5.41","TLCPercentOfBest":"89.9","TLCPercentOfBestQuart1and4":"2to3","ObstructiveSyndrome":"No","CurrentFEV1":"3.24","PC1_16SLevel7_feb2019":"2.092982698","PC2_16SLevel7_feb2019":"-1.014068873","PC3_16SLevel7_feb2019":"0.206730258","PC1_tertiles_20190301":"2.083048093","PC2_tertiles_20190301":"-0.99130814","PC3_tertiles_20190301":"0.20090887","PC4_tertiles_20190301":"-0.042455361","PC5_tertiles_20190301":"-0.259757538","PC1_20190410":"2.435083521","PC2_20190410":"-0.773999393","PC3_20190410":"0.30743023","PC4_20190410":"-0.053400443","PC5_20190410":"-0.131600575","clustering_level_2":"pam3","clustering_level_6":"pam2","clustering_level_7":"pam2","clustering_level_2.1":"pam3","clustering_level_3":"pam2","clustering_level_5":"pam2","clustering_level_6.1":"pam2","clustering_level_7.1":"pam2","data":{"PC1":"1.10405012350254","PC2":"-1.19759849492047","PC3":"0.218536732352379","PC4":"0.0320311717146449","PC5":"-0.0246052280618011"}},{"name":"DEPA308","OrderSudip":"45","LabPatientNumber":"14","LabSampleNumber":"308","Clusters20190408":"LowLoadTert","Clusters20190228_tertiles":"LowLoadTert","SamplingDate":"30.07.2015","BAL":"1","TimepointMo":"12","TimeWindow":"4","WalktrapClustersMay2018":"5Purple","COXcrude":"0.01156211","MRC1crude":"3.498709613","DCSIGNcrude":"0.008373355","TNFcrude":"0.013217327","IDOcrude":"0.022635682","IL10crude":"0.012764472","IL1RNcrude":"3.84266E-05","MMP12crude":"0.000538434","TIMP1crude":"0.015767826","FN1crude":"0.000271178","PDGFDcrude":"0.015607431","COL6A2crude":"0.0000865804","MMP7crude":"0.0000121904","MMP9crude":"0.000311457","CHI3L1crude":"0.000494849","THBS1crude":"0.006592449","IGF1crude":"0.006542377","IGFBP2crude":"0.001792379","SPP1crude":"0.0000214574","LY96crude":"0.006871734","TLR5crude":"0.000531982","CAMPcrude":"0.006703882","NLRP3crude":"0.000716082","IFITM2crude":"0.012427763","MAVScrude":"0.000557983","TLR7crude":"0.001641098","S100A12crude":"0.0000768943","TLR2crude":"0.00000620312","TLR3crude":"0.0000191941","IFNLR1crude":"0.000394318","RSAD2crude":"0.001018161","COXMedTr":"1.484646487","COXMedTrQuart1and4":"2to3","MRC1MedTr":"1.147844432","DCSIGNMedTr":"1.615528968","TNFMedTr":"1.194544844","IDOMedTr":"1.103775886","IL10MedTr":"1.523723812","IL10MedTrQuart1and4":"2to3","IL1RNMedTr":"0.909954738","IL1RNMedTrQuart1and4":"2to3","MMP12MedTr":"0.450149176","MMP12MedTrQuart1and4":"1","TIMP1MedTr":"1.344640481","FN1MedTr":"1.131469451","PDGFDMedTr":"2.814994876","PDGFDMedTrQuart1and4":"4","RatioPDGFDscaledMMP12scaled":"6.25","COL6A2MedTr":"0.677504434","MMP7MedTr":"0.188617138","RatioPDGFDscaledMMP7scaled":"14.92","MMP9MedTr":"1.316743102","RatioPDGFDscaledMMP9scaled":"2.14","MMP9MedTrQuart1and4":"2to3","CHI3L1MedTr":"1","THBS1MedTr":"0.131926713","IGF1MedTr":"1.915953389","IGFBP2MedTr":"0.262762799","SPP1MedTr":"6.883120487","SPP1MedTrQuart1and4":"4","LY96MedTr":"1.220708329","LY96MedTrQuart1and4":"2to3","TLR5MedTr":"1.129365412","TLR5MedTrQuart1and4":"2to3","CAMPMedTr":"2.0841478","CAMPMedTrQuart1and4":"4","NLRP3MedTr":"1.583593773","NLRP3MedTrQuart1and4":"2to3","IFITM2MedTr":"1.050461101","IFITM2MedTrQuart1and4":"2to3","MAVSMedTr":"1.004530037","MAVSMedTrQuart1and4":"2to3","TLR7MedTr":"1.242461213","TLR7MedTrQuart1and4":"2to3","S100A12MedTr":"2.406506094","S100A12MedTrQuart1and4":"2to3","TLR2MedTr":"2.05543235","TLR2MedTrQuart1and4":"2to3","TLR3MedTr":"1.644360834","TLR3MedTrQuart1and4":"2to3","IFNLR1MedTr":"0.885058726","IFNLR1MedTrQuart1and4":"2to3","RSAD2MedTr":"1.665798557","RSAD2MedTrQuart1and4":"4","DiagnosisTx":"CysticFibrosis","NbrOfLungTx":"1","TypeTx":"Double","AgeAtTx":"27","RecipientSex":"F","PreTxBMI":"19","RecipientSmokingStatus":"NeverSmoker","SampleBMI":"19.4","PreTxDiabetes":"No","Insulin":"No","PreTxPPI":"Yes","ProtonPumpInhib":"No","DonorSmokingStatus":"Smoker","DonorSex":"F","GraftAge":"51","DonorDeathCause":"CerebralHemorragiae","MaxColdIschemia":"266","ExtraCorpCirc":"No","ReadsCount":"37171","ReadsAbove10k":"Yes","Cop16SPerMLBAL":"32","Cop16S_Dec":"1","Cop16SPerMLQuartiles":"1","Cop16SPerML1st4thQuart":"1","Cop16SPerML1st10thDeciles":"1","RichnessOTUs_20190408":"103","Richness_10parts":"8","OldRichnessGenus":"LowLoad","OldRichGenQuart1and4":"LowLoad","ShannonGenus20190408":"5.16","OldShannonGenus":"LowLoad","OldShannonLev7Quart1and4":"LowLoad","OTU3_Thirds":"LowLoad","OTU11_Thirds":"LowLoad","OTU6_Thirds":"LowLoad","SumCore_Thirds":"LowLoad","SumCore10parts":"4","OTU4_Thirds":"LowLoad","OTU7_Thirds":"LowLoad","OTU8_Thirds":"LowLoad","SumAccesThirds":"LowLoad","SumAcces10parts":"0","SumCoreAccesThirds":"LowLoad","OTU1_90thPer":"LowLoad","OTU2_90thPer":"LowLoad","SumOutgr90thPer":"LowLoad","SumInvad90thPer":"LowLoad","SumOutgrInvadUpperThird":"LowLoad","PanAnelloPerMLBAL":"14032","SumAllSeparateAnelloPCRs":"8655","PanAnelloOrSUMseparPCRPerMLBAL":"14032","AnelloPerMLQuart1and4":"2to3","TTV1perMLBAL":"31","TTV2perMLBAL":"7","TTV3perMLBAL":"2589","TTV4perMLBAL":"310","TTV5perMLBAL":"110","TTV1to5perMLBAL":"3048","TTV1to5perMLBALQuart1and4":"2to3","TTMVperMLBAL":"260","TTMVperMLBALQuart1and4":"1","TTMDVperMLBAL":"5347","TTMDVperMLBALQuart1and4":"1","RatioTTMV_TTMDV":"0.048643243","RatioTTMV_TTMDVQuart1and4":"2to3","CurrentATB":"Yes","CurrentATBName":"Colistin","CurrentATBName_Colistin_others":"Colistin","CurrentATBName_AZI_others":"OtherABX","ATBclass":"Polymyxin","CurrentQuinolone":"No","RecipientPreTxColonisation":"GramNegBacillus","GraftColonisation":"GramNegBacillus","CurrentBactInfection":"No","CMVStatus":"Rpos","BloodCMVcopies":"0","BloodCMVAbove500":"No","CurrentCMVdrug":"No","CMVcopiesBAL":"0","CMVBALabove100":"No","EBVStatus":"Rpos","EBVcopiesBlood":"NA","ProphylaxyPCP":"CoTrimoxazole","ATBnbrSinceLastTimepoint":"2","PulmBactInfectSinceLastTimepoint":"0","RespVirInfectSinceLastTimepoint":"2","CurrentRespViralInfection":"No","CMVinfectSinceLastTimepoint":"0","CurrentCMVinfection":"No","CurrentRespFungInfection":"No","FungPulmInfectNbrSinceLastTimepoint":"0","CurrentFungusTreatment":"No","CurrentParasiteInfection":"No","MeanBactInfectPerMonths":"0.167","CurrentInfectBactVirCMVFungParas":"No","TotalBALCellsPerML":"200000","TotalBALCellsPerMLQuart1and4":"2to3","BALMacroPercent":"51.5","BALMacroNumber":"103000","BALNeutroPercent":"8.5","BALNeutroPercentQuart1and4":"2to3","BALNeutroNumber":"17000","BALNeutroNumberQuart1and4":"4","BALLymphoPercent":"39","BALLymphoPercentQuart1and4":"4","BALLymphoNumber":"78000","BALLymphoNumberQuart1and4":"4","BALEosinoPercent":"0","BALEosinoAbovex2Percent":"No","BALBronchialCellsPercent":"0.5","BALBronchialCellsAbove5Percent":"No","CD4TLympho":"1509","CD4Tpercent":"47","CD8TLympho":"1192","CD8Tpercent":"37.1","BLympho":"379","BLymphoPercent":"11.8","IgG":"9.12","BloodLeuco":"11","BloodAbsoluteNeutro":"NA","BloodAbsoluteNeutroQuart1and4":"NA","CRP":"NA","CRPQuart1and4":"NA","DSAMFImaxValue":"0","DSAMFISum":"0","DSA1000":"No","DSAYesNo":"No","DSAandOrAcuteRejctBiopScore2":"No","DSAandOrAcuteRejctBiopScore2AndOrOngoingCLAD":"No","Infect_DSA_Reject":"No","Biopsy":"A0B0","BiopsyScore":"0","AcuteCellRejectA2":"No","RejectionSinceLastTimepoint":"0","CLAD":"No","CLADphenotype":"NA","CLADdaysPostTx":"NA","PrimaryGraftDysfunctionStade3":"No","HyperacuteRejection":"No","InductionTreatment":"Basiliximab","TacrolimusConc":"15.4","TacroliQuart1and4":"4","MycophenolateMofetilConc":"1.4","MMFQuart1and4":"1","PrednisoneDosis":"12.5","Prednisone6Categ":"2to3","ImmunosuppresiveTTT":"Tacro_MMF_Pred","FEV1PercentPredict":"99","FEV1PercentPredictQuart1and4":"4","RatioTLCSingleBestTLC":"88.20598007","RatioTLCSingleBestTLCQuart1and4":"2to3","Mean2BestTLCBeforeCurrentTLC":"5.36","DLCOPercentPredict":"77","DLCOPercentPredictQuart1and4":"2to3","FEV1FVCRatio":"84","FEV1FVCRatioQuart1and4":"2to3","AbsOstructSyndrFEV1FVCRatioBelow70":"No","RatioFEV1BestFEV1Dynamic":"96.9","RatioFEV1BestFEV1DynamicQuart1and4":"2to3","TLCPercentOfSingleBest":"88.2","TLCPercentOfSingleBestQuart1and4":"2to3","FEV1PercentOfBest":"95.8","FEV1PercentOfBestQuart1and4":"4","RestrictSyndrTLCbelow80percentPV":"No","RestrictSyndrTLCbelow90percentBestTLC":"Yes","AirTrapping":"No","DecreasedDiffusion":"No","RestrictBestTLCLiter":"6.02","RestrictBestTLCLiterQuart1and4":"4","TLCvalue":"5.31","TLCPercentOfBest":"88.2","TLCPercentOfBestQuart1and4":"2to3","ObstructiveSyndrome":"No","CurrentFEV1":"3.17","PC1_16SLevel7_feb2019":"1.689023739","PC2_16SLevel7_feb2019":"-1.144372381","PC3_16SLevel7_feb2019":"0.208822572","PC1_tertiles_20190301":"1.656332332","PC2_tertiles_20190301":"-1.096126383","PC3_tertiles_20190301":"0.191246485","PC4_tertiles_20190301":"-0.16085726","PC5_tertiles_20190301":"-0.054635108","PC1_20190410":"2.028191469","PC2_20190410":"-0.965161967","PC3_20190410":"0.30751773","PC4_20190410":"-0.147710387","PC5_20190410":"0.041308311","clustering_level_2":"pam3","clustering_level_6":"pam2","clustering_level_7":"pam2","clustering_level_2.1":"pam3","clustering_level_3":"pam2","clustering_level_5":"pam2","clustering_level_6.1":"pam2","clustering_level_7.1":"pam2","data":{"PC1":"1.37740355716992","PC2":"-1.08779452435243","PC3":"0.0771110441765479","PC4":"-0.0355892898986823","PC5":"0.0168656750238033"}},{"name":"DEPA377","OrderSudip":"46","LabPatientNumber":"14","LabSampleNumber":"377","Clusters20190408":"CoAc1_OutgrInvad","Clusters20190228_tertiles":"LowRichTert","SamplingDate":"18.08.2016","BAL":"1","TimepointMo":"24","TimeWindow":"6","WalktrapClustersMay2018":"1Red","COXcrude":"0.007780323","MRC1crude":"3.366050678","DCSIGNcrude":"0.008494794","TNFcrude":"0.012850314","IDOcrude":"0.029913206","IL10crude":"0.013828409","IL1RNcrude":"5.4778E-05","MMP12crude":"0.000854766","TIMP1crude":"0.015360379","FN1crude":"0.00025231","PDGFDcrude":"0.035515571","COL6A2crude":"0.0000651427","MMP7crude":"0.0000414323","MMP9crude":"0.000163355","CHI3L1crude":"0.000505788","THBS1crude":"0.008384051","IGF1crude":"0.007298241","IGFBP2crude":"0.00534763","SPP1crude":"0.00000222533","LY96crude":"0.005285412","TLR5crude":"0.000407893","CAMPcrude":"0.004872566","NLRP3crude":"0.000806278","IFITM2crude":"0.111722312","MAVScrude":"0.000642353","TLR7crude":"0.002251985","S100A12crude":"0.000012797","TLR2crude":"0.00000167674","TLR3crude":"0.00000907044","IFNLR1crude":"0.000275459","RSAD2crude":"0.000602217","COXMedTr":"0.99904162","COXMedTrQuart1and4":"2to3","MRC1MedTr":"1.104322152","DCSIGNMedTr":"1.638959015","TNFMedTr":"1.16137521","IDOMedTr":"1.458647254","IL10MedTr":"1.650728308","IL10MedTrQuart1and4":"2to3","IL1RNMedTr":"1.297162066","IL1RNMedTrQuart1and4":"2to3","MMP12MedTr":"0.714613072","MMP12MedTrQuart1and4":"2to3","TIMP1MedTr":"1.309894413","FN1MedTr":"1.052746746","PDGFDMedTr":"6.405676441","PDGFDMedTrQuart1and4":"4","RatioPDGFDscaledMMP12scaled":"8.96","COL6A2MedTr":"0.509751638","MMP7MedTr":"0.641063548","RatioPDGFDscaledMMP7scaled":"9.99","MMP9MedTr":"0.690612388","RatioPDGFDscaledMMP9scaled":"9.28","MMP9MedTrQuart1and4":"2to3","CHI3L1MedTr":"1.022107108","THBS1MedTr":"0.167779872","IGF1MedTr":"2.137310305","IGFBP2MedTr":"0.783962484","SPP1MedTr":"0.713841169","SPP1MedTrQuart1and4":"2to3","LY96MedTr":"0.938911015","LY96MedTrQuart1and4":"2to3","TLR5MedTr":"0.865932054","TLR5MedTrQuart1and4":"2to3","CAMPMedTr":"1.514815866","CAMPMedTrQuart1and4":"2to3","NLRP3MedTr":"1.783059664","NLRP3MedTrQuart1and4":"2to3","IFITM2MedTr":"9.443368603","IFITM2MedTrQuart1and4":"4","MAVSMedTr":"1.156419696","MAVSMedTrQuart1and4":"2to3","TLR7MedTr":"1.704957875","TLR7MedTrQuart1and4":"4","S100A12MedTr":"0.400498591","S100A12MedTrQuart1and4":"2to3","TLR2MedTr":"0.555594587","TLR2MedTrQuart1and4":"2to3","TLR3MedTr":"0.777067012","TLR3MedTrQuart1and4":"2to3","IFNLR1MedTr":"0.618274967","IFNLR1MedTrQuart1and4":"1","RSAD2MedTr":"0.985278328","RSAD2MedTrQuart1and4":"2to3","DiagnosisTx":"CysticFibrosis","NbrOfLungTx":"1","TypeTx":"Double","AgeAtTx":"27","RecipientSex":"F","PreTxBMI":"19","RecipientSmokingStatus":"NeverSmoker","SampleBMI":"19.5","PreTxDiabetes":"No","Insulin":"No","PreTxPPI":"Yes","ProtonPumpInhib":"No","DonorSmokingStatus":"Smoker","DonorSex":"F","GraftAge":"51","DonorDeathCause":"CerebralHemorragiae","MaxColdIschemia":"266","ExtraCorpCirc":"No","ReadsCount":"45803","ReadsAbove10k":"Yes","Cop16SPerMLBAL":"75345","Cop16S_Dec":"10","Cop16SPerMLQuartiles":"4","Cop16SPerML1st4thQuart":"4","Cop16SPerML1st10thDeciles":"10","RichnessOTUs_20190408":"20","Richness_10parts":"1","OldRichnessGenus":"2","OldRichGenQuart1and4":"1","ShannonGenus20190408":"0.03","OldShannonGenus":"0.07","OldShannonLev7Quart1and4":"1","OTU3_Thirds":"1","OTU11_Thirds":"1","OTU6_Thirds":"1","SumCore_Thirds":"1","SumCore10parts":"1","OTU4_Thirds":"1","OTU7_Thirds":"1","OTU8_Thirds":"1","SumAccesThirds":"1","SumAcces10parts":"0","SumCoreAccesThirds":"1","OTU1_90thPer":"1","OTU2_90thPer":"0","SumOutgr90thPer":"1","SumInvad90thPer":"0","SumOutgrInvadUpperThird":"1","PanAnelloPerMLBAL":"15467","SumAllSeparateAnelloPCRs":"33771","PanAnelloOrSUMseparPCRPerMLBAL":"15467","AnelloPerMLQuart1and4":"2to3","TTV1perMLBAL":"15","TTV2perMLBAL":"4","TTV3perMLBAL":"3854","TTV4perMLBAL":"132","TTV5perMLBAL":"73","TTV1to5perMLBAL":"4079","TTV1to5perMLBALQuart1and4":"2to3","TTMVperMLBAL":"29692","TTMVperMLBALQuart1and4":"2to3","TTMDVperMLBAL":"NA","TTMDVperMLBALQuart1and4":"NA","RatioTTMV_TTMDV":"NA","RatioTTMV_TTMDVQuart1and4":"NA","CurrentATB":"No","CurrentATBName":"NA","CurrentATBName_Colistin_others":"NA","CurrentATBName_AZI_others":"NA","ATBclass":"NA","CurrentQuinolone":"NA","RecipientPreTxColonisation":"GramNegBacillus","GraftColonisation":"GramNegBacillus","CurrentBactInfection":"Yes","CMVStatus":"Rpos","BloodCMVcopies":"0","BloodCMVAbove500":"No","CurrentCMVdrug":"No","CMVcopiesBAL":"270","CMVBALabove100":"Yes","EBVStatus":"Rpos","EBVcopiesBlood":"NA","ProphylaxyPCP":"CoTrimoxazole","ATBnbrSinceLastTimepoint":"0","PulmBactInfectSinceLastTimepoint":"0","RespVirInfectSinceLastTimepoint":"3","CurrentRespViralInfection":"No","CMVinfectSinceLastTimepoint":"0","CurrentCMVinfection":"No","CurrentRespFungInfection":"No","FungPulmInfectNbrSinceLastTimepoint":"0","CurrentFungusTreatment":"No","CurrentParasiteInfection":"No","MeanBactInfectPerMonths":"0.167","CurrentInfectBactVirCMVFungParas":"Yes","TotalBALCellsPerML":"113000","TotalBALCellsPerMLQuart1and4":"2to3","BALMacroPercent":"61","BALMacroNumber":"68930","BALNeutroPercent":"7","BALNeutroPercentQuart1and4":"2to3","BALNeutroNumber":"7910","BALNeutroNumberQuart1and4":"2to3","BALLymphoPercent":"31","BALLymphoPercentQuart1and4":"4","BALLymphoNumber":"35030","BALLymphoNumberQuart1and4":"4","BALEosinoPercent":"0","BALEosinoAbovex2Percent":"No","BALBronchialCellsPercent":"1","BALBronchialCellsAbove5Percent":"No","CD4TLympho":"1260","CD4Tpercent":"50.5","CD8TLympho":"880","CD8Tpercent":"35.2","BLympho":"234","BLymphoPercent":"9.4","IgG":"12.2","BloodLeuco":"8.6","BloodAbsoluteNeutro":"5.07","BloodAbsoluteNeutroQuart1and4":"2to3","CRP":"2","CRPQuart1and4":"2to3","DSAMFImaxValue":"0","DSAMFISum":"0","DSA1000":"No","DSAYesNo":"No","DSAandOrAcuteRejctBiopScore2":"No","DSAandOrAcuteRejctBiopScore2AndOrOngoingCLAD":"No","Infect_DSA_Reject":"Yes","Biopsy":"A0B0","BiopsyScore":"0","AcuteCellRejectA2":"No","RejectionSinceLastTimepoint":"0","CLAD":"No","CLADphenotype":"NA","CLADdaysPostTx":"NA","PrimaryGraftDysfunctionStade3":"No","HyperacuteRejection":"No","InductionTreatment":"Basiliximab","TacrolimusConc":"7.4","TacroliQuart1and4":"1","MycophenolateMofetilConc":"1.4","MMFQuart1and4":"1","PrednisoneDosis":"7.5","Prednisone6Categ":"1","ImmunosuppresiveTTT":"Tacro_MMF_Pred","FEV1PercentPredict":"78","FEV1PercentPredictQuart1and4":"2to3","RatioTLCSingleBestTLC":"100","RatioTLCSingleBestTLCQuart1and4":"4","Mean2BestTLCBeforeCurrentTLC":"5.73","DLCOPercentPredict":"93","DLCOPercentPredictQuart1and4":"4","FEV1FVCRatio":"78","FEV1FVCRatioQuart1and4":"2to3","AbsOstructSyndrFEV1FVCRatioBelow70":"No","RatioFEV1BestFEV1Dynamic":"88.8","RatioFEV1BestFEV1DynamicQuart1and4":"1","TLCPercentOfSingleBest":"100","TLCPercentOfSingleBestQuart1and4":"4","FEV1PercentOfBest":"88.8","FEV1PercentOfBestQuart1and4":"2to3","RestrictSyndrTLCbelow80percentPV":"No","RestrictSyndrTLCbelow90percentBestTLC":"No","AirTrapping":"Yes","DecreasedDiffusion":"No","RestrictBestTLCLiter":"6.02","RestrictBestTLCLiterQuart1and4":"4","TLCvalue":"6.02","TLCPercentOfBest":"100","TLCPercentOfBestQuart1and4":"4","ObstructiveSyndrome":"No","CurrentFEV1":"2.94","PC1_16SLevel7_feb2019":"2.179857692","PC2_16SLevel7_feb2019":"3.182972426","PC3_16SLevel7_feb2019":"1.198826357","PC1_tertiles_20190301":"2.066210266","PC2_tertiles_20190301":"3.215799348","PC3_tertiles_20190301":"1.281924331","PC4_tertiles_20190301":"0.237574067","PC5_tertiles_20190301":"0.154469682","PC1_20190410":"2.255018037","PC2_20190410":"2.31695287","PC3_20190410":"0.595191299","PC4_20190410":"0.161131275","PC5_20190410":"-0.034391792","clustering_level_2":"pam4","clustering_level_6":"pam1","clustering_level_7":"pam1","clustering_level_2.1":"pam4","clustering_level_3":"pam1","clustering_level_5":"pam1","clustering_level_6.1":"pam1","clustering_level_7.1":"pam1","data":{"PC1":"4.22618838306162","PC2":"3.21719354246472","PC3":"0.497292334683546","PC4":"-0.518643703989318","PC5":"-0.22009479890744"}},{"name":"BAL185","OrderSudip":"47","LabPatientNumber":"13","LabSampleNumber":"185","Clusters20190408":"CoreAcess3","Clusters20190228_tertiles":"Balanced","SamplingDate":"27.05.2014","BAL":"1","TimepointMo":"12","TimeWindow":"4","WalktrapClustersMay2018":"4Blue","COXcrude":"0.003980651","MRC1crude":"2.224016152","DCSIGNcrude":"0.002977589","TNFcrude":"0.011115495","IDOcrude":"0.066903266","IL10crude":"0.019881875","IL1RNcrude":"0.0002064","MMP12crude":"0.008558763","TIMP1crude":"0.00731937","FN1crude":"0.000489303","PDGFDcrude":"0.000920414","COL6A2crude":"0.000218998","MMP7crude":"0.000635713","MMP9crude":"0.000559931","CHI3L1crude":"0.001225369","THBS1crude":"0.024587739","IGF1crude":"0.00181381","IGFBP2crude":"0.002896057","SPP1crude":"0.000118564","LY96crude":"0.007197","TLR5crude":"0.000251811","CAMPcrude":"0.00468884","NLRP3crude":"0.000750605","IFITM2crude":"0.017611864","MAVScrude":"0.000371622","TLR7crude":"0.001253988","S100A12crude":"0.0000584693","TLR2crude":"0.00000192244","TLR3crude":"0.000032502","IFNLR1crude":"0.000730716","RSAD2crude":"0.001514517","COXMedTr":"0.511140249","COXMedTrQuart1and4":"1","MRC1MedTr":"0.729647453","DCSIGNMedTr":"0.574486757","TNFMedTr":"1.004587165","IDOMedTr":"3.262380728","IL10MedTr":"2.373344199","IL10MedTrQuart1and4":"4","IL1RNMedTr":"4.887620662","IL1RNMedTrQuart1and4":"4","MMP12MedTr":"7.155413251","MMP12MedTrQuart1and4":"4","TIMP1MedTr":"0.624177396","FN1MedTr":"2.041581126","PDGFDMedTr":"0.166008184","PDGFDMedTrQuart1and4":"1","RatioPDGFDscaledMMP12scaled":"0.02","COL6A2MedTr":"1.713692974","MMP7MedTr":"9.836102882","RatioPDGFDscaledMMP7scaled":"0.02","MMP9MedTr":"2.367210532","RatioPDGFDscaledMMP9scaled":"0.07","MMP9MedTrQuart1and4":"2to3","CHI3L1MedTr":"2.476250323","THBS1MedTr":"0.492044688","IGF1MedTr":"0.531179389","IGFBP2MedTr":"0.424561978","SPP1MedTr":"38.03306418","SPP1MedTrQuart1and4":"4","LY96MedTr":"1.278489282","LY96MedTrQuart1and4":"4","TLR5MedTr":"0.534580048","TLR5MedTrQuart1and4":"1","CAMPMedTr":"1.457698104","CAMPMedTrQuart1and4":"2to3","NLRP3MedTr":"1.659941523","NLRP3MedTrQuart1and4":"2to3","IFITM2MedTr":"1.488649125","IFITM2MedTrQuart1and4":"4","MAVSMedTr":"0.669027192","MAVSMedTrQuart1and4":"1","TLR7MedTr":"0.94938346","TLR7MedTrQuart1and4":"2to3","S100A12MedTr":"1.82986997","S100A12MedTrQuart1and4":"2to3","TLR2MedTr":"0.637008564","TLR2MedTrQuart1and4":"2to3","TLR3MedTr":"2.784460228","TLR3MedTrQuart1and4":"4","IFNLR1MedTr":"1.640113796","IFNLR1MedTrQuart1and4":"4","RSAD2MedTr":"2.477881326","RSAD2MedTrQuart1and4":"4","DiagnosisTx":"UIP","NbrOfLungTx":"1","TypeTx":"Unilateral","AgeAtTx":"64","RecipientSex":"M","PreTxBMI":"20.9","RecipientSmokingStatus":"AncientSmoker","SampleBMI":"21.8","PreTxDiabetes":"Yes","Insulin":"Yes","PreTxPPI":"Yes","ProtonPumpInhib":"Yes","DonorSmokingStatus":"Smoker","DonorSex":"M","GraftAge":"57","DonorDeathCause":"CerebralHemorragiae","MaxColdIschemia":"197","ExtraCorpCirc":"No","ReadsCount":"251357","ReadsAbove10k":"Yes","Cop16SPerMLBAL":"144035","Cop16S_Dec":"10","Cop16SPerMLQuartiles":"4","Cop16SPerML1st4thQuart":"4","Cop16SPerML1st10thDeciles":"10","RichnessOTUs_20190408":"50","Richness_10parts":"3","OldRichnessGenus":"39","OldRichGenQuart1and4":"2to3","ShannonGenus20190408":"3.37","OldShannonGenus":"3.31","OldShannonLev7Quart1and4":"2to3","OTU3_Thirds":"3","OTU11_Thirds":"3","OTU6_Thirds":"3","SumCore_Thirds":"3","SumCore10parts":"10","OTU4_Thirds":"3","OTU7_Thirds":"3","OTU8_Thirds":"2","SumAccesThirds":"3","SumAcces10parts":"0","SumCoreAccesThirds":"3","OTU1_90thPer":"0","OTU2_90thPer":"0","SumOutgr90thPer":"0","SumInvad90thPer":"0","SumOutgrInvadUpperThird":"0","PanAnelloPerMLBAL":"572388","SumAllSeparateAnelloPCRs":"908720","PanAnelloOrSUMseparPCRPerMLBAL":"572388","AnelloPerMLQuart1and4":"4","TTV1perMLBAL":"32","TTV2perMLBAL":"3","TTV3perMLBAL":"132","TTV4perMLBAL":"105","TTV5perMLBAL":"2302","TTV1to5perMLBAL":"2575","TTV1to5perMLBALQuart1and4":"2to3","TTMVperMLBAL":"26743","TTMVperMLBALQuart1and4":"2to3","TTMDVperMLBAL":"879403","TTMDVperMLBALQuart1and4":"4","RatioTTMV_TTMDV":"0.03041024","RatioTTMV_TTMDVQuart1and4":"2to3","CurrentATB":"No","CurrentATBName":"NA","CurrentATBName_Colistin_others":"NA","CurrentATBName_AZI_others":"NA","ATBclass":"NA","CurrentQuinolone":"NA","RecipientPreTxColonisation":"GramNegBacillus","GraftColonisation":"GramNegBacillus","CurrentBactInfection":"No","CMVStatus":"Rpos","BloodCMVcopies":"363","BloodCMVAbove500":"No","CurrentCMVdrug":"No","CMVcopiesBAL":"NA","CMVBALabove100":"NA","EBVStatus":"Rpos","EBVcopiesBlood":"NA","ProphylaxyPCP":"CoTrimoxazole","ATBnbrSinceLastTimepoint":"0","PulmBactInfectSinceLastTimepoint":"0","RespVirInfectSinceLastTimepoint":"0","CurrentRespViralInfection":"No","CMVinfectSinceLastTimepoint":"0","CurrentCMVinfection":"No","CurrentRespFungInfection":"No","FungPulmInfectNbrSinceLastTimepoint":"0","CurrentFungusTreatment":"No","CurrentParasiteInfection":"No","MeanBactInfectPerMonths":"0.167","CurrentInfectBactVirCMVFungParas":"No","TotalBALCellsPerML":"100000","TotalBALCellsPerMLQuart1and4":"2to3","BALMacroPercent":"68.5","BALMacroNumber":"68500","BALNeutroPercent":"5.5","BALNeutroPercentQuart1and4":"2to3","BALNeutroNumber":"5500","BALNeutroNumberQuart1and4":"2to3","BALLymphoPercent":"25","BALLymphoPercentQuart1and4":"4","BALLymphoNumber":"25000","BALLymphoNumberQuart1and4":"2to3","BALEosinoPercent":"0","BALEosinoAbovex2Percent":"No","BALBronchialCellsPercent":"0.5","BALBronchialCellsAbove5Percent":"No","CD4TLympho":"1342","CD4Tpercent":"67.3","CD8TLympho":"406","CD8Tpercent":"20.4","BLympho":"174","BLymphoPercent":"8.7","IgG":"8.72","BloodLeuco":"6.8","BloodAbsoluteNeutro":"4.06","BloodAbsoluteNeutroQuart1and4":"2to3","CRP":"1","CRPQuart1and4":"1","DSAMFImaxValue":"0","DSAMFISum":"0","DSA1000":"No","DSAYesNo":"No","DSAandOrAcuteRejctBiopScore2":"No","DSAandOrAcuteRejctBiopScore2AndOrOngoingCLAD":"No","Infect_DSA_Reject":"No","Biopsy":"A0B0","BiopsyScore":"0","AcuteCellRejectA2":"No","RejectionSinceLastTimepoint":"0","CLAD":"No","CLADphenotype":"NA","CLADdaysPostTx":"NA","PrimaryGraftDysfunctionStade3":"No","HyperacuteRejection":"No","InductionTreatment":"Basiliximab","TacrolimusConc":"6.6","TacroliQuart1and4":"1","MycophenolateMofetilConc":"2.7","MMFQuart1and4":"2to3","PrednisoneDosis":"12.5","Prednisone6Categ":"2to3","ImmunosuppresiveTTT":"Tacro_MMF_Pred","FEV1PercentPredict":"84","FEV1PercentPredictQuart1and4":"2to3","RatioTLCSingleBestTLC":"93.58974359","RatioTLCSingleBestTLCQuart1and4":"2to3","Mean2BestTLCBeforeCurrentTLC":"4.38","DLCOPercentPredict":"48","DLCOPercentPredictQuart1and4":"1","FEV1FVCRatio":"75","FEV1FVCRatioQuart1and4":"1","AbsOstructSyndrFEV1FVCRatioBelow70":"No","RatioFEV1BestFEV1Dynamic":"101.5","RatioFEV1BestFEV1DynamicQuart1and4":"4","TLCPercentOfSingleBest":"93.6","TLCPercentOfSingleBestQuart1and4":"2to3","FEV1PercentOfBest":"99","FEV1PercentOfBestQuart1and4":"4","RestrictSyndrTLCbelow80percentPV":"Yes","RestrictSyndrTLCbelow90percentBestTLC":"No","AirTrapping":"No","DecreasedDiffusion":"Yes","RestrictBestTLCLiter":"4.68","RestrictBestTLCLiterQuart1and4":"2to3","TLCvalue":"4.38","TLCPercentOfBest":"93.6","TLCPercentOfBestQuart1and4":"2to3","ObstructiveSyndrome":"No","CurrentFEV1":"2.06","PC1_16SLevel7_feb2019":"-2.436186088","PC2_16SLevel7_feb2019":"-0.333122268","PC3_16SLevel7_feb2019":"0.26438541","PC1_tertiles_20190301":"-2.31277426","PC2_tertiles_20190301":"-0.263194675","PC3_tertiles_20190301":"0.344206932","PC4_tertiles_20190301":"0.203783646","PC5_tertiles_20190301":"0.06608317","PC1_20190410":"-2.517522716","PC2_20190410":"-0.039492523","PC3_20190410":"0.415136031","PC4_20190410":"0.335806918","PC5_20190410":"0.144169612","clustering_level_2":"pam1","clustering_level_6":"pam1","clustering_level_7":"pam1","clustering_level_2.1":"pam1","clustering_level_3":"pam1","clustering_level_5":"pam1","clustering_level_6.1":"pam1","clustering_level_7.1":"pam1","data":{"PC1":"-1.66824990967727","PC2":"0.320957279074655","PC3":"0.45426068612957","PC4":"-0.103208889503636","PC5":"-0.13809994848956"}},{"name":"DERI286","OrderSudip":"48","LabPatientNumber":"13","LabSampleNumber":"286","Clusters20190408":"LowLoadTert","Clusters20190228_tertiles":"LowLoadTert","SamplingDate":"26.05.2015","BAL":"1","TimepointMo":"24","TimeWindow":"6","WalktrapClustersMay2018":"1Red","COXcrude":"0.013142114","MRC1crude":"5.844812552","DCSIGNcrude":"0.007123285","TNFcrude":"0.008840079","IDOcrude":"0.019067586","IL10crude":"0.021802777","IL1RNcrude":"6.75859E-05","MMP12crude":"0.004410488","TIMP1crude":"0.016871229","FN1crude":"0.001789702","PDGFDcrude":"0.022762952","COL6A2crude":"0.000156377","MMP7crude":"0.000133415","MMP9crude":"0.00046814","CHI3L1crude":"0.000522595","THBS1crude":"0.067604421","IGF1crude":"0.002381428","IGFBP2crude":"0.007416281","SPP1crude":"0.0000748651","LY96crude":"0.009346684","TLR5crude":"0.00038314","CAMPcrude":"0.004913566","NLRP3crude":"0.000619064","IFITM2crude":"0.011652585","MAVScrude":"0.000421132","TLR7crude":"0.001647583","S100A12crude":"0.0000516818","TLR2crude":"0","TLR3crude":"0.0000128586","IFNLR1crude":"0.000322006","RSAD2crude":"0.001064116","COXMedTr":"1.687528715","COXMedTrQuart1and4":"2to3","MRC1MedTr":"1.917545692","DCSIGNMedTr":"1.374344319","TNFMedTr":"0.798941446","IDOMedTr":"0.929786067","IL10MedTr":"2.602646561","IL10MedTrQuart1and4":"4","IL1RNMedTr":"1.600458299","IL1RNMedTrQuart1and4":"2to3","MMP12MedTr":"3.687316243","MMP12MedTrQuart1and4":"4","TIMP1MedTr":"1.438735906","FN1MedTr":"7.467403783","PDGFDMedTr":"4.105582368","PDGFDMedTrQuart1and4":"4","RatioPDGFDscaledMMP12scaled":"1.11","COL6A2MedTr":"1.223669668","MMP7MedTr":"2.06427112","RatioPDGFDscaledMMP7scaled":"1.99","MMP9MedTr":"1.979148801","RatioPDGFDscaledMMP9scaled":"2.07","MMP9MedTrQuart1and4":"2to3","CHI3L1MedTr":"1.05607109","THBS1MedTr":"1.35288553","IGF1MedTr":"0.697407871","IGFBP2MedTr":"1.087226825","SPP1MedTr":"24.01522054","SPP1MedTrQuart1and4":"4","LY96MedTr":"1.660363308","LY96MedTrQuart1and4":"4","TLR5MedTr":"0.813382844","TLR5MedTrQuart1and4":"2to3","CAMPMedTr":"1.527562384","CAMPMedTrQuart1and4":"2to3","NLRP3MedTr":"1.369042317","NLRP3MedTrQuart1and4":"2to3","IFITM2MedTr":"0.984938957","IFITM2MedTrQuart1and4":"2to3","MAVSMedTr":"0.758159474","MAVSMedTrQuart1and4":"2to3","TLR7MedTr":"1.247370622","TLR7MedTrQuart1and4":"2to3","S100A12MedTr":"1.617448863","S100A12MedTrQuart1and4":"2to3","TLR2MedTr":"0","TLR2MedTrQuart1and4":"1","TLR3MedTr":"1.101600036","TLR3MedTrQuart1and4":"2to3","IFNLR1MedTr":"0.722752267","IFNLR1MedTrQuart1and4":"2to3","RSAD2MedTr":"1.740985352","RSAD2MedTrQuart1and4":"4","DiagnosisTx":"UIP","NbrOfLungTx":"1","TypeTx":"Unilateral","AgeAtTx":"64","RecipientSex":"M","PreTxBMI":"20.9","RecipientSmokingStatus":"AncientSmoker","SampleBMI":"21.8","PreTxDiabetes":"Yes","Insulin":"Yes","PreTxPPI":"Yes","ProtonPumpInhib":"Yes","DonorSmokingStatus":"Smoker","DonorSex":"M","GraftAge":"57","DonorDeathCause":"CerebralHemorragiae","MaxColdIschemia":"197","ExtraCorpCirc":"No","ReadsCount":"55944","ReadsAbove10k":"Yes","Cop16SPerMLBAL":"35","Cop16S_Dec":"1","Cop16SPerMLQuartiles":"1","Cop16SPerML1st4thQuart":"1","Cop16SPerML1st10thDeciles":"1","RichnessOTUs_20190408":"129","Richness_10parts":"10","OldRichnessGenus":"LowLoad","OldRichGenQuart1and4":"LowLoad","ShannonGenus20190408":"5.51","OldShannonGenus":"LowLoad","OldShannonLev7Quart1and4":"LowLoad","OTU3_Thirds":"LowLoad","OTU11_Thirds":"LowLoad","OTU6_Thirds":"LowLoad","SumCore_Thirds":"LowLoad","SumCore10parts":"6","OTU4_Thirds":"LowLoad","OTU7_Thirds":"LowLoad","OTU8_Thirds":"LowLoad","SumAccesThirds":"LowLoad","SumAcces10parts":"0","SumCoreAccesThirds":"LowLoad","OTU1_90thPer":"LowLoad","OTU2_90thPer":"LowLoad","SumOutgr90thPer":"LowLoad","SumInvad90thPer":"LowLoad","SumOutgrInvadUpperThird":"LowLoad","PanAnelloPerMLBAL":"108341","SumAllSeparateAnelloPCRs":"49646","PanAnelloOrSUMseparPCRPerMLBAL":"108341","AnelloPerMLQuart1and4":"2to3","TTV1perMLBAL":"2","TTV2perMLBAL":"0","TTV3perMLBAL":"69","TTV4perMLBAL":"34","TTV5perMLBAL":"70","TTV1to5perMLBAL":"175","TTV1to5perMLBALQuart1and4":"1","TTMVperMLBAL":"541","TTMVperMLBALQuart1and4":"2to3","TTMDVperMLBAL":"48930","TTMDVperMLBALQuart1and4":"2to3","RatioTTMV_TTMDV":"0.011049714","RatioTTMV_TTMDVQuart1and4":"1","CurrentATB":"No","CurrentATBName":"NA","CurrentATBName_Colistin_others":"NA","CurrentATBName_AZI_others":"NA","ATBclass":"NA","CurrentQuinolone":"NA","RecipientPreTxColonisation":"GramNegBacillus","GraftColonisation":"GramNegBacillus","CurrentBactInfection":"No","CMVStatus":"Rpos","BloodCMVcopies":"309","BloodCMVAbove500":"No","CurrentCMVdrug":"No","CMVcopiesBAL":"0","CMVBALabove100":"No","EBVStatus":"Rpos","EBVcopiesBlood":"NA","ProphylaxyPCP":"CoTrimoxazole","ATBnbrSinceLastTimepoint":"0","PulmBactInfectSinceLastTimepoint":"0","RespVirInfectSinceLastTimepoint":"0","CurrentRespViralInfection":"Yes","CMVinfectSinceLastTimepoint":"0","CurrentCMVinfection":"No","CurrentRespFungInfection":"No","FungPulmInfectNbrSinceLastTimepoint":"0","CurrentFungusTreatment":"No","CurrentParasiteInfection":"No","MeanBactInfectPerMonths":"0.167","CurrentInfectBactVirCMVFungParas":"Yes","TotalBALCellsPerML":"63000","TotalBALCellsPerMLQuart1and4":"1","BALMacroPercent":"75","BALMacroNumber":"47250","BALNeutroPercent":"5","BALNeutroPercentQuart1and4":"2to3","BALNeutroNumber":"3150","BALNeutroNumberQuart1and4":"2to3","BALLymphoPercent":"8","BALLymphoPercentQuart1and4":"2to3","BALLymphoNumber":"5040","BALLymphoNumberQuart1and4":"1","BALEosinoPercent":"0","BALEosinoAbovex2Percent":"No","BALBronchialCellsPercent":"12","BALBronchialCellsAbove5Percent":"Yes","CD4TLympho":"1093","CD4Tpercent":"62","CD8TLympho":"469","CD8Tpercent":"26.6","BLympho":"142","BLymphoPercent":"8","IgG":"9.4","BloodLeuco":"5.7","BloodAbsoluteNeutro":"3.27","BloodAbsoluteNeutroQuart1and4":"2to3","CRP":"1","CRPQuart1and4":"1","DSAMFImaxValue":"0","DSAMFISum":"0","DSA1000":"No","DSAYesNo":"No","DSAandOrAcuteRejctBiopScore2":"No","DSAandOrAcuteRejctBiopScore2AndOrOngoingCLAD":"No","Infect_DSA_Reject":"Yes","Biopsy":"A0B0","BiopsyScore":"0","AcuteCellRejectA2":"No","RejectionSinceLastTimepoint":"0","CLAD":"No","CLADphenotype":"NA","CLADdaysPostTx":"NA","PrimaryGraftDysfunctionStade3":"No","HyperacuteRejection":"No","InductionTreatment":"Basiliximab","TacrolimusConc":"9.6","TacroliQuart1and4":"2to3","MycophenolateMofetilConc":"NA","MMFQuart1and4":"NA","PrednisoneDosis":"10","Prednisone6Categ":"1","ImmunosuppresiveTTT":"Tacro_MMF_Pred","FEV1PercentPredict":"86","FEV1PercentPredictQuart1and4":"2to3","RatioTLCSingleBestTLC":"88.24786325","RatioTLCSingleBestTLCQuart1and4":"2to3","Mean2BestTLCBeforeCurrentTLC":"4.53","DLCOPercentPredict":"48","DLCOPercentPredictQuart1and4":"1","FEV1FVCRatio":"75","FEV1FVCRatioQuart1and4":"1","AbsOstructSyndrFEV1FVCRatioBelow70":"No","RatioFEV1BestFEV1Dynamic":"101","RatioFEV1BestFEV1DynamicQuart1and4":"4","TLCPercentOfSingleBest":"88.2","TLCPercentOfSingleBestQuart1and4":"2to3","FEV1PercentOfBest":"100.1","FEV1PercentOfBestQuart1and4":"4","RestrictSyndrTLCbelow80percentPV":"Yes","RestrictSyndrTLCbelow90percentBestTLC":"Yes","AirTrapping":"No","DecreasedDiffusion":"Yes","RestrictBestTLCLiter":"4.68","RestrictBestTLCLiterQuart1and4":"2to3","TLCvalue":"4.13","TLCPercentOfBest":"88.2","TLCPercentOfBestQuart1and4":"2to3","ObstructiveSyndrome":"No","CurrentFEV1":"2.1","PC1_16SLevel7_feb2019":"0.264355783","PC2_16SLevel7_feb2019":"-1.531447302","PC3_16SLevel7_feb2019":"0.384925688","PC1_tertiles_20190301":"0.294274328","PC2_tertiles_20190301":"-1.511548889","PC3_tertiles_20190301":"0.347912112","PC4_tertiles_20190301":"0.024304975","PC5_tertiles_20190301":"-0.015228602","PC1_20190410":"0.757940509","PC2_20190410":"-1.406606731","PC3_20190410":"0.304101059","PC4_20190410":"0.061218851","PC5_20190410":"-0.02875568","clustering_level_2":"pam3","clustering_level_6":"pam2","clustering_level_7":"pam2","clustering_level_2.1":"pam3","clustering_level_3":"pam2","clustering_level_5":"pam2","clustering_level_6.1":"pam2","clustering_level_7.1":"pam2","data":{"PC1":"1.21910550078848","PC2":"-1.14238716048607","PC3":"0.485701973271343","PC4":"-0.0146560961261606","PC5":"-0.105777149530142"}},{"name":"DERI78","OrderSudip":"49","LabPatientNumber":"13","LabSampleNumber":"78","Clusters20190408":"CoreAcess3","Clusters20190228_tertiles":"Balanced","SamplingDate":"06.08.2013","BAL":"1","TimepointMo":"3","TimeWindow":"2","WalktrapClustersMay2018":"3Green","COXcrude":"0.02189105","MRC1crude":"2.327030916","DCSIGNcrude":"0.00410295","TNFcrude":"0.016275656","IDOcrude":"0.183709523","IL10crude":"0.080623608","IL1RNcrude":"0.000438828","MMP12crude":"0.028557177","TIMP1crude":"0.015473883","FN1crude":"0.000940108","PDGFDcrude":"0.003976167","COL6A2crude":"0.000559242","MMP7crude":"0.00084859","MMP9crude":"0.000952326","CHI3L1crude":"0.000918894","THBS1crude":"0.004733997","IGF1crude":"0.004200809","IGFBP2crude":"0.007581042","SPP1crude":"0.000735787","LY96crude":"0.010867416","TLR5crude":"0.000323799","CAMPcrude":"0.001580065","NLRP3crude":"0.002126396","IFITM2crude":"0.026270601","MAVScrude":"0.000641907","TLR7crude":"0.00083224","S100A12crude":"0.000731136","TLR2crude":"0","TLR3crude":"0.0000403712","IFNLR1crude":"0.001330394","RSAD2crude":"0.01097661","COXMedTr":"2.810946241","COXMedTrQuart1and4":"4","MRC1MedTr":"0.763444177","DCSIGNMedTr":"0.791610423","TNFMedTr":"1.470948001","IDOMedTr":"8.958163625","IL10MedTr":"9.624221645","IL10MedTrQuart1and4":"4","IL1RNMedTr":"10.39160524","IL1RNMedTrQuart1and4":"4","MMP12MedTr":"23.87475952","MMP12MedTrQuart1and4":"4","TIMP1MedTr":"1.319573784","FN1MedTr":"3.922535293","PDGFDMedTr":"0.71715129","PDGFDMedTrQuart1and4":"2to3","RatioPDGFDscaledMMP12scaled":"0.03","COL6A2MedTr":"4.376151856","MMP7MedTr":"13.12985146","RatioPDGFDscaledMMP7scaled":"0.05","MMP9MedTr":"4.026134812","RatioPDGFDscaledMMP9scaled":"0.18","MMP9MedTrQuart1and4":"4","CHI3L1MedTr":"1.85691919","THBS1MedTr":"0.094735757","IGF1MedTr":"1.230218704","IGFBP2MedTr":"1.111380717","SPP1MedTr":"236.0257928","SPP1MedTrQuart1and4":"4","LY96MedTr":"1.930509084","LY96MedTrQuart1and4":"4","TLR5MedTr":"0.687405398","TLR5MedTrQuart1and4":"1","CAMPMedTr":"0.491221277","CAMPMedTrQuart1and4":"1","NLRP3MedTr":"4.702461583","NLRP3MedTrQuart1and4":"4","IFITM2MedTr":"2.220532002","IFITM2MedTrQuart1and4":"4","MAVSMedTr":"1.155617818","MAVSMedTrQuart1and4":"2to3","TLR7MedTr":"0.630082012","TLR7MedTrQuart1and4":"1","S100A12MedTr":"22.88181516","S100A12MedTrQuart1and4":"4","TLR2MedTr":"0","TLR2MedTrQuart1and4":"1","TLR3MedTr":"3.458614034","TLR3MedTrQuart1and4":"4","IFNLR1MedTr":"2.986110114","IFNLR1MedTrQuart1and4":"4","RSAD2MedTr":"17.95868284","RSAD2MedTrQuart1and4":"4","DiagnosisTx":"UIP","NbrOfLungTx":"1","TypeTx":"Unilateral","AgeAtTx":"64","RecipientSex":"M","PreTxBMI":"20.9","RecipientSmokingStatus":"AncientSmoker","SampleBMI":"21","PreTxDiabetes":"Yes","Insulin":"Yes","PreTxPPI":"Yes","ProtonPumpInhib":"Yes","DonorSmokingStatus":"Smoker","DonorSex":"M","GraftAge":"57","DonorDeathCause":"CerebralHemorragiae","MaxColdIschemia":"197","ExtraCorpCirc":"No","ReadsCount":"62246","ReadsAbove10k":"Yes","Cop16SPerMLBAL":"5421","Cop16S_Dec":"8","Cop16SPerMLQuartiles":"4","Cop16SPerML1st4thQuart":"4","Cop16SPerML1st10thDeciles":"2to9","RichnessOTUs_20190408":"46","Richness_10parts":"2","OldRichnessGenus":"23","OldRichGenQuart1and4":"1","ShannonGenus20190408":"3.14","OldShannonGenus":"2.28","OldShannonLev7Quart1and4":"1","OTU3_Thirds":"3","OTU11_Thirds":"2","OTU6_Thirds":"3","SumCore_Thirds":"3","SumCore10parts":"8","OTU4_Thirds":"2","OTU7_Thirds":"3","OTU8_Thirds":"3","SumAccesThirds":"3","SumAcces10parts":"0","SumCoreAccesThirds":"3","OTU1_90thPer":"0","OTU2_90thPer":"0","SumOutgr90thPer":"0","SumInvad90thPer":"0","SumOutgrInvadUpperThird":"0","PanAnelloPerMLBAL":"56922","SumAllSeparateAnelloPCRs":"70047","PanAnelloOrSUMseparPCRPerMLBAL":"56922","AnelloPerMLQuart1and4":"2to3","TTV1perMLBAL":"7","TTV2perMLBAL":"0","TTV3perMLBAL":"159","TTV4perMLBAL":"38","TTV5perMLBAL":"172","TTV1to5perMLBAL":"376","TTV1to5perMLBALQuart1and4":"2to3","TTMVperMLBAL":"1579","TTMVperMLBALQuart1and4":"2to3","TTMDVperMLBAL":"68091","TTMDVperMLBALQuart1and4":"2to3","RatioTTMV_TTMDV":"0.023196618","RatioTTMV_TTMDVQuart1and4":"2to3","CurrentATB":"No","CurrentATBName":"NA","CurrentATBName_Colistin_others":"NA","CurrentATBName_AZI_others":"NA","ATBclass":"NA","CurrentQuinolone":"NA","RecipientPreTxColonisation":"GramNegBacillus","GraftColonisation":"GramNegBacillus","CurrentBactInfection":"No","CMVStatus":"Rpos","BloodCMVcopies":"NA","BloodCMVAbove500":"NA","CurrentCMVdrug":"Yes","CMVcopiesBAL":"0","CMVBALabove100":"No","EBVStatus":"Rpos","EBVcopiesBlood":"NA","ProphylaxyPCP":"CoTrimoxazole","ATBnbrSinceLastTimepoint":"2","PulmBactInfectSinceLastTimepoint":"1","RespVirInfectSinceLastTimepoint":"0","CurrentRespViralInfection":"No","CMVinfectSinceLastTimepoint":"0","CurrentCMVinfection":"No","CurrentRespFungInfection":"No","FungPulmInfectNbrSinceLastTimepoint":"0","CurrentFungusTreatment":"No","CurrentParasiteInfection":"No","MeanBactInfectPerMonths":"0.167","CurrentInfectBactVirCMVFungParas":"No","TotalBALCellsPerML":"125000","TotalBALCellsPerMLQuart1and4":"2to3","BALMacroPercent":"54","BALMacroNumber":"67500","BALNeutroPercent":"10","BALNeutroPercentQuart1and4":"4","BALNeutroNumber":"12500","BALNeutroNumberQuart1and4":"2to3","BALLymphoPercent":"29","BALLymphoPercentQuart1and4":"4","BALLymphoNumber":"36250","BALLymphoNumberQuart1and4":"4","BALEosinoPercent":"2","BALEosinoAbovex2Percent":"Yes","BALBronchialCellsPercent":"3","BALBronchialCellsAbove5Percent":"No","CD4TLympho":"657","CD4Tpercent":"55.3","CD8TLympho":"276","CD8Tpercent":"23.2","BLympho":"181","BLymphoPercent":"15.3","IgG":"11.2","BloodLeuco":"7.6","BloodAbsoluteNeutro":"4.29","BloodAbsoluteNeutroQuart1and4":"2to3","CRP":"1","CRPQuart1and4":"1","DSAMFImaxValue":"NA","DSAMFISum":"NA","DSA1000":"NA","DSAYesNo":"NA","DSAandOrAcuteRejctBiopScore2":"NA","DSAandOrAcuteRejctBiopScore2AndOrOngoingCLAD":"NA","Infect_DSA_Reject":"NA","Biopsy":"A1B0","BiopsyScore":"1","AcuteCellRejectA2":"No","RejectionSinceLastTimepoint":"0","CLAD":"No","CLADphenotype":"NA","CLADdaysPostTx":"NA","PrimaryGraftDysfunctionStade3":"No","HyperacuteRejection":"No","InductionTreatment":"Basiliximab","TacrolimusConc":"12.3","TacroliQuart1and4":"4","MycophenolateMofetilConc":"5.4","MMFQuart1and4":"4","PrednisoneDosis":"17.5","Prednisone6Categ":"2to3","ImmunosuppresiveTTT":"Tacro_MMF_Pred","FEV1PercentPredict":"74","FEV1PercentPredictQuart1and4":"2to3","RatioTLCSingleBestTLC":"NA","RatioTLCSingleBestTLCQuart1and4":"NA","Mean2BestTLCBeforeCurrentTLC":"NA","DLCOPercentPredict":"NA","DLCOPercentPredictQuart1and4":"NA","FEV1FVCRatio":"73","FEV1FVCRatioQuart1and4":"1","AbsOstructSyndrFEV1FVCRatioBelow70":"No","RatioFEV1BestFEV1Dynamic":"98.4","RatioFEV1BestFEV1DynamicQuart1and4":"2to3","TLCPercentOfSingleBest":"NA","TLCPercentOfSingleBestQuart1and4":"NA","FEV1PercentOfBest":"88","FEV1PercentOfBestQuart1and4":"2to3","RestrictSyndrTLCbelow80percentPV":"NA","RestrictSyndrTLCbelow90percentBestTLC":"NA","AirTrapping":"NA","DecreasedDiffusion":"NA","RestrictBestTLCLiter":"4.68","RestrictBestTLCLiterQuart1and4":"2to3","TLCvalue":"NA","TLCPercentOfBest":"NA","TLCPercentOfBestQuart1and4":"NA","ObstructiveSyndrome":"No","CurrentFEV1":"1.83","PC1_16SLevel7_feb2019":"-1.945994299","PC2_16SLevel7_feb2019":"0.395444154","PC3_16SLevel7_feb2019":"0.193824423","PC1_tertiles_20190301":"-1.973278351","PC2_tertiles_20190301":"0.331829807","PC3_tertiles_20190301":"0.18290438","PC4_tertiles_20190301":"0.128902384","PC5_tertiles_20190301":"-0.343979582","PC1_20190410":"-2.641751354","PC2_20190410":"-0.049831809","PC3_20190410":"0.144920689","PC4_20190410":"0.086170281","PC5_20190410":"-0.29271807","clustering_level_2":"pam1","clustering_level_6":"pam1","clustering_level_7":"pam1","clustering_level_2.1":"pam1","clustering_level_3":"pam1","clustering_level_5":"pam1","clustering_level_6.1":"pam1","clustering_level_7.1":"pam1","data":{"PC1":"-1.71128044898073","PC2":"0.469202852186934","PC3":"-0.0172530144833785","PC4":"-0.249485433296712","PC5":"-0.252581846513426"}},{"name":"BAL93","OrderSudip":"50","LabPatientNumber":"13","LabSampleNumber":"93","Clusters20190408":"LowLoadTert","Clusters20190228_tertiles":"LowLoadTert","SamplingDate":"03.09.2013","BAL":"1","TimepointMo":"4","TimeWindow":"3","WalktrapClustersMay2018":"NA","COXcrude":"0.022768982","MRC1crude":"2.893098581","DCSIGNcrude":"0.036769307","TNFcrude":"0.020008896","IDOcrude":"0.053297514","IL10crude":"0.021015031","IL1RNcrude":"0.000194166","MMP12crude":"0.018813608","TIMP1crude":"0.013106134","FN1crude":"0.000262073","PDGFDcrude":"0.000855871","COL6A2crude":"0.001659898","MMP7crude":"0.000730025","MMP9crude":"0.005405095","CHI3L1crude":"0.00903251","THBS1crude":"0.019045072","IGF1crude":"0.001241445","IGFBP2crude":"0.003662297","SPP1crude":"0.00041309","LY96crude":"0.003412261","TLR5crude":"0.000350407","CAMPcrude":"0.001312988","NLRP3crude":"0.000409803","IFITM2crude":"0.017535738","MAVScrude":"0.000882254","TLR7crude":"0.000609273","S100A12crude":"0.000105514","TLR2crude":"0.00000120528","TLR3crude":"0.0000230284","IFNLR1crude":"0.000646919","RSAD2crude":"0.0107948","COXMedTr":"2.923678048","COXMedTrQuart1and4":"4","MRC1MedTr":"0.94915768","DCSIGNMedTr":"7.094155444","TNFMedTr":"1.808347681","IDOMedTr":"2.598928138","IL10MedTr":"2.508611608","IL10MedTrQuart1and4":"4","IL1RNMedTr":"4.597916617","IL1RNMedTrQuart1and4":"4","MMP12MedTr":"15.72880867","MMP12MedTrQuart1and4":"4","TIMP1MedTr":"1.117658106","FN1MedTr":"1.093479241","PDGFDMedTr":"0.154367091","PDGFDMedTrQuart1and4":"1","RatioPDGFDscaledMMP12scaled":"0.01","COL6A2MedTr":"12.98894732","MMP7MedTr":"11.29534277","RatioPDGFDscaledMMP7scaled":"0.01","MMP9MedTr":"22.85102895","RatioPDGFDscaledMMP9scaled":"0.01","MMP9MedTrQuart1and4":"4","CHI3L1MedTr":"18.2530732","THBS1MedTr":"0.381125997","IGF1MedTr":"0.363560646","IGFBP2MedTr":"0.536892745","SPP1MedTr":"132.5109973","SPP1MedTrQuart1and4":"4","LY96MedTr":"0.606160714","LY96MedTrQuart1and4":"1","TLR5MedTr":"0.743892337","TLR5MedTrQuart1and4":"2to3","CAMPMedTr":"0.408190377","CAMPMedTrQuart1and4":"1","NLRP3MedTr":"0.906267731","NLRP3MedTrQuart1and4":"2to3","IFITM2MedTr":"1.482214571","IFITM2MedTrQuart1and4":"4","MAVSMedTr":"1.588310963","MAVSMedTrQuart1and4":"4","TLR7MedTr":"0.461275066","TLR7MedTrQuart1and4":"1","S100A12MedTr":"3.30217925","S100A12MedTrQuart1and4":"2to3","TLR2MedTr":"0.399375754","TLR2MedTrQuart1and4":"1","TLR3MedTr":"1.972852796","TLR3MedTrQuart1and4":"4","IFNLR1MedTr":"1.452029662","IFNLR1MedTrQuart1and4":"2to3","RSAD2MedTr":"17.6612261","RSAD2MedTrQuart1and4":"4","DiagnosisTx":"UIP","NbrOfLungTx":"1","TypeTx":"Unilateral","AgeAtTx":"64","RecipientSex":"M","PreTxBMI":"20.9","RecipientSmokingStatus":"AncientSmoker","SampleBMI":"22.1","PreTxDiabetes":"Yes","Insulin":"Yes","PreTxPPI":"Yes","ProtonPumpInhib":"Yes","DonorSmokingStatus":"Smoker","DonorSex":"M","GraftAge":"57","DonorDeathCause":"CerebralHemorragiae","MaxColdIschemia":"197","ExtraCorpCirc":"No","ReadsCount":"82944","ReadsAbove10k":"Yes","Cop16SPerMLBAL":"261","Cop16S_Dec":"4","Cop16SPerMLQuartiles":"2","Cop16SPerML1st4thQuart":"2to3","Cop16SPerML1st10thDeciles":"2to9","RichnessOTUs_20190408":"46","Richness_10parts":"2","OldRichnessGenus":"35","OldRichGenQuart1and4":"2to3","ShannonGenus20190408":"3.71","OldShannonGenus":"3.57","OldShannonLev7Quart1and4":"2to3","OTU3_Thirds":"LowLoad","OTU11_Thirds":"LowLoad","OTU6_Thirds":"LowLoad","SumCore_Thirds":"LowLoad","SumCore10parts":"8","OTU4_Thirds":"LowLoad","OTU7_Thirds":"LowLoad","OTU8_Thirds":"LowLoad","SumAccesThirds":"LowLoad","SumAcces10parts":"0","SumCoreAccesThirds":"LowLoad","OTU1_90thPer":"LowLoad","OTU2_90thPer":"LowLoad","SumOutgr90thPer":"LowLoad","SumInvad90thPer":"LowLoad","SumOutgrInvadUpperThird":"LowLoad","PanAnelloPerMLBAL":"1911348","SumAllSeparateAnelloPCRs":"200164","PanAnelloOrSUMseparPCRPerMLBAL":"1911348","AnelloPerMLQuart1and4":"4","TTV1perMLBAL":"9","TTV2perMLBAL":"0","TTV3perMLBAL":"111","TTV4perMLBAL":"28","TTV5perMLBAL":"1298","TTV1to5perMLBAL":"1446","TTV1to5perMLBALQuart1and4":"2to3","TTMVperMLBAL":"10353","TTMVperMLBALQuart1and4":"2to3","TTMDVperMLBAL":"188364","TTMDVperMLBALQuart1and4":"2to3","RatioTTMV_TTMDV":"0.054964887","RatioTTMV_TTMDVQuart1and4":"2to3","CurrentATB":"No","CurrentATBName":"NA","CurrentATBName_Colistin_others":"NA","CurrentATBName_AZI_others":"NA","ATBclass":"NA","CurrentQuinolone":"NA","RecipientPreTxColonisation":"GramNegBacillus","GraftColonisation":"GramNegBacillus","CurrentBactInfection":"No","CMVStatus":"Rpos","BloodCMVcopies":"0","BloodCMVAbove500":"No","CurrentCMVdrug":"No","CMVcopiesBAL":"NA","CMVBALabove100":"NA","EBVStatus":"Rpos","EBVcopiesBlood":"NA","ProphylaxyPCP":"CoTrimoxazole","ATBnbrSinceLastTimepoint":"0","PulmBactInfectSinceLastTimepoint":"0","RespVirInfectSinceLastTimepoint":"0","CurrentRespViralInfection":"No","CMVinfectSinceLastTimepoint":"0","CurrentCMVinfection":"No","CurrentRespFungInfection":"No","FungPulmInfectNbrSinceLastTimepoint":"0","CurrentFungusTreatment":"No","CurrentParasiteInfection":"No","MeanBactInfectPerMonths":"0.167","CurrentInfectBactVirCMVFungParas":"No","TotalBALCellsPerML":"135000","TotalBALCellsPerMLQuart1and4":"2to3","BALMacroPercent":"77","BALMacroNumber":"103950","BALNeutroPercent":"3.5","BALNeutroPercentQuart1and4":"2to3","BALNeutroNumber":"4725","BALNeutroNumberQuart1and4":"2to3","BALLymphoPercent":"19.5","BALLymphoPercentQuart1and4":"2to3","BALLymphoNumber":"26325","BALLymphoNumberQuart1and4":"2to3","BALEosinoPercent":"0","BALEosinoAbovex2Percent":"No","BALBronchialCellsPercent":"0","BALBronchialCellsAbove5Percent":"No","CD4TLympho":"NA","CD4Tpercent":"NA","CD8TLympho":"NA","CD8Tpercent":"NA","BLympho":"NA","BLymphoPercent":"NA","IgG":"11.5","BloodLeuco":"6.6","BloodAbsoluteNeutro":"3.24","BloodAbsoluteNeutroQuart1and4":"2to3","CRP":"2","CRPQuart1and4":"2to3","DSAMFImaxValue":"NA","DSAMFISum":"NA","DSA1000":"No","DSAYesNo":"NA","DSAandOrAcuteRejctBiopScore2":"NA","DSAandOrAcuteRejctBiopScore2AndOrOngoingCLAD":"NA","Infect_DSA_Reject":"NA","Biopsy":"NA","BiopsyScore":"NA","AcuteCellRejectA2":"No","RejectionSinceLastTimepoint":"0","CLAD":"No","CLADphenotype":"NA","CLADdaysPostTx":"NA","PrimaryGraftDysfunctionStade3":"No","HyperacuteRejection":"No","InductionTreatment":"Basiliximab","TacrolimusConc":"11.9","TacroliQuart1and4":"4","MycophenolateMofetilConc":"3.5","MMFQuart1and4":"4","PrednisoneDosis":"15","Prednisone6Categ":"2to3","ImmunosuppresiveTTT":"Tacro_MMF_Pred","FEV1PercentPredict":"NA","FEV1PercentPredictQuart1and4":"NA","RatioTLCSingleBestTLC":"NA","RatioTLCSingleBestTLCQuart1and4":"NA","Mean2BestTLCBeforeCurrentTLC
[truncated: 1,464,279 more chars]
