# Supplementary material for: A prevalent and culturable microbiota links ecological balance to clinical stability of the human lung after transplantation
Source: Nat Commun. 2021 Apr 9;12:2126. doi: 10.1038/s41467-021-22344-4 (PMC8035266; doi:10.1038/s41467-021-22344-4)
Supplement: Supplementary file 9 — Supplementary Data 6 [file 41467_2021_22344_MOESM9_ESM.zip › Supplementary_Data_6/output/pcoa/pcoa_level_5.txt]

	PC1	PC2	PC3	PC4	PC5
BAL158	-2.27603476748832	0.200864514116019	0.454490980848658	0.260754899477531	-0.0569804390957004
BAMA170	0.637778375041021	1.89067769029426	-0.240983183576336	-0.325246942522073	0.0388459866208497
BAMA184	-0.420254177668059	-0.0364649332975939	-0.631803621870689	-0.0788805257148551	0.120050606141552
BAL215	-1.53426137058237	0.650910744796498	0.221050375541986	0.3340311813296	-0.387907957966878
BAMA261	-2.11409480005439	-0.45881750398295	0.0977120154803946	0.0294943894509057	-0.214246756272749
BAMA344	2.47956788037612	3.3292986359164	0.228583089000748	0.0785642642320671	-0.222948301833853
BEAL107	-1.44789089061495	-0.126661702033406	0.259183700411626	0.128966018451566	0.13143955777901
BAL.160	-1.64441569803503	0.598622738313394	0.298633492889011	-0.161629828313478	0.422902622636548
BEAL37	-0.997634003680237	0.263369697560373	0.181810327310324	-0.00522591040328113	0.145145720725074
BEAL40	-1.29568974639946	0.115363738996729	0.324122511382617	0.0977689765527024	0.0198112024314755
BEAL51	-0.261841051946421	-0.35312965478621	0.201243505975725	0.111888059086953	0.0111422459239907
BEAL86	-2.15412671210611	0.0477912310891929	0.293964391487773	-0.0149678556399077	0.149098240258909
BAL.143	-2.10109367186542	0.45091154875441	0.337418266023746	0.0828562621723413	0.221073723803514
BOLI28	-1.66393245529558	0.563776387282815	0.0906693274971248	0.279369157947132	-0.38735149908014
BOLI48	-2.27401640207848	0.238328305248304	0.391688492637493	0.293618218490431	-0.00638115051977163
CESI29	1.03684054329568	2.68258515363104	-0.0686903714735874	-0.00393602697747373	-0.254843612751375
BAL.33	1.68157981468632	3.11804708976182	-0.00795437121560865	0.106540304390352	-0.142048951198453
CHLU270	2.92020952065588	-0.485652514422002	0.188098243384256	0.0617755692111658	0.0398476608176407
CHLU280	2.23780204005155	-0.746700257598646	0.166692047764537	-0.1790498466075	-0.151629820228864
CHLU296	3.10283559761073	-0.378409937204274	0.419015498428955	0.0568852452560423	0.0327748213430449
CHLU351	1.72421651775631	-0.40781574109993	-0.270037674912009	-0.0681758889928916	0.158061957330146
CHMA236	-0.101705400611709	-0.188452993199048	-0.0366792348367768	-0.499643008538423	-0.29794162030848
CHMA246	-0.178792429328946	-0.968047702387812	0.0640744231373746	-0.144467569438056	-0.373007335800908
CHMA267	-0.795154253896477	-1.1931639246022	0.0431732811484774	-0.148580861130133	-0.237348054004603
CHMA289	0.768443180113361	-1.48806816787373	0.353206786645362	-0.0366561713252565	-0.0902551334658228
CHMA329	-1.8556836794683	-0.449867213937144	0.0390113650344874	0.103662183793204	-0.106748025609933
CHMA403	-0.675439465979155	-0.727336578156711	-0.239002978772754	-0.196130763665958	-0.105557971815384
BAL104	-0.608301143306277	1.22174873694595	-0.246159062659458	-0.0452006966348974	0.21731034178119
COAN218	-0.769707550443275	-0.861892353681492	0.267822038504592	-0.0274037321535851	-0.247961792641864
DECH179	-2.31326941332211	-0.178043714488602	0.152713537384889	-0.102414964273209	0.108376820547777
DECH283	0.202802848640114	-1.3180533938926	0.32062512835677	-0.377167605383583	0.0136744671359607
DECH83	-0.082882017673986	-0.140778832517511	-0.740062935154433	0.0720242191381337	-0.0293350958450834
BAL103	-2.15523531885901	-0.244028141953661	0.0746055382119967	0.279247115876841	-0.0934005130411667
DELU254	1.11280790994355	-1.37444055988361	0.357277698871243	0.00264808997636621	-0.0495936864026272
DELU263	0.418563241044545	-1.32879393281725	0.467452900272807	-0.0326310641875155	-0.126353508885612
DELU272	1.20474330473539	-1.13121571971401	0.293185990561431	0.0163757727264084	-0.196729426576198
DELU303	1.93409119173632	-1.04130697082353	0.118187340668947	-0.0675657410345585	-0.000489207907174886
DELU324	-0.192014554086645	-0.879733197811326	0.102467295351636	0.163835112981495	-0.13323813394807
DELU340	-0.0808667194986638	-1.08411614844767	-0.134926581288778	-0.0497666383346421	-0.0503759347336348
DELU369	-0.104300114193717	-1.06270008902344	0.325971957846338	-0.0939859139560803	-0.15305278012559
DELU415	-1.57794322293722	-0.555632734438016	0.0792938959635068	0.11780984977389	-0.0788428083388712
DEPA210	1.32960571752658	-0.631639910955352	-0.0263775980058748	-0.416683964401361	-0.346183170536618
DEPA220	1.61717577455969	-0.108748910602328	0.0870546259945959	-0.244413037395079	-0.305327560609518
DEPA241	2.57575273812732	-0.548129186076785	0.25872488603829	0.0681780970373593	-0.0889275054539471
DEPA308	2.32653355826039	-0.666089779515488	0.412301447915455	-0.0949867494496762	0.0195151942639059
DEPA377	2.57982592722989	3.37714845623861	0.314215692489387	0.135714828844792	-0.0407704070298388
BAL185	-2.19654723666222	0.27502771567415	0.547266541055021	0.276510489522556	0.142300593745523
DERI286	1.34754797603525	-1.2029839082991	0.503127900764062	0.033823142974284	0.0205637031787456
DERI78	-2.42199314980379	-0.0592590749173609	0.203878657286062	0.223836902454487	-0.200651275831127
BAL93	-1.67973896489096	-0.287448063865033	-0.0987775304571194	-0.0608094742381877	0.00162630410549975
DUCH234	-0.843134202097787	0.0242595552882228	0.227675114032925	-0.360130735466345	-0.259908763484147
DUCH245	2.8816310870617	-0.552452883108151	0.263456824050302	0.0793161992672265	-0.100958255132873
DUCH266	2.31027867703335	-0.897917549427426	0.38893074593085	-0.0880980605280801	-0.0950962343885956
DUCH292	3.01700935158867	0.0963402699580568	0.252723139873039	-0.075722565050866	-0.0969090778720928
DUCH327	2.07572483416209	-0.61369430566139	-0.13317252925666	0.146457470647971	0.210580964421896
BAL119	1.03749439662564	2.17141075035164	-0.0187498020106107	-0.0582247883511891	-0.12517977122054
FACH121	0.194607473994056	1.53485817723818	0.470989545995876	-0.34152053148894	0.324835903179143
FACH152	-1.67937223561949	0.749021952095802	0.274580503089235	-0.304320200457684	0.337882570277577
FACH164	-0.337832132918694	0.704701534792332	0.438031715111562	-0.295629346174716	0.41961764383473
BAL178	-2.22358714699125	0.375792229185012	0.369370778828838	0.209466070379823	0.141105851511421
BAL223	-2.29571252145084	0.224333568689621	0.510944404592355	0.208024394394247	-0.0147640892079262
FACH331	-0.967312427309914	0.0709919332976951	0.169975557365614	-0.374874379353294	0.128437082209908
BAL186	-1.12011923377546	0.759782385707396	0.0573731555968401	0.0901105483862748	0.0424289443322254
GALI148	-0.0481522509894969	1.00873181464677	-0.243123742133331	-0.420954432791648	0.0320573828700581
GALI154	0.517124796395983	0.471144791179923	-0.034469679144871	-0.20034010374203	0.175146630776389
BAL174	-2.08924172092042	0.435766421815379	0.00447428031277193	-0.0397691398706353	0.124087153805949
BAL195	2.27608879216191	-0.094976605679935	0.146283600504409	0.0124025193352285	-0.197172847454007
BAL.244	-1.84767338664567	0.684433409443889	0.45139243385771	0.0954531193220705	0.175647933486724
GALI338	2.59547540895399	0.220043974993435	-0.0787140432653783	0.289751110153863	0.374700569047825
GICL189	-0.655480636890264	0.963381090729254	0.44275807138126	-0.237106743226053	0.323370407373842
GICL233	1.09273960587774	-1.43396563406499	0.273106587650063	0.0490880486558282	-0.0143509859030662
GICL290	0.963012599977318	-1.14219471179983	0.162646583100115	-0.01374763070121	-0.182502310669264
GICL348	-0.0367667453902447	0.0733559947212477	0.203723222354479	-0.165990062670044	0.133809285804622
GIDO19	1.59535145448848	-0.365046585470109	-0.405581352018316	0.12189308974419	0.248752723734918
GIDO226	1.22767662456517	-0.866276455353871	0.290531517909025	0.0947421445809225	-0.137417040971135
BAL68	-1.85095475602877	-0.293514418469665	0.195964406884345	-0.00424798740862747	0.0639996141202
BAL.81	-1.94789565833919	0.774142018406318	0.323562118230803	-0.186423192943613	0.47386996713579
BAL65	-2.24256530728746	-0.323883402492668	0.0253994609931646	0.0824675415818662	0.105647977577559
BAL.133	1.88684156799168	2.98086457291817	0.0114605318800853	-0.0375321088947014	-0.063177171066164
BAL.146	-2.28550664245079	-0.10804222021207	0.191846102200317	0.18709251044978	-0.0577522897479776
HELI211	1.85024623833484	-1.08286192616887	0.375536401072349	-0.138111324347074	-0.0015129947384267
HELI214	0.25638299076972	-0.955346533102466	-0.0186865256372853	-0.576394774485707	-0.0683791504715947
HELI221	-0.630925971406479	0.669064800744471	-0.0234979122130453	-0.578436405978304	0.0341730935927592
HELI314	2.81784891622285	-0.784223029265512	0.384526214878174	0.0118110260849102	-0.0604783163688366
INYV163	1.99615967040064	-0.392153697546815	-0.176217033016609	0.165632750310345	0.346054407622433
INYV166.5	1.12694868595555	0.34591920371276	-0.620706441904994	0.0112842882936301	0.0511755262317722
INYV183	0.0187191627554528	1.1401143726187	-0.272433842506028	-0.447547589143097	0.0703739915057586
INYV216	1.10133624237573	-0.49450511184877	-0.205285567167795	-0.427953116262192	-0.0299274553927967
INYV258	3.42867802868899	-0.197671672233256	0.387801264563721	0.149674127862773	0.0203553505388387
INYV341	2.3767554603831	-0.000510793922695551	-0.259225728807673	0.135265764668678	0.32191200342296
JALI285	1.28931662946923	-1.11954781604879	0.241874420356239	-0.314610427324597	-0.0951494608416453
JALI370	3.01618126330755	-0.397605064824828	0.339196805069714	-0.0445363962077294	-0.0187687461884304
JALI388	2.28176041179479	-0.0915448072965814	-0.16800433330438	0.1762516652134	0.257916890902482
KIJA136	-2.27333045163311	-0.015931491809468	0.1765599137601	0.163080796779438	0.106795411664274
KIJA16	1.37011710007614	-0.358921547462103	-0.486072008513995	0.212271512815663	0.192438998881007
KIJA237	2.85001873738932	-0.413290367274059	0.335143979698921	-0.0420330417939979	-0.0612649229549629
KUPA187	-2.16357396861056	0.322541743484961	0.220862907586157	-0.139979351794252	0.397499248903442
KUPA306	3.16940957946217	-0.333891462242008	0.429391436894671	0.0512631869009392	-0.00327173393677192
KUPA56	2.58472756338981	1.30387724917179	-0.0486766905095069	0.171559200118675	0.140187332812488
BAL125	-2.00767570538798	0.236947607019658	0.345647843029544	0.252630814082118	0.122195656789047
NENA336	-0.294818361729886	-0.0581206074654359	-0.0654987296589852	-0.64638003485981	-0.114175001606474
NENA345	2.55686022241767	0.176940415859013	-0.03441386990719	0.0934680149552868	0.279743066685943
NENA414	2.63002711938624	-0.445372415548343	0.17943464229801	0.124271874223727	0.204547356933638
NIPI232	3.30953545820656	-0.337840599849001	0.548560317520213	0.0608189834859737	0.00359354544594155
NIPI243	0.628547251295738	-1.02984353893262	0.286774467034625	0.0168738937420789	-0.367987443856152
NIPI262	-0.0160041647255206	-0.112553792594503	0.112372250396672	-0.121828002837769	-0.456173138762388
NIPI275	-1.36803988618487	-0.252026008217528	0.232263843159901	-0.0216779820635668	-0.281139752307936
NIPI397	-1.3234806883318	-0.78708167958529	-0.016818159679315	0.183024058545419	-0.333675065674441
BAL22	-0.0988280271187192	1.47975184892782	-0.0996592378231836	0.566939003346323	-0.445594253103571
PASA222	1.90973798030047	-0.931957251558933	0.0564790711115972	0.201608644036029	0.0841564226470318
BAL.248	1.73901914968704	2.57768723354126	0.0279949677210655	-0.00280284296658839	-0.247267747196341
PASA346	1.7521266288717	0.12541461734	-0.322450500445885	0.0169683565620576	0.136631381487703
PASA383	1.70314434139845	-0.577809451893183	-0.231493549953249	0.035695115351811	0.225078582431106
BAL89	-1.83453728971072	-0.0762756079931065	0.258194017825062	0.162480168420279	-0.00118265865741919
PASAmin2	2.38421197232578	3.63455655262816	0.547312345969886	0.110136444756533	0.0713980826762027
POJU14	-1.96978703816704	-0.410521186811616	-0.0463530462877386	-0.212218182467425	0.0804594153013587
BAL191	-2.21717737291925	0.095492233800393	0.431364542548026	0.265267043771456	0.0673427030767706
BAL72	-2.20656182828772	-0.146991027656665	0.169924337622186	0.0452177292420067	-0.0900784361205723
POJUmin4	0.400767377418178	-0.808321646637882	-0.35514931913502	-0.133925888958777	0.146052693453997
POMI215.5	2.3218206273397	-0.988443068883612	0.167535072474476	0.0892876118966591	0.0328130191421026
POMI230	2.10992847263539	-0.879437809756402	0.26507459736968	0.0235119923719453	-0.0924492949324393
POMI235	-0.194007027354202	-1.66797700667764	0.297096947081142	-0.058874853638841	-0.153169582417534
POMI259	2.78966306151276	-0.783993759698565	0.267022792679046	0.0649013209049549	-0.00213007216817115
POMI312	0.497963261552716	-1.51214337520049	0.34563030938619	-0.0279730546248116	-0.0129086911750937
QUCH268	2.92350580759485	-0.426800064456377	0.441054187435254	0.0406523941977719	-0.00235784895011299
QUCH310	1.66125308919523	-0.170861279063142	-0.157850248421901	-0.140712165842873	-0.0355553281471734
QUCH326	1.50502235285469	-0.630776281828531	-0.133574082009565	0.207014748421319	0.107151764388666
QUCH375	2.16204783768158	-0.482185705064112	-0.206969646615947	0.186229418277453	0.175289157794664
RERO149	1.20065125176395	1.70801105427528	-0.43520627277068	-0.379814856999494	-0.241612227712182
RERO159	2.1658037849127	-0.279261859830984	-0.101003688119908	0.307162426365736	0.337871598132571
BAL175	-0.662637062210591	0.774399260683062	-0.216565566053237	0.111778439182709	-0.198566550064052
BAL200	2.16481496725914	-0.185569390596702	-0.059859527669813	-0.0358523262070021	-0.188762296030752
RERO239	3.62179580836294	-0.187019366972745	0.60049284226033	0.154927833463767	0.105181739284892
RERO287	2.00623954698631	2.03866100205291	-0.100323811427759	-0.0145616395946787	-0.409430968215865
RERO335	2.63543590572127	-0.274758558915909	-0.00278285715125325	0.0778899427415534	0.222976789055435
RERO352	1.93522025155482	0.65354673079343	-0.242760762217541	-0.264450413119338	-0.226645291086787
BAL201	-0.261025439049586	-0.822371748272883	0.188733766074964	-0.325051947859276	-0.0519898104891257
BAL79	-1.56303763678632	0.498403972169173	0.309690836506722	-0.348491505174032	0.39546790777935
BAL145	-2.09112901295225	-0.195162398773033	0.227106351101832	0.248363109585191	-0.27033639616411
ROBR15	1.30605303378133	-0.622401520471286	-0.387316697302599	0.258723543705554	0.168574253320572
ROBR240	-1.67775142392797	-0.561745263094297	0.270257096216721	0.0923626132766578	-0.375871811603534
BAL47	-2.28948671945511	0.00429162547704244	0.0708151375647079	0.219421132999434	-0.279487746127741
BAL71	-1.28705199971055	0.759054060060573	-0.106022235966423	0.175565138158344	-0.160690133196602
SAER225	1.42757954516184	-1.00663054413475	0.249874176282584	-0.257408777649803	-0.104907315677085
SAER229	0.011704179585638	-0.780792406181404	0.0367448507234223	-0.35086202307252	-0.147580870832294
SAER279	2.91094631157751	-0.425341624496629	0.374537438576832	0.0392128942347368	-0.0084690142496944
SCCO265	3.18565672459692	-0.424968324435356	0.28131567993021	0.0311585726458627	-0.0270986683337361
SCCO311	1.73074673199771	-1.1828307072364	0.253990453747118	-0.224233368532311	0.0608054532434612
SOBA372	1.76860151429848	0.499368841989184	-0.296182143517988	0.444610080825671	0.379492539985715
SOBA391	2.56637441882635	-0.0716559213530428	-0.193277681135434	0.288152365372619	0.344560471893333
Sample.198	0.54279064399932	-1.3111669248374	-0.0172354326509756	-0.0352089464882362	0.0877997595536939
Sample.217	-0.663566345178257	0.36789673666529	-0.188504697944106	-0.0661677863811808	-0.12840296019299
Sample.227	-1.83908305601768	-0.285161767430859	-0.176137769570954	0.250280243060632	-0.200456123451469
Sample.228	-1.60475722858406	-0.0290989703904901	-0.279162429139909	-0.0187642488568686	-0.280551696962957
Sample.23	-1.30874402506165	-0.374822389826943	0.257528405682849	0.514767551536693	-0.180975995807769
Sample.251	0.203470489305358	0.0751357947211007	-0.556505612304181	0.0537981425511968	0.0302977718199208
Sample.269	-2.44665967090805	-0.0197562209431788	0.253182804351192	0.175059656772778	0.0556633842662293
Sample.281	1.06779174696926	-0.0845284798432401	-0.653736344217373	0.179241285480867	0.163750172361064
Sample.318	0.769408718893292	-0.0915548037720773	-0.854512492338477	0.215149726320096	0.166781376199722
Sample.322	1.1406867135151	0.0991016373598733	-0.624213454704995	-0.090096918354918	-0.105717305522497
Sample.354	0.971571324819126	0.0121916323121965	-0.871091420644992	0.255542375090942	0.0766301951378192
Sample.358	0.318901149612536	-0.346697086443141	-0.903030918861555	0.199173487518378	0.0253290333063668
Sample.376	-0.822725348483671	0.118552310861371	-0.0787451041566143	0.277558632398508	0.172527358001833
Sample.381	-2.14721282901044	-0.248003105940778	-0.130488745637756	0.406217034154726	-0.215670925312408
Sample.392	0.570954715716411	-0.499683379244979	-0.759049824041745	0.171081645757228	0.246247098273412
Sample.393	0.7894199755624	2.42572930909003	-0.268478952116242	-0.20288369890611	-0.274719504087057
Sample.398	-0.0505409559391758	1.21769112624832	-0.376103022917089	-0.0336047929826482	-0.295544423615477
Sample.402	-0.105819757752033	-0.429256882322473	-0.687340859230583	-0.0288009209551707	-0.0402558808028323
Sample.406	-2.00817089401009	-0.189866748959397	-0.00882759554874629	-0.0763024446523933	-0.0321439194254724
Sample.408	-1.82864956626374	-0.610650121416419	-0.231803593584681	0.180497923161642	0.00958754239249178
Sample.410	-1.77951484053128	-0.35616525662744	0.0718729008237427	0.466205840555551	-0.151413679870862
Sample.412	-2.14305093181424	0.694659512270114	0.551101906187921	-0.0985274490582633	0.359563432515281
Sample.416	-1.76272403895801	0.163489430143913	-0.239991963753138	0.115071438421733	-0.0151225141312678
Sample.417	-1.02045745382216	-0.458783700282672	-0.311790335297205	0.377003890225012	0.0401548177395173
Sample.419	-1.84847494868603	-0.213245911326299	0.290417395633478	0.101761640077415	0.0860593057209625
Sample.420	-0.786768206485021	-0.414601077473498	-0.410775929953973	-0.171269986038787	0.226790849734555
Sample.421	-0.951667604395931	-0.362467301554454	0.249517056457286	0.262455662532554	-0.118852369952538
Sample.427	-2.22401673985026	-0.0523356415946921	0.136113494240123	0.121162609879282	0.10309970003151
Sample.428	1.69155542963776	2.46185450678096	-0.0402078472809133	0.363079905296226	0.0442470908998071
Sample.430	-1.52488736097105	0.465401577289415	0.0105131871948713	-0.180490336494071	0.012749161440769
Sample.431	-1.62745016291452	-0.562372111891528	-0.0593957382703611	0.174032525961152	0.0242361856950944
Sample.432	-0.854090730083058	-0.139980162929321	-0.388395324189928	-0.101409889370486	-0.231627373546433
Sample.433	-1.20881311203062	-0.376255436358763	-0.555946826264884	0.0970064520133543	-0.189945615292799
Sample.434	-1.85592851565993	-0.0711436212555966	-0.448732762346172	-0.189561014484133	0.101854594257362
Sample.438	-0.800119173466382	-0.158359963299112	-0.532474817781677	-0.156659783079633	-0.294132030049777
Sample.439	-1.9098400695008	0.680369756700411	0.491794997901677	-0.00506564901796107	0.0923064997423162
Sample.441	1.09758818396286	-0.604108082342501	-0.681219139899012	0.343504123776379	0.00502066982778775
Sample.442	0.303799647296327	0.0825564476205106	-0.777334797819793	-0.0319324850053941	0.0857012208551061
Sample.445	0.619945217957455	1.20602139604236	-0.492963240840219	-0.299700483430377	-0.333179336045315
Sample.447	-1.47417441351353	-0.0353997869617366	-0.28564953532295	-0.121841810094991	0.243473833883215
Sample.454	0.475764276196309	2.26711525377829	0.134735399946154	0.474062236986088	-0.0809054052312448
Sample.455	-1.40746199716524	-0.848391552954769	-0.506871730846063	0.0615362669855914	-0.0517473590402429
Sample.456	-0.248415281128197	-0.878748297565823	-0.316423995536687	0.178088434698637	0.132683827606019
Sample.457	-1.24602551957152	-0.993762162615619	-0.354772840028673	0.132744073430757	-0.0790767720940629
Sample.458	1.00649720434632	-0.212135259836724	-0.540902159699206	0.250787974722793	0.353072234605781
Sample.459	-0.797216939226383	-0.435729937958182	-0.507804683908675	-0.11904481740248	0.0451471249521087
Sample.461	-0.111398798205163	-0.328711475502725	-0.81944235350984	0.0536076716365569	-0.109028843656379
Sample.462	-1.24243239015659	0.258165210166377	-0.324004139664753	-0.387191592263724	-0.00320914073777571
Sample.463	-0.23030302021265	-0.683462657176399	-0.722956019700494	0.141436355319218	0.0938547159194052
Sample.468	-1.51977899841513	0.478506007811316	0.0970636496941061	-0.211891917166043	0.255521536581215
Sample.469	0.299023629354121	-0.504852052790043	-0.698759847933301	0.038631898496663	0.0522421095482155
Sample.470	-0.749085622257297	-0.062946372209725	-0.530317073248855	-0.0643871997940312	-0.0896434948820851
Sample.473	-0.57541401238569	0.347283555812532	-0.57768150331385	0.0245470711957186	-0.184682052739723
Sample.475	-0.373447498395114	-0.12985342190771	-0.74016125848913	0.0832190400083561	0.0307431359802065
Sample.476	-1.42953171622233	-0.121525250505257	-0.201663499459874	-0.0369107477347811	0.0560442866582393
Sample.478	-1.76138103129106	0.986092894154999	0.406815419762464	-0.211306909044765	0.365832444086532
Sample.484	-1.59947013433088	-0.325684287984522	-0.28768298037137	-0.141944466313047	0.184025338068299
Sample.485	-2.42791557759403	0.0928388525358155	0.240394686227705	-0.108306763494256	0.224305501827203
Sample.491	-1.78345300643293	-0.0253571088561896	-0.195937414052425	-0.26774643155796	0.230379968211194
Sample.493	-1.47561757657228	0.0474315963380814	-0.475875638809648	0.0800849337592323	-0.225839051359166
Sample.494	-1.76943478681104	0.446495869275164	-0.132493061368501	-0.0518853709464475	0.078188506418468
VOPH317	1.56231285886866	0.0547288757338165	-0.415729869229037	-0.221770430026631	0.108738605651045
VOPH332	0.126724323121908	0.477994717700472	-0.256809059502137	-0.589950805465647	-0.168053145839863
VOPH350	0.29768601674755	-0.925507781507564	-0.148819852571861	-0.272808996643028	0.116022289383015
VOPH407	-0.984139176523747	-0.0182549291926189	-0.22347695794155	-0.224194336670654	0.0303880763453769
VOPH418	-0.161004928511354	-0.36489641551268	-0.421036864247779	-0.259767085007597	-0.0123401607845816
ZBCH109	-1.47929616997197	0.17436050618445	-0.0949764737939057	0.257401590757268	-0.0298492220043887
BAL.142	-2.14981005310583	-0.259391903416006	0.293781004764699	0.247073726162954	-0.0463844007691476
ZBCH192	1.08969996223282	-0.535156764073835	0.149311544306748	-0.128224872754955	0.0695247922311404
ZBCH294	-2.23137296217027	-0.444668060249377	0.180011606863494	0.0324868666123677	-0.181487323841699
ZBCH316	-0.50100474483924	-0.918863732961482	-0.00742913521329629	0.185867629043227	-0.163344813198699
ZBCH73	-2.00615844128595	0.299844459632159	0.2054465811435	-0.0818077208837462	0.057451510290926
ZBCH76	-2.08778925986644	0.0386911151841551	0.153888655061432	-0.0112786951882789	0.0660044993026755
BAL82	-1.77152882147552	-0.258249107806609	-0.0501520857131051	-0.322531927934714	0.197266293991882
BAL111	-1.14558836368799	-0.316182578621764	-0.132179088667828	0.15469209397442	-0.124441918794928
ZWCO264	3.0963402221334	-0.4934320337015	0.526855451593605	0.0877269889514793	-0.0308207049611184
BAL38	-1.38484402794771	0.505980186634994	0.0366738784896355	-0.119302448126568	-0.160436376056362
BAL153	-1.94631181903935	0.284369837167537	-0.0431156709369591	-0.103272247139279	0.105735971405287
BAL165	-1.88604089820088	-0.073067418598143	0.077093246523033	-0.0724704388551947	0.109455782385766
BAL176	-2.42132385041396	0.269368261434482	0.286198440009213	-0.0859166668512907	0.255240582769613
BAL.255	-2.04443724973581	0.0000677103136552222	0.371667555112242	-0.234219894003134	0.128652282893349
ZWER34	1.22988881683827	2.30105599706286	0.0547873518994151	-0.255003438589485	-0.227497462175046
BAL.41	0.345485308438446	2.50255208367692	0.581898899722591	0.24954911232373	-0.0411837875231104
BAL77	-1.261122456082	0.770264418872761	-0.167143847120499	-0.111658970706318	-0.0598511433776157
