# Supplementary material for: A prevalent and culturable microbiota links ecological balance to clinical stability of the human lung after transplantation
Source: Nat Commun. 2021 Apr 9;12:2126. doi: 10.1038/s41467-021-22344-4 (PMC8035266; doi:10.1038/s41467-021-22344-4)
Supplement: Supplementary file 9 — Supplementary Data 6 [file 41467_2021_22344_MOESM9_ESM.zip › Supplementary_Data_6/output/pcoa/pcoa_level_2.txt]

	PC1	PC2	PC3	PC4	PC5
BAL158	-0.902745742984345	0.668320994426623	0.283916600003248	0.209328642897664	0.208038411525093
BAMA170	0.755821014658001	0.836439656236104	-0.389180401626373	-0.0146230610894771	-0.414031933013762
BAMA184	0.0119166983360615	0.019604148230851	-0.000997150688178173	0.148460903791288	0.00018115377344694
BAL215	-0.371815514094805	0.899904548090713	0.0318064681343546	0.551192675430553	0.233513956631537
BAMA261	-1.28964162164757	0.223129731933572	0.129071072196554	0.071801959822571	0.122076999664633
BAMA344	3.51582261850281	2.30289560181274	0.257994799078511	-0.309972729691192	0.493831461272808
BEAL107	-0.934810401621136	0.523880905411393	0.362509615713643	0.0727723289602744	0.0979678467748894
BAL.160	-0.907702343310612	0.77820704966589	0.135468488522815	-0.113194387242259	0.241962417701693
BEAL37	-0.513211637713265	0.561224070158403	0.52942313824532	0.0367088830970341	0.158395967855484
BEAL40	-0.616834109136273	0.6873526147009	0.603912820107041	-0.0173521075576042	0.00534172036173705
BEAL51	-0.505398955869428	-0.4585077305051	0.257237688448495	-0.0223445266753868	-0.0498631191889009
BEAL86	-0.894047273958565	0.322688889493171	0.467729747137073	-0.203697645359825	-0.0738401125866854
BAL.143	-0.79545296614815	0.969379158379595	0.421879308014959	-0.023897189787175	0.213899230912235
BOLI28	-0.361701200757198	0.867617264235807	-0.0427392912955644	0.559586047944038	0.0206442121577364
BOLI48	-1.39672903475723	0.520575337491542	0.0824162586757751	0.179303201717066	0.0190692476209482
CESI29	1.34217860056465	1.46121810077691	-0.186658317926465	-0.657915033947387	0.147517822214709
BAL.33	2.23961915800629	1.73199465665259	0.0267383081834318	-0.699083895195456	0.497205712425776
CHLU270	1.38102397525683	-1.30129274803502	0.282007780554135	-0.0129872842629932	0.111871790611135
CHLU280	0.547268329362144	-0.843672873970509	-0.254438469826603	0.155109995001973	-0.0343677377322103
CHLU296	1.40467621002836	-1.10187135788229	0.00857822178874498	0.00933159410988456	0.17478051674257
CHLU351	0.145116835964033	-0.825290126303244	-0.311074355749624	-0.171441594276291	0.0891300622766873
CHMA236	0.301621904942084	-0.0369417032731929	-0.659243780176204	-0.0742413297659626	0.201419993329018
CHMA246	-0.632794271614362	-0.648767556598764	0.0537029976876408	-0.015019819810227	0.171094468408049
CHMA267	-1.10071463350013	-0.11919381307376	-0.037594012562962	-0.030354476184054	-0.25311012666449
CHMA289	-0.264346692762001	-1.08159778525102	0.314098092594068	0.0214719432846214	0.0729405700604834
CHMA329	-1.38922847680846	0.0179227063974966	-0.193679893583773	0.00344786743293327	-0.102703057793617
CHMA403	-0.366749927309102	-0.178468773991763	0.0669589437322399	-0.00339631251232661	0.147973025462323
BAL104	0.130046101225646	0.619544327553547	-0.370909216957559	0.306134565849567	0.125723419797339
COAN218	-0.993876453447785	-0.398367698191947	-0.0175539718782158	0.16265422492859	0.0273797051995785
DECH179	-1.10490024526205	0.837934376841549	0.166293090300097	-0.147111902703121	0.0625205016367929
DECH283	-0.419370572713439	-0.935137267093262	0.232048772642744	-0.185390157463848	0.174221438886163
DECH83	-0.215239124973665	-0.106647241230251	-0.561730278081108	0.0477903924070077	0.164957966137873
BAL103	-1.376854522799	0.261492386168687	0.0764305172994825	0.153327500460396	0.160605163837188
DELU254	0.0281162482752094	-0.939027213186946	0.405641858204376	0.00960223900828897	0.142057713229532
DELU263	-0.689126003391677	-0.85747201968333	0.307435817949246	-0.0156902482241382	0.133713684012526
DELU272	-0.283106977429214	-1.09583579931649	0.00598043149315045	0.169049254194042	0.147679106668589
DELU303	0.0102221978908151	-1.06336037442934	0.15645927199166	0.0288321344365309	0.0545138661820783
DELU324	-0.507419148086778	-0.568394262231847	0.292201748163749	0.0294864072623319	-0.137564627089366
DELU340	-0.380982290961217	-0.809898792253109	0.1184652126852	0.100522130776012	0.0212651363563596
DELU369	-0.489456649856863	-0.439735134148624	0.396064216818083	0.0461118672406103	-0.0294425212036615
DELU415	-0.98555523279071	0.0381438783062399	0.144963879113253	0.208837831388729	-0.115029624803539
DEPA210	0.840495291283594	-0.537824798545028	-0.364387517839671	0.195398748621861	0.112456413899607
DEPA220	0.751463900997885	-0.41110581137024	-0.580716842544738	0.284924276655871	0.0792146453852969
DEPA241	0.434549032187992	-1.25402251780609	0.226850640392267	-0.0491347054883737	-0.094448084073729
DEPA308	0.557194056951221	-1.01499945380019	0.082080452770621	-0.0820314788857685	-0.376895010393883
DEPA377	4.66094499320348	1.83872657199138	0.406235104329296	1.02642652226246	0.316850131622015
BAL185	-1.24834863614466	0.319220807971346	0.233958715792734	0.202901074985877	0.158835041311494
DERI286	0.338706210452534	-1.35328045229651	0.414418875080787	0.0139518816599258	0.152612980733179
DERI78	-1.19966781932877	0.572400917665222	0.0271350530859496	0.27428534688819	0.0815958225661484
BAL93	-0.848667959458669	0.350437445187749	-0.41516200224748	0.052201022076602	0.154711891427105
DUCH234	-0.714654396831793	-0.014017890941682	-0.486190097031352	0.0398766121084091	0.0496381262815267
DUCH245	1.66018553328729	-1.30739572413759	0.353002761349521	-0.049988862672849	0.200585499731495
DUCH266	0.447898786612099	-1.10654179813012	-0.0928561148332872	0.00420935242749377	0.0939175742594926
DUCH292	0.482155890916835	-1.10766202044325	-0.109416718082139	0.0408473502893119	-0.00616243678602362
DUCH327	0.411096988002278	-0.865490547693222	0.181694588365784	0.133615755580902	0.0339398501837945
BAL119	1.84181746559613	1.11677197666723	-0.449362212383108	0.663344115725105	0.226371272709069
FACH121	0.487821123695845	0.237614558373265	-0.374553317876774	-0.445275195702494	0.00953164833288151
FACH152	-0.696976246373212	0.781492810430253	-0.158248861853451	-0.225926440496093	-0.115751815817828
FACH164	0.586980278883135	-0.223771886580461	0.136815431075345	-0.336894896884372	0.0231120066728394
BAL178	-1.17636625223744	0.401663907209784	0.0340880905031198	0.0928669670199846	0.136875378262955
BAL223	-1.14470626491593	0.475984491868312	0.303685217398364	0.19523297180266	0.154797058528875
FACH331	-0.754365591878119	0.575788414376381	0.115548280940056	-0.220030805877283	0.193133819497957
BAL186	-0.787817709418661	0.834168376236549	-0.238490807877891	0.0501143198155155	0.279918085287258
GALI148	0.44693143907715	0.863855260560826	-0.748549358682441	-0.388962027473656	0.0697938908486558
GALI154	0.940741684692662	-0.449112096667412	-0.064205374018879	-0.316355841692428	0.230854528348153
BAL174	-0.604178011582796	1.09891617880212	0.193306581291665	-0.239632237142948	0.253827616096232
BAL195	1.42421908206247	-0.708069377416756	0.137540913329014	0.0766506152471019	0.241022010853295
BAL.244	-0.318923762276058	1.23334509577041	0.641562922757713	-0.0386849172279016	-0.368106610757502
GALI338	1.35250982411168	-0.965877488636102	-0.427193368080511	-0.0218737250447441	0.0944747840048586
GICL189	0.226387882561682	0.171009228602624	0.311537360447508	-0.290544073886542	-0.466639781874822
GICL233	0.0791700688036154	-1.1918020019328	0.317973496741228	-0.0865599543677205	-0.108620909576637
GICL290	0.0200916622167077	-0.799558381183288	0.178247332058359	0.0850586776418383	-0.00452166147878456
GICL348	-0.454309207528631	-0.230282508876222	0.28347325698846	0.0374216630726604	0.134863746102739
GIDO19	1.67702888459957	-0.969876397405975	0.168909636565228	-0.0536350801605038	-0.204967705150079
GIDO226	-0.132558739595978	-0.865861962938945	0.163967361354181	0.0160259884699452	0.149635557171618
BAL68	-1.34255022015904	0.264594280690696	0.138126320703124	0.149661165360879	0.154146223601057
BAL.81	-0.449925650727804	1.20851394401991	0.407231411470051	-0.192885646406783	-0.181242768895538
BAL65	-1.13674962911726	0.0935738071825615	-0.0201943386335391	-0.0499862795563713	0.211925962190587
BAL.133	3.58178204008645	1.72526457966576	-0.0690229701361414	0.814524896206154	0.271942900141778
BAL.146	-1.28505681150206	0.372645016631595	-0.116613654010787	0.0997931917394561	-0.132034368946149
HELI211	0.0719059922263791	-0.939606733993354	0.01226993109409	-0.0331006387672076	-0.0744264237921842
HELI214	-0.0828702804297218	-0.714316465123292	-0.357605378807997	-0.335870952684586	0.136817409701801
HELI221	0.38993882578374	0.566613160055219	-0.83979396156229	0.332863860902583	0.111507364592224
HELI314	1.02309316446745	-1.09699153994217	0.073651961758167	0.000800589967628035	0.0911124526984602
INYV163	0.470713796883564	-0.89539605939328	0.316287528130463	0.148124765318278	0.0158678807296739
INYV166.5	0.775260648163179	0.298313724297884	-0.195053323770923	0.0761130753859081	0.271319739735023
INYV183	1.62929243058893	1.00353760198597	-0.330955462677122	-0.401456038202229	0.462114606414298
INYV216	0.542430439446388	-0.262086628755862	0.133177323499153	-0.18080922582052	-0.171893242779043
INYV258	1.12865183740602	-1.23484153776845	0.347162844693623	0.0993017454401663	0.124481948261422
INYV341	0.127319367367167	-1.31635566740853	-0.194733433285487	-0.087979280672479	-0.173865091659372
JALI285	0.25417258464766	-0.912069365173421	0.0342767966278417	-0.276107746136031	-0.336836117227604
JALI370	1.41596385517583	-1.24106400259379	0.277829021309916	0.0121139883757644	0.0632033016389125
JALI388	1.64326736036873	-0.855178164288094	-0.29125834869657	-0.0192698727598316	0.0968943202682442
KIJA136	-1.14590143317046	0.558906057093136	0.336846521917114	-0.0786015402869899	-0.179726102592428
KIJA16	0.173191661012824	-0.398148735412669	-0.277668712785073	-0.0383531857092081	-0.486756360709813
KIJA237	1.05466691797605	-1.09596225275226	0.408374263221294	-0.0348425319605946	0.188606243519524
KUPA187	-0.80459685618175	0.847037898247503	0.387173190267749	-0.13142936102578	-0.188132433380867
KUPA306	1.54392507786453	-1.50975961212269	0.254759476509929	-0.0680261843449216	0.13735580863028
KUPA56	0.130317660364957	-0.00686988342823188	-0.14714494092846	0.150035246162438	-0.0165796094395155
BAL125	-0.986042153060145	0.177084995872495	0.326341286178076	-0.043510661234468	0.231929745547216
NENA336	0.122621381666398	0.281654108576607	-0.232152151170383	-0.300711989879255	-0.514397684867699
NENA345	1.90409132551491	-0.365965938976354	-0.0906740873866808	0.00918523760192577	-0.444653117863356
NENA414	1.87642487189193	-1.41109346671287	0.334327442215679	-0.0743611533454579	0.124031108262282
NIPI232	1.0895921508061	-1.43006184011424	0.143171564343921	-0.0183827142386452	0.128850849961904
NIPI243	-0.468579429326264	-0.817438060427193	0.222344443754475	0.209923108528528	0.104565472809486
NIPI262	0.0589298957188858	0.0572400179629219	-0.14223203341077	0.530078580474412	0.0318325693562935
NIPI275	-1.15044336702106	-0.0174403184284007	0.195722391106427	0.0195321746638707	-0.0147613762287636
NIPI397	-1.09997967018736	-0.220034325147747	0.0560436548266735	0.310552112876036	-0.0919489241954299
BAL22	-0.704395396082769	0.902565990425592	0.0114456518444367	0.231399284934786	0.200080300490965
PASA222	0.178085010450705	-1.26507678314856	0.286620762267622	-0.0395329241202475	0.162330843162027
BAL.248	3.15436751355874	1.74884966148346	0.159671206423927	-0.335168796061999	0.376051973567774
PASA346	0.223302314797069	-0.409195450905454	-0.603997179296748	-0.00986559352372808	0.14387539361531
PASA383	1.40148207299389	-1.16902643111087	-0.0481588483286026	-0.192837965027095	-0.129256847394354
BAL89	-0.470767811191786	0.486265267657855	0.413862527133294	0.210217205804771	0.221929315775648
PASAmin2	6.38421944318577	2.76448718992327	1.4012060311796	0.0173198593054808	-0.639720382179268
POJU14	-1.18073446753863	0.686708815414147	0.0340937895086187	-0.160291959287241	0.0635891084093987
BAL191	-1.36172117198368	0.332464186227881	0.161823700778984	0.105757426306595	0.186149513231581
BAL72	-1.05208496012825	0.720049301893271	0.184115825487252	-0.0465889477260267	0.14175304816794
POJUmin4	-0.61629805596724	-0.482398869263095	0.0798683680193839	0.00549806426907829	-0.224066412307653
POMI215.5	1.42044706771335	-1.29737824757385	0.211215520330401	-0.0380691255753459	0.236864339103392
POMI230	0.618370872259054	-1.32943257346862	0.283992101482476	0.04820788602677	0.101477788252925
POMI235	-0.905482471877936	-0.800104233108318	0.18626028439215	-0.0637240748122705	0.123119562978033
POMI259	0.855622660457522	-1.42779714767978	0.0454965979293828	0.0422719834160697	0.192731020586952
POMI312	-0.356356065969469	-0.621747131227806	0.378852447137229	0.0740380227801637	0.0772150299679933
QUCH268	0.590725612725518	-1.38652766874035	0.188258186335294	0.0201680692231068	0.141139396352761
QUCH310	0.470141462816928	-0.130964036493858	-0.377348691371124	0.0848652119174927	-0.198266692465086
QUCH326	1.23322948288927	-0.830257749549841	-0.0186361116831636	0.143570121131496	0.120851712401042
QUCH375	0.660583990375375	-1.09385358424649	-0.20063679335335	-0.109513314524739	-0.373536786648216
RERO149	0.991694123541428	0.802691165290987	-0.734614744445395	-0.268778354358596	0.195840305187676
RERO159	0.636713223803098	-0.557628193532485	0.356080569306157	0.104440426076851	-0.312396543180658
BAL175	-0.392409608349344	0.969622504000051	0.16215322539325	0.150575042679858	0.300242577754851
BAL200	0.989769267424437	-0.77683232874359	-0.129560462852811	-0.00159851969205146	-0.191002976689819
RERO239	1.85676535500454	-1.15859957086486	0.0685703510844864	-0.0336290500672903	0.123495511474966
RERO287	1.29409342606226	1.35517477125901	-0.399240080158671	-0.419974142785994	0.287191372676277
RERO335	1.59510558357783	-1.36895671967814	0.267540025494834	-0.0767189521103537	0.0701578183311462
RERO352	1.02809926856528	0.0684238518550451	-0.632884403797688	-0.23200100624557	0.0983638907158057
BAL201	-0.272662166482938	-0.14987507207427	0.1483760655983	-0.190265539473486	0.108295491189188
BAL79	-0.418242626073341	0.308398726498867	-0.0607020830789825	-0.409680417028854	0.163873653473643
BAL145	-1.14734736589316	0.313537158619874	0.270710925286236	0.340240079333581	0.135337064642896
ROBR15	-0.131293394321461	-0.812231872773646	0.0323798794245563	0.129918974351966	-0.192967488282271
ROBR240	-1.17462563303413	0.244154151640696	0.102298684205453	0.324344752352273	0.0606498189151297
BAL47	-1.15662690022237	0.679774372354317	0.120518263098279	0.249517106507066	-0.0436665991446819
BAL71	-0.573924272905339	1.15319386334586	0.134701133746631	-0.078015438797787	0.269605890517695
SAER225	0.0653282788548755	-1.06599548119577	-0.12606543297837	-0.270896944550228	-0.258176712761037
SAER229	-0.65897397889249	-0.323149568968012	-0.220372164676014	-0.223016643533666	-0.234792001617748
SAER279	1.08491441283742	-1.28075352037289	-0.0871268280522927	-0.0201848268151619	0.182055386024813
SCCO265	1.07696139392428	-1.53490918451886	0.0908411193670865	-0.0224159624491628	0.068645628309782
SCCO311	0.546024129656299	-1.33306672025074	0.0610123234182776	0.00304355550948713	0.141583873261016
SOBA372	-0.381838634000542	-0.791422366946204	-0.241909504325162	0.0108232408560466	0.0000381363039846669
SOBA391	0.696620014316922	-0.994471537714722	-0.216805158180637	-0.0777234935240312	-0.0103534303273803
Sample.198	-0.581313050715486	-0.657855491543803	0.0181451612517114	0.00057670634148092	-0.321958496942313
Sample.217	0.178162805055978	0.582325732659527	-0.0341909099673615	-0.229875396846733	-0.546022546436086
Sample.227	-1.1351377258014	-0.150716930516289	-0.332979256019998	0.277673438580324	0.0431426881744634
Sample.228	-0.339267845853418	0.519511797225138	-0.286770561677201	-0.144843210497783	-0.0703016950696633
Sample.23	-0.433290230006714	-0.0830171787411641	0.502648372569512	0.277779515614167	-0.269017063654846
Sample.251	0.674678638552522	-0.224288782185418	-0.76066726203872	0.176063601968846	0.0397094249562559
Sample.269	-1.28087574466021	0.21884406149099	0.0946333015921369	-0.126015530561153	-0.0509806398292552
Sample.281	0.818200326623934	-0.662368119122013	-0.197526831718773	-0.223367709322288	-0.428588681598304
Sample.318	0.397699188907719	-0.749366164788545	-0.26592048796933	-0.155772119759329	-0.330183523089394
Sample.322	0.508548790965757	0.427109781619468	-0.670457306704942	0.32323329925424	-0.399043471977887
Sample.354	-0.0180633361535615	0.154027430192637	-0.803899467298011	0.210810076373267	-0.156467572419814
Sample.358	-0.223440919770159	-0.228820014585553	-0.803475115625287	0.0572864006027627	-0.271680883316394
Sample.376	-1.18473261810866	0.321640125362876	0.0076790697773438	-0.087252248157729	0.187558982776147
Sample.381	-1.28589644793784	0.317105584951758	0.150558459299454	0.198714434310069	-0.199331174470166
Sample.392	-0.958744043210535	-0.159027565342018	-0.38954434981624	0.122388391060134	0.0475360235542998
Sample.393	1.63248039387599	1.40978481918761	-0.415668105330955	0.464174526240769	0.250323489391855
Sample.398	1.65393133366135	1.51193333576065	-0.0151183301068641	-0.0458024181556662	-0.486074584634291
Sample.402	-0.489040448808738	-0.273322918083329	-0.335217990559658	-0.13128266716107	0.140850141785324
Sample.406	-1.09429376721893	0.382622096926479	0.203025541344432	-0.00521520783932714	0.052600407827976
Sample.408	-1.44406725122727	0.273178173138495	0.117172679920995	0.145091914137017	0.113713628729049
Sample.410	-1.16082771634092	0.15440336320681	0.131817522920098	0.284493265451725	-0.163260379222411
Sample.412	-0.977653123580986	0.840412451775418	0.355675058513434	-0.154246676447529	0.208603961730429
Sample.416	-0.834526150448489	0.996440925840103	0.00612853125646118	-0.128946717809597	0.130738383208431
Sample.417	-0.64460358753661	0.0639687381052069	-0.203792245735625	0.184952944465343	-0.223989581673548
Sample.419	-0.88074038357002	0.100257351397947	0.261960813468463	-0.00626607590885765	0.0728576375874362
Sample.420	-1.35659574935245	-0.158729474995741	-0.257344069705836	0.0797868467731202	0.0207355021491513
Sample.421	-0.831322000481186	-0.368577368789964	0.280166086230707	0.0169359018454325	-0.221203918344622
Sample.427	-1.30551435541669	0.571346395335309	0.0585446422112353	-0.0561272452216949	0.112104957308794
Sample.428	1.38359507705935	1.4650311576318	-0.3526873440442	-0.45484122234048	0.455338304482706
Sample.430	-0.387454494740932	0.831008098339289	0.0816596196548973	-0.327398000724376	-0.493376559592189
Sample.431	-1.14412427929613	0.190729217613799	0.279144011547918	0.144140848025744	-0.259558639466835
Sample.432	-0.525078596298599	0.228898626327302	-0.232999369429663	-0.220548788055154	-0.20872834555091
Sample.433	-0.877802950467506	0.423196935195114	-0.133034502751101	-0.187246978129022	-0.254040734832894
Sample.434	-1.14465082295921	0.566399374862603	0.0336430396392562	-0.204754870374029	-0.0703023928962733
Sample.438	-0.126825825011309	0.404129296808542	-0.426637484082097	0.482490726093403	-0.072942415433813
Sample.439	-1.00120515914946	0.94812672369027	0.309847235607254	0.0898378459774652	0.188429349905133
Sample.441	0.306957049196404	-0.967047730628838	0.0951649280944475	0.0525421512926569	0.0720732285758973
Sample.442	0.00871267272552289	-0.26763850468996	-0.565315115764475	-0.0346556801056223	-0.123384693643221
Sample.445	1.80243191720244	1.0134174806141	-0.400239212371459	0.457673467170966	-0.59297796197229
Sample.447	-1.25113632749457	0.745733868407489	0.0659486283991433	0.0233114565581451	0.0996322928015175
Sample.454	0.364708991477281	1.20550341861319	-0.0592980115064165	-0.591665346277737	-0.105259220306831
Sample.455	-1.31814867506752	0.0525171683720242	-0.136347503638599	0.0293841133958668	-0.275492105429327
Sample.456	-0.958795447100418	-0.215469681143048	0.0151425154119682	0.163441219218542	0.00497194245450288
Sample.457	-1.11727290477895	-0.046222048693441	0.0527567348541524	0.0364490849384611	-0.0855058998307819
Sample.458	0.714234389734204	-0.831237443110022	-0.182502865321941	-0.0744651287740523	-0.0162159326307309
Sample.459	-0.38843189124885	0.34327416978374	-0.04611376925171	-0.0456030084952399	-0.24849047135305
Sample.461	0.353315437674241	-0.216631291638778	-0.91359862425181	0.265930501242681	0.0203382722072752
Sample.462	-0.594861977389813	0.587273711032706	-0.251257363736521	-0.307036741739697	-0.142042588020903
Sample.463	-0.823830075690608	-0.705134928284997	-0.199235202039692	0.0859862663135224	0.044610422729139
Sample.468	-0.94698213267352	0.664595782427533	0.240770293209327	-0.178331497762733	0.115755644719004
Sample.469	0.232510297509934	-0.326320360286241	-0.445651413464114	-0.122012764853579	-0.0163236342404421
Sample.470	-0.470133330573875	0.134273128077579	-0.276319240323976	-0.288402240716479	-0.40758708454956
Sample.473	0.157164005773819	0.447241416438186	-0.778159556541155	0.364444506229717	-0.262953364486135
Sample.475	-0.331636206768593	0.168825301143685	-0.364386705698297	0.0327886451438337	-0.350924019590609
Sample.476	-0.988338014981734	0.234903138054086	0.0336979509333407	0.0450435847015606	0.0920865544173497
Sample.478	-0.524194178104809	0.974906112598628	0.428483471663569	-0.258048055366278	0.173680334424481
Sample.484	-1.19912029739601	0.278776745870205	-0.21234215003212	-0.245562264424539	0.0785705642548379
Sample.485	-1.25760828323298	0.745802358743003	0.168775771692133	-0.145283285695415	0.0431484927921748
Sample.491	-0.651587149049236	0.389661900847674	-0.117244690047832	-0.200710775303313	-0.203147930434668
Sample.493	-0.39902880337429	0.597708501193517	-0.273242837773182	0.424838146532667	-0.13314972813447
Sample.494	-0.579317746742586	0.60643144018334	-0.133940955074717	0.390894743647275	-0.237411531133573
VOPH317	0.745269714459551	-0.39513572334713	-0.518812297456842	-0.309885248927286	0.209446202571731
VOPH332	0.901259522286802	0.941942104454419	-0.524192874442184	-0.297617089309703	0.280137242348765
VOPH350	-0.0939604773454	-0.749695020997992	0.248182416425716	-0.0923586727466694	-0.15058120597961
VOPH407	-0.639221543129481	0.373707297859107	-0.18314994083447	-0.216910065729052	0.13011315929286
VOPH418	-0.395665123129736	0.257739818384201	-0.0140128412563105	-0.175288151910149	-0.226025714639232
ZBCH109	0.18431486516608	0.641799554494777	0.239902364574055	-0.0738894342559882	-0.208564773283787
BAL.142	-0.701177575284566	0.0926551412589332	0.407694533300982	0.140040083031798	-0.28568673934011
ZBCH192	0.76111376562449	-1.08473611433194	0.323878078045252	-0.120468701483853	0.0234668457396938
ZBCH294	-1.20783297027425	0.185096832402613	0.0111162455893171	0.186962857616032	-0.0462278099288185
ZBCH316	-0.800446387514076	-0.797653474360608	0.133902989246087	0.167194074665235	0.07765420530959
ZBCH73	-0.577810688218014	0.421286377768341	-0.239565901142345	0.0803118859068095	-0.00952330723839329
ZBCH76	-0.823801635627971	0.214033676656859	0.123444851189635	-0.137731904522776	-0.182128521651232
BAL82	-1.02040345020652	0.381438323032837	0.0212863594830657	-0.196145340728454	0.166688994862156
BAL111	-0.26454579863819	-0.0988455167608859	-0.14666324936641	0.0536873921009475	0.304483276979633
ZWCO264	0.917736052353128	-1.25601202360152	0.206018204310886	0.00109477419005708	0.105584995886199
BAL38	-0.0661473033109696	1.13608324116776	-0.327299108365366	-0.0506843010839047	0.194095271054347
BAL153	-0.706585579867564	0.856515309509382	0.298849689740369	-0.0197588764760537	-0.352081376522424
BAL165	-0.772279338202744	0.957898064721805	0.253559307393957	-0.0907600658499542	0.214706540106794
BAL176	-0.945943855249485	1.03264671052535	0.355585599306875	-0.113088586515244	0.218502532194044
BAL.255	-1.34148606008246	0.498566107521511	0.0816052757214347	-0.145657776229758	-0.100790380774157
ZWER34	3.86254331533829	2.07672231023794	0.45319540304849	-0.00941865777220032	-0.636165850559925
BAL.41	1.54814260416175	1.16170791394489	0.287482022020209	0.506838327278475	-0.518035061099229
BAL77	-0.145117438868592	0.656913264298206	-0.0503275200280423	-0.38966218362898	-0.477840663251249
