# Supplementary material for: A prevalent and culturable microbiota links ecological balance to clinical stability of the human lung after transplantation
Source: Nat Commun. 2021 Apr 9;12:2126. doi: 10.1038/s41467-021-22344-4 (PMC8035266; doi:10.1038/s41467-021-22344-4)
Supplement: Supplementary file 9 — Supplementary Data 6 [file 41467_2021_22344_MOESM9_ESM.zip › Supplementary_Data_6/output/pcoa/pcoa_level_3.txt]

	PC1	PC2	PC3	PC4	PC5
BAL158	-1.42186277626974	0.644205709669118	0.361872981308954	-0.134084852078817	-0.18942107755242
BAMA170	0.770409724710183	1.55405187700326	-0.471930074552324	-0.152305147449994	0.129287767513119
BAMA184	-0.197558648689971	0.379657588915858	-0.404125491241474	-0.0332684296379169	0.025417282563577
BAL215	-0.511698269058099	1.15785029431778	-0.14561541545955	-0.242879765772824	-0.559534935778747
BAMA261	-1.70035297599011	0.195009649110503	0.118067525852909	-0.000504069406003089	-0.175011622276696
BAMA344	3.00519815096612	3.14815258500841	0.149882529813028	0.532847486059424	-0.0445204878064809
BEAL107	-1.4359380687526	-0.0316031978476006	0.3725092331946	-0.0219861715958712	0.0495350644668788
BAL.160	-1.36610947014842	0.493254960261779	0.484221673835353	0.118830941971949	0.0428777475690298
BEAL37	-0.95829881889757	0.290167837951305	0.238411973807948	-0.0839183078723881	-0.00855680988147361
BEAL40	-1.37108933426828	0.257624099976439	0.241915100352036	-0.102078730667827	-0.0423918034159793
BEAL51	-0.441682961633415	-0.72441918394953	-0.0111423197229836	-0.139333450687622	0.0620464708102626
BEAL86	-1.50619750031563	0.299197604058167	0.473119606797142	0.094477931937916	0.0828598883458897
BAL.143	-1.39443358168783	0.711658134828582	0.419706778967484	-0.0593549957482707	-0.0737589303888838
BOLI28	-0.714347550783412	1.18929244114181	-0.0770628058885981	-0.359430458185625	-0.385808098514404
BOLI48	-1.71506967722132	0.457993020513026	0.259948137902722	-0.204910250419117	-0.161073399955324
CESI29	1.12054539068665	2.08766212374765	-0.286084162125712	0.572392409737719	-0.0818102195400588
BAL.33	2.25039569449195	2.76493664906054	0.0736865514731317	0.702516956946169	-0.146132070367526
CHLU270	2.12279560256379	-1.07765901062794	0.32996706877902	0.0370655455143382	-0.124545917254883
CHLU280	1.33349195495846	-0.954010671770231	-0.209365292799372	-0.0509999493713057	-0.160652662507806
CHLU296	2.26307388726394	-1.02164145911079	0.192763545556451	0.00531874676964815	-0.166804856860839
CHLU351	1.0737594372259	-0.755706556317373	-0.196107042397185	0.17741849835603	0.150841294076008
CHMA236	0.125234320458952	0.126458771988612	-0.664457892708572	0.23868232934014	-0.280169597428884
CHMA246	0.0395261892842714	-0.651678339888083	-0.209876210587884	0.158560720667239	-0.244176711290587
CHMA267	-1.15236931366364	-0.654267419408479	-0.0341197819539617	0.020545573634394	0.10909708113343
CHMA289	0.403772588160866	-1.07731666173241	0.421658983886422	0.0423007226158182	-0.0806637008102178
CHMA329	-1.59769159657702	-0.473318831379394	-0.154567915822871	-0.0121474648967745	0.0515892529113312
CHMA403	-0.455214106233166	-0.369121868697361	-0.196407590107057	0.222247114256195	-0.00862881744055406
BAL104	-0.473805622152942	0.610841688778381	-0.609973947754889	-0.20407086227959	-0.140933015975938
COAN218	-0.495295744508093	-0.89037989368135	-0.01740907386857	0.0442149871956751	-0.10134147846264
DECH179	-1.79175012866602	0.354116387236693	0.236297542351519	0.0821964357456969	0.108515777002798
DECH283	0.045772517041629	-0.994346251244215	0.387929543798374	0.208916499763658	0.0223380732105263
DECH83	-0.323084503841603	-0.102880402201207	-0.645268821567653	-0.0619178036267062	-0.0695781018746119
BAL103	-1.62983287179687	0.199562177674613	0.0943667623259764	0.00647148823985333	-0.249141561423317
DELU254	0.475877385130904	-1.38194892909373	0.307684009285138	0.0476684470833291	-0.111818230835194
DELU263	-0.231082156581386	-1.177750000922	0.379019323244872	0.080709545252163	-0.107161501255205
DELU272	0.401759000990067	-1.38747396496407	-0.0159932907905489	-0.0049435699593737	-0.227058871253154
DELU303	0.602913227858714	-1.23377402141132	0.0319160022299489	0.029371402229569	-0.156694315093987
DELU324	-0.194924807210311	-0.796414350920438	0.110633130917057	-0.155833291099947	0.0923338927771913
DELU340	-0.333913607236637	-1.06504091524848	-0.0916203473462076	0.0179146445478271	0.0288533016324413
DELU369	-0.489270320965067	-0.830476282097627	0.22412655325045	0.058145302178336	-0.05057607003939
DELU415	-1.48423983781132	-0.217279124294252	0.0582978182280862	-0.109068600732914	0.0277599198584259
DEPA210	1.02959156868917	-0.399463190039478	-0.456179323520924	0.00222948300114395	-0.219476613726828
DEPA220	0.750663219625889	-0.190012558043357	-0.259093249114519	-0.173182489572253	-0.173735579875429
DEPA241	1.10405012350254	-1.19759849492047	0.218536732352379	0.0320311717146449	-0.0246052280618011
DEPA308	1.37740355716992	-1.08779452435243	0.0771110441765479	-0.0355892898986823	0.0168656750238033
DEPA377	4.22618838306162	3.21719354246472	0.497292334683546	-0.518643703989318	-0.22009479890744
BAL185	-1.66824990967727	0.320957279074655	0.45426068612957	-0.103208889503636	-0.13809994848956
DERI286	1.21910550078848	-1.14238716048607	0.485701973271343	-0.0146560961261606	-0.105777149530142
DERI78	-1.71128044898073	0.469202852186934	-0.0172530144833785	-0.249485433296712	-0.252581846513426
BAL93	-1.37004543602732	-0.0115684467769254	-0.320311887581946	0.160455397804128	-0.0986232127981145
DUCH234	-0.875912174768379	0.261713290614357	-0.181376177413373	0.103245884743916	-0.12652921427694
DUCH245	2.16349386577542	-0.860413221011139	0.220206898745632	0.0156100112797413	-0.162906973101846
DUCH266	1.33180840655753	-1.21666920996817	-0.0290872833879297	0.0401606727579578	-0.160479842049488
DUCH292	1.35179686009376	-0.398888923970008	-0.0396329836098313	-0.232508519959857	0.0712001681258813
DUCH327	0.837339230492188	-0.963345246027382	-0.00688643973604956	-0.161657529369091	0.148054368937411
BAL119	1.34406850195198	1.72605853325302	-0.413023498767465	-0.181897197311827	-0.361850799963294
FACH121	0.292798909008964	1.06146796424003	0.13127917858385	0.49113495922849	0.110660725452285
FACH152	-1.1859311284134	0.800547508177062	-0.0586799415374204	0.216209392071098	0.0407383946479777
FACH164	0.228996882850006	0.415927661776674	0.452628468866546	0.300541317820679	0.265256781777321
BAL178	-1.5051437257702	0.372666290983007	0.467241550239429	-0.0423880954806501	-0.0649897329519634
BAL223	-1.52310100332127	0.365220164088367	0.514438435869195	-0.0618424781950493	-0.127188037048617
FACH331	-1.00304794788279	0.062364623965898	0.0502314435485549	0.316568930726588	0.065241274398992
BAL186	-1.17046299447892	0.882131202677133	-0.227191359608622	0.0787044556318372	-0.39250060526785
GALI148	-0.128705059246718	0.565941523798942	-0.853358747497118	0.409774536058338	0.0575686582275507
GALI154	0.832169200689984	0.540718037181465	0.103676683232733	0.463584774296418	0.140395424558312
BAL174	-1.41352614396269	0.929197956744398	0.419145686707283	0.243666082108116	-0.0344189753682756
BAL195	2.26050476932203	-0.120321024592069	0.249113632821096	0.0324079429043176	-0.255872126152039
BAL.244	-1.17915251373836	1.03129934286355	0.690664992706761	-0.20691241774899	0.251026133707815
GALI338	2.14110452888818	-0.476725963303184	0.187826199425705	-0.0285739327629636	0.294701579546077
GICL189	-0.283450233461035	0.344988878787238	0.147304448497473	0.0169140689159433	0.156074718169203
GICL233	0.266968189790141	-1.24212252198106	0.295024887917942	0.0273750403444508	0.0718526669831619
GICL290	0.218967354468478	-1.23848595009892	-0.14507600571833	0.0135074052429777	-0.114372895120204
GICL348	-0.292543183406739	-0.558765628077706	0.129352414508438	0.0779487588258366	0.0579752379469497
GIDO19	1.52918229881332	-0.616510717370021	0.00834939563025974	-0.0810648930672983	0.201134819206348
GIDO226	0.412082002858055	-1.21221456977645	0.105538526767496	0.174778846018187	-0.132385155691756
BAL68	-1.49138745837721	-0.245990164214663	0.0635668753857744	-0.0695218075537563	-0.0223317050538827
BAL.81	-1.41926661590682	0.956340895579059	0.460250521593057	0.0609768921371155	0.160621135209534
BAL65	-1.41928086663502	0.204374432559568	0.415838156177795	0.134725514119613	-0.101559911929542
BAL.133	2.8807116669488	2.80691980479676	-0.117739537948169	-0.447915291999823	-0.305495158409458
BAL.146	-1.82564040852521	0.21982879919857	0.0419567264323118	-0.0965748528204251	0.0766191276480841
HELI211	0.647227897220329	-1.18539364563622	0.0304934734500818	0.107824623193016	-0.0110441597742378
HELI214	-0.120427378783786	-0.770541064926539	-0.0884531377387997	0.28491885144823	0.0296132603517313
HELI221	-0.525453797388411	0.781847743460255	-0.301064548740375	-0.0746077637427995	-0.253831581333507
HELI314	1.94725880258679	-0.905907804366494	0.18051128278377	-0.00363698633762269	-0.227518114612028
INYV163	0.97221500164619	-1.16733441093233	0.07092038524436	-0.178524003353076	-0.00888607103310287
INYV166.5	0.515418299202207	0.173452451722795	-0.481360049635714	0.043469328076163	-0.170154754260415
INYV183	1.7418107667863	1.99996785245693	-0.376141874911762	0.45097798022441	-0.302719042656909
INYV216	0.77995131715058	-0.235116062304498	-0.287823645583738	0.177625273158508	0.181254120410839
INYV258	2.39646800241488	-0.93554934437304	0.350505107241236	-0.0797516454788867	-0.134600041298399
INYV341	1.56451571308025	-0.749137875103379	-0.0886192133033179	-0.0657030927681288	0.211232475360232
JALI285	0.860936118054305	-0.989664875925356	-0.0524143313117433	0.108080209285414	0.0213496690270813
JALI370	2.24373980875012	-0.887998508095915	0.276534729511758	-0.0597814800336765	-0.037086970873799
JALI388	2.3274132534493	-0.527917381795528	0.164056652262283	0.0769345225551821	0.229108770202154
KIJA136	-1.68568067640405	0.240349573993038	0.432587250798927	-0.0587520237235514	0.20894219211911
KIJA16	0.198187526840665	-0.801184448617771	-0.417767809742621	-0.143184792275913	0.249895563361643
KIJA237	1.84463679509509	-1.03470120901064	0.330146700538988	0.0429602892305682	-0.171936629105669
KUPA187	-1.52663322208826	0.58556928589651	0.480318024182969	0.00676768952526535	0.239793766023322
KUPA306	2.74400781372741	-0.972957160943366	0.387547560741435	0.111476542298025	-0.190636911937988
KUPA56	1.35933944814592	0.143057918930723	-0.137500755831121	-0.291026038689482	0.161567313227185
BAL125	-1.38503412188272	0.0886806647244189	0.460088163150833	0.180457456419554	-0.150085639240993
NENA336	-0.324341173945706	0.128764100036811	-0.277861365831589	0.232443093842105	0.335293746236909
NENA345	2.24157388142717	0.0746836625907721	0.0779938024066432	-0.172022287907038	0.57038833164596
NENA414	2.63194751765043	-0.914580061718807	0.423349907206484	0.0858945231617061	0.0209836976751901
NIPI232	2.06035123011445	-1.08012408500839	0.264026409968585	0.0346556178784139	-0.186826437678734
NIPI243	0.38149346732417	-1.08286502731384	0.0594213174863992	-0.022631681755928	-0.343560210151401
NIPI262	-0.166897547141314	-0.0318797965933852	-0.262234642202539	-0.346628135830583	-0.264867811061755
NIPI275	-1.45119765539208	-0.27646948300252	-0.00454141609491301	-0.0402110447688179	0.0500203164449308
NIPI397	-1.33684322109509	-0.657252447869795	-0.192488053606421	-0.196687930952965	-0.0427567786085787
BAL22	0.004205163428244	1.33841039757546	0.0862276725273165	-0.431727298340134	-0.309089388429126
PASA222	1.20320652014992	-1.28501566373215	0.19949263287849	0.0607003487285883	-0.184920069139612
BAL.248	2.54268421025879	2.60527863067839	0.0145831050328664	0.34985344569094	-0.118827526862615
PASA346	1.00052182841991	-0.489362934314623	-0.504177736383664	0.0752076969114382	-0.0503375647153119
PASA383	1.45128782326029	-0.813504446277009	-0.00724515037996671	0.197893161459758	0.253756707282171
BAL89	-1.18880175717535	0.474801390406853	0.429151090932587	0.0101183672460064	-0.210470036314633
PASAmin2	4.86224903975879	3.99696164764031	1.03361691255299	-0.165618711905693	0.692689654116827
POJU14	-1.69222053216235	0.223275319245155	0.00807638677823023	0.174343951610557	-0.0284879051855452
BAL191	-1.64419852992955	0.170628507642147	0.421343100776078	0.0563026944347219	-0.110473647329998
BAL72	-1.66627757947129	0.349570989824188	0.136878406378556	0.0514030411957405	0.0100709622388248
POJUmin4	-0.256726723224583	-0.523464230382334	-0.260219406205033	0.0203635668160897	0.0760749792347832
POMI215.5	1.8197902292447	-1.1448597252531	0.173774521463356	0.0302906109062628	-0.235426356037999
POMI230	1.54639997060959	-1.24419537278432	0.182525372511807	0.034853821955507	-0.137206592881987
POMI235	-0.692338496632722	-1.17108696365885	0.116342232599558	0.0920835235297487	-0.0397637625975733
POMI259	1.74757982479174	-1.38402956579783	0.039381229837484	-0.0174376752029631	-0.231912071697247
POMI312	0.09268712785186	-1.00888702838307	0.465439317241346	0.0436911040791386	-0.0176221792356013
QUCH268	1.81438170232963	-1.24695339916135	0.286906487713144	-0.042276563961573	-0.203541678847253
QUCH310	0.711845368097872	-0.328102133896807	-0.438738673989656	-0.0893910228427801	0.0284036847123955
QUCH326	1.43708150340665	-0.773500172981863	-0.00556833491879127	-0.0513125258659505	0.0339469156820351
QUCH375	1.77325573819701	-1.05366640720903	-0.107393317143419	-0.0871491673359394	0.200260653468195
RERO149	1.28719736142175	1.75595009796604	-0.581055315078079	0.332838471464964	-0.0137182195350431
RERO159	0.776086465179741	-0.72111544336013	0.165054730261549	-0.340357085269665	0.219508197537922
BAL175	-0.274996952558956	1.46070900508781	0.230939783345971	-0.0839806623129567	-0.403365707314672
BAL200	1.44440083961849	-0.276407745995696	-0.0274690833917038	-0.106448598861966	-0.135843158406375
RERO239	2.9160000540631	-0.804460041445819	0.353452401458923	0.0471289559271211	-0.156719055010122
RERO287	1.08012138105493	1.2490764991163	-0.386908895682603	0.439468186182054	-0.0839166984694492
RERO335	2.18726085312351	-0.917583741017257	0.287129265169477	0.112001663438362	0.138070108997743
RERO352	1.43033820844732	0.0683115196214907	-0.667968401225863	0.262138239513406	0.122183676957367
BAL201	-0.186240247502831	-0.262220186237897	0.355225025318214	0.228428166925905	-0.0833471214004728
BAL79	-0.721372984162366	0.441594052410336	0.446725957008171	0.343325619377251	0.0604552205062513
BAL145	-1.15090849903358	0.200178327881187	0.101062236411069	-0.0823657311758796	-0.42426007237414
ROBR15	0.0393054191085193	-0.722858699958501	0.07424964539594	-0.198180702868702	0.243404720237606
ROBR240	-1.5112469422784	-0.133577016732056	-0.115238912605475	-0.28085758908235	-0.159561592966144
BAL47	-1.60633672471022	0.650745885410113	0.0890366041415803	-0.266657068258815	-0.219489842813173
BAL71	-0.669456106214086	1.12197570356689	0.216885796521622	-0.0794057877323225	-0.0761862993528362
SAER225	1.01154392670093	-1.13846763092193	-0.0486466652656865	0.164564605237103	-0.00448841133376005
SAER229	-0.485946937971985	-0.525313306158693	-0.207855946151964	0.200469280595505	0.201797795541331
SAER279	2.04709572800382	-1.08795656261057	0.0385116919639134	0.052308448432028	-0.179527431137602
SCCO265	1.72264342968205	-1.23883587395434	0.0897303443220513	-0.0327865607184538	-0.142787837715773
SCCO311	1.20327003525659	-1.36374356412	-0.00788445974824121	-0.000114882937890537	-0.277390226360332
SOBA372	0.691037549120155	-0.762322013645671	0.0302503561883697	-0.303651335053813	0.189020230194414
SOBA391	2.01529024506204	-0.755789358445828	0.0477480520025524	-0.00812526451124328	0.136282028936349
Sample.198	-0.27486065842514	-1.27400400171228	0.0050516995354914	-0.0152536883876475	0.15225885731923
Sample.217	-0.164347647459896	0.602295592845005	-0.235315297578836	-0.0481363022197603	0.322426633546466
Sample.227	-1.25954055308409	-0.210930222839277	-0.210753495439805	-0.148911453337445	-0.0362583975091647
Sample.228	-0.790886108291247	0.632496188237243	-0.487441818877563	0.109295309019344	-0.00479359835498189
Sample.23	-0.888885707759045	-0.481349382187581	0.270350161952332	-0.271759998820835	0.0333909999727094
Sample.251	-0.0199320901846668	0.213215007095265	-0.458189035123516	-0.10052581800576	0.178375459393926
Sample.269	-1.68178309842218	0.18554931028528	0.264170243172047	0.128599085349304	-0.00585202977804127
Sample.281	0.596501201970022	-0.35903512529229	-0.31458331209227	-0.090434855210302	0.386083216037199
Sample.318	0.12306548130254	-0.304324545541425	-0.135466040953948	-0.106111173428003	0.428784511701049
Sample.322	0.684176607119841	0.574049844434391	-0.482621681251552	-0.392778196064862	0.0657533172078529
Sample.354	0.123297442354025	0.267324406179174	-0.670839805687768	-0.227409111804429	0.173802653960809
Sample.358	-0.276144755925559	-0.47057810433622	-0.775978876670891	-0.18293792882705	0.144029159369791
Sample.376	-1.13824733565096	-0.110235521151573	0.186497155529131	0.0757586828507645	0.0305880443497772
Sample.381	-1.70567812371228	0.158908288929103	0.0965932586763763	-0.285434593201843	-0.057851781384845
Sample.392	-0.845235684627853	-0.835026605245975	-0.544531909222722	0.0366170309377719	0.119640278376934
Sample.393	1.27477062572431	2.18193959665454	-0.484631701572583	-0.156633992137137	-0.39638962492559
Sample.398	1.21091642553222	1.88181021485404	0.0151171686589661	-0.341664223776347	0.35985118679871
Sample.402	-0.0250332502144145	-0.484632317120774	-0.637178681661606	0.146498227418966	-0.0169543728257891
Sample.406	-1.40573293050708	0.151599487109026	-0.130185720633733	0.0475732792490939	-0.138336599953457
Sample.408	-1.61475198811707	-0.17027320766407	0.12163970906506	-0.0312460773317224	0.113486828615048
Sample.410	-1.3080615399124	-0.401435159270516	-0.00882677974301253	-0.322082429407709	-0.0118783568684566
Sample.412	-1.48330209988354	0.681880161684302	0.393896432816134	0.230906391289363	-0.052312842631757
Sample.416	-1.41854850359046	0.599208062369206	-0.336072855877354	0.143639444386389	-0.15680920592611
Sample.417	-0.91739598760613	-0.40977457922058	-0.120692683452845	-0.130675759983787	0.269072587351236
Sample.419	-1.29795187948882	-0.00437325976743643	0.399927152307187	-0.0454194613647218	0.162446742915608
Sample.420	-0.909039262064947	-0.73523338878684	-0.214677588119714	0.0347026314121851	0.134482725520705
Sample.421	-0.866231173212416	-0.619945027223271	0.286352435349928	-0.0932625861616704	0.0479248639918729
Sample.427	-1.76905824418232	0.241433008086478	0.291990258268984	-0.021123171199274	0.0570014822801792
Sample.428	2.17286326929648	2.37392320081094	0.243739418565249	-0.0180240322086663	-0.0374359877400372
Sample.430	-1.12554729873728	0.598643012711447	-0.101153789949335	0.165481845818449	0.250892298805924
Sample.431	-1.26379317963621	-0.207759472240484	0.240884406388382	-0.115460402647395	0.145352134807978
Sample.432	-0.566025972500756	0.11579842478208	-0.590312002690423	0.130349619149023	0.0622814116858224
Sample.433	-1.14221616097159	0.247350766985797	-0.168669453194415	-0.0267550359337458	0.170702652949956
Sample.434	-1.661909895411	0.0290562464073163	-0.199747828826562	0.135730030973939	0.0769720281308945
Sample.438	-0.539766732409326	0.269937895756313	-0.686895574086786	-0.225791473029138	-0.195703421917555
Sample.439	-1.21664952301664	0.970076917773236	0.450012328998925	0.0752757521269449	-0.117577067880232
Sample.441	0.989017662271502	-0.550131557674024	-0.162525922097882	-0.102985067741829	0.152048932792286
Sample.442	-0.179965417026392	-0.328095350611791	-0.665719954880082	-0.0223716064181172	0.182821584818256
Sample.445	1.42344475959105	1.42669609010008	-0.620419692214852	-0.527277860866248	0.18915508676089
Sample.447	-1.82166216002849	0.162263622108297	0.0981590802982678	0.00853132090200109	0.0554232456328285
Sample.454	0.828333382822415	1.66532572059263	0.0494317850057234	-0.0620727213170061	0.209270967660339
Sample.455	-1.41356433066937	-0.563583119336918	-0.447536205782118	-0.16045397681147	0.107713053738101
Sample.456	-0.471018623976507	-0.910322794373144	0.0894065501629283	-0.075224088212402	0.216820311059746
Sample.457	-1.02222446921174	-0.680758586858272	-0.0543152922553364	-0.0683393510232992	0.147646579082366
Sample.458	1.10333529452454	-0.576650571062779	-0.0425602699556615	-0.138737605453759	0.279062555582884
Sample.459	-0.856591213379885	-0.0307191825425592	-0.15016064899996	0.099272816895905	0.145922905986792
Sample.461	0.152551450137685	-0.43151658612544	-0.9830511993193	-0.181765673155184	-0.0208311766035438
Sample.462	-0.631903431099855	0.427711646439214	-0.506418193007565	0.271546704834134	0.00166018567965245
Sample.463	-0.53940362363117	-0.999967064101931	-0.188102619153062	-0.018963981132258	-0.045455071417788
Sample.468	-1.13904154063509	0.428471774893343	0.205174342830122	0.120391666915941	0.0991552763781526
Sample.469	-0.184652949771813	-0.185604895380363	-0.538394342500513	0.0450701437290078	0.184680495127977
Sample.470	-0.890848049602401	-0.129904438245812	-0.453346447366595	0.10611151933513	0.334794646763363
Sample.473	-0.152464066536414	0.358751470849438	-0.828027376028907	-0.271696019736155	-0.143261788445925
Sample.475	-0.56667211398815	0.0240269522201633	-0.675178880865428	-0.145866768798371	0.209501010517437
Sample.476	-1.43176073036912	0.00657680966759343	-0.0764835610922244	0.00162784926221598	0.0474808303718029
Sample.478	-1.04324330476752	1.03087644116097	0.438164255005853	0.316723029442238	0.0254071487680699
Sample.484	-1.50409114958642	0.0597165101572533	0.154873551102132	0.114979304508421	0.244180951845827
Sample.485	-1.89782615313752	0.301641147440275	0.146172052709905	0.0998454466324659	0.0348099989029357
Sample.491	-1.18785565787123	0.157643650164791	0.124273343747444	0.0485102624746496	0.395602281458566
Sample.493	-0.952060962769588	0.343056892494225	-0.493542140032918	-0.35536407828377	-0.154913824281155
Sample.494	-1.33495736122115	0.511382433951113	0.015534561765828	-0.363165497056275	0.0248115788489578
VOPH317	1.5322203697731	-0.128902253155318	-0.449860335567069	0.320099881045181	0.138580442919994
VOPH332	0.500838277550837	0.975916439686795	-0.590434773044729	0.46251041385392	-0.0591136082117906
VOPH350	0.315887210434303	-0.821939683848041	-0.0203795384327156	0.0972683759733574	0.118272744816619
VOPH407	-0.851596306980472	0.0244675059670081	-0.313195695373985	0.378431597742577	0.0323580767361709
VOPH418	-0.589841153139493	-0.146562584343309	-0.462400068752333	0.166835019728013	0.105444765379486
ZBCH109	-0.67025967655526	0.220724118437083	0.013669008900478	-0.0510600955525773	0.198809045451951
BAL.142	-1.29220780167733	-0.0628474270631785	0.287129404162372	-0.185248698964231	0.0992880150350103
ZBCH192	1.54187049543524	-0.966494681649185	0.259566113074436	-0.0495800731282965	0.00676927721054078
ZBCH294	-1.72286678568716	0.0135113614421284	0.0731886860022493	-0.121157553769819	-0.0711200920310541
ZBCH316	-0.621019385544643	-1.04694632724752	0.0350832497325146	-0.0864195991139702	-0.0416662190228312
ZBCH73	-1.27577589036973	0.608568958399627	0.0240076395140857	-0.079065383963211	-0.141677734350395
ZBCH76	-1.46917450232463	0.220356757145583	0.183890501062483	-0.0352117788318292	0.0460698348981835
BAL82	-1.39151468398986	0.126587942920213	-0.092684471364773	0.24280670713525	-0.0813487746892408
BAL111	-0.592719378761936	0.0647332040443211	0.112879904990768	0.0292624985822349	-0.312742346332336
ZWCO264	2.20520274419617	-1.02320477338656	0.391934584648653	-0.109987076506014	-0.0940469644791616
BAL38	-0.946696104974148	1.14738590360477	-0.0273111094680225	0.132149092189426	-0.215706489288763
BAL153	-1.37273890588182	0.73743612015642	0.239717248565626	-0.23727607348119	0.0446676729533756
BAL165	-1.27829825123105	0.523988028611381	0.475894741307899	0.0933406509177062	-0.0281316041974342
BAL176	-1.68533780799756	0.776121051280838	0.51364876550159	0.0730058576470108	-0.0116756389102401
BAL.255	-1.6732067315342	0.345638869111824	0.381235101041996	0.0732321403667282	0.121293837499906
ZWER34	2.63588999141147	2.928670606182	0.293927433791042	-0.29707752558657	0.483022040548464
BAL.41	1.46383120587258	2.14865831211814	0.160023957174871	-0.61277274763973	-0.0145923225705218
BAL77	-0.674356825149037	0.550703180922034	-0.258516348932296	-0.000982970808668314	0.290615007708462
