# Supplementary material for: A prevalent and culturable microbiota links ecological balance to clinical stability of the human lung after transplantation
Source: Nat Commun. 2021 Apr 9;12:2126. doi: 10.1038/s41467-021-22344-4 (PMC8035266; doi:10.1038/s41467-021-22344-4)
Supplement: Supplementary file 10 — Supplementary Data 7 [file 41467_2021_22344_MOESM10_ESM.csv]

Sample	LabPatientNumber	LabSampleNumber	COXcrude	MRC1crude	DCSIGNcrude	TNFcrude	IDOcrude	IL10crude	IL1RNcrude	MMP12crude	TIMP1crude	FN1crude	PDGFDcrude	COL6A2crude	MMP7crude	MMP9crude	CHI3L1crude	THBS1crude	IGF1crude	IGFBP2crude	SPP1crude	LY96crude	TLR5crude	CAMPcrude	NLRP3crude	IFITM2crude	MAVScrude	TLR7crude	S100A12crude	TLR2crude	TLR3crude	IFNLR1crude	RSAD2crude	DiagnosisTx	Cop16SPerMLBAL	CurrentATB	CurrentATBName	CurrentATBName_Colistin_others	CurrentATBName_AZI_others	ATBclass	CurrentBactInfection	ProphylaxyPCP	ImmunosuppresiveTTT	kmed_2	TimepointMo	TimeWindows5	AnelloAllPerMLBAL	TTV1perMLBAL	TTV2perMLBAL
LTX_CHUV_Das2020_min4	36	-4	0.01662068	1.974781715	0.003812852	0.020014127	0.085757897	0.00264869	0.000178388	0.001910816	0.01311545	0.0000577	0.0013106	0.000056	0.0000184	0.000442888	0.000872613	0.019336597	0.002134444	0.006033126	0.000000947	0.003495291	0.000230255	0.003216606	0.0000788	0.007314404	0.00050032	0.000667481	0.0000976	0.00000434	0.00000955	0.000491332	0.001144793	Other	2494	Yes	Doxycyclin/Isoniazid/azythromycin	OtherABX	OtherABX	Tetracyclin/Antituberculousagent/Macrolide	Yes	CoTrimoxazole	Tacro_MMF_Pred	pam3	3	2	9547998	NA	NA
LTX_CHUV_Das2020_min2	35	-2	0.273770387	3.499941241	0.008417711	0.067084801	0.15893286	0.00558995	0.000306025	0.006219844	0.034796321	0.000199553	0.003738007	0.0000831	0.0000193	0.003295315	0.000297912	0.023527449	0.001234063	0.004596633	0.0000155	0.006293913	0.000482652	0.01249778	0.001337156	0.025994557	0.000599355	0.001320575	0.003788841	0.0000078	0.0000204	0.000550534	0.00241599	PulmonaryFibrosis	39043	No	NA	NA	NA	NA	Yes	CoTrimoxazole	Tacro_MMF_Pred	pam4	3	2	17567749	59	4
LTX_CHUV_Das2020_14	36	14	0.016438348	2.450383519	0.003719904	0.023394517	0.120959884	0.061852696	0.000118336	0.010280596	0.014981225	0.000441142	0.002481882	0.001855207	0.003410612	0.057717153	0.021166909	0.057115434	0.004359882	0.010152328	0.000536415	0.001769939	0.000347292	0.001568618	0.001141518	0.010846747	0.000480487	0.000533461	0.0000143	0.0000114	0.00000813	0.00099395	0.000756497	Other	29566	Yes	Doxycyclin/Azythromycin	OtherABX	OtherABX	Tetracyclin/Macrolide	No	CoTrimoxazole	Tacro_MMF_Pred	pam1	6	3	38940983	9	0
LTX_CHUV_Das2020_15	40	15	0.02331641	2.365850526	0.006175944	0.010035984	0.032935731	0.01035604	0.000142306	0.002746901	0.025428547	0.000197802	0.003114246	0.000123484	0.000631706	0.001125555	0.000893015	0.076021528	0.003717089	0.004837157	0.0000684	0.003608075	0.000641113	0.001034873	0.000273017	0.023690169	0.001022123	0.00076055	0.000311753	0.00000776	0.00000038	0.000463843	0.000518493	COPD	1001	No	NA	NA	NA	NA	No	CoTrimoxazole	Tacro_MMF_Pred	pam3	0.5	1	11376	6	0
LTX_CHUV_Das2020_16	27	16	0.007198918	1.693875175	0.014215091	0.012649816	0.026212162	0.008024912	0.0000183	0.00021028	0.011279198	0.0000282	0.000412674	0.000036	0.0000647	0.000111432	0.000201254	0.010139314	0.000268814	0.002471092	0.0000143	0.004478454	0.000375403	0.000778081	0.000256993	0.005120206	0.000241899	0.0004206	0.00000311	0.00000268	0.00000395	0.000132165	0.0000919	PHTN	1095	No	NA	NA	NA	NA	No	CoTrimoxazole	Tacro_MMF_Pred	pam3	0.75	1	5127	2	0
LTX_CHUV_Das2020_19	20	19	0.007687768	2.219876964	0.010333006	0.011654568	0.018169431	0.004433118	0.00005	0.000654352	0.021504621	0.0000206	0.000696365	0.000113595	0.0000726	0.000183975	0.000454497	0.034143461	0.001020422	0.000821813	0.0000116	0.004512051	0.00025806	0.002275254	0.000286863	0.006788376	0.000407799	0.000573577	0.000000595	0.00000235	0.00000942	0.000394986	0.000872587	COPD	1152	Yes	Isoniazid	OtherABX	OtherABX	Antituberculousagents	No	CoTrimoxazole	Tacro_MMF_Pred	pam3	2	2	18802	27	2
LTX_CHUV_Das2020_22	35	22	0.266895544	2.807314669	0.00202135	0.081439774	0.085714312	0.017615878	0.000112973	0.002786738	0.017117116	0.000476278	0.004880844	0.0000365	0.000058	0.005917951	0.000343123	0.027009104	0.001825555	0.004714509	0.00000155	0.005003238	0.000297132	0.009065321	0.002639197	0.017616266	0.000637881	0.000836777	0.003010693	0.0000091	0.00000614	0.000606326	0.000958736	PulmonaryFibrosis	31321	No	NA	NA	NA	NA	Yes	CoTrimoxazole	Tacro_MMF_Pred	pam1	6	3	296374	3	0
LTX_CHUV_Das2020_23	10	23	0.04124294	7.164593433	0.021331527	0.014649017	0.09517982	0.064111597	0.000514853	0.003913162	0.033830426	0.00052148	0.004583369	0.0000396	0.001882268	0.002060968	0.002376189	0.040688449	0.003491218	0.058449889	0.000102418	0.004996262	0.000670494	0.000974105	0.00138405	0.017474195	0.000788938	0.000428508	0.000323085	0.0000253	0.0000154	0.00098464	0.002455712	NA	1554	NA	NA	NA	NA	NA	NA	NA	NA	pam1	0	1	14386	34	0
LTX_CHUV_Das2020_28	4	28	0.014821587	4.452234323	0.005713262	0.004748715	0.028786271	0.01289118	0.001162472	0.001963735	0.014215458	0.0000949	0.003093226	0.0000966	0.000103569	0.000492343	0.000729175	0.096209658	0.001488504	0.002634189	0.000007	0.004377153	0.000454181	0.002007409	0.000335963	0.011025372	0.000610068	0.000605739	0.000175442	0.00000795	0.00000732	0.000609521	0.000871411	COPD	112136	No	NA	NA	NA	NA	Yes	CoTrimoxazole	Tacro_MMF_Pred	pam1	3	2	20776427	NA	NA
LTX_CHUV_Das2020_29	7	29	0.28364214	1.472546075	0.004414668	0.035155505	0.506674891	0.17119175	0.006135019	0.020076739	0.115330462	0.000403315	0.004040924	0.000131888	0.001014916	0.024385679	0.009278522	0.065514104	0.009088925	0.01252251	0.0000583	0.0123861	0.00099628	0.002919134	0.00500152	0.277863816	0.00038466	0.000276251	0.016553831	0.0000609	0.00000213	0.001957129	0.001769271	COPD	859937	Yes	Co-Amoxycillin	OtherABX	OtherABX	Penicilin+	Yes	CoTrimoxazole	Tacro_MMF_Pred	pam2	3	2	553107	NA	NA
LTX_CHUV_Das2020_33	7	33	0.406294069	0.929787907	0.004908464	0.041442087	0.480875282	0.171318759	0.0139783	0.046968277	0.253115694	0.000600089	0.003281627	0.00026049	0.001009948	0.020797847	0.018002536	0.04997054	0.010490435	0.01388744	0.000725637	0.02320069	0.001176643	0.002763115	0.006504787	0.440556019	0.000350012	0.000229062	0.017452001	0.0000978	0.00000567	0.002274062	0.001876563	NA	1791556	NA	NA	NA	NA	NA	NA	NA	NA	pam2	4	3	NA	NA	NA
LTX_CHUV_Das2020_34	50	34	0.010906432	4.718561302	0.013940769	0.012647464	0.011577052	0.014673297	0.000755565	0.001019939	0.039213422	0.00043277	0.000507603	0.000557456	0.000152188	0.00138679	0.000854085	0.086859626	0.000626339	0.018655841	0.0000243	0.00591964	0.000669238	0.000938393	0.000202992	0.01108905	0.000863303	0.000942814	0.000432022	0.000018	0.0000337	0.000716366	0.000641216	NA	13073	NA	NA	NA	NA	NA	NA	NA	NA	pam4	1	1	353366	17	1
LTX_CHUV_Das2020_37	3	37	0.022281568	5.426948286	0.016880306	0.010011071	0.016575376	0.00417177	0.0000707	0.002094889	0.004012414	0.000124956	0.002408305	0.000181491	0.0000169	0.0000945	0.000233127	0.070989533	0.000681501	0.004972901	0.00000107	0.003858847	0.0003315	0.001323979	0.000256292	0.00547499	0.000478976	0.000451177	0.0000208	0.00000246	0.0000186	0.000424147	0.000588756	NA	3532	NA	NA	NA	NA	NA	NA	NA	NA	pam1	0.5	1	15230	9	0
LTX_CHUV_Das2020_38	33	38	0.003355787	3.280855181	0.001494597	0.023989937	0.071735943	0.019923849	0.000118552	0.001391388	0.016789571	0.00058669	0.007385771	0.000076	0.000101622	0.000287141	0.000304935	0.023639274	0.002339465	0.005520624	0.000016	0.00840026	0.000814792	0.003888033	0.000940317	0.01052512	0.000601008	0.000958049	0.0000156	0.00000975	0.0000418	0.001007113	0.001009365	PulmonaryFibrosis	9028	Yes	Co-amoxycillin	OtherABX	OtherABX	Penicillin+	No	CoTrimoxazole	Tacro_MMF_Pred	pam2	6	3	11988965	6	0
LTX_CHUV_Das2020_40	3	40	0.002922239	4.734683487	0.003893359	0.007323509	0.024252989	0.006786171	0.001105388	0.00224874	0.011390342	0.00024518	0.003286166	0.000163762	0.0000472	0.0000261	0.0000821	0.114127813	0.001245116	0.003692027	0.00000101	0.004973098	0.000396049	0.002370084	0.000235914	0.005164586	0.000499965	0.000447185	0.000000235	0.00000624	0.0000133	0.000507882	0.000505197	PulmonaryFibrosis	1790	No	NA	NA	NA	NA	No	CoTrimoxazole	Tacro_MMF_Pred	pam1	1	1	24354	5	0
LTX_CHUV_Das2020_41	50	41	0.022458477	12.66300068	0.005708549	0.00941029	0.06338856	0.002036612	0.0000621	0.026769006	0.033559311	0.000290703	0.002904416	0.000195112	0.001036601	0.000919415	0.001201582	0.047786655	0.001591642	0.007963951	0.000011	0.003651387	0.000357238	0.001612238	0.000137735	0.005732164	0.00084451	0.000908167	0.0000643	0.00000202	0.00000992	0.000691067	0.000536307	Alpha1ATdeficiency	617920	No	NA	NA	NA	NA	No	CoTrimoxazole	Tacro_MMF_Pred	pam4	3	2	NA	NA	NA
LTX_CHUV_Das2020_47	40	47	0.008547601	3.846920206	0.004946664	0.010318413	0.37512068	0.009561662	0.000119323	0.024930459	0.047722379	0.00033548	0.001790897	0.002046353	0.003258965	0.007982177	0.004160487	0.033131203	0.001370475	0.003806175	0.000137609	0.003605001	0.00060424	0.000682534	0.000113035	0.004468166	0.000318001	0.000283471	0.0000198	0.0000104	0.00000724	0.000439834	0.000397579	COPD	115890	No	NA	NA	NA	NA	Yes	CoTrimoxazole	Tacro_MMF_Pred	pam1	4	3	46476555	8	0
LTX_CHUV_Das2020_48	4	48	0.001681155	3.608213203	0.00244782	0.012724985	0.245289862	0.003709103	0.00000765	0.013436816	0.019779822	0.00038604	0.001370844	0.0000613	0.0000131	0.0000177	0.000181912	0.067697612	0.001062323	0.005830585	0.000000457	0.005706546	0.000487721	0.004741654	0.000108804	0.015163583	0.001176359	0.001765248	3.47E-10	0.00000246	0.00000119	0.000837094	0.001004393	COPD	2609	No	NA	NA	NA	NA	No	CoTrimoxazole	Tacro_MMF_Pred	pam1	6	3	476491	4	0
LTX_CHUV_Das2020_51	3	51	0.005726768	3.849003611	0.014296435	0.034631345	0.213399324	0.068298521	0.000279496	0.007152005	0.016705998	0.000570049	0.005553677	0.000273907	0.000246606	0.000151796	0.000396972	0.018211989	0.006334603	0.010908375	0	0.004576087	0.000307632	0.00272782	0.001419012	0.016524096	0.001022247	0.001668263	0	0.00000175	0.0000567	0.001358332	0.00116833	PulmonaryFibrosis	297	No	NA	NA	NA	NA	No	CoTrimoxazole	Tacro_MMF_Pred	pam1	3	2	43682	19	3
LTX_CHUV_Das2020_56	28	56	0.047235381	2.93900932	0.022242857	0.030187085	0.44701512	0.145312159	0.000506777	0.010876715	0.085804042	0.000803782	0.005698797	0.0000823	0.000532341	0.002438017	0.000676047	0.015386089	0.010041998	0.035732763	0.0000119	0.006990642	0.000520235	0.002302667	0.004740408	0.049964763	0.000476287	0.000747535	0.002250376	0.0000137	0.0000142	0.002396273	0.001514231	PulmonaryFibrosis	258	Yes	Cefepim	OtherABX	OtherABX	Cephalosporin(4thgeneration)	Yes	No	Tacro_MMF_Pred	pam1	0.25	1	474998	134	10
LTX_CHUV_Das2020_65	81	65	0.00132	2.12	0.000954	0.0285	0.0205	0.00126	0.0000622	0.0000379	0.0424	0.00014	0.00288	0.000293	0.0000164	0.000116	0.000129	0.0366	0.004410376	0.056533043	0	0.000235908	0.000261934	0.005884298	0.0000895	0.006220674	0.000483738	0.000889283	0	0.00000552	0.0000115	0.00049654	0.000700163	NA	1010	NA	NA	NA	NA	NA	NA	NA	NA	pam1	24	5	37409	30	0
LTX_CHUV_Das2020_68	20	68	0.001095574	2.924406466	0.076821434	0.010961881	0.03676744	0.015100279	0.0000922	0.00651039	0.02810229	0.000387837	0.014068511	0.003395064	0.0000948	0.000879698	0.00129431	0.193004948	0.002897386	0.009100861	0.0000186	0.003269246	0.000685413	0.010863063	0.000143245	0.003512065	0.000280256	0.000404397	0.009044335	0.00000422	0.00000858	0.000573886	0.001938735	NA	5477	NA	NA	NA	NA	NA	NA	NA	NA	pam1	6	3	24029	12	0
LTX_CHUV_Das2020_71	40	71	0.020712831	3.103611125	0.009075566	0.009363991	0.044117594	0.017916459	0.0000988	0.003924722	0.018828814	0.000193902	0.002774908	0.004437264	0.001233096	0.007206676	0.003471809	0.029262081	0.001943177	0.008185886	0.0000924	0.003071787	0.000590578	0.000873716	0.000405824	0.008091539	0.000409012	0.000260945	0.000373247	0.0000121	0.00000632	0.000539869	0.000597311	COPD	75794	Yes	Colistin	Colistin	OtherABX	Polymyxin	Yes	CoTrimoxazole	Tacro_MMF_Pred	pam1	6	3	32007255	15	NA
LTX_CHUV_Das2020_72	36	72	0.014872075	2.266064933	0.004033081	0.030565612	0.023791386	0.006449026	0.0000717	0.001543245	0.020938144	0.000221075	0.001515946	0.000594004	0.0000515	0.001059814	0.002641268	0.023503023	0.003414685	0.013491718	0.0000108	0.002296166	0.00018564	0.003083247	0.000248959	0.00447556	0.000430562	0.000526464	0.0000149	0.00000104	0.00000465	0.000522906	0.000507344	Other	28181	Yes	Azythromycin	OtherABX	Azithromycin	Macrolide	No	CoTrimoxazole	Tacro_MMF_Pred	pam1	12	4	51788	12	1
LTX_CHUV_Das2020_73	48	73	0.030278811	3.03337442	0.023631033	0.042299933	0.216865818	0.073367286	0.000464328	0.008318592	0.035998832	0.000470322	0.010633712	0.000396855	0.002635317	0.005256389	0.002204184	0.029461825	0.008347257	0.028764454	0.0000175	0.003777281	0.000465899	0.005496158	0.001696684	0.03007706	0.000885572	0.001164381	0.000167308	0.0000187	0.0000137	0.001428723	0.002318813	PulmonaryFibrosis	3231	No	NA	NA	NA	NA	No	CoTrimoxazole	Tacro_MMF_Pred	pam1	0.5	1	56922	138	0
LTX_CHUV_Das2020_76	48	76	0.009243023	2.37454451	0.012609659	0.015762004	0.047296024	0.025719532	0.002061769	0.0017398	0.014786706	0.000224291	0.010498895	0.000212233	0.0000492	0.0000827	0.0000366	0.110783017	0.002516215	0.012889177	0	0.003413236	0.000781937	0.006031046	0.00033592	0.008221221	0.000538971	0.000561928	0.00000246	0.00000166	0.00000563	0.000603592	0.000775614	PulmonaryFibrosis	1695	No	NA	NA	NA	NA	No	CoTrimoxazole	Tacro_MMF_Pred	pam1	1	1	32007255	22	0
LTX_CHUV_Das2020_77	50	77	0.02722812	2.756292987	0.008744434	0.023668491	0.092365616	0.025468318	0.000158965	0.002164744	0.009199372	0.00050954	0.004088186	0.000338381	0.000077	0.000635458	0.000569922	0.040924103	0.002964542	0.012923921	0.0000147	0.00248343	0.000293635	0.003654761	0.000663396	0.006979253	0.00072442	0.000613698	0.000032	0.0000582	0.00000744	0.000884014	0.001184869	Alpha1ATdeficiency	5898	No	NA	NA	NA	NA	No	CoTrimoxazole	Tacro_MMF_Pred	pam1	6	3	51788	10	0
LTX_CHUV_Das2020_78	13	78	0.02189105	2.327030916	0.00410295	0.016275656	0.183709523	0.080623608	0.000438828	0.028557177	0.015473883	0.000940108	0.003976167	0.000559242	0.00084859	0.000952326	0.000918894	0.004733997	0.004200809	0.007581042	0.000735787	0.010867416	0.000323799	0.001580065	0.002126396	0.026270601	0.000641907	0.00083224	0.000731136	0	0.0000404	0.001330394	0.01097661	PulmonaryFibrosis	5421	No	NA	NA	NA	NA	No	CoTrimoxazole	Tacro_MMF_Pred	pam1	3	2	56922	7	0
LTX_CHUV_Das2020_79	121	79	0.0105	1.75	0.0173	0.0147	0.12	0.0573	0.000271	0.00578	0.00937	0.000218	0.00296	0.00455	0.000239	0.00102	0.00151	0.114	0.00715412	0.038925132	0.00002	0.002502034	0.000512867	0.002354512	0.000731225	0.012902034	0.000643319	0.000640612	0.00000861	0.00000977	0.00000345	0.001180791	0.001044961	NA	1379	NA	NA	NA	NA	NA	NA	NA	NA	pam1	24	5	NA	NA	NA
LTX_CHUV_Das2020_81	79	81	0.0191	3.87	0.0245	0.047	0.123	0.0363	0.000301	0.00442	0.0213	0.000269	0.0196	0.000256	0.000032	0.000332	0.00103	0.0285	0.014258527	0.01903127	0	0.00462591	0.000352622	0.004963595	0.000768065	0.014012461	0.000596691	0.001183979	0.000000696	0.0000102	0.0000221	0.001120115	0.0014196	NA	20840	NA	NA	NA	NA	NA	NA	NA	NA	pam1	24	5	NA	NA	NA
LTX_CHUV_Das2020_82	140	82	0.0124	2.77	0.00777	0.0273	0.0831	0.022	0.000143	0.00223	0.0177	0.000358	0.0244	0.000158	0.0000409	0.000307	0.000428	0.154	0.009873884	0.056965637	0	0.003207842	0.000526301	0.008586233	0.000340702	0.006741899	0.000458801	0.000690733	0	0.00000523	0.00000344	0.00082457	0.000983523	NA	697	NA	NA	NA	NA	NA	NA	NA	NA	pam1	24	5	43603	0	1
LTX_CHUV_Das2020_83	15	83	0.021566914	3.222329144	0.012764534	0.015656722	0.110858435	0.041639041	0.000208861	0.004592863	0.019793452	0.000259257	0.001552603	0.000190543	0.0000513	0.000329594	0.001812483	0.084486562	0.002748323	0.005365677	0.0000331	0.002256435	0.000543834	0.00224148	0.001005692	0.024030095	0.001269921	0.000938054	0.00000451	0.0000532	0.00000349	0.000877732	0.000204084	Other	408	No	NA	NA	NA	NA	No	CoTrimoxazole	Tacro_MMF_Pred	pam2	3	2	70868	40	0
LTX_CHUV_Das2020_86	3	86	0.015438863	2.940626092	0.017595634	0.026654874	0.141559318	0.035005279	0.000340039	0.008471756	0.011776203	0.000503632	0.003677115	0.000378707	0.00007	0.000133341	0.000577597	0.015010688	0.004963869	0.011510114	0.00000162	0.003078971	0.000273487	0.002986643	0.000689239	0.012008029	0.000706565	0.000810493	0.00000146	0.00000772	0.0000388	0.00089422	0.00125904	PulmonaryFibrosis	2022	No	NA	NA	NA	NA	No	CoTrimoxazole	Tacro_MMF_Pred	pam1	6	3	78445	16	3
LTX_CHUV_Das2020_89	35	89	0.013948843	3.094223993	0.00295587	0.020687509	0.022302221	0.005677391	0.0000807	0.003616514	0.00877899	0.000371981	0.013550754	0.0000309	0.0000125	0.00037847	0.000118548	0.160802441	0.003076259	0.00389857	0.00000281	0.001604543	0.000482667	0.006404061	0.0000909	0.004812621	0.000496071	0.000896518	0.000000456	0.00000204	0.00000305	0.000620708	0.000850694	NA	1015	NA	NA	NA	NA	NA	NA	NA	NA	pam1	12	4	50443	79	5
LTX_CHUV_Das2020_93	13	93	0.022768982	2.893098581	0.036769307	0.020008896	0.053297514	0.021015031	0.000194166	0.018813608	0.013106134	0.000262073	0.000855871	0.001659898	0.000730025	0.005405095	0.00903251	0.019045072	0.001241445	0.003662297	0.00041309	0.003412261	0.000350407	0.001312988	0.000409803	0.017535738	0.000882254	0.000609273	0.000105514	0.00000121	0.000023	0.000646919	0.0107948	PulmonaryFibrosis	261	No	NA	NA	NA	NA	No	CoTrimoxazole	Tacro_MMF_Pred	pam1	4	3	1911348	9	0
LTX_CHUV_Das2020_103	70	103	0.025462202	3.558310147	0.002856729	0.025762954	0.010292704	0.003239898	0.0000276	0.00318539	0.031899779	0.000492862	0.009978368	0.0000996	0.0000375	0.000246664	0.00026708	0.03181798	0.002364012	0.035708025	0.00000257	0.002082452	0.000335927	0.002695845	0.0000828	0.0044639	0.000730468	0.000897933	0.00000559	0.00000149	0	0.000665693	0.000457147	NA	10448	NA	NA	NA	NA	NA	NA	NA	NA	pam1	24	5	38239	38	2
LTX_CHUV_Das2020_104	10	104	0.008058496	3.01592594	0.000212799	0.004784165	0.007599867	0.002490099	0.0000346	0.001884743	0.012051111	0.000194795	0.000890309	0.000351312	0.000150016	0.000161671	0.000185625	0.178222552	0.000283083	0.0234395	0.0000463	0.001748872	0.000511212	0.000790082	0.0000658	0.006241011	0.000798681	0.00049585	0.00000202	0.0000117	0.000000696	0.000397506	0.00035181	PulmonaryFibrosis	629	No	NA	NA	NA	NA	Yes	CoTrimoxazole	Tacro_MMF_Pred	pam2	0.5	1	66219	9	7
LTX_CHUV_Das2020_107	3	107	0.013861981	2.808646838	0.006964387	0.023321488	0.09130167	0.01617247	0.000187198	0.003340414	0.006902145	0.000242506	0.002661649	0.000421956	0	0.000125754	0.000637492	0.014837626	0.00303778	0.010220847	0	0.002397025	0.000165453	0.00211555	0.000227796	0.001829969	0.0000781	0.000107125	0.00000523	0.00000644	0.0000137	0.000731009	0.000685753	NA	462	NA	NA	NA	NA	NA	NA	NA	NA	pam1	7	4	189106	12	1
LTX_CHUV_Das2020_109	48	109	0.014589923	1.146238607	0.004072622	0.048791978	0.050198841	0.010151111	0.0000474	0.002890508	0.030400653	0.000419477	0.011883436	0.0000289	0.0000639	0.000369081	0.0002655	0.037598275	0.001202103	0.00852844	0.00000211	0.00183952	0.000336172	0.004220133	0.000145194	0.014511967	0.000792806	0.001262794	0.0000306	0.00000105	0.00000443	0.000651301	0.001409767	PulmonaryFibrosis	4067	No	NA	NA	NA	NA	No	CoTrimoxazole	Tacro_MMF_Pred	pam1	3.5	3	630037	0	0
LTX_CHUV_Das2020_111	33	111	0.011802773	2.259709122	0.000967473	0.037193002	0.128630698	0.031974776	0.000250452	0.002474043	0.017703157	0.000157828	0.008579233	0.0000294	0.00012309	0.000081	0.000217609	0.002685411	0.006950086	0.006316823	0.00000284	0.008413589	0.000228856	0.003261701	0.000457525	0.012261922	0.000535633	0.001139227	0.000039	0.00000923	0.00000765	0.001049967	0.000982228	PulmonaryFibrosis	2459	Yes	Azythromycin	OtherABX	Azithromycin	Macrolide	No	CoTrimoxazole	Tacro_MMF_Pred	pam1	12	4	902050	72	3
LTX_CHUV_Das2020_119	73	119	0.278	3.66	0.0164	0.0595	0.217	0.0727	0.000268	0.0075	0.026	0.000172	0.00157	0.0000974	0.0000915	0.00228	0.00147	0.0699	0.004733389	0.01705997	0.0000581	0.003814791	0.000758784	0.002107981	0.001784503	0.045604906	0.00082213	0.000337371	0.000984044	0.000208424	0.00000589	0.00119034	0.002058	NA	37785	NA	NA	NA	NA	NA	NA	NA	NA	pam4	0.5	1	600	22	0
LTX_CHUV_Das2020_121	17	121	0.012194162	4.29412469	0.007389334	0.021250614	0.045582113	0.012337128	0.0000821	0.001824236	0.017148537	0.000239183	0.005217287	0.000127327	0.000227123	0.000156001	0.000190316	0.085924103	0.00353964	0.020872637	0.00000518	0.00174559	0.000523654	0.001531821	0.000319553	0.008597983	0.000599001	0.000631712	0	0.000000326	0.00000469	0.000854636	0.000528721	COPD	21723	Yes	Tazobac	OtherABX	OtherABX	Penicillin+	Yes	Atovaquone	Tacro_MMF_Pred	pam2	0.5	1	30843	144	3
LTX_CHUV_Das2020_125	98	125	0.0163	2	0.00262	0.0338	0.0264	0.00337	0.0000523	0.00787	0.0188	0.000125	0.015	0.000571	0.0000753	0.000255	0.000549	0.0342	0.014663751	0.050323369	0	0.001960116	0.000412185	0.006128175	0.000846792	0.009416407	0.000788801	0.001320845	0.00000197	0.00000656	0.0000727	0.00064294	0.001305797	NA	11082	NA	NA	NA	NA	NA	NA	NA	NA	pam1	132	5	33138	48	3
LTX_CHUV_Das2020_133	83	133	0.0339	1.77	0.00129	0.0179	0.0598	0.0127	0.0000784	0.00348	0.00996	0.0000598	0.00147	0.000037	0.0000707	0.000244	0.0000924	0.00607	0.002223499	0.004373017	0.00000486	0.008108485	0.000389843	0.003122273	0.001546401	0.017500132	0.000584183	0.002000406	0.00035394	0.0000038	0.0000288	0.000560009	0.00071078	NA	299290	NA	NA	NA	NA	NA	NA	NA	NA	pam4	24	5	NA	NA	NA
LTX_CHUV_Das2020_136	27	136	0.003200534	1.9402427	0.002727244	0.020648769	0.020231949	0.003112584	0.0000584	0.000755579	0.004476841	0.0000105	0.000647479	0.0000609	0.0000905	0.000263369	0.000449984	0.019543338	0.003283749	0.001541797	0.0000142	0.004456813	0.00032969	0.002023039	0.000551106	0.011909195	0.000652467	0.001841507	0.0000257	0.00000233	0.0000116	0.000355749	0.000789998	PHTN	2033	No	NA	NA	NA	NA	No	CoTrimoxazole	Tacro_MMF_Pred	pam1	12	4	26171	138	1
LTX_CHUV_Das2020_142	48	142	0.005743888	1.622681369	0.003123993	0.017587597	0.038433342	0.006586964	0.000127082	0.000193324	0.019204368	0.000115238	0.00385606	0.0000111	0.0000273	0.0000454	0.0000363	0.19053545	0.001536809	0.004222882	0.000000313	0.007942162	0.001062615	0.008052312	0.000874118	0.019655757	0.001120632	0.002206851	0.000338797	0.00000971	0.0000409	0.000734823	0.001200895	PulmonaryFibrosis	44502	No	NA	NA	NA	NA	No	CoTrimoxazole	Tacro_MMF_Pred	pam1	6	3	NA	NA	NA
LTX_CHUV_Das2020_143	56	143	0.008553639	1.494876368	0.005183042	0.011506712	0.043577551	0.006404824	0.000125149	0.00202204	0.009384242	0.0000486	0.002153253	0.000190116	0.000186341	0.00114016	0.000519051	0.0528173	0.008465234	0.005526972	0.0000123	0.004851262	0.000827539	0.001824349	0.000822694	0.018962369	0.000828605	0.001640583	0.000152767	0.0000119	0.0000331	0.000719682	0.001007263	NA	115467	NA	NA	NA	NA	NA	NA	NA	NA	pam1	24	5	NA	NA	NA
LTX_CHUV_Das2020_145	40	145	0.002731199	2.703375294	0.004158405	0.012652007	0.016986823	0.279127383	0.00019368	0.001366598	0.009876756	0.00019085	0.001411708	0.001280926	0.0000899	0.000734207	0.000645915	0.006469986	0.004184	0.008090169	0.0000102	0.004655018	0.000655409	0.001780423	0.000247871	0.011935217	0.000608288	0.001399076	0.0000455	0.0000179	0	0.000547697	0.000786173	COPD	34256	No	NA	NA	NA	NA	Yes	CoTrimoxazole	Tacro_MMF_Pred	pam1	12	4	2139591	321	1
LTX_CHUV_Das2020_146	86	146	0.00477	1.27	0.00502	0.0309	0.0277	0.0105	0.000103	0.000385	0.0125	0.0000489	0.00195	0.000329	0.00000256	0.0000734	0.000456	0.0762	0.017829403	0.035741929	0	0.00848887	0.000341116	0.004609742	0.000377561	0.011821761	0.00072135	0.003169935	0	0.000000229	0.0000611	0.000571211	0.001067184	NA	29455	NA	NA	NA	NA	NA	NA	NA	NA	pam1	24	5	NA	NA	NA
LTX_CHUV_Das2020_148	18	148	0.012784182	1.919975005	0.018322439	0.015373806	0.027988045	0.009489797	0.0000232	0.001600768	0.019531824	0.000190184	0.003402569	0.000227339	0.000489207	0.000253174	0.000958127	0.033998214	0.001017127	0.003531728	0.00000152	0.004934662	0.000805697	0.001643763	0.00039194	0.012619256	0.000661496	0.001475077	0.000081	0.0000118	0.0000312	0.000492488	0.00067807	CysticFibrosis	2872	Yes	NA	NA	NA	NA	Yes	No	Tacro_MMF_Pred	pam2	0.5	1	32056	75	0
LTX_CHUV_Das2020_149	39	149	0.009211578	1.418541226	0.004727503	0.010291331	0.013028854	0.022322218	0.000343321	0.000979156	0.015282945	0.000338796	0.000642404	0.000167186	0.003262265	0.00041257	0.001208407	0.010550679	0.000788362	0.003143363	0.000618564	0.00817182	0.001096948	0.004086615	0.000574857	0.013354717	0.001191823	0.001322189	0.0000487	0.00000404	0.000062	0.000264779	0.00026663	CysticFibrosis	1508	Yes	NA	NA	NA	NA	Yes	CoTrimoxazole	Tacro_MMF_Pred	pam2	0.5	1	29805	114	2
LTX_CHUV_Das2020_152	17	152	0.002622977	2.435000664	0.008283933	0.009153196	0.01914369	0.004658149	0.0000334	0.000666136	0.026755775	0.000143685	0.007700063	0.00000823	0.0000508	0.0000498	0.0000632	0.132879647	0.0053804	0.008080552	0.00000312	0.004805195	0.000767744	0.003104215	0.000957475	0.016801395	0.000896547	0.001272393	0.0000617	0.00000645	0.0000133	0.000692231	0.000874401	COPD	43193	No	NA	NA	NA	NA	Yes	Atovaquone	Tacro_MMF_Pred	pam1	3	2	3611951	40	1
LTX_CHUV_Das2020_153	50	153	0.013558325	2.435000664	0.008283933	0.007471965	0.023247982	0.004384445	0.000034	0.001857496	0.027595179	0.000164772	0.008405953	0.000208534	0.000222518	0.001175502	0.001273289	0.113581677	0.002504692	0.001694857	0.0000285	0.005918888	0.000790978	0.004780375	0.000452188	0.013298683	0.000781072	0.001455215	0.000584751	0.0000127	0.0000363	0.000678087	0.001804037	Alpha1ATdeficiency	4012	No	NA	NA	NA	NA	No	CoTrimoxazole	Tacro_MMF_Pred	pam1	12	4	NA	NA	NA
LTX_CHUV_Das2020_154	18	154	0.002021004	2.435000664	0.008283933	0.004779739	0.014848217	0.004993694	0.0000113	0.00055958	0.018240363	0.000132224	0.011397388	0.0000696	0.0000232	0.0000341	0.000132778	0.113840858	0.001462249	0.003254865	0.000000549	0.00659055	0.00068119	0.002670838	0.000374722	0.00800795	0.000228823	0.000609749	0.002698425	0.00000917	0.00000419	0.00063926	0.000505496	CysticFibrosis	1034	Yes	Colistin/Bactrim	Colistin	OtherABX	Polymyxin/Co-trimoxazole	No	CoTrimoxazole	Tacro_MMF_Pred	pam3	1	1	66902	37	0
LTX_CHUV_Das2020_158	55	158	0.002993659	2.435000664	0.008283933	0.021502254	0.075674952	0.033189994	0.000101992	0.001204733	0.026391898	0.00028872	0.00132373	0.0000165	0.000793248	0.000156599	0.0000617	0.054031875	0.002884771	0.01042174	0.00000477	0.008818835	0.000382315	0.005785173	0.002633209	0.016939072	0.000609796	0.003056173	0.0000448	0.000000809	0.0000206	0.001123201	0.000533139	NA	83115	NA	NA	NA	NA	NA	NA	NA	NA	pam1	12	4	1352607	20	2
LTX_CHUV_Das2020_159	39	159	0.004647081	2.435000664	0.008283933	0.004429037	0.019300364	0.008816512	0.0000411	0.000562246	0.008270964	0.000463925	0.000491638	0.000234339	0.002781675	0.000757475	0.003435318	0.030511844	0.000468714	0.001454568	0.0000474	0.004619485	0.000971152	0.002663916	0.000481303	0.010135045	0.000951471	0.001464967	0.0000403	0.00000734	0.0000533	0.000384428	0.000482788	CysticFibrosis	1170	Yes	Tavanic/Colistin	OtherABX	OtherABX	Fluoroquinolone/Polymyxin	Yes	CoTrimoxazole	Tacro_MMF_Pred	pam3	1	1	1305179	35	0
LTX_CHUV_Das2020_160	3	160	0.004754635	2.435000664	0.008283933	0.017138518	0.028315416	0.00725524	0.0000437	0.000834144	0.0131635	0.000123045	0.002538473	0.000102242	0.0000615	0.0000203	0.0000898	0.032406772	0.004177072	0.020539085	0.000000364	0.007159548	0.000266911	0.012593821	0.000702905	0.012151399	0.001143765	0.003615591	0	0.00000202	0.0000519	0.000879215	0.000967443	PulmonaryFibrosis	19750	No	NA	NA	NA	NA	No	CoTrimoxazole	Tacro_MMF_Pred	pam1	12	4	16517	14	0
LTX_CHUV_Das2020_163	25	163	0.017279292	2.435000664	0.008283933	0.003992521	0.005823128	0.003974703	0.000054	0.000468932	0.022285752	0.001533011	0.000659048	0.000276584	0.007164398	0.000138589	0.000483701	0.030754569	0.000522264	0.002465862	0.0000461	0.007962189	0.000981722	0.002291369	0.00037812	0.018146801	0.000851592	0.001627212	0.00000925	0.00000495	0.0000695	0.000210915	0.000612348	COPD	2376	No	NA	NA	NA	NA	No	CoTrimoxazole	Tacro_MMF_Pred	pam3	0.5	1	850	0	0
LTX_CHUV_Das2020_164	17	164	0.002622977	2.435000664	0.008283933	0.009153196	0.01914369	0.004658149	0.0000334	0.000666136	0.026755775	0.000143685	0.007700063	0.00000823	0.0000508	0.0000498	0.0000632	0.132879647	0.0053804	0.008080552	0.00000312	0.006068683	0.000483755	0.003444536	0.00033081	0.012398301	0.000930756	0.001420542	0.00000752	0.00000614	0.0000163	0.000892431	0.000772466	COPD	4484	No	NA	NA	NA	NA	No	Atovaquone	Tacro_MMF_Pred	pam3	4	3	6882	18	0
LTX_CHUV_Das2020_165	50	165	NA	NA	NA	NA	NA	NA	NA	NA	NA	NA	NA	NA	NA	NA	NA	NA	NA	NA	NA	NA	NA	NA	NA	NA	NA	NA	NA	NA	NA	NA	NA	NA	191	NA	NA	NA	NA	NA	NA	NA	NA	pam1	13	4	440569	42	0
LTX_CHUV_Das2020_166.5	25	166.5	0.004844794	3.089246224	0.005820931	0.011691708	0.008179248	0.001925102	0.0000508	0.0000725	0.008674703	0.0000352	0.001357597	0.0000722	0.00002	0.0000215	0.0000354	0.079907848	0.003635412	0.000536485	0.00000209	0.005674162	0.0011813	0.001111712	0.000255674	0.010251635	0.000909931	0.00203864	0.00000802	0.00000488	0.0000238	0.000195265	0.000277335	COPD	55	No	NA	NA	NA	NA	No	CoTrimoxazole	Tacro_MMF_Pred	pam1	1	1	3169	NA	NA
LTX_CHUV_Das2020_170	2	170	0.010339171	1.851672683	0.009456173	0.023593517	0.061304496	0.012868485	0.000464658	0.005596138	0.012898815	0.000168647	0.000912468	0.0000904	0.001030511	0.000568206	0.000814247	0.007585484	0.001418422	0.00513514	0.000112843	0.008127885	0.000387675	0.00180815	0.000681622	0.025707374	0.000771626	0.001168317	0.000206944	0.00000758	0.0000164	0.000707685	0.00438977	CysticFibrosis	28276	Yes	Tobramycine	OtherABX	OtherABX	Aminoglycoside	Yes	CoTrimoxazole	Tacro_MMF_Pred	pam2	1	1	26863	588	0
LTX_CHUV_Das2020_174	18	174	0.001897887	1.34215532	0.002069902	0.009439945	0.009635958	0.004865254	0.000120673	0.000137227	0.010192316	0.000141462	0.007811094	0.0000135	0.0000181	0.0000114	0.0000655	0.091975568	0.000520846	0.000775467	0.000000944	0.005436876	0.000597461	0.005957481	0.000270848	0.011581286	0.000746527	0.001255493	0.00000331	0.00000223	0.0000111	0.000632355	0.000607461	CysticFibrosis	45663	Yes	Colistin	Colistin	OtherABX	Polymyxin	No	CoTrimoxazole	Tacro_MMF_Pred	pam1	3	2	8886	35	0
LTX_CHUV_Das2020_175	39	175	0.002690679	2.020684675	0.002082071	0.015582819	0.012091682	0.004416539	0.000119883	0.000419592	0.041540121	0.000204631	0.006176798	0.000193759	0.000158107	0.000186513	0.000742103	0.01308173	0.000364201	0.000497929	0.00000497	0.005032603	0.000495294	0.001235064	0.000483427	0.008050879	0.000801779	0.00179514	0.0000489	0.00000237	0.0000148	0.000391538	0.000578148	CysticFibrosis	752	Yes	Colistin	Colistin	OtherABX	Polymyxin	No	CoTrimoxazole	Tacro_MMF_Pred	pam1	3	2	700357	85	1
LTX_CHUV_Das2020_176	50	176	0.004211202	1.797312013	0.004592882	0.013957092	0.017455622	0.007272387	0.00000976	0.000440855	0.011016386	0.000244705	0.005687234	0.000127793	0.0000918	0.0000925	0.000277891	0.036122211	0.003907261	0.002150499	0.00000899	0.006642685	0.000391709	0.004608422	0.000536621	0.011064367	0.000844582	0.001788762	0.0000678	0.00000361	0.0000329	0.000590638	0.000971234	Alpha1ATdeficiency	47219	No	NA	NA	NA	NA	No	CoTrimoxazole	Tacro_MMF_Pred	pam1	14	4	199678	160	0
LTX_CHUV_Das2020_178	17	178	NA	NA	NA	NA	NA	NA	NA	NA	NA	NA	NA	0.0000829	0.0000879	0.000061	0.000253261	0.111798917	0.005114414	0.003856555	0.00000333	0.005594723	0.000601408	0.001824936	0.002066049	0.009078746	0.000305019	0.001239929	0.00000576	0.0000066	0.0000123	0.000684675	0.00051769	NA	1492	NA	NA	NA	NA	NA	NA	NA	NA	pam1	6	3	12734	257	0
LTX_CHUV_Das2020_179	15	179	0.013097101	5.128386954	0.005433764	0.020944817	0.024823414	0.015706332	0.0000683	0.001350725	0.021234224	0.000953291	0.016093715	0.0000624	0.00020466	0.000318199	0.000265812	0.028725979	0.0025345	0.011611202	0.00000534	0.006371392	0.000246774	0.005403786	0.00054755	0.008873034	0.000651319	0.002284467	0.0000281	0.00000248	0.0000201	0.000392262	0.000794918	Other	242	No	NA	NA	NA	NA	No	CoTrimoxazole	Tacro_MMF_Pred	pam1	12	4	55472	85	4
LTX_CHUV_Das2020_183	25	183	0.004844794	3.089246224	0.005820931	0.011691708	0.008179248	0.001925102	0.0000508	0.0000725	0.008674703	0.0000352	0.001357597	0.0000722	0.00002	0.0000215	0.0000354	0.079907848	0.003635412	0.000536485	0.00000209	0.004681823	0.000660787	0.002868108	0.000240206	0.011674143	0.000898576	0.003232535	0.000000717	0.00000171	0.00000382	0.000370236	0.00046369	COPD	6973	No	NA	NA	NA	NA	No	CoTrimoxazole	Tacro_MMF_Pred	pam2	3	2	2016	5	2
LTX_CHUV_Das2020_184	2	184	0.006096369	3.011581471	0.00536651	0.014486212	0.073936965	0.020236712	0.000385702	0.012320794	0.010484958	0.000611072	0.001133622	0.000505682	0.000369751	0.000832884	0.001937468	0.034165741	0.002516091	0.004480658	0.000159784	0.007534226	0.000350058	0.005607865	0.000821232	0.021176703	0.001328923	0.001590329	0.000057	0.00000327	0.0000526	0.001094627	0.002075921	CysticFibrosis	1549	No	NA	NA	NA	NA	No	CoTrimoxazole	Tacro_MMF_Pred	pam1	3	2	8025452	270	2
LTX_CHUV_Das2020_185	13	185	0.003980651	2.224016152	0.002977589	0.011115495	0.066903266	0.019881875	0.0002064	0.008558763	0.00731937	0.000489303	0.000920414	0.000218998	0.000635713	0.000559931	0.001225369	0.024587739	0.00181381	0.002896057	0.000118564	0.007197	0.000251811	0.00468884	0.000750605	0.017611864	0.000371622	0.001253988	0.0000585	0.00000192	0.0000325	0.000730716	0.001514517	PulmonaryFibrosis	144035	No	NA	NA	NA	NA	No	CoTrimoxazole	Tacro_MMF_Pred	pam1	12	4	572388	32	3
LTX_CHUV_Das2020_186	77	186	0.0129	2.51	0.00456	0.0103	0.0674	0.0225	0.000157	0.00192	0.00412	0.000368	0.00141	0.000229	0.000321	0.00111	0.000594	0.126	0.004009806	0.006904429	0.0000641	0.005052646	0.00045342	0.003050583	0.000696663	0.016695265	0.000755601	0.001573554	0.0000132	0.00000303	0.0000136	0.000813651	0.000965512	NA	3826	NA	NA	NA	NA	NA	NA	NA	NA	pam1	24	5	52076	129	8
LTX_CHUV_Das2020_187	28	187	0.004498325	2.236582505	0.00153552	0.025496078	0.025879551	0.002454567	0.0000768	0.001672984	0.023686512	0.000195859	0.003229768	0.000103244	0.0000128	0.0000572	0.0000961	0.007820997	0.002438955	0.001560308	0.00000579	0.007760515	0.000407792	0.004189562	0.000242034	0.004008641	0.000632173	0.003027761	0.000000371	0.00000569	0.0000154	0.000853834	0.000603066	PulmonaryFibrosis	33953	No	NA	NA	NA	NA	No	CoTrimoxazole	Tacro_MMF_Pred	pam1	12	4	4958642	31	0
LTX_CHUV_Das2020_189	21	189	0.006687583	2.310184695	0.004854163	0.010402054	0.029625542	0.008377156	0.000092	0.001682565	0.005328765	0.0000479	0.001606979	0.000178498	0.0000653	0.000318547	0.000236116	0.012219552	0.011087541	0.006197527	0.00000711	0.005505439	0.000633747	0.006117709	0.000554285	0.016507737	0.000874463	0.001700145	0.000100143	0.0000053	0.000022	0.000376656	0.00051895	COPD	7343	No	NA	NA	NA	NA	No	CoTrimoxazole	Tacro_MMF_Pred	pam3	0.5	1	34341	75	1
LTX_CHUV_Das2020_191	36	191	0.004293547	3.7333075	0.003054729	0.016116783	0.036213198	0.006725219	0.000190935	0.000466382	0.011235962	0.000223245	0.001479795	0.000101663	0.000334343	0.000371475	0.001638648	0.393625451	0.00533607	0.064230091	0.00000288	0.007626021	0.00066525	0.005282843	0.000476284	0.010122794	0.001380485	0.002284876	0.0000213	0.00000665	0.0000275	0.000885016	0.000763034	Other	15330	Yes	Azythromycin	OtherABX	Azithromycin	Macrolide	No	CoTrimoxazole	Tacro_MMF_Pred	pam1	24	5	108986	76	1
LTX_CHUV_Das2020_192	48	192	0.002195156	1.245143311	0.002477605	0.011064739	0.02420745	0.003424892	0.000153107	0.0000961	0.01837282	0.000249829	0.002726773	0.0000245	0.0000627	0.0000447	0.000120077	0.246098913	0.001022003	0.005354901	0.000000376	0.008180919	0.001127722	0.009117072	0.000156414	0.018322545	0.000941985	0.00280713	0.00000592	0.00000943	0.0000206	0.000673911	0.001111814	PulmonaryFibrosis	143773	Yes	Ciprofloxacin	OtherABX	OtherABX	Fluoroquinolone	No	CoTrimoxazole	Tacro_MMF_Pred	pam3	12	4	11736	69	0
LTX_CHUV_Das2020_195	18	195	0.001923628	1.514857756	0.003561258	0.008652759	0.011000603	0.001553817	0.0000145	0.000222581	0.005033743	0.0000194	0.0045422	0.0000164	0.00000396	0.0000487	0.000277602	0.135121582	0.000296903	0.000378675	0.00000107	0.004632316	0.000554876	0.00622076	0.000133123	0.01183055	0.000606675	0.000879	0.0000113	0.00000716	0.00000467	0.000688396	0.001093567	CysticFibrosis	119515	Yes	Colistin	Colistin	OtherABX	Polymyxin	No	CoTrimoxazole	Tacro_MMF_Pred	pam3	6	3	111379	2	0
LTX_CHUV_Das2020_198	21	198	0.002109535	2.379036559	0.002999236	0.014845535	0.013155945	0.002853867	0.0000215	0.000437244	0.004894166	0.00000371	0.007913463	0.0000807	0.00000759	0.000188007	0.000332238	0.012218106	0.004446383	0.00275341	0.00000187	0.002600275	0.000358622	0.003098933	0.000144775	0.005656171	0.000576943	0.001177694	0.000000518	0.00000375	0.00000307	0.000322948	0.000381513	NA	236383	NA	NA	NA	NA	NA	NA	NA	NA	pam3	1.5	2	301209	2	1
LTX_CHUV_Das2020_200	39	200	0.003033391	2.89938742	0.002922444	0.022285529	0.041661796	0.009199708	0.0000716	0.000490108	0.008033418	0.0000721	0.005420914	0.000246129	0.000073	0.000193277	0.000183116	0.016589455	0.001311736	0.001602691	0.00000137	0.003653255	0.000401528	0.003074539	0.000426492	0.014930679	0.000905909	0.002731673	0.000000144	0.00000179	0.0000134	0.000559118	0.000756076	CysticFibrosis	135115	Yes	Colistin	Colistin	OtherABX	Polymyxin	No	CoTrimoxazole	Tacro_MMF_Pred	pam3	6	3	566341	38	0
LTX_CHUV_Das2020_201	121	201	0.00617	1.28	0.0131	0.018	0.0155	0.00309	0.0000317	0.000639	0.0118	0.0000564	0.00928	0.00197	0.0000204	0.000178	0.000135	0.054	0.0064973	0.035147531	0.000000825	0.004381155	0.000376291	0.003585276	0.000176605	0.009858727	0.000593329	0.00150463	0.0000517	0.00000672	0.00000783	0.000489722	0.000686699	NA	236937	NA	NA	NA	NA	NA	NA	NA	NA	pam1	36	5	51962524	NA	NA
LTX_CHUV_Das2020_210	14	210	0.010048012	4.062803321	0.009259035	0.003404533	0.013090714	0.014945558	0.0000342	0.000524735	0.009240172	0.000441298	0.003170211	0.00030604	0.001336816	0.0000543	0.0000797	0.110840676	0.00152178	0.012369314	0.00000162	0.003513315	0.000527996	0.001698602	0.000341579	0.007056578	0.000562623	0.000538909	0.00000453	0.00000279	0.0000119	0.000377905	0.000115297	CysticFibrosis	615	Yes	Colistin/Meronem	Colistin	OtherABX	Polymyxin/Carbapenem	Yes	CoTrimoxazole	Tacro_MMF_Pred	pam4	0.5	1	2081	82	12
LTX_CHUV_Das2020_211	23	211	0.009935621	3.109042251	0.010213574	0.00597961	0.009714733	0.013021125	0.0000171	0.000681457	0.010195212	0.000191889	0.006894752	0.000107551	0.000441995	0.0000733	0.0000837	0.089436342	0.001864974	0.004394327	0.0000129	0.00452318	0.000609093	0.002745167	0.000273659	0.01226855	0.000481062	0.000801131	0.00000444	0.00000257	0.00000983	0.000202667	0.000498256	CysticFibrosis	43	Yes	NA	NA	NA	NA	Yes	CoTrimoxazole	Tacro_MMF_Pred	pam3	0.5	1	186459	70	19
LTX_CHUV_Das2020_214	23	214	0.002761561	2.235981697	0.00327057	0.010823104	0.068473695	0.02258335	0.0000333	0.000400824	0.006858578	0.0000792	0.005195458	0.000092	0.0000844	0.0000369	0.0000574	0.168272834	0.005794919	0.006323344	0	0.003728486	0.000783951	0.003244991	0.000602582	0.012358668	0.000607814	0.001288861	0	0.00000344	0.0000075	0.000828225	0.000394994	CysticFibrosis	126	Yes	Colistin	Colistin	OtherABX	Polymyxin	No	CoTrimoxazole	Tacro_MMF_Pred	pam3	1	1	49924	85	1
LTX_CHUV_Das2020_215	2	215	0.072334159	0.548753897	0.003056893	0.012644663	0.219944804	0.075580561	0.00029517	0.003111187	0.004235644	0.000381961	0.00188646	0.00025733	0.000653017	0.000144204	0.0000732	0.007216313	0.009358539	0.014208419	0	0.006572938	0.000428227	0.000522343	0.001678005	0.018437635	0.000458782	0.001236448	0.000143409	0.00000259	0.0000186	0.001358994	0.003385457	CysticFibrosis	5277	Yes	Tobramycine	OtherABX	OtherABX	Aminoglycoside	Yes	No	Tacro_MMF_Pred	pam1	6	3	9087259	19	3
LTX_CHUV_Das2020_215.5	37	215.5	0.005940469	2.684625911	0.009554756	0.005731107	0.007318593	0.005839155	0.0000132	0.000649437	0.009538546	0.000188626	0.002311621	0.0000879	0	0.0000301	0.00019041	0.009796895	0.000882667	0.006297122	0.000000985	0.004208983	0.000330907	0.001664118	0.000136582	0.009076578	0.000404998	0.001106271	0.00000983	0.00000194	0.00000771	0.000245256	0.000378624	PHTN	50	Yes	Co-amoxycilin	OtherABX	OtherABX	Penicillin+	Yes	CoTrimoxazole	Tacro_MMF_Pred	pam3	0.5	1	9732	34	1
LTX_CHUV_Das2020_216	25	216	0.026084043	0.990326327	0.004887266	0.006419586	0.06590437	0.023613447	0.00018884	0.000536508	0.005017313	0.000188673	0.002686899	0.000143714	0.0000801	0.00010699	0	0.049412325	0.011005041	0.004804776	0	0.005491628	0.000601292	0.00170215	0.000592498	0.009708088	0.00039569	0.002911269	0.000000994	0	0.0000103	0.000640217	0.000392337	COPD	62	No	NA	NA	NA	NA	No	CoTrimoxazole	Tacro_MMF_Pred	pam1	6	3	36301	5	1
LTX_CHUV_Das2020_217	60	217	0.027835709	2.468583657	0.003888622	0.007532221	0.121061542	0.040437235	0	0.002761462	0.021300241	0.000274772	0.001473164	0.000124432	0.0000229	0.001242468	0.002993532	0.047235449	0.007224374	0.005479853	0.0000328	0.004836803	0.000800485	0.001559617	0.00163863	0.038591168	0.000483874	0.000851681	0.000753404	0.0000129	0.00000532	0.001065268	0.000198933	NA	2158	NA	NA	NA	NA	NA	NA	NA	NA	pam1	0.5	1	34545	144	25
LTX_CHUV_Das2020_218	10	218	0.006652793	4.887805464	0.000370434	0.011740678	0.078217545	0.057954395	0.000118682	0.005881258	0.008121293	0.002090558	0.013313928	0.000140043	0.000411747	0.00036678	0.000373563	0.043558771	0.009410112	0.023482554	0	0.004937856	0.000290999	0.002454417	0.001372774	0.019479455	0.002903768	0.00071105	0	0	0	0.002007668	0.000322971	PulmonaryFibrosis	130	No	NA	NA	NA	NA	No	CoTrimoxazole	Tacro_MMF_Pred	pam1	12	4	595027	75	4
LTX_CHUV_Das2020_220	14	220	0.003381636	0.67049758	0.005499095	0.005456799	0.111138034	0.036676384	0.000185799	0.001697918	0.006172275	0.000296833	0.002502648	0.0000985	0.000210464	0.000159333	0.0000517	0.013784907	0.005362375	0.007044997	0.0000105	0.005536072	0.00048231	0.000362321	0.001218567	0.009948861	0.000396346	0.000974655	0.000037	0.00000141	0.00000419	0.000939833	0.000659179	CysticFibrosis	309	Yes	NA	NA	NA	NA	No	CoTrimoxazole	Tacro_MMF_Pred	pam4	2	2	443843	278	1
LTX_CHUV_Das2020_221	23	221	0.009557928	4.098443135	0.004368232	0.006157964	0.012563237	0.00756712	0.0000631	0.000335785	0.005817537	0.000159269	0.019196682	0.00000439	0.0000224	0.0000745	0.0000222	0.248579492	0.004908118	0.003281835	0	0.00457416	0.000765239	0.005320155	0.000324328	0.008622278	0.000406285	0.000749727	0.0000322	0.00000496	0.00000618	0.000489768	0.000518846	CysticFibrosis	7917	Yes	Colistin	Colistin	OtherABX	Polymyxin	No	CoTrimoxazole	Tacro_MMF_Pred	pam4	2.5	2	3390137	68	1
LTX_CHUV_Das2020_222	35	222	0.033544286	1.593174362	0.002754133	0.03589736	0.173381741	0.032707396	0.001170123	0.007965113	0.019965927	0.000310716	0.018031102	0.000178327	0.00021922	0.003227566	0.00239557	0.061137248	0.008285196	0.007921047	0.0000245	0.007102186	0.000450343	0.005095103	0.002743385	0.04687152	0.000619694	0.002584219	0.000221965	0.0000162	0.0000142	0.001583459	0.007568113	PulmonaryFibrosis	50	No	NA	NA	NA	NA	No	CoTrimoxazole	Tacro_MMF_Pred	pam3	24	5	15978	34	33
LTX_CHUV_Das2020_223	17	223	0.002545153	2.089555234	0.003870105	0.010906562	0.044794721	0.013066916	0.00000159	0.000763473	0.008695662	0.000262339	0.001135239	0.00030108	0.0000115	0.0000796	0.0000657	0.083491736	0.003731458	0.004101227	0.00000244	0.004773902	0.000935748	0.001424392	0.000580272	0.010613108	0.000777609	0.001639056	0.0000191	0.00000401	0.0000227	0.000839551	0.000290483	NA	1781	NA	NA	NA	NA	NA	NA	NA	NA	pam1	12	4	186017	18	13
LTX_CHUV_Das2020_225	41	225	0.003146537	2.540457037	0.001010723	0.003257063	0.018890556	0.008238711	0.0000164	0.00027989	0.009988911	0.000231166	0.008897116	0.0000182	0.000238881	0.0000286	0.0000855	0.144663004	0.001758353	0.013269207	0.00000867	0.004543995	0.000487467	0.003915945	0.000229783	0.009299213	0.000281023	0.000681902	0.00000177	0.00000193	0.0000102	0.000281573	0.000213963	Other	51	Yes	NA	NA	NA	NA	Yes	CoTrimoxazole	Tacro_MMF_Pred	pam3	0.5	1	5606	0	0
LTX_CHUV_Das2020_226	20	226	0.004898661	1.348519547	0.015339795	0.012057793	0.117913086	0.039074207	0.0000243	0.003912187	0.012617692	0.000343234	0.009203203	0.002469695	0.000247129	0.000566349	0.000448271	0.046642175	0.010755669	0.019284754	0.00000321	0.010290249	0.000362944	0.012805479	0.002640221	0.028571936	0.000346415	0.001659927	0.00000325	0.00000215	0.0000418	0.001842979	0.002163105	COPD	40	No	NA	NA	NA	NA	No	No	Tacro_MMF_Pred	pam3	24	5	21284	65	4
LTX_CHUV_Das2020_227	110	227	0.0137	2.4	0.00412	0.018	0.667	0.0734	0.00113	0.000509	0.00000118	0.000147	0.0000148	0.00000962	0.0000577	0.000943	0.000148	0.13	0.019529815	0.022422551	0.00000281	0.014144376	0.001340049	0.002067704	0.004469667	0.055391173	0.000611417	0.001804061	0.027378907	0.0000265	0.0000665	0.00336796	0.007959267	NA	2674	NA	NA	NA	NA	NA	NA	NA	NA	pam1	6	3	1085	15	32
LTX_CHUV_Das2020_228	60	228	0.145836691	4.912950429	0.011069998	0.04465471	0.56588718	0.057417661	0.0000451	0.001379761	0.13514905	0.000965899	0.002132128	0.000962132	0.0000442	0.003394767	0.001226569	0.01581826	0.006374497	0.004260345	0.000429847	0.008258257	0.00049982	0.008258257	0.024828026	0.055154215	0.000522073	0.001932543	0.00681878	0.00000641	0.0000206	0.000738088	0.011308141	NA	2191	NA	NA	NA	NA	NA	NA	NA	NA	pam2	3	2	48930360	441	7
LTX_CHUV_Das2020_229	41	229	0.003645183	2.997345652	0.000606409	0.004908129	0.013052786	0.007959343	0.00000901	0.000322334	0.007146001	0.000169803	0.012861833	0.0000266	0.000198346	0.0000503	0.000220188	0.104914914	0.001357184	0.008155928	0.000000974	0.004706003	0.000435482	0.004435698	0.000214414	0.016355554	0.000464583	0.00096189	0.00000108	0.00000398	0.0000111	0.000446484	0.000730377	Other	567	No	NA	NA	NA	NA	No	CoTrimoxazole	Tacro_MMF_Pred	pam1	1	1	1082	12	3
LTX_CHUV_Das2020_230	37	230	0.00390787	5.841336095	0.008235102	0.004965606	0.013251978	0.005029028	0.0000243	0.000557687	0.01116914	0.000300877	0.023883827	0.0000781	0.0000625	0.0000366	0.0000873	0.183998028	0.003474884	0.013424839	0	0.003591609	0.000760987	0.002246435	0.000218738	0.017463451	0.000702303	0.001406506	1.89E-08	0.00000461	0.00000218	0.000336667	0.000437264	PHTN	81	No	NA	NA	NA	NA	No	CoTrimoxazole	Tacro_MMF_Pred	pam3	3	2	7490	27	8
LTX_CHUV_Das2020_232	32	232	0.016443607	2.948393338	0.011417421	0.006677274	0.056643303	0.005308248	0.000072	0.002115967	0.018848028	0.0000624	0.00439582	0.0000752	0.000116124	0.000457831	0.00036903	0.123851865	0.004011639	0.001219235	0.0000105	0.005228742	0.000426833	0.004047445	0.000267682	0.041744077	0.000584313	0.001360986	0.0000949	0.0000159	0	0.000291393	0.004519948	PulmonaryFibrosis	67	No	NA	NA	NA	NA	No	CoTrimoxazole	Tacro_MMF_Pred	pam3	0.75	1	4408	155	31
LTX_CHUV_Das2020_233	21	233	0.004335859	4.763528761	0.010114365	0.002595925	0.010913519	0.007922618	0.0000725	0.000279594	0.007374093	0.000105144	0.023219299	0.00053101	0.0000654	0.000253225	0.000860072	0.122752603	0.017876035	0.005128652	0.00000193	0.003874324	0.000448865	0.001203516	0.000000453	0.008726204	0.000337132	0.001053582	0.00000874	0.00000249	0.00000608	0.000216907	0.000531462	COPD	69	No	NA	NA	NA	NA	No	CoTrimoxazole	Tacro_MMF_Pred	pam3	6	3	306821	6	11
LTX_CHUV_Das2020_234	16	234	0.01287441	3.901647901	0.005596378	0.010852222	0.016266933	0.010773869	0.0000361	0.000741229	0.012136559	0.00047674	0.010516117	0.0000649	0.0000791	0.000152985	0.000361885	0.013538325	0.001124253	0.005139877	0.00000478	0.004699809	0.000324741	0.001050385	0.000316221	0.007240854	0.000234003	0.001028282	0.000100653	0.000000808	0.00000524	0.000242574	0.000163697	PulmonaryFibrosis	1414	No	NA	NA	NA	NA	No	CoTrimoxazole	Tacro_MMF_Pred	pam1	0.5	1	5474	269	0
LTX_CHUV_Das2020_235	37	235	0.003984761	4.781552454	0.008792096	0.004139336	0.009617715	0.004759372	0.0000142	0.001121973	0.006408266	0.000103277	0.010245402	0.000148378	0.0000859	0.000128075	0.000207473	0.152171162	0.003713525	0.004030357	0.00000134	0.004220568	0.000530707	0.001673134	0.000159651	0.011481805	0.000503301	0.00100477	0.00000102	0.000000975	0.00000117	0.000330884	0.000490532	PHTN	175	No	NA	NA	NA	NA	No	CoTrimoxazole	Tacro_MMF_Pred	pam1	4	3	20632	118	3
LTX_CHUV_Das2020_236	8	236	0.016359244	4.792807559	0.007058356	0.005639972	0.021032176	0.028935772	0.0000458	0.002510788	0.008236627	0.000468651	0.040856938	0.000160813	0.000360993	0.0000421	0.000133174	0.143846663	0.003190523	0.008319894	0.00000108	0.003320961	0.000413776	0.004179952	0.000418175	0.005107745	0.000472783	0.000718812	0.00000936	0.00000215	0.00000411	0.000452131	0.000110871	Other	898	No	NA	NA	NA	NA	No	Atovaquone	Tacro_MMF_Pred	pam4	0.5	1	5774	22	5
LTX_CHUV_Das2020_237	27	237	0.005054056	1.532601513	0.009145041	0.008555384	0.040506019	0.008669832	0.000382962	0.001205202	0.008374539	0.0000781	0.004699725	0.001032005	0.0000194	0.000426085	0.001664956	0.03780925	0.010452205	0.013320396	0.00000323	0.004870738	0.000319253	0.002181834	0.000691823	0.015872167	0.000434586	0.0012011	0.00000609	0.00000677	0.000015	0.000702418	0.001465559	PHTN	26	Yes	Azythromycin	OtherABX	Azithromycin	Macrolide	No	CoTrimoxazole	Tacro_MMF_Pred	pam3	24	5	14819	18	3
LTX_CHUV_Das2020_239	39	239	0.003976228	1.788909136	0.005513907	0.014824311	0.045773422	0.012559934	0.000339473	0.001967638	0.007256401	0.000353604	0.002994853	0.000963018	0.00000205	0.000701134	0.002184469	0.053368308	0.002238058	0.003434203	0.000000671	0.003700303	0.000541271	0.001947637	0.00106828	0.014581005	0.000727565	0.002003109	0.0000033	0.00000646	0.0000213	0.000901561	0.000866038	CysticFibrosis	50	Yes	Colistin	Colistin	OtherABX	Polymyxin	No	CoTrimoxazole	Tacro_MMF_Pred	pam3	12	4	13171	36	22
LTX_CHUV_Das2020_240	40	240	0.002719232	1.510708076	0.010584274	0.014948549	0.093968687	0.0116637	0.000736463	0.001809694	0.006108839	0.000138792	0.003144294	0.002819377	0.0000507	0.002827797	0.005754588	0.012201053	0.004112802	0.011853398	0.000000706	0.004551385	0.000596095	0.001169555	0.000705131	0.013234831	0.000708134	0.001411547	0.00000976	0.0000168	0.0000395	0.000686179	0.000692543	COPD	1598	No	NA	NA	NA	NA	No	No	Tacro_MMF_Pred	pam1	24	5	10580792	184	49
LTX_CHUV_Das2020_241	14	241	0.004131781	3.111646629	0.004126177	0.006420241	0.014893174	0.015049491	0.0000221	0.000689816	0.007691142	0.000179984	0.010850805	0.000171233	0.0000279	0.0000247	0.0000988	0.00820875	0.004621965	0.00348159	0	0.003543501	0.000184762	0.003206197	0.000247847	0.010177563	0.000406919	0.001265313	0.000000438	0	0.00000506	0.000303079	0.000417611	CysticFibrosis	43	Yes	Colistin	Colistin	OtherABX	Polymyxin	No	CoTrimoxazole	Tacro_MMF_Pred	pam3	6	3	79241	24	2
LTX_CHUV_Das2020_243	32	243	0.01474803	2.36332842	0.003789025	0.005874579	0.054016761	0.008770213	0.0000207	0.002913501	0.007975991	0.000200492	0.009630287	0.0000128	0.000206234	0.000672725	0.000280935	0.136326005	0.006070369	0.002619151	0.00000144	0.005497078	0.000436425	0.007771067	0.000301473	0.016898232	0.000254008	0.000801497	0.000355051	0.00000333	0.000000625	0.000339665	0.00064797	PulmonaryFibrosis	26	No	NA	NA	NA	NA	No	CoTrimoxazole	Tacro_MMF_Pred	pam1	2	2	1075640	9	0
LTX_CHUV_Das2020_244	18	244	0.004481274	1.285292742	0.001800733	0.017776487	0.029928963	0.007957284	0.006930662	0.001009428	0.01599237	0.000208608	0.015108648	0.000322921	0.0000214	0.0000841	0.000438731	0.049104288	0.003266471	0.004332544	0	0.003852963	0.000230218	0.00970388	0.000255189	0.020132872	0.000862762	0.002272007	1.75E-08	0	0.0000011	0.000786823	0.001248986	CysticFibrosis	1979	No	NA	NA	NA	NA	No	CoTrimoxazole	Tacro_MMF_Pred	pam1	12	4	38516	27	4
LTX_CHUV_Das2020_245	16	245	0.004326036	3.386317324	0.003882395	0.004903395	0.014920748	0.013420933	0.000119889	0.000366918	0.008060202	0.000458098	0.018526812	0.0000342	0.0000711	0.0000639	0.0000559	0.045205788	0.001342452	0.016396318	0	0.005988135	0.001065872	0.001859112	0.000719569	0.006151723	0.000701975	0.000964436	0.000073	0.00000457	0.0000884	0.000678802	0.000514146	PulmonaryFibrosis	32	No	NA	NA	NA	NA	No	CoTrimoxazole	Tacro_MMF_Pred	pam3	2	2	95376	23	0
LTX_CHUV_Das2020_246	8	246	0.00481649	3.801530152	0.003589773	0.002259896	0.011975629	0.016611072	0.000013	0.000735432	0.005862033	0.000141594	0.02273975	0.0000778	0.000023	0.000258029	0.000582972	0.044362733	0.001243277	0.000793955	0	0.00488309	0.000599955	0.002429698	0.000780932	0.004013533	0.000400327	0.000389875	0.0000511	0.0000013	0.00000251	0.000213386	0.0000305	Other	202	No	NA	NA	NA	NA	No	Atovaquone	Tacro_MMF_Pred	pam1	2	2	391087	82	9
LTX_CHUV_Das2020_248	35	248	0.063422205	1.276656886	0.004041143	0.040578422	0.593483756	0.084855871	0.004680117	0.024109704	0.076497495	0.000374578	0.014951178	0.000203546	0.000560707	0.002331341	0.000946457	0.088242157	0.018269957	0.02462825	0.0000267	0.006166279	0.000535888	0.002314388	0.013637009	0.066673765	0.000305079	0.001790979	0.001268207	0.0000315	0.0000405	0.003989724	0.020994712	PulmonaryFibrosis	1520	Yes	NA	NA	NA	NA	No	CoTrimoxazole	Tacro_MMF_Pred	pam2	30	5	23750	213	71
LTX_CHUV_Das2020_251	110	251	0.0112	2.23	0.00296	0.0337	0.00264	0.000702	0.0000451	0.00128	0.0447	0.000249	0.00173	0.0000876	0.00024	0.000258	0.000874	0.0178	0.000917703	0.124222017	0.00000615	0.005391822	0.000145916	0.005391822	0.000943349	0.008446745	0.000365561	0.001899704	0.000099	0.00000291	0.0000896	0.00051805	0.000739714	NA	226	NA	NA	NA	NA	NA	NA	NA	NA	pam4	8	4	29474	18	6
LTX_CHUV_Das2020_254	12	254	0.004265903	3.444251265	0.003816568	0.004688955	0.012019332	0.011838904	0.0000314	0.000856179	0.008055683	0.000229685	0.026360014	0.000076	0.000022	0.000150157	0.000402662	0.126472495	0.004535532	0.013749362	0.00000276	0.006402379	0.000929455	0.00328721	0.000702114	0.011851772	0.000442592	0.000925994	0.000075	0.00000115	0.0000121	0.000180732	0.00042678	PulmonaryFibrosis	115	No	NA	NA	NA	NA	No	CoTrimoxazole	Tacro_MMF_Pred	pam3	0.5	1	5349	39	4
LTX_CHUV_Das2020_255	50	255	0.011414745	5.391108155	0.012055402	0.018316097	0.025175276	0.008936931	0.0000469	0.000826132	0.009573117	0.000848624	0.016396078	0.000107593	0.0000347	0.0000666	0.000734421	0.042391122	0.004894238	0.002559924	0	0.006617394	0.000435857	0.006287352	0.00099935	0.011861206	0.000808735	0.00289577	0.0000111	0.00000137	0.0000705	0.000411294	0.000864734	Alpha1ATdeficiency	712	No	NA	NA	NA	NA	No	CoTrimoxazole	Tacro_MMF_Pred	pam1	24	5	12798	10	1
LTX_CHUV_Das2020_258	25	258	0.006254278	1.969445374	0.00534691	0.020744216	0.020507498	0.005497088	0.000227919	0.004067175	0.012461136	0.000110177	0.006768675	0.002883255	0.00002	0.000185833	0.000218111	0.071052323	0.016313639	0.005401016	0.00000151	0.004597098	0.000454303	0.002100632	0.000977086	0.008958748	0.000496165	0.002362586	0.00000529	0.000000941	0.0000126	0.000471682	0.000438078	COPD	51	No	NA	NA	NA	NA	No	CoTrimoxazole	Tacro_MMF_Pred	pam3	12	4	39028	89	22
LTX_CHUV_Das2020_259	37	259	0.00401825	4.889624717	0.008674092	0.00348964	0.019464573	0.007684485	0.000018	0.000912644	0.010992493	0.00031828	0.019590935	0.000249256	0.000190631	0.000118152	0.000239574	0.19572104	0.007863794	0.012728897	0.0000006	0.005656721	0.000820354	0.002870467	0.001520242	0.019200508	0.000662675	0.001437534	7.85E-09	0.000000106	0.0000058	0.000364329	0.000547398	PHTN	59	No	NA	NA	NA	NA	No	CoTrimoxazole	Tacro_MMF_Pred	pam3	6	3	16795	8	2
LTX_CHUV_Das2020_261	2	261	0.004125214	1.942543294	0.003745433	0.00751092	0.037886331	0.013486748	0.000244881	0.00092989	0.006100962	0.000396976	0.004150542	0.001171601	0.00013459	0.000196056	0.000751599	0.166375134	0.002773495	0.017935334	0.00000182	0.009008909	0.000713018	0.002616989	0.001828795	0.017249478	0.000539626	0.001179347	0.0000368	0.00000735	0.0000297	0.001002996	0.002293053	CysticFibrosis	3441	Yes	Tobramycine	OtherABX	OtherABX	Aminoglycoside	No	No	Tacro_MMF_Pred	pam1	12	4	1815959	73	17
LTX_CHUV_Das2020_262	32	262	0.042601538	1.065400976	0.000638255	0.015805292	0.233109324	0.074031637	0.000190482	0.026477012	0.007616373	0.001360746	0.0094085	0.0000163	0.000598707	0.00232742	0.001574715	0.082085156	0.022267671	0.018103905	0	0.003926569	0.00025137	0.001539513	0.005472166	0.027922027	0.000164531	0.00018927	0.000283676	0.0000122	0.00000794	0.00197422	0.001419681	PulmonaryFibrosis	2562	No	NA	NA	NA	NA	Yes	CoTrimoxazole	Tacro_MMF_Pred	pam4	4	3	3822058	87	22
LTX_CHUV_Das2020_263	12	263	0.00810905	3.064761094	0.005055884	0.013430586	0.010002544	0.008562597	0.0000161	0.000146026	0.009327407	0.000171885	0.030144625	0.0000416	0.0000157	0.000110379	0.000399656	0.028219069	0.003480153	0.018806823	0.00000257	0.007194612	0.000493229	0.003213507	0.000411273	0.01334924	0.000476371	0.001207741	0.0000354	0.00000148	0.0000137	0.00017045	0.000585708	PulmonaryFibrosis	108	No	NA	NA	NA	NA	No	CoTrimoxazole	Tacro_MMF_Pred	pam3	1.5	2	5778	7	0
LTX_CHUV_Das2020_264	33	264	0.009195922	4.24154062	0.002099547	0.012228136	0.008786369	0.00785549	0.000034	0.001809888	0.017493134	0.00043208	0.007959422	0.00025344	0.00000481	0.000073	0.000235229	0.006293096	0.014584855	0.005968692	0.00000261	0.008232183	0.000366667	0.006411363	0.000382559	0.011375306	0.000572168	0.002819257	0.0000131	0.000000657	0.0000154	0.000346122	0.000478714	PulmonaryFibrosis	49	Yes	NA	NA	NA	NA	No	CoTrimoxazole	Tacro_MMF_Pred	pam3	30	5	7724	22	9
LTX_CHUV_Das2020_265	42	265	0.005899424	4.089686467	0.008339918	0.003498133	0.01473417	0.00644958	0.0000246	0.001633389	0.007791343	0.000381233	0.009723369	0.0000721	0.000227864	0.000436165	0.001466835	0.136551001	0.002709118	0.007549768	0.00000802	0.00703424	0.001019032	0.000954042	0.000695251	0.010147234	0.000601557	0.000687808	0.00000574	0.00000437	0.0000248	0.000257932	0.000302453	PulmonaryFibrosis	34	Yes	Isoniazid	OtherABX	OtherABX	Antituberculousagent	No	CoTrimoxazole	Tacro_MMF_Pred	pam3	1	1	17145	23	7
LTX_CHUV_Das2020_266	16	266	0.005797765	3.817435553	0.005263879	0.008801293	0.015304518	0.009049035	0.0000347	0.001801192	0.010419681	0.000373618	0.025320811	0.0000889	0.0000342	0.000236536	0.000114697	0.093690932	0.00199587	0.004667514	0	0.006598323	0.000580125	0.001603792	0.000342777	0.007940581	0.000302122	0.001221779	0.0000339	0.000000146	0.00001	0.000304046	0.000545438	PulmonaryFibrosis	33	No	NA	NA	NA	NA	No	CoTrimoxazole	Tacro_MMF_Pred	pam3	4	3	30316	8	0
LTX_CHUV_Das2020_267	8	267	0.003360399	4.266396396	0.003841291	0.003791251	0.010582509	0.018710299	0.0000218	0.000549485	0.007105006	0.000140968	0.024624491	0.000701273	0.000115695	0.000112615	0.000160128	0.133422742	0.003305851	0.00738661	0.00000141	0.004611863	0.000576592	0.0027242	0.000383393	0.00334551	0.00042335	0.000539735	0.0000128	0.000000995	0.00000263	0.000238693	0.0000211	Other	340	No	NA	NA	NA	NA	No	Atovaquone	Tacro_MMF_Pred	pam1	4	3	412993	50	8
LTX_CHUV_Das2020_268	38	268	0.005152283	2.797006163	0.006976072	0.012153384	0.010415599	0.005530384	0.0000184	0.000588355	0.004969387	0.00018607	0.008657574	0.0000887	0.0000223	0.0000725	0.0000644	0.033088281	0.004901489	0.002080404	0	0.012504457	0.000466926	0.007289255	0.000389679	0.009723917	0.000545083	0.001742106	0.0000259	0.0000045	0.00000278	0.000221854	0.000734852	PHTN	45	No	NA	NA	NA	NA	No	CoTrimoxazole	Tacro_MMF_Pred	pam3	7	4	244000	9	0
LTX_CHUV_Das2020_269	21	269	NA	NA	NA	NA	NA	NA	NA	NA	NA	NA	NA	NA	NA	NA	NA	NA	NA	NA	NA	NA	NA	NA	NA	NA	NA	NA	NA	NA	NA	NA	NA	NA	406798	NA	NA	NA	NA	NA	NA	NA	NA	pam1	10	4	892093	NA	13
LTX_CHUV_Das2020_270	9	270	0.022306915	3.164617947	0.020184546	0.011397589	0.019105698	0.023061568	0.0000264	0.009732331	0.014712306	0.000174915	0.008147276	0.000189366	0.000165089	0.006981891	0.002646378	0.043934177	0.002336597	0.005123674	0.000389523	0.006694815	0.000813968	0.002115457	0.000706079	0.018849292	0.000452199	0.001066823	0.000402218	0.00000736	0.0000223	0.000287943	0.000632975	CysticFibrosis	72	Yes	Colistin	Colistin	OtherABX	Polymixin	No	CoTrimoxazole	Tacro_MMF_Pred	pam3	1	1	18709	111	2
LTX_CHUV_Das2020_272	12	272	0.007265479	3.774755329	0.002658346	0.00627065	0.012908263	0.013272155	0.000014	0.000564804	0.01100416	0.000213419	0.021990888	0.0000359	0.000187001	0.000374644	0.000832503	0.168942745	0.00332949	0.011594151	0.00000546	0.006947727	0.000933296	0.003889395	0.000286597	0.020757839	0.000506907	0.000940882	0.0000394	0.00000371	0.00000521	0.000238669	0.000383198	PulmonaryFibrosis	48	No	NA	NA	NA	NA	No	CoTrimoxazole	Tacro_MMF_Pred	pam3	2.5	2	254093	24	1
LTX_CHUV_Das2020_275	32	275	0.008481699	3.119970942	0.010148891	0.011501155	0.231565106	0.026504919	0.000192676	0.00813272	0.033565916	0.000328969	0.006264349	0.000192662	0.000938156	0.002387454	0.003185956	0.150975394	0.009825785	0.003322987	0.000766757	0.00975421	0.001083497	0.006625963	0.001593101	0.061864629	0.00035127	0.001062142	0.000176151	0.0000321	0.0000244	0.000401072	0.013597601	PulmonaryFibrosis	670	Yes	Azythromycin	OtherABX	Azithromycin	Macrolide	No	CoTrimoxazole	Tacro_MMF_Pred	pam1	6	3	26241699	136	20
LTX_CHUV_Das2020_279	41	279	0.003137387	1.763520852	0.0000957	0.009762833	0.023322612	0.011728048	0.0000804	0.000558984	0.00684342	0.000237872	0.011357829	0.00000389	0.000219316	0.000180647	0	0.01067151	0.003034045	0.003595498	0	0.008353083	0.000375306	0.003289289	0.001199977	0.007978825	0.000212048	0.000718214	0.000268612	0.000000291	0.000017	0.000413361	0.000503216	Other	22	No	NA	NA	NA	NA	No	CoTrimoxazole	Tacro_MMF_Pred	pam3	6	3	74376	5	0
LTX_CHUV_Das2020_280	9	280	0.006828808	2.248610298	0.009989399	0.008933773	0.011303529	0.010069105	0.0000238	0.000777236	0.013440775	0.000212683	0.003017111	0.000067	0.0000189	0.0000516	0.000153455	0.019903897	0.001560714	0.004660117	0	0.007011799	0.000485438	0.002034345	0.000397856	0.013437732	0.000522415	0.001660982	0.00000662	0.0000013	0.000023	0.000218776	0.00094603	CysticFibrosis	173	Yes	NA	NA	NA	NA	No	No	Tacro_MMF_Pred	pam3	2	2	396558	47	6
LTX_CHUV_Das2020_281	100	281	0.0532	5.92	0.0201	0.011	0.0411	0.0114	0.0000433	0.00188	0.0282	0.000282	0.00357	0.0000824	0.0000402	0.000581	0.00209	0.0353	0.002923664	0.007124408	0.0000551	0.008869646	0.001207053	0.002552405	0.001936293	0.030305215	0.000702627	0.001985983	0.001207887	0.00000682	0.0000173	0.000449679	0.000427702	NA	750	NA	NA	NA	NA	NA	NA	NA	NA	pam3	0.5	1	3894	42	11
LTX_CHUV_Das2020_283	15	283	0.008976843	5.089398126	0.006244472	0.017174292	0.025795416	0.007945462	0.0000458	0.002429454	0.037484364	0.001056489	0.019035582	0.0000576	0.0000529	0.000209224	0.000383701	0.053606355	0.002040143	0.024306715	0.00000807	0.007726109	0.000396577	0.006530353	0.000575804	0.009093258	0.00083976	0.002161904	0.0000886	0.0000119	0.0000262	0.000269608	0.001001322	Other	105	No	NA	NA	NA	NA	No	CoTrimoxazole	Tacro_MMF_Pred	pam3	24	5	42835	27	6
LTX_CHUV_Das2020_285	26	285	0.010442794	3.162323127	0.012536182	0.006514795	0.027657213	0.009410783	0.0000251	0.000925175	0.01224171	0.000208551	0.013302829	0.000262807	0.0000337	0.000350965	0.002329875	0.060419291	0.001205651	0.008047416	0.00000549	0.00513716	0.000705588	0.000933395	0.000569618	0.010972777	0.000469982	0.000671853	0.000106711	0.00000566	0.00000895	0.000209538	0.00030389	Alpha1ATdeficiency	73	Yes	Doxycyclin	OtherABX	OtherABX	Tetracyclin	No	CoTrimoxazole	Tacro_MMF_Pred	pam3	1	1	680202	212	13
LTX_CHUV_Das2020_286	13	286	0.013142114	5.844812552	0.007123285	0.008840079	0.019067586	0.021802777	0.0000676	0.004410488	0.016871229	0.001789702	0.022762952	0.000156377	0.000133415	0.00046814	0.000522595	0.067604421	0.002381428	0.007416281	0.0000749	0.009346684	0.00038314	0.004913566	0.000619064	0.011652585	0.000421132	0.001647583	0.0000517	0	0.0000129	0.000322006	0.001064116	PulmonaryFibrosis	35	No	NA	NA	NA	NA	No	CoTrimoxazole	Tacro_MMF_Pred	pam3	24	5	108341	2	0
LTX_CHUV_Das2020_287	39	287	0.010148548	3.486021029	0.007427337	0.016410008	0.038991503	0.009544428	0.0000453	0.002236195	0.009180383	0.000391691	0.004962304	0.000284575	0.000108307	0.000572493	0.00107788	0.016070918	0.002874219	0.003504684	0	0.00564657	0.000460043	0.003078018	0.001343413	0.017935653	0.000598677	0.000974829	0.000314407	0.000000188	0.00000696	0.000359769	0.000536985	CysticFibrosis	884	Yes	NA	NA	NA	NA	No	CoTrimoxazole	Tacro_MMF_Pred	pam2	16	4	136536	41	3
LTX_CHUV_Das2020_289	8	289	0.004346096	2.959834717	0.003458639	0.004572219	0.024081116	0.018656275	0.0000325	0.002756519	0.010494743	0.000241575	0.00513776	0.00037682	0.000109001	0.000413031	0.00012906	0.093677432	0.006198611	0.007072233	0.0000096	0.005762182	0.000516566	0.004960741	0.00096178	0.008380509	0.000348534	0.000623782	0.000230797	0.000000506	0.0000041	0.000326761	0.0000627	Other	63	No	NA	NA	NA	NA	No	Atovaquone	Tacro_MMF_Pred	pam3	7	4	109223	11	8
LTX_CHUV_Das2020_290	21	290	0.004901789	3.802782346	0.011405383	0.005149659	0.018550338	0.011545934	0.0000427	0.000256235	0.00960849	0.000152582	0.018430601	0.000355453	0.0000222	0.0000747	0.00014207	0.111783382	0.023171864	0.00905399	0	0.006521297	0.000874571	0.00605268	0.000268882	0.010066837	0.000414844	0.00120907	0.00000288	0.00000238	0.0000088	0.000186604	0.000564497	COPD	55	No	NA	NA	NA	NA	No	CoTrimoxazole	Tacro_MMF_Pred	pam3	12	4	168838	16	2
LTX_CHUV_Das2020_292	16	292	0.005212101	2.524341449	0.003575413	0.008301763	0.014175356	0.008772868	0.00009	0.000463361	0.008788613	0.000386525	0.020388295	0.000108575	0.0000157	0.000104544	0.000270961	0.092266	0.003352626	0.004763149	0.0000017	0.006170534	0.000549834	0.001998106	0.000301874	0.006453441	0.000190876	0.001081539	0.00000867	0.00000294	0.0000145	0.000241663	0.000417083	PulmonaryFibrosis	16	No	NA	NA	NA	NA	No	CoTrimoxazole	Tacro_MMF_Pred	pam3	7	4	60303	11	3
LTX_CHUV_Das2020_294	48	294	0.004194413	2.165477015	0.004346763	0.00994809	0.012301837	0.007671483	0.0000335	0.000820534	0.017454357	0.000438927	0.002349457	0.0000944	0.0000314	0.000325681	0.000351979	0.119829459	0.001235711	0.008821158	0.00000116	0.007690292	0.000634755	0.002423243	0.000209483	0.012646661	0.000572875	0.001263278	0.000112088	0.00000274	0.0000154	0.000330365	0.000582391	PulmonaryFibrosis	4198	No	NA	NA	NA	NA	No	Pentamidine	Ciclo_MMF_Pred	pam1	24	5	21203	24	6
LTX_CHUV_Das2020_296	9	296	0.003791151	2.729958336	0.003736003	0.006020219	0.011166452	0.007522174	0.0000143	0.001247222	0.012526099	0.000108868	0.002656245	0.000108597	0.0000349	0.0000751	0.00022624	0.14631804	0.001554601	0.002485265	0.0000015	0.005370897	0.000945336	0.002835853	0.000154606	0.009374785	0.000481224	0.001063939	0.00000288	0.00000144	0.0000118	0.000282376	0.000625945	CysticFibrosis	436	Yes	Colistin	Colistin	OtherABX	Polymixin	No	CoTrimoxazole	Tacro_MMF_Pred	pam3	3	2	42877	11	2
LTX_CHUV_Das2020_303	12	303	0.004858739	3.882381622	0.00443873	0.007485508	0.011836557	0.01571931	0.0000414	0.000255543	0.011273534	0.000275401	0.038583424	0.0000638	0.000148483	0.000168135	0.000390739	0.136068374	0.007872923	0.02158936	0.00000213	0.007391565	0.000826406	0.005586541	0.000288682	0.012900316	0.000542904	0.001108441	0.000108076	0.00000109	0.000013	0.000209981	0.000532716	PulmonaryFibrosis	49	No	NA	NA	NA	NA	No	CoTrimoxazole	Tacro_MMF_Pred	pam3	6	3	231288	5	0
LTX_CHUV_Das2020_306	28	306	0.00718284	3.447250865	0.003125371	0.009236289	0.00815654	0.005010409	0.0000188	0.000785524	0.015710672	0.000264275	0.025263235	0.0000527	0.0000352	0.0000469	0.0000841	0.009309205	0.002881482	0.001362503	0.00000284	0.008723286	0.00053786	0.002883776	0.000585818	0.007802	0.000530035	0.002977939	0.0000162	0.00000263	0.0000143	0.000296223	0.000290794	PulmonaryFibrosis	36	No	NA	NA	NA	NA	No	CoTrimoxazole	Tacro_MMF_Pred	pam3	26	5	211066	17	3
LTX_CHUV_Das2020_308	14	308	0.01156211	3.498709613	0.008373355	0.013217327	0.022635682	0.012764472	0.0000384	0.000538434	0.015767826	0.000271178	0.015607431	0.0000866	0.0000122	0.000311457	0.000494849	0.006592449	0.006542377	0.001792379	0.0000215	0.006871734	0.000531982	0.006703882	0.000716082	0.012427763	0.000557983	0.001641098	0.0000769	0.0000062	0.0000192	0.000394318	0.001018161	CysticFibrosis	32	Yes	Colistin	Colistin	OtherABX	Polymyxin	No	CoTrimoxazole	Tacro_MMF_Pred	pam3	12	4	14032	31	7
LTX_CHUV_Das2020_310	38	310	0.02075325	4.314714629	0.010263134	0.011702536	0.019837886	0.010314858	0.0000546	0.002648425	0.01436322	0.000457118	0.010010154	0.000293492	0.000142875	0.000282557	0.0000614	0.039480331	0.016255585	0.004361696	0	0.007183153	0.000376393	0.005539616	0.001013888	0.012669155	0.000772202	0.00298358	0.000196376	0.00000053	0.0000051	0.000334474	0.000373145	PHTN	18	No	NA	NA	NA	NA	No	CoTrimoxazole	Tacro_MMF_Pred	pam3	12	4	204002	5	1
LTX_CHUV_Das2020_311	42	311	0.003894633	4.809237768	0.002858521	0.004708746	0.011369055	0.009648656	0.0000241	0.008411837	0.008389319	0.000294965	0.016085479	0.002169951	0.000113908	0.000094	0.0000515	0.140710229	0.008929534	0.004897074	0.00000108	0.006741351	0.001080928	0.00254345	0.000308594	0	0.004871569	0	0	0.00000192	0.0000164	0.000308376	0.00027016	PulmonaryFibrosis	33	Yes	Isoniazid	OtherABX	OtherABX	Antituberculousagent	No	CoTrimoxazole	Tacro_MMF_Pred	pam3	6	3	32984	4	3
LTX_CHUV_Das2020_312	37	312	0.004206616	5.295263493	0.011350317	0.006473134	0.010253312	0.004359106	0.0000101	0.000287098	0.013384199	0.000186115	0.021911281	0.000179058	0.0000263	0.000103787	0.000189844	0.079584305	0.022181701	0.009791315	0.000000766	0.004902042	0.000709712	0.003465198	0.000239994	0.010368217	0.000448748	0.001993569	0.0000133	0.00000331	0.00000788	0.000266594	0.000585986	PHTN	126	No	NA	NA	NA	NA	No	CoTrimoxazole	Tacro_MMF_Pred	pam1	12	4	2897	36	1
LTX_CHUV_Das2020_314	23	314	0.003441775	4.090201792	0.00863941	0.007572068	0.012449108	0.007984877	0.0000219	0.000369136	0.012286335	0.000193776	0.028989968	0.0000432	0.0000305	0.00012496	0.000285659	0.115846038	0.008598113	0.001896999	0	0.005978233	0.001012265	0.007638185	0.000275466	0.012194323	0.00058831	0.002112131	0.00000398	0.0000047	0.00000915	0.00034376	0.000885516	CysticFibrosis	47	Yes	Colistin	Colistin	OtherABX	Polymyxin	No	CoTrimoxazole	Tacro_MMF_Pred	pam3	13	4	20987	20	3
LTX_CHUV_Das2020_316	48	316	0.013964252	1.859748638	0.004306718	0.017132427	0.182896056	0.040374227	0.0000995	0.01753413	0.029444101	0.001152678	0.005640509	0.0000469	0.000468791	0.00107834	0.00093604	0.036647624	0.006033024	0.007935102	0.0000111	0.00932405	0.000391466	0.002643719	0.002575137	0.029948515	0.000507743	0.001877051	0.000893449	0.00000594	0.00000532	0.000880578	0.002220893	PulmonaryFibrosis	217	No	NA	NA	NA	NA	No	CoTrimoxazole	Ciclo_MMF_Pred	pam1	27	5	6007767	3371	39
LTX_CHUV_Das2020_317	47	317	0.002168414	2.229269714	0.00686797	0.003005366	0.015660712	0.012608718	0.0000237	0.001214884	0.006853938	0.000135557	0.009587665	0.000339976	0.0000389	0.000241549	0.003095181	0.070483565	0.001428871	0.001616295	0.000100262	0.008025869	0.000646672	0.000945647	0.000679859	0.007317446	0.000367555	0.000460981	0.00000324	0.00000522	0.0000102	0.000248746	0.000268102	Alpha1ATdeficiency	74	No	NA	NA	NA	NA	No	CoTrimoxazole	Tacro_MMF_Pred	pam3	1	1	7079	11	0
LTX_CHUV_Das2020_318	60	318	0.007844755	8.275751554	0.010770413	0.015281264	0.030081112	0.00322006	0.0000182	0.00981212	0.0157215	0.000558692	0.004871486	0.000103627	0.0000146	0.000386331	0.001004847	0.084211824	0.003822245	0.016022222	0.00000173	0.00895076	0.000430889	0.004169976	0.000757545	0.016252653	0.000906669	0.002207971	0.0000585	0.000011	0.0000892	0.000717514	0.0022719	NA	2481	NA	NA	NA	NA	NA	NA	NA	NA	pam3	14	4	3252	31	11
LTX_CHUV_Das2020_322	100	322	0.019	4.49	0.006	0.0128	0.0355	0.00798	0.0000348	0.0009	0.00843	0.000238	0.00444	0.0000811	0.00000146	0.000215	0.00246	0.0847	0.004410662	0.003822805	0	0.005695065	0.000763707	0.007566001	0.000997255	0.010550298	0.00055483	0.001659802	0.0000179	0.00000139	0.00000647	0.000681428	0.000678671	NA	2165	NA	NA	NA	NA	NA	NA	NA	NA	pam4	6	3	314864	42	0
LTX_CHUV_Das2020_324	12	324	0.006417846	5.475902534	0.011886366	0.004666519	0.015767657	0.008209654	0.0000656	0.000857897	0.013313772	0.000408255	0.033138655	0.000147418	0.0000924	0.000275039	0.000946175	0.137328647	0.011350684	0.007361135	0.00000408	0.008356213	0.000821977	0.002998399	0.000184641	0.012787869	0.00068236	0.001533825	0.0000733	0.00000282	0.0000232	0.000274692	0.001016622	PulmonaryFibrosis	209	No	NA	NA	NA	NA	No	CoTrimoxazole	Tacro_MMF_Pred	pam3	9	4	2149912	8	0
LTX_CHUV_Das2020_326	38	326	0.008023411	5.06206202	0.007612488	0.011622023	0.016127316	0.008500184	0.0000267	0.000896413	0.0126871	0.000519175	0.01196311	0.000329504	0.000138041	0.000042	0.0000161	0.043239278	0.016931681	0.006467398	0	0.009564926	0.000307063	0.004824584	0.000361173	0.006747866	0.000640474	0.002748143	0.0000133	0.000000611	0.00000674	0.000240104	0.000274934	PHTN	32	No	NA	NA	NA	NA	No	CoTrimoxazole	Tacro_MMF_Pred	pam3	15	4	6073	1	1
LTX_CHUV_Das2020_327	16	327	0.008425361	2.766424445	0.005630006	0.011528556	0.020903903	0.013672565	0.0000316	0.00422598	0.024025432	0.000510998	0.031708761	0.000163383	0.000196336	0.000359397	0.000537311	0.072165848	0.016017619	0.006908185	0.0000156	0.006844536	0.00066121	0.004383364	0.000515778	0.012033216	0.000679353	0.002166736	0.0000995	0.00000931	0.00002	0.000735633	0.001429485	PulmonaryFibrosis	26	No	NA	NA	NA	NA	No	CoTrimoxazole	Tacro_MMF_Pred	pam3	12	4	556836	20	6
LTX_CHUV_Das2020_329	8	329	0.006076539	3.889755063	0.006432304	0.007527966	0.026409322	0.020069293	0.0000312	0.001402741	0.00880073	0.000274201	0.019730104	0.000312986	0.00012209	0.000274862	0.000154837	0.028630555	0.006379551	0.006014821	0.00000102	0.006262278	0.000318495	0.006707007	0.000459948	0.007231326	0.000556065	0.001623442	0.0000869	0.000000834	0.00000164	0.000288669	0.000298947	Other	923	No	NA	NA	NA	NA	No	Atovaquone	Tacro_MMF_Pred	pam1	12	4	1384745	7	2
LTX_CHUV_Das2020_331	17	331	0.010181853	4.139342881	0.006567949	0.006083548	0.019028972	0.007903372	0.0000393	0.003546865	0.020115641	0.000366184	0.00159545	0.0000175	0.0000486	0.000135714	0.0000904	0.055376176	0.002002261	0.002315186	0.00000495	0.005614839	0.000603621	0.000909826	0.000464818	0.007793686	0.000433517	0.000891983	0.000142626	0.0000036	0.0000118	0.000341011	0.000409982	COPD	1034	No	NA	NA	NA	NA	No	Atovaquone	Tacro_MMF_Pred	pam1	25	5	8945	36	8
LTX_CHUV_Das2020_332	47	332	0.010113673	3.136728205	0.006137913	0.005306264	0.021616916	0.012197278	0.0000255	0.001631202	0.012887364	0.000115192	0.010998026	0.000937236	0.000209745	0.001396801	0.003052666	0.029853819	0.002843072	0.001601991	0.0000588	0.007556093	0.000451817	0.000599473	0.000664002	0.017676306	0.000488763	0.001224443	0.003454489	0.00000434	0.00000422	0.000248119	0.000946537	Alpha1ATdeficiency	387	No	NA	NA	NA	NA	No	CoTrimoxazole	Tacro_MMF_Pred	pam2	3	2	13344955	63	9
LTX_CHUV_Das2020_335	39	335	0.011629679	3.224457167	0.007313089	0.008012205	0.02207565	0.005983715	0.0000301	0.001265345	0.00792136	0.000172301	0.00182727	0.00027723	0.0000507	0.000241839	0.000982351	0.023021941	0.002103678	0.001690767	0.00000642	0.005722235	0.000471045	0.001570301	0.000864343	0.008249719	0.000249147	0.001914452	0.0000192	0.00000378	0.000016	0.000253347	0.000497721	CysticFibrosis	18	Yes	Colistin	Colistin	OtherABX	Polymyxin	No	CoTrimoxazole	Tacro_MMF_Pred	pam3	24	5	18972	15	3
LTX_CHUV_Das2020_336	31	336	0.005220959	3.439042669	0.015858094	0.003762897	0.01173282	0.015438428	0.0000227	0.001392324	0.0185732	0.000231926	0.005969608	0.0000824	0.000238619	0.000112862	0.000161609	0.048956291	0.001005314	0.00157699	0.0000625	0.007804293	0.000949956	0.000135793	0.000644327	0.015338631	0.000478131	0.000803803	0.0000756	0.0000138	0.0000196	0.000101275	0.000534042	CysticFibrosis	260	Yes	Cefepim/Tobramycin	OtherABX	OtherABX	Cephalosporin(4thgen.)/Aminoglycoside	No	CoTrimoxazole	Tacro_MMF_Pred	pam4	0.5	1	7531	71	9
LTX_CHUV_Das2020_338	18	338	0.004181799	3.396563531	0.004142499	0.006878444	0.012869464	0.005910961	0.000150738	0.000372561	0.01065574	0.000356294	0.019810346	0.0000947	0.000025	0.0000246	0.0000812	0.031177435	0.008539394	0.00186041	0	0.006955055	0.000311164	0.006245538	0.000300196	0.01019925	0.000404739	0.001542973	0.00000465	0.000000296	0.00000246	0.000286549	0.000912165	CysticFibrosis	18	No	NA	NA	NA	NA	No	CoTrimoxazole	Tacro_MMF_Pred	pam3	24	5	3712	11	0
LTX_CHUV_Das2020_340	12	340	0.007285844	4.984873047	0.006373375	0.00546348	0.02467981	0.02171852	0.0000488	0.004128338	0.006610191	0.000330563	0.013634292	0.0000782	0.001227439	0.000490097	0.000733331	0.14192285	0.004089663	0.003143454	0.00000932	0.006707625	0.000588796	0.00255316	0.000473633	0.009835061	0.000392588	0.001389775	0.0000689	0.00000241	0.0000204	0.000299485	0.000494357	PulmonaryFibrosis	188	No	NA	NA	NA	NA	No	No	Tacro_MMF_Pred	pam3	12	4	130189	20	5
LTX_CHUV_Das2020_341	25	341	0.005813464	4.2385173	0.013181473	0.006171011	0.005082153	0.004242191	0.000110559	0.010663665	0.010158084	0.0000799	0.00106408	0.000716625	0.0000815	0.000180059	0.000278484	0.023036884	0.004008542	0.000685734	0.000144831	0.008093175	0.000160317	0.000266221	0.000114558	0.005806819	0.000332662	0.001341817	0.0000132	0.00000203	0.0000155	0.000156995	0.000472516	COPD	15	No	NA	NA	NA	NA	No	CoTrimoxazole	Tacro_MMF_Pred	pam3	24	5	6278	67	4
LTX_CHUV_Das2020_344	2	344	0.007073835	4.181171238	0.009437726	0.007408049	0.022959163	0.023068632	0.000048	0.000957523	0.008062606	0.000381979	0.015560417	0.000262088	0.00012763	0.000115706	0.00032389	0.124149538	0.004377943	0.003243631	0.000000754	0.006094282	0.000719823	0.001295349	0.000573979	0.000918064	0.000105146	0.000645249	0.00000771	0.0000072	0.0000142	0.000331229	0.00023605	CysticFibrosis	3124	No	NA	NA	NA	NA	Yes	Atovaquone	Certic_MMF_Prednisone	pam2	24	5	26040	26	2
LTX_CHUV_Das2020_345	31	345	0.004282732	4.127393166	0.010898095	0.004495936	0.010258787	0.006391517	0.0000455	0.000249066	0.009117675	0.000236152	0.018420461	0.0000866	0.0000396	0.000103084	0.000324219	0.152714656	0.001347439	0.002701763	0.00000452	0.006214338	0.000973811	0.003942444	0.000200906	0.012716462	0.000465755	0.000881377	0.00000983	0.00000731	0.0000125	0.00025873	0.000471095	CysticFibrosis	32	Yes	NA	NA	NA	NA	No	CoTrimoxazole	Tacro_MMF_Pred	pam3	1.5	2	68570	103	5
LTX_CHUV_Das2020_346	35	346	0.011837335	4.055948359	0.005657425	0.012395724	0.026615572	0.009747867	0.0000388	0.010168568	0.016816778	0.000664036	0.024976317	0.0000678	0.000579978	0.000736036	0.000497732	0.04033708	0.006854429	0.006723896	0.00000545	0.007191765	0.000414714	0.004582115	0.000289955	0.011287545	0.000503529	0.001892899	0.0000513	0.00000193	0.0000238	0.000159265	0.00066168	PulmonaryFibrosis	20	Yes	NA	NA	NA	NA	No	CoTrimoxazole	Tacro_MMF_Pred	pam4	42	5	5146	16	1
LTX_CHUV_Das2020_348	21	348	0.018893317	4.212715819	0.020294062	0.011503157	0.04117048	0.035941414	0.000100488	0.001740339	0.032403276	0.00177805	0.001118558	0.000307746	0.001176593	0.001368736	0.002565478	0.015843985	0.001329298	0.004013958	0.000406002	0.007949411	0.000527355	0.006461797	0.00019876	0.036476196	0.00093819	0.001345494	0.000706141	0.0000148	0.0000957	0.000189274	0.001723765	COPD	300	Yes	Tavanic	OtherABX	OtherABX	Fluoroquinolone	Yes	CoTrimoxazole	Tacro_MMF_Pred	pam1	18	4	17393	109	20
LTX_CHUV_Das2020_350	47	350	0.007787787	3.335091176	0.013696112	0.00368437	0.013261164	0.006712408	0.0000344	0.003142726	0.010572778	0.0000831	0.011987618	0.006871124	0.000257606	0.002565373	0.005221924	0.091167618	0.006141523	0.00199516	0.0000191	0.006390569	0.000914728	0.000774252	0.000135735	0.008508974	0.000639997	0.000908697	0.000264652	0.00000176	0.00000483	0.00021139	0.000448002	Alpha1ATdeficiency	49	No	NA	NA	NA	NA	No	CoTrimoxazole	Tacro_MMF_Pred	pam3	6	3	2538502	15	1
LTX_CHUV_Das2020_351	9	351	0.010961326	2.671987814	0.006618188	0.01467069	0.008528644	0.004458108	0.0000241	0.001526557	0.021185001	0.000160551	0.002096837	0.000232044	0.0000465	0.000209649	0.000240224	0.032450701	0.004672114	0.006915701	0.00000141	0.005916512	0.000399002	0.007200751	0.000202135	0.0108727	0.000470643	0.002437824	0.00000581	0.0000033	0.0000129	0.000199626	0.000949418	CysticFibrosis	18	Yes	Colistin	Colistin	OtherABX	Polymixin	No	CoTrimoxazole	Tacro_MMF_Pred	pam3	12	4	3730	45	0
LTX_CHUV_Das2020_352	39	352	0.010648592	4.810129893	0.01100758	0.010146655	0.017942415	0.011349871	0.0000265	0.001054569	0.01090595	0.00016905	0.012593003	0.000327775	0.000046	0.00038277	0.001102858	0.087354831	0.002783626	0.001826103	0.00000108	0.005455573	0.000923853	0.002389061	0.000412392	0.00690275	0.000538876	0.001778103	0.0000102	0.0000266	0.0000122	0.000363221	0.000733693	CysticFibrosis	82	Yes	NA	NA	NA	NA	Yes	CoTrimoxazole	Tacro_MMF_Pred	pam2	27	5	8498	12	1
LTX_CHUV_Das2020_354	71	354	0.015	3.81	0.00368	0.00455	0.0224	0.013	0.0000299	0.0039	0.0194	0.000716	0.01	0.00603	0.00272	0.00153	0.000407	0.00637	0.000571915	0.001234405	0	0.006157506	0.000470881	0.000427338	0.000266208	0.024731888	0.000436587	0.000893554	0.000286897	0	0	0.000115302	0.000273203	NA	981	NA	NA	NA	NA	NA	NA	NA	NA	pam4	0.5	1	48667	50	3
LTX_CHUV_Das2020_358	71	358	0.00477	4.06	0.00213	0.00186	0.0109	0.00824	0.0000164	0.000191	0.00691	0.000288	0.0114	0.0000541	0.0000179	0.0000346	0.0000405	0.0457	0.000527218	0.000875633	0	0.00501424	0.000614748	0.001333238	0.0000696	0.00802108	0.000215018	0.000624764	0.000000486	0.00000501	0.00000518	0.000126357	0.000138062	NA	560	NA	NA	NA	NA	NA	NA	NA	NA	pam4	1	1	6025	21	10
LTX_CHUV_Das2020_369	12	369	0.013090125	4.868007523	0.010552506	0.015370593	0.029574384	0.01575192	0.0000422	0.004714294	0.009956348	0.000177738	0.017761099	0.000255784	0.0000933	0.001669164	0.004060009	0.084752936	0.009139322	0.00790596	0.0000181	0.006890056	0.000557463	0.00517297	0.000868493	0.018454787	0.000876395	0.002856785	0.0000654	0.00000187	0.0000219	0.000309778	0.000687588	PulmonaryFibrosis	199	No	NA	NA	NA	NA	No	Atovaquone	Tacro_MMF_Pred	pam1	18	4	5647	9	3
LTX_CHUV_Das2020_370	26	370	0.011254005	3.022928462	0.021425382	0.011048026	0.043387143	0.012674857	0.0000269	0.003209101	0.014846591	0.000424646	0.012175455	0.000461802	0.0000241	0.000362709	0.001090505	0.004400296	0.005935605	0.017816779	0.0000019	0.006328495	0.000338455	0.002956811	0.000782337	0.003513781	0.000611395	0.002419212	0.00000273	0.00000335	0.0000486	0.000321982	0.00118237	Alpha1ATdeficiency	51	No	NA	NA	NA	NA	No	CoTrimoxazole	Tacro_MMF_Pred	pam3	15	4	5895	35	3
LTX_CHUV_Das2020_372	45	372	0.039302398	1.75109055	0.000021	0.007127051	0.112349921	0.040962722	0.000306521	0.002280744	0.008520397	0.00056972	0.013308518	0.000207965	0.000597743	0.026877415	0.000732081	0.105293377	0.007403894	0.00863607	0.0000665	0.006636374	0.000489017	0.004331989	0.002694487	0.017983437	0.000394806	0.000574869	0.043350657	0.0000138	0	0.000966605	0.000289722	NA	48	NA	NA	NA	NA	NA	NA	NA	NA	pam3	3	2	5729076	6	0
LTX_CHUV_Das2020_375	38	375	0.019578933	4.599129958	0.005031849	0.013478334	0.0347374	0.01783276	0.0000552	0.002669059	0.021879488	0.000983048	0.015743019	0.000272167	0.000185444	0.0000828	0.0000285	0.083502441	0.016087862	0.022567588	0	0.007345981	0.000246364	0.00587533	0.001539139	0.011830769	0.000591483	0.00298539	0.000111676	0.000000179	0.00000485	0.000307338	0.000221801	PHTN	24	No	NA	NA	NA	NA	No	CoTrimoxazole	Tacro_MMF_Pred	pam3	24	5	120012	1	0
LTX_CHUV_Das2020_376	101	376	0.00242	5.31	0.00298	0.00649	0.00982	0.00136	0.0000255	0.000174	0.00798	0.000171	0.00502	0.0000636	0.00000263	0.0000125	0.0000448	0.33	0.003774353	0.020959936	0.00000105	0.00493254	0.000819215	0.00868202	0.000238962	0.016476235	0.000670417	0.001279436	0.0000302	0.00000642	0.00000682	0.000420889	0.00038713	NA	1389	NA	NA	NA	NA	NA	NA	NA	NA	pam1	0.5	1	3844	34	16
LTX_CHUV_Das2020_377	14	377	0.007780323	3.366050678	0.008494794	0.012850314	0.029913206	0.013828409	0.0000548	0.000854766	0.015360379	0.00025231	0.035515571	0.0000651	0.0000414	0.000163355	0.000505788	0.008384051	0.007298241	0.00534763	0.00000223	0.005285412	0.000407893	0.004872566	0.000806278	0.111722312	0.000642353	0.002251985	0.0000128	0.00000168	0.00000907	0.000275459	0.000602217	CysticFibrosis	75345	No	NA	NA	NA	NA	Yes	CoTrimoxazole	Tacro_MMF_Pred	pam4	24	5	15467	15	4
LTX_CHUV_Das2020_381	101	381	0.00634	4.65	0.00363	0.0152	0.0177	0.00165	0.0000135	0.000188	0.00695	0.0000978	0.00421	0.0000758	0.00000286	0.0000226	0.0000692	0.0633	0.005680104	0.018757054	0	0.005031202	0.000399727	0.005843208	0.00029474	0.016169891	0.000663421	0.001849765	0.00000115	0.00000276	0.0000037	0.000433407	0.000532675	NA	2669	NA	NA	NA	NA	NA	NA	NA	NA	pam1	1.5	2	803	21	14
LTX_CHUV_Das2020_383	35	383	0.008743361	2.899028198	0.005384307	0.007479106	0.043207985	0.024504069	0.0000521	0.002791991	0.007326904	0.000335765	0.015907432	0.0000984	0.000447721	0.000283262	0.00042009	0.057532223	0.013171462	0.007965962	0.00000788	0.003408311	0.000469005	0.000972997	0.001593588	0.035080595	0.000529009	0.0012984	0.0000281	0.00000388	0.0000143	0.000579335	0.000200015	PulmonaryFibrosis	26	Yes	NA	NA	NA	NA	No	CoTrimoxazole	Tacro_MMF_Pred	pam3	49	5	25407	5	3
LTX_CHUV_Das2020_388	26	388	0.02875352	3.231858566	0.015579794	0.014017995	0.147694581	0.050266886	0.000152011	0.00416731	0.020358904	0.00168418	0.012376523	0.000198083	0.000825195	0.000675234	0.001942378	0.0092616	0.00710326	0.016170701	0.000012	0.006315005	0.000458001	0.000591174	0.002998153	0.020694596	0.000669916	0.001822516	0.000254419	0.00000241	0.0000416	0.000902762	0.000964787	Alpha1ATdeficiency	19	No	NA	NA	NA	NA	No	CoTrimoxazole	Tacro_MMF_Pred	pam3	18	4	8892	21	3
LTX_CHUV_Das2020_391	45	391	0.010485946	2.926892941	0.004597867	0.008594938	0.047938958	0.016770318	0.0000486	0.002295071	0.012013675	0.000253378	0.012134211	0.000557217	0.000789525	0.001379507	0.004184528	0.104826406	0.004232137	0.004623883	0.0000867	0.004490873	0.000431922	0.0023721	0.000842285	0.009943997	0.000525959	0.001447205	0.00013967	0.00000552	0.00000286	0.000358774	0.000384486	PHTN	70	No	NA	NA	NA	NA	No	CoTrimoxazole	Tacro_MMF_Pred	pam3	6	3	11023	125	2
LTX_CHUV_Das2020_392	101	392	0.00389	5.64	0.00525	0.0153	0.0103	0.00133	0.0000195	0.000759	0.00971	0.000329	0.00611	0.00008	0.00000659	0.0000469	0.000122	0.0275	0.004010227	0.015236185	0.00000142	0.006048968	0.000344307	0.004525853	0.000356192	0.020831479	0.00090208	0.002016074	0.00000384	0.00000277	0.00000554	0.000400378	0.000634154	NA	463	NA	NA	NA	NA	NA	NA	NA	NA	pam1	3	2	6179	32	25
LTX_CHUV_Das2020_393	46	393	0.003776039	8.675689861	0.007715931	0.006165905	0.026496354	0.004851657	0.000023	0.000477268	0.008635257	0.000218216	0.006504913	0.0000596	0.0000103	0.0000891	0.000530098	0.33322603	0.008728646	0.006241708	0	0.005489138	0.001265389	0.003360927	0.000644322	0.013762418	0.000721001	0.001131737	0.00000448	0.00000385	0.0000121	0.000509027	0.001248922	NA	229712	NA	NA	NA	NA	NA	NA	NA	NA	pam4	1.5	2	298038	60	28
LTX_CHUV_Das2020_397	32	397	0.002551692	1.831936333	0.000568817	0.005065938	0.024762716	0.00897116	0.0000276	0.002461527	0.002609548	0.000254237	0.013239161	0.0000327	0.0000671	0.0000656	0.0000147	0.007087274	0.016887057	0.002289811	0	0.007432773	0.00024115	0.004074728	0.000920539	0.008973165	0.000257544	0.001780626	0.0000121	0	0.00000049	0.000206155	0.00021283	PulmonaryFibrosis	991	No	NA	NA	NA	NA	No	CoTrimoxazole	Tacro_MMF_Pred	pam1	24	5	3029	8	10
LTX_CHUV_Das2020_398	29	398	0.003221596	9.628567573	0.003606505	0.006540365	0.012134089	0.001690604	0.0000152	0.00015372	0.010508526	0.0000224	0.004135522	0.00010689	0.0000247	0.000306359	0.000527071	0.097011907	0.001257569	0.004183647	0.00000379	0.005220751	0.00094652	0.000503867	0.000374818	0.016515842	0.000812828	0.00112679	0.0000693	0.00000514	0.00000233	0.000232941	0.00021751	NA	2050	NA	NA	NA	NA	NA	NA	NA	NA	pam2	1	1	23787	157	30
LTX_CHUV_Das2020_402	19	402	0.014244849	6.393705041	0.009069873	0.013420548	0.011847852	0.001844035	0.0000175	0.000573642	0.011525781	0.000122252	0.015088327	0.000296771	0.000012	0.000160199	0.001084276	0.044264516	0.011862261	0.016051356	0.00000156	0.005629301	0.000645294	0.005341477	0.00043247	0.016285029	0.000808967	0.001653173	0.0000321	0.00000785	0.00000621	0.000249706	0.000651264	NA	885	NA	NA	NA	NA	NA	NA	NA	NA	pam1	0.5	1	183	46	9
LTX_CHUV_Das2020_403	8	403	0.008039673	4.137065054	0.012428494	0.006536354	0.024125543	0.019342332	0.000025	0.002598354	0.011285797	0.000248933	0.033996136	0.000341971	0.00020865	0.000802732	0.001850161	0.053230087	0.010204942	0.015264378	0.0000263	0.004214479	0.000332065	0.006501455	0.000573164	0.007791156	0.000622863	0.001560137	0.000008	0.000000946	0.00000567	0.000236368	0.000140572	Other	93	Yes	Azithromycin	OtherABX	Azithromycin	Macrolide	No	No	Tacro_MMF_Pred	pam1	24	5	41106	42	3
LTX_CHUV_Das2020_406	106	406	0.00499	0.528	0.00283	0.00721	0.000577	0.000538	0.00000999	0.00132	0.00638	0.000363	0.000161	0.0000232	0.0000522	0.000295	0.000954	0.00505	0.000469977	0.004015322	0.0000733	0.00766956	0.000229559	0.00766956	0.00036734	0.005690149	0.000168197	0.000909124	0.0000492	0.00000198	0.00000438	0.000501993	0.0003342	NA	9132	NA	NA	NA	NA	NA	NA	NA	NA	pam1	1.5	2	1215918	24	2
LTX_CHUV_Das2020_407	47	407	0.004944347	3.329542569	0.004445682	0.007305817	0.016857192	0.008297083	0.0000274	0.001087607	0.007745288	0.000113513	0.007709549	0.002109278	0.0000496	0.000244352	0.000712045	0.047541421	0.011100847	0.001709852	0.00000156	0.00461949	0.000285542	0.002850231	0.00037653	0.007229492	0.00055946	0.001786381	0.000000417	0.000000871	0.00000358	0.000198184	0.000233086	Alpha1ATdeficiency	1242	No	NA	NA	NA	NA	No	CoTrimoxazole	Tacro_MMF_Pred	pam1	15	4	2998	119	86
LTX_CHUV_Das2020_408	46	408	0.002809429	5.841985243	0.007928095	0.005386135	0.004686588	0.000636147	0.0000201	0.000988044	0.008561448	0.000135806	0.006041542	0.000118219	0.00000382	0.0000964	0.000981287	0.189816143	0.007022462	0.005641052	0	0.006221201	0.000826034	0.004662651	0.0000356	0.019633621	0.000866236	0.001320922	0.0000127	0.000000688	0.0000117	0.000409917	0.001492855	NA	7923	NA	NA	NA	NA	NA	NA	NA	NA	pam1	3	2	113045	61	26
LTX_CHUV_Das2020_410	101	410	0.0139	4.2	0.0169	0.0442	1.27	0.0235	0.000685	0.0137	0.0683	0.000301	0.00373	0.000231	0.0000406	0.000754	0.00048	0.0551	0.005666382	0.032528466	0.000303533	0.007618806	0.000447388	0.00267394	0.000837462	0.103832198	0.000898034	0.003331944	0.000256372	0.0000174	0.00000823	0.00027443	0.040342074	NA	11627	NA	NA	NA	NA	NA	NA	NA	NA	pam1	6	3	47936275	138	45
LTX_CHUV_Das2020_412	19	412	0.090092126	4.901351558	0.006268656	0.110798577	0.013639846	0.001060621	0.0000316	0.000127245	0.010198855	0.0000351	0.011294765	0.000133516	0.00000481	0.0000612	0.00094134	0.055630718	0.00902238	0.007196328	0	0.005098657	0.000579208	0.004548949	0.004903744	0.013846912	0.000555467	0.002767929	0.00000345	0.00000627	0.00000647	0.000317871	0.000680782	NA	144340	NA	NA	NA	NA	NA	NA	NA	NA	pam1	1.5	2	1884	58	52
LTX_CHUV_Das2020_414	31	414	0.009478288	4.226734586	0.007931855	0.009841278	0.017296074	0.014952949	0.0000309	0.000410925	0.013294455	0.000354183	0.045294311	0.0000707	0.0000348	0.000714569	0.000121235	0.124244531	0.013555961	0.007030574	0	0.007696277	0.000683409	0.007601401	0.000548391	0.029567197	0.000609769	0.002112468	0.000964956	0.00000142	0.00000972	0.000247376	0.001046972	CysticFibrosis	36	No	NA	NA	NA	NA	No	CoTrimoxazole	Tacro_MMF_Pred	pam3	12	4	538841	14	2
LTX_CHUV_Das2020_415	12	415	0.008279731	7.911386266	0.014956321	0.013704414	0.020311658	0.013514742	0.0000435	0.002467412	0.012115624	0.000140574	0.017979567	0.000468417	0.00037566	0.00148195	0.003436824	0.232073969	0.018264656	0.020766559	0.00000645	0.005818498	0.000825229	0.006991021	0.0000928	0.014951919	0.000881764	0.002419277	0.0000193	0.00000766	0.0000129	0.000419874	0.001002602	PulmonaryFibrosis	5048	No	NA	NA	NA	NA	No	Atovaquone	Tacro_MMF_Pred	pam1	24	5	1076667	7	8
LTX_CHUV_Das2020_416	106	416	0.344	2.39	0.00265	1.07	0.013	0.000909	0.000147	0.000323	0.007	0.0000416	0.000449	0.0000333	0.0000289	0.000174	0.00101	0.12	0.001739094	0.001220007	0.00000512	0.004377907	0.00076982	0.002558531	0.0121842	0.011360982	0.00046004	0.002544961	0.0000132	0.00000581	0.00000127	0.000499229	0.000423265	NA	2960	NA	NA	NA	NA	NA	NA	NA	NA	pam1	3	2	76136471	42	33
LTX_CHUV_Das2020_417	19	417	0.004976557	6.815878671	0.002448743	0.015961393	0.004752528	0.000212763	0.00000785	0.0000287	0.006174194	0.0000789	0.00894526	0.0000687	0.00000507	0.0000814	0.001121141	0.051305247	0.004806573	0.003276814	0	0.004666479	0.000440199	0.005851702	0.000195345	0.010218059	0.00082567	0.002442657	0.0000151	0.00000464	0.00000597	0.000326249	0.000755437	NA	1947	NA	NA	NA	NA	NA	NA	NA	NA	pam1	3	2	2967491	18	3
LTX_CHUV_Das2020_418	47	418	0.00786157	4.88043996	0.005599978	0.017644471	0.012085959	0.00422516	0.0000354	0.000881067	0.017357443	0.0000986	0.023672988	0.001255335	0.0000886	0.000191989	0.000290324	0.056386861	0.008026874	0.003703491	0	0.004665394	0.000443955	0.003940433	0.000242857	0.007810094	0.000695751	0.001723084	0.00000514	0.00000183	0.00000606	0.000342187	0.000373666	Alpha1ATdeficiency	16771	No	NA	NA	NA	NA	No	CoTrimoxazole	Tacro_MMF_Pred	pam1	18	4	7969	3	0
LTX_CHUV_Das2020_419	46	419	0.010338734	3.027293539	0.00352623	0.020525722	0.031993706	0.009258969	0.0000187	0.002040406	0.027320997	0.000312188	0.00554439	0.000329909	0.0000366	0.000475974	0.000803718	0.020576346	0.002241367	0.020902415	0.00000178	0.006774331	0.000303566	0.006774331	0.004627804	0.020342346	0.000728607	0.001964719	0.00000793	0	0.0000284	0.001843774	0.000918058	NA	4359	NA	NA	NA	NA	NA	NA	NA	NA	pam1	6	3	557542	61	0
LTX_CHUV_Das2020_420	116	420	0.0125	4.06	0.00383	0.0143	0.0235	0.00707	0.0000116	0.000912	0.0179	0.000355	0.0161	0.0000828	0.0000253	0.0000521	0.000598	0.163	0.002630429	0.022894344	0	0.006065479	0.000615798	0.006065479	0.004105302	0.012848708	0.00041386	0.002439943	0.0000147	0.00000132	0.000019	0.001568513	0.000606212	NA	1045	NA	NA	NA	NA	NA	NA	NA	NA	pam1	6	3	721618	37	0
LTX_CHUV_Das2020_421	45	421	0.008616863	5.413537922	0.005211449	0.012771245	0.019858148	0.00829675	0.0000249	0.000383041	0.012369989	0.000309064	0.036674989	0.000216221	0.0000229	0.000587515	0.003342729	0.378214282	0.005315124	0.017445582	0.00000459	0.003805421	0.000677394	0.002946275	0.000288587	0.007954085	0.000774703	0.001940919	0.000192866	0.00000276	0.00000253	0.000452383	0.000309508	NA	2202	NA	NA	NA	NA	NA	NA	NA	NA	pam1	12	4	470	24	0
LTX_CHUV_Das2020_427	19	427	0.008149346	6.118248579	0.004034634	0.020459404	0.00927891	0.000471021	0.0000293	0.000248209	0.01089492	0.0000451	0.020913641	0.0000628	0.0000113	0.000247616	0.001095232	0.053194649	0.014471686	0.006821283	0.000000916	0.005661044	0.000427346	0.007849177	0.000164487	0.013165093	0.001027471	0.002635015	0.00000587	0.00000519	0.00000578	0.000275919	0.000901788	NA	17297	NA	NA	NA	NA	NA	NA	NA	NA	pam1	6	3	5463	14	0
LTX_CHUV_Das2020_428	71	428	NA	NA	NA	NA	NA	NA	NA	NA	NA	NA	NA	0.0000813	0.000124	0.000204	0.000215	0.0203	0.00553939	0.002678738	0.0000108	0.007812551	0.000462714	0.002440538	0.000753058	0.013623894	0.00029207	0.001188189	0.0000407	0.00000107	0.00000256	0.000341727	0.000352194	NA	1015822	NA	NA	NA	NA	NA	NA	NA	NA	pam2	14	4	37312	46	0
LTX_CHUV_Das2020_430	134	430	0.0141	4.58	0.00342	0.00877	0.0188	0.00238	0.000265	0.00143	0.0069	0.000197	0.00123	0.0000112	0.0000224	0.000179	0.00017	0.0436	0.002047388	0.002549918	0.00000126	0.005111876	0.00042007	0.001152889	0.000403033	0.019243029	0.000698292	0.00154902	0.000175546	0.00000302	0.00000266	0.000343595	0.00112451	NA	7924	NA	NA	NA	NA	NA	NA	NA	NA	pam1	0.5	1	11138	13	0
LTX_CHUV_Das2020_431	101	431	0.00542	4.88	0.00891	0.0168	0.018	0.00123	0.000028	0.00189	0.0161	0.000535	0.00227	0.0000648	0.000029	0.000276	0.000426	0.0279	0.00165	0.043165939	0.00000168	0.008049399	0.000421233	0.004259306	0.000262433	0.01108776	0.000994622	0.002427615	0.0000185	0.00000107	0.0000118	0.000454923	0.000776996	NA	850	NA	NA	NA	NA	NA	NA	NA	NA	pam1	11	4	8328	26	0
LTX_CHUV_Das2020_432	35	432	0.00693985	8.26611248	0.008302876	0.007325386	0.006035709	0.000822609	0.0000166	0.000165115	0.009284635	0.000074	0.005573096	0.000306067	0.0000396	0.000252485	0.000442794	0.124180709	0.015178698	0.012184622	0.00000211	0.005256667	0.000573037	0.002255395	0.0000596	0.008015075	0.000857106	0.001371988	0.00000304	0.00000273	0.00000301	0.000355895	0.000318373	NA	2534	NA	NA	NA	NA	NA	NA	NA	NA	pam1	1.25	1	118598	47	0
LTX_CHUV_Das2020_433	134	433	0.00474	6.16	0.00233	0.011	0.00373	0.000285	0.00000902	0.0000565	0.00364	0.0000755	0.000996	0.000013	0.0000411	0.0000803	0.000122	0.0328	0.001223714	0.000410314	0	0.004732877	0.000327138	0.002821734	0.0000551	0.009470724	0.000739341	0.001692256	0.0000216	0.00000292	0.00000192	0.000369788	0.000409707	NA	4052	NA	NA	NA	NA	NA	NA	NA	NA	pam1	1.5	2	24877	51	0
LTX_CHUV_Das2020_434	49	434	0.001320354	3.935617534	0.003151982	0.006109483	0.004406221	0.000507362	0.0000139	0.000206627	0.003501043	0.0000209	0.003869346	0.0000626	0.000000817	0.0000778	0.0000774	0.223149488	0.0041067	0.000779188	0.00000149	0.004638704	0.000560908	0.001657301	0.0000498	0.01295069	0.000490213	0.000834003	0.0000615	0.00000329	0.000000518	0.000335335	0.000700133	NA	4120	NA	NA	NA	NA	NA	NA	NA	NA	pam1	3	2	217424	47	0
LTX_CHUV_Das2020_438	35	438	0.003299755	7.1121103	0.003841488	0.005975994	0.004708522	0.000654622	0.0000095	0.000184245	0.009596763	0.000247057	0.00688764	0.000179167	0.00000524	0.000167277	0.0000858	0.081025466	0.009254548	0.010117319	0.00000093	0.005915764	0.000415934	0.006906229	0.00011294	0.006135791	0.000584247	0.001861401	0.00000727	0.00000396	0.0000044	0.000352569	0.0003286	NA	4659	NA	NA	NA	NA	NA	NA	NA	NA	pam4	3	2	373093	11	0
LTX_CHUV_Das2020_439	134	439	0.0063	4.68	0.00302	0.00952	0.00533	0.000508	0.00000942	0.000225	0.00402	0.000068	0.000835	0.00000717	0.00000551	0.0000897	0.00013	0.0259	0.001500068	0.000612685	0	0.004628448	0.000320933	0.002965635	0.000164859	0.009329601	0.00064004	0.001240588	0.0000908	0.00000242	0.00000328	0.000321615	0.00042987	NA	69729	NA	NA	NA	NA	NA	NA	NA	NA	pam1	3	2	928747	78	0
LTX_CHUV_Das2020_441	116	441	0.00344	4.63	0.00347	0.0105	0.0286	0.0014	0.0000344	0.000935	0.0096	0.0003	0.0151	0.000149	0.0000382	0.000196	0.00108	0.0414	0.003149741	0.008702824	0	0.007584252	0.000441859	0.007418004	0.000288484	0.011780351	0.000837556	0.003940744	0.00000132	0.00000106	0.0000121	0.000393259	0.001272491	NA	704	NA	NA	NA	NA	NA	NA	NA	NA	pam3	12	4	54078	12	0
LTX_CHUV_Das2020_442	47	442	0.009095531	7.160814768	0.006413396	0.014556302	0.071621939	0.00667245	0.0000502	0.001137519	0.007187155	0.000330629	0.001001222	0.000522662	0.0000438	0.001053758	0.002979956	0.030072583	0.006688178	0.004614783	0.00000167	0.004433669	0.000465157	0.0005676	0.00129263	0.016030312	0.000988289	0.001367953	0.0000131	0.0000169	0.0000189	0.00062955	0.000662933	NA	3073	NA	NA	NA	NA	NA	NA	NA	NA	pam3	24	5	272	16	0
LTX_CHUV_Das2020_445	29	445	0.024560068	4.683453423	0.003561723	0.00876021	0.019078771	0.001044722	0.00000721	0.001196124	0.021544157	0.000707083	0.004178691	0.0000725	0.0000203	0.000601409	0.000407286	0.000675517	0.000349589	0.001256992	0.0000251	0.006142053	0.000203002	0.006142053	0.001328706	0.022310607	0.000308201	0.002076098	0.000197847	0.00000428	0.0000166	0.000631698	0.000586982	NA	16313	NA	NA	NA	NA	NA	NA	NA	NA	pam4	12	4	48893278	119	1
LTX_CHUV_Das2020_447	49	447	0.00232199	1.676894454	0.002266558	0.006482907	0.003059225	0.000561006	0.00000573	0.000626417	0.006819997	0.000123972	0.002343076	0.000103839	0.000012	0.000132983	0.000639384	0.10644377	0.011148933	0.0093655	0.00000564	0.005396181	0.000240693	0.005396181	0.0000814	0.007738862	0.000263645	0.001198343	0.000035	0.000000967	0.0000114	0.00063235	0.000307495	NA	2724	NA	NA	NA	NA	NA	NA	NA	NA	pam1	6	3	195957	4	0
LTX_CHUV_Das2020_454	71	454	0.0171	3.37	0.00341	0.0151	0.403	0.00119	0.0000171	0.00196	0.0267	0.000362	0.00566	0.0000431	0.0000626	0.000393	0.000897	0.0264	0.001246733	0.036316947	0.00000483	0.00781557	0.000236075	0.00781557	0.000934371	0.013175118	0.000357136	0.001618351	0.000285365	0.00000054	0.0000117	0.000506835	0.000722634	NA	145846	NA	NA	NA	NA	NA	NA	NA	NA	pam2	19	4	641513	9	0
LTX_CHUV_Das2020_455	35	455	0.005397421	4.007932723	0.004255629	0.017497923	0.000600848	0.001149113	0.00000998	0.000285813	0.025157815	0.000265184	0.005017365	0.000161214	0.0000509	0.0000548	0.000710263	0.045026412	0.006398299	0.048916232	0.00000368	0.00655692	0.000176004	0.00655692	0.000310879	0.005611271	0.000394636	0.002674724	0.0000252	0.000000295	0.0000174	0.00052519	0.000257969	NA	1005	NA	NA	NA	NA	NA	NA	NA	NA	pam1	6	3	38877	4	0
LTX_CHUV_Das2020_456	134	456	0.00381	2.76	0.0039	0.0111	0.00102	0.000535	0.0000225	0.000298	0.00798	0.0000833	0.00174	0.000119	0.00000502	0.000029	0.000569	0.0282	0.002712437	0.003042663	0.00000224	0.005012523	0.000179898	0.005012523	0.000544972	0.009513466	0.000332114	0.001229495	0.0000616	0.00000189	0.0000117	0.000702885	0.000367559	NA	543	NA	NA	NA	NA	NA	NA	NA	NA	pam1	6	3	414301	7	0
LTX_CHUV_Das2020_457	19	457	0.006526322	2.163376139	0.004219525	0.022355951	0.01280564	0.000341976	0.0000105	0.000861174	0.022362413	0.000264685	0.00485357	0.000107778	0.0000133	0.000127348	0.001815608	0.063560301	0.015245165	0.018860895	0.00000218	0.004602313	0.000269096	0.004602313	0.000847085	0.013524865	0.00055237	0.00288422	0.000013	0.00000265	0.0000179	0.000891055	0.000558922	NA	1463	NA	NA	NA	NA	NA	NA	NA	NA	pam1	12	4	3883	2	0
LTX_CHUV_Das2020_458	29	458	0.008521315	3.916892574	0.004148518	0.019853002	0.018966351	0.000390054	0.00000691	0.000702438	0.018902227	0.000181656	0.00621097	0.000174336	0.0000322	0.000164576	0.000798408	0.01030065	0.002407044	0.012398093	0.00000142	0.005419848	0.000190639	0.005419848	0.000668506	0.01997182	0.000370148	0.002233251	0.0000984	0.000000687	0.0000281	0.00080081	0.000699168	NA	1134	NA	NA	NA	NA	NA	NA	NA	NA	pam3	13	4	116066	27	0
LTX_CHUV_Das2020_459	11	459	0.012476207	1.472232894	0.002543508	0.004661976	0.001929904	0.000808914	0.0000108	0.000341737	0.011294603	0.000439866	0.000106547	0.0000905	0.002134626	0.000062	0.000720352	0.038765115	0.000918366	0.01791835	0.0001526	0.003805502	0.000278499	0.003805502	0.000896303	0.006679029	0.000232288	0.000523115	0.0000669	0.00000182	0.0000222	0.000274339	0.000155619	NA	1050	NA	NA	NA	NA	NA	NA	NA	NA	pam1	0.5	1	956	39	0
LTX_CHUV_Das2020_461	26	461	0.002958229	3.169424014	0.004800196	0.010303896	0.01221127	0.003437055	0.0000807	0.000387372	0.021273004	0.000123575	0.001091201	0.0000829	0.000283413	0.000721468	0.000798387	0.077551556	0.00078561	0.048710595	0.000199654	0.006417558	0.000571013	0.006417558	0.001100718	0.015800977	0.000433993	0.001445675	0.0000941	0.00000239	0.0000387	0.000942291	0.000802262	NA	620	NA	NA	NA	NA	NA	NA	NA	NA	pam4	3	2	51676250	26	0
LTX_CHUV_Das2020_462	11	462	0.009732733	3.27254566	0.003701077	0.01548726	0.015278517	0.001994963	0.0000681	0.004375471	0.013229763	0.000184709	0.000982778	0.0000456	0.000205561	0.000298491	0.00053809	0.079276669	0.001297352	0.014799185	0.000392662	0.0047049	0.000419468	0.0047049	0.000880531	0.016415261	0.000467353	0.001406088	0.000121634	0.00000258	0.00000834	0.000688714	0.000185513	NA	1783	NA	NA	NA	NA	NA	NA	NA	NA	pam1	1	1	5797	58	0
LTX_CHUV_Das2020_463	141	463	0.00265	0.829	0.00148	0.00449	0.00352	0.00147	0.0000609	0.000345	0.00584	0.000211	0.000256	0.0000396	0.0000209	0.000102	0.000623	0.0932	0.000818924	0.009478181	0.00000624	0.005156081	0.000253842	0.005156081	0.000324985	0.005443011	0.000209272	0.001166038	0.0000275	0.00000203	0.0000175	0.000434451	0.000250207	NA	486	NA	NA	NA	NA	NA	NA	NA	NA	pam3	6	3	71227	7	0
LTX_CHUV_Das2020_468	11	468	0.009236743	3.080019952	0.001770472	0.016344983	0.181892383	0.002162194	0.0000226	0.000557501	0.018188465	0.000182954	0.001121603	0.0000362	0.000100549	0.0000521	0.000460973	0.036239306	0.000813302	0.007571837	0.000114559	0.005574485	0.000284921	0.005574485	0.001157276	0.015605531	0.000385344	0.001383151	0.0000475	0.000000914	0.0000103	0.000768541	0.00267488	NA	5897	NA	NA	NA	NA	NA	NA	NA	NA	pam1	2	2	1064	9	0
LTX_CHUV_Das2020_469	22	469	0.008194747	2.223332908	0.002018636	0.017555584	0.002938335	0.000366243	0.0000107	0.001212904	0.019620951	0.000355614	0.002993172	0.0000843	0.000012	0.000088	0.001754521	0.019737445	0.002317153	0.034675836	0.00000793	0.006141791	0.000147682	0.006141791	0.000449685	0.00734109	0.000395077	0.001939336	0.0000123	0.000000259	0.0000505	0.000432087	0.000611215	NA	962	NA	NA	NA	NA	NA	NA	NA	NA	pam3	24	5	10230	26	0
LTX_CHUV_Das2020_470	34	470	0.001886467	0.452135473	0.003065899	0.000820065	0.001399434	0.000641437	0.00000973	0.000822862	0.002225204	0.000175648	0.001823734	0.0000147	0.00000311	0.0000216	0.000955834	0.032040828	0.000722928	0.002602365	0.00000465	0.008802042	0.00028419	0.008802042	0.0000396	0.003559346	0.000178136	0.000547898	0.00000372	0	0.00000888	0.000292919	0.000200576	NA	378778	NA	NA	NA	NA	NA	NA	NA	NA	pam1	0.5	1	11829	39	0
LTX_CHUV_Das2020_473	35	473	0.009010674	1.032210275	0.003574305	0.01634684	0.003429989	0.0013581	0.0000182	0.001040935	0.026071581	0.000275349	0.002993928	0.000128728	0.000045	0.0000805	0.001023466	0.015953313	0.00214855	0.026245426	0.0000059	0.007213996	0.00013529	0.007213996	0.000354166	0.006278583	0.000500965	0.002104187	0.0000241	0	0.0000204	0.000430835	0.00015376	NA	102176	NA	NA	NA	NA	NA	NA	NA	NA	pam4	9	4	2314722	83	3
LTX_CHUV_Das2020_475	34	475	0.005084897	2.697499685	0.004378531	0.003197741	0.002421483	0.000430005	0.00000603	0.00045201	0.006558477	0.000134664	0.006482945	0.0000238	0.0000223	0.0000518	0.000471978	0.172193171	0.001009977	0.025170198	0.00000839	0.005635371	0.000688202	0.005635371	0.000346455	0.016425099	0.000356294	0.000767397	0.00000754	0.00000229	0.00000793	0.000662138	0.000598848	NA	646	NA	NA	NA	NA	NA	NA	NA	NA	pam1	1	1	7342	23	0
LTX_CHUV_Das2020_476	11	476	0.004468014	2.463836194	0.002057221	0.011262416	0.000101634	0.000347715	0.00000801	0.000308329	0.010433982	0.000232144	0.000534357	0.0000174	0.0000198	0.0000511	0.000492766	0.028458998	0.000559978	0.008071793	0.000000767	0.003916991	0.000198618	0.003916991	0.000394743	0.005979154	0.000351364	0.001430374	0.0000355	0.00000286	0.00000541	0.000614363	0.000181211	NA	1344	NA	NA	NA	NA	NA	NA	NA	NA	pam1	3	2	180901	6	0
LTX_CHUV_Das2020_478	141	478	0.0126	0.549	0.00318	0.00552	0.0198	0.00154	0.0000273	0.000734	0.012	0.000762	0.000613	0.0000439	0.0000981	0.00019	0.000697	0.0961	0.000820193	0.020899766	0.0000146	0.004309719	0.000206481	0.004309719	0.000174221	0.011130484	0.00022734	0.000888507	0.00131688	0	0.0000269	0.000265051	0.000546703	NA	44148	NA	NA	NA	NA	NA	NA	NA	NA	pam1	9	4	885469	52	2
LTX_CHUV_Das2020_484	34	484	0.003245954	0.970837621	0.00231864	0.002270472	0.002475295	0.000605586	0.0000114	0.000441192	0.005914194	0.000170662	0.002072756	0.0000869	0.000154324	0.000392231	0.00074686	0.088578073	0.000671674	0.003658952	0.000357673	0.004877348	0.00034253	0.004877348	0.000156376	0.015876111	0.000220237	0.000656216	0.0000534	0.000000366	0.0000058	0.000445528	0.000431682	NA	2079	NA	NA	NA	NA	NA	NA	NA	NA	pam1	2	2	267300	42	0
LTX_CHUV_Das2020_485	11	485	0.006549262	1.681956034	0.003412561	0.020253841	0.00094979	0.000516129	0.0000147	0.000252605	0.018322267	0.0000889	0.001386232	0.0000282	0.0000446	0.000078	0.000674407	0.020971906	0.00088762	0.022366651	0.0000178	0.004160294	0.00013222	0.004160294	0.000462479	0.005481303	0.000194666	0.001199952	0.000052	0.000000368	0.0000115	0.000746447	0.000280655	NA	39348	NA	NA	NA	NA	NA	NA	NA	NA	pam1	4	3	1114303	13	0
LTX_CHUV_Das2020_491	34	491	0.004033467	1.363284652	0.003595361	0.01959107	0.001290609	0.000278143	0.0000184	0.000423673	0.010986322	0.000153677	0.008097746	0.000017	0.00000553	0.0000186	0.000737965	0.008820297	0.00109807	0.040043663	0.000000942	0.005017101	0.000199598	0.005017101	0.000277377	0.017519707	0.00029749	0.001391387	0.0000197	0.00000138	0.0000154	0.000605225	0.000487015	NA	6622	NA	NA	NA	NA	NA	NA	NA	NA	pam1	3	2	507907	50	0
LTX_CHUV_Das2020_493	35	493	0.011269613	0.81175937	0.004457625	0.014525851	0.012414276	0.002024957	0.0000269	0.000952002	0.014142439	0.000239669	0.002503602	0.0000195	0.0000406	0.000107868	0.001017887	0.009609281	0.001217202	0.003057176	0	0.00846328	0.000124131	0.00846328	0.000306938	0.007825065	0.000211739	0.001818421	0.000162965	0.00000435	0.0000202	0.000135873	0.000179542	NA	130573	NA	NA	NA	NA	NA	NA	NA	NA	pam4	12	4	273880	58	0
LTX_CHUV_Das2020_494	34	494	0.005060818	0.950962061	0.004090941	0.007528499	0.002960414	0.000289609	0.0000249	0.000551036	0.011487419	0.000259449	0.005036195	0.0000147	0.00000178	0.0000336	0.000975301	0.009949734	0.001363385	0.037812641	0.000000632	0.007583577	0.000131122	0.007583577	0.000127923	0.012909282	0.000207677	0.001033489	0.0000345	0	0.00000935	0.000301724	0.000291677	NA	11909	NA	NA	NA	NA	NA	NA	NA	NA	pam4	4	3	7570883	27	0
[truncated: 31 more columns]
